# Supplementary material for: Exploring the key target molecules of angiogenesis in diabetic cardiomyopathy based on bioinformatics analysis
Source: Front Endocrinol (Lausanne). 2025 Apr 17;16:1561142. doi: 10.3389/fendo.2025.1561142 (PMC12043471; doi:10.3389/fendo.2025.1561142)
Supplement: Supplementary file 1 [file DataSheet1.zip]

Archive with 56 entries (45 files):
- Peer review only/
- Peer review only/11 DEGs.xlsx
- Peer review only/2024-11-26 tube formation/
- Peer review only/2024-11-26 tube formation/HG/
- Peer review only/2024-11-26 tube formation/HG/1-单个文件导出-10.jpg
- Peer review only/2024-11-26 tube formation/HG/拍摄-3653-单个文件导出-09.jpg
- Peer review only/2024-11-26 tube formation/HG/拍摄-3654-单个文件导出-07.jpg
- Peer review only/2024-11-26 tube formation/HG/拍摄-3656-单个文件导出-05.jpg
- Peer review only/2024-11-26 tube formation/HG/生信.jpg
- Peer review only/2024-11-26 tube formation/LG/
- Peer review only/2024-11-26 tube formation/LG/拍摄-3657-单个文件导出-06.jpg
- Peer review only/2024-11-26 tube formation/LG/拍摄-3658-单个文件导出-02.jpg
- Peer review only/2024-11-26 tube formation/LG/拍摄-3660-单个文件导出-04.jpg
- Peer review only/2024-11-26 tube formation/LG/拍摄-3661-单个文件导出-01.jpg
- Peer review only/2024-11-26 tube formation/LG/生信.jpg
- Peer review only/24-11-26成管.xlsx
- Peer review only/angiogenesis and DCM related genes from database/
- Peer review only/angiogenesis and DCM related genes from database/DCM related genes from CTD.xlsx
- Peer review only/angiogenesis and DCM related genes from database/GeneCards-SearchResults.csv
- Peer review only/angiogenesis and DCM related genes from database/MGI_Features_20241222_030535.xlsx
- Peer review only/DEGs/
- Peer review only/DEGs/DM MICE DEGs4562.xlsx
- Peer review only/DEGs/DM MICE HEART RESULTS.xlsx
- Peer review only/DEGs/GSE215979_processed_data downloaded from GEO.xlsx
- Peer review only/DEGs/HUVEC LG VS HG.xlsx
- Peer review only/DEGs Western blots results.xlsx
- Peer review only/GO, KEGG and REACTOME/
- Peer review only/GO, KEGG and REACTOME/GO BP.txt
- Peer review only/GO, KEGG and REACTOME/GO CC.txt
- Peer review only/GO, KEGG and REACTOME/GO MF.txt
- Peer review only/GO, KEGG and REACTOME/KEGG.txt
- Peer review only/GO, KEGG and REACTOME/REACTOME.txt
- Peer review only/Protein location.xlsx
- Peer review only/standarlized expression level of DEGs.xlsx
- Peer review only/wb/
- Peer review only/wb/b2 mark.tif
- Peer review only/wb/b2 pri.tif
- Peer review only/wb/et1 mark.tif
- Peer review only/wb/et1 pri.tif
- Peer review only/wb/gap mark.tif
- Peer review only/wb/gap pri.tif
- Peer review only/wb/lepr mark.tif
- Peer review only/wb/lepr pri ZG.tif
- Peer review only/wound healing.xlsx
- Peer review only/图片1.png
- Peer review only/图片2.png
- Peer review only/荧光/
- Peer review only/荧光/Captured - Deconvolved, Type Automatic_s-Ra(1)40_RGB_DAPI.tif
- Peer review only/荧光/DM/
- Peer review only/荧光/DM/Composite.tif
- Peer review only/荧光/DM/Export_Export_RGB_DAPI.tif
- Peer review only/荧光/DM/Export_Export_RGB_TRITC.tif
- Peer review only/荧光/NC/
- Peer review only/荧光/NC/Composite2.tif
- Peer review only/荧光/NC/Export_Export_RGB_DAPI.tif
- Peer review only/荧光/NC/Export_Export_RGB_TRITC.tif
