# Supplementary material for: Exploring the key target molecules of angiogenesis in diabetic cardiomyopathy based on bioinformatics analysis
Source: Front Endocrinol (Lausanne). 2025 Apr 17;16:1561142. doi: 10.3389/fendo.2025.1561142 (PMC12043471; doi:10.3389/fendo.2025.1561142)
Supplement: Supplementary file 1 [file DataSheet1.zip › Peer review only/11 DEGs.xlsx]

## Sheet: Sheet1
Symbol	log2FC in mice	name	log2FC in huvecs	marked color in KEGG
Ace	-0.53502	ACE	0.497
Apln	-1.93589	APLN	-0.283	blue
Arhgap22	-0.214198	ARHGAP22	-0.511	blue
Arhgap24	-0.103735	ARHGAP24	-0.284	blue
Cd34	-0.410299	CD34	0.597
Cfh	0.566775	CFH	0.405	red
Col4a1	-1.29831	COL4A1	0.391
Col8a1	-0.446109	COL8A1	0.658
Ddah1	-0.609486	DDAH1	0.534
Edn1	0.667815	EDN1	0.258	red
Efna1	0.368394	EFNA1	0.527	red
Efnb2	0.403016	EFNB2	0.282	red
Egln1	-0.394624	EGLN1	0.542
Esm1	-0.607459	ESM1	0.658
Fgfr1	0.332792	FGFR1	-0.303
Itgb8	-0.0449101	ITGB8	0.779
Jak1	-0.224272	JAK1	-0.281	blue
Lepr	0.838228	LEPR	0.676	red
Ncl	0.453794	NCL	-0.261
Rhob	0.499323	RHOB	0.795	red
Smad1	0.277367	SMAD1	0.414	red
Thbs1	-0.909994	THBS1	0.225
Thbs2	1.70782	THBS2	-0.316
Vash1	-1.08931	VASH1	0.287
