# Supplementary material for: Exploring the key target molecules of angiogenesis in diabetic cardiomyopathy based on bioinformatics analysis
Source: Front Endocrinol (Lausanne). 2025 Apr 17;16:1561142. doi: 10.3389/fendo.2025.1561142 (PMC12043471; doi:10.3389/fendo.2025.1561142)
Supplement: Supplementary file 1 [file DataSheet1.zip › Peer review only/24-11-26成管.xlsx]

## Sheet: 24-11-26成管
	Image Name	Analysed area	Nb extrem.	Nb nodes	Nb Junctions	Nb master junction	Nb master segments	Tot. master segments lenght	Nb meshes	Tot.meshes area	Nb peaces	Nb segments	Nb branches	Nb isol. seg.	Tot. lenght	Tot. branching lenght	Tot. segments lenght	Tot. branches lenght	Tot. isol. branches lenght	Branching interval	Mesh index	Mean Mesh Size	Path
lg	拍摄-3657-单个文件导出-06-tr	6076416	200	650	196	73	122	18654	40	375255	387	222	134	31	30011	27590	17595	9995	2421	131.306	255.534	9381.4	C:\Users\Lenovo\Desktop\2024-11-26 tube formation\
lg	拍摄-3658-单个文件导出-02-tr	6076416	154	554	156	58	95	21242	23	1725639	309	171	122	16	31850	30745	20192	10553	1105	165.508	366.241	75027.8	C:\Users\Lenovo\Desktop\2024-11-26 tube formation\
lg	拍摄-3659-单个文件导出-03-tr	6076416	106	441	124	49	80	20879	22	2595896	240	142	90	8	28491	27807	20088	7719	684	223.2	426.102	117995	C:\Users\Lenovo\Desktop\2024-11-26 tube formation\
lg	拍摄-3660-单个文件导出-04-tr	6076416	123	272	77	22	32	11236	7	1364752	176	73	87	16	20038	18806	10665	8141	1232	122.586	510.727	194965	C:\Users\Lenovo\Desktop\2024-11-26 tube formation\
lg	拍摄-3661-单个文件导出-01-tr	6076416	97	241	69	28	42	13831	10	639623	153	75	61	17	21651	19594	13398	6196	2057	219.639	493.964	63962.3	C:\Users\Lenovo\Desktop\2024-11-26 tube formation\
hghl	1-单个文件导出-10-tr	6076416	151	241	68	14	16	4972	4	53611	177	54	97	26	18174	15833	4584	11249	2341	47.258	355.143	13402.8	C:\Users\Lenovo\Desktop\2024-11-26 tube formation\hghl\
hghl	拍摄-3653-单个文件导出-09-tr	6076416	190	398	107	28	47	9386	11	286803	250	94	124	32	23043	20050	8718	11332	2993	70.306	335.214	26073	C:\Users\Lenovo\Desktop\2024-11-26 tube formation\hghl\
hghl	拍摄-3654-单个文件导出-07-tr	6076416	116	241	73	14	30	8205	6	17430	164	64	86	14	19485	17968	7664	10304	1517	89.116	586.071	2905	C:\Users\Lenovo\Desktop\2024-11-26 tube formation\hghl\
hghl	拍摄-3655-单个文件导出-08-tr	6076416	139	254	66	16	29	6938	7	154091	169	59	81	29	17846	15068	6498	8570	2778	80.222	433.625	22013	C:\Users\Lenovo\Desktop\2024-11-26 tube formation\hghl\
hghl	拍摄-3656-单个文件导出-05-tr	6076416	95	276	80	27	47	10977	13	441543	167	86	67	14	18845	17766	10543	7223	1079	157.358	406.556	33964.8	C:\Users\Lenovo\Desktop\2024-11-26 tube formation\hghl\
															22943.4
			0.931259	0.113966	0.106217	0.0301155	0.0519552	0.00364389	0.0791419	0.0217169	0.180696	0.0590753	0.643069	0.339458	0.0253202	0.0180323	0.0034049	0.311842	0.223932	0.0179394	0.84692	0.0496716
			136	431.6	124.4	46	74.2	17168.4	20.4	1340233	253	136.6	98.8	17.6	26408.2	24908.4	16387.6	8520.8	1499.8	172.448	410.514	92266.3
			138.2	282	78.8	19.8	33.8	8095.6	8.2	190696	185.4	71.4	91	23	19478.6	17337	7601.4	9735.6	2141.6	88.852	423.322	19671.7
															83.3639	89.7382	87.1385
															88.4722	100	100
															79.1417	90.444	99.4849
															55.6611	61.1677	52.8179
															60.1417	63.7307	66.353
															50.4833	51.4978	22.7021
															64.0083	65.2139	43.1755
															54.125	58.442	37.9556
															49.5722	49.0096	32.1811
															52.3472	57.785	52.2137
拍摄-3315-tr	6076416	352	2250
拍摄-3325-tr	6076416	367	1610
拍摄-3327-tr	6076416	423	2640
拍摄-3312-tr	6076416	304	774
拍摄-3314-tr	6076416	354	740	199	37	59	10902	5	17411
