# Supplementary material for: Exploring the key target molecules of angiogenesis in diabetic cardiomyopathy based on bioinformatics analysis
Source: Front Endocrinol (Lausanne). 2025 Apr 17;16:1561142. doi: 10.3389/fendo.2025.1561142 (PMC12043471; doi:10.3389/fendo.2025.1561142)
Supplement: Supplementary file 1 [file DataSheet1.zip › Peer review only/angiogenesis and DCM related genes from database/DCM related genes from CTD.xlsx]

## Sheet: CTD_D058065_genes_2024122421302
	Gene ID	Disease Name	Disease ID	Direct Evidence	Inference Network	Inference Score	Reference Count
TNF	7124	Diabetic Cardiomyopathies	MESH:D058065	marker/mechanism	3,3',4,5'-tetrahydroxystilbene|4-(4-(3-adamantan-1-ylureido)cyclohexyloxy)benzoic acid|7-hydroxycoumarin|Alloxan|Copper|Curcumin|dapagliflozin|Dietary Fats|Drugs, Chinese Herbal|Enalapril|fasudil|geraniol|Glucose|Metoprolol|Niacinamide|Nifedipine|Pyruvaldehyde|Resveratrol|Rosiglitazone|scutellarin|SMe1EC2|Streptozocin|Taurine|Thioctic Acid|Triterpenes|Zinc	57.88	45
AGT	183	Diabetic Cardiomyopathies	MESH:D058065	marker/mechanism	Angiotensin-Converting Enzyme Inhibitors|Copper|Curcumin|Dietary Fats|Drugs, Chinese Herbal|Enalapril|Glucose|Metoprolol|Nifedipine|Pyruvaldehyde|Resveratrol|Rosiglitazone|Streptozocin|Taurine|Thioctic Acid|Zinc	50.8	45
ATP2A2	488	Diabetic Cardiomyopathies	MESH:D058065	marker/mechanism	Alloxan|Dietary Fats|Drugs, Chinese Herbal|Enalapril|Metoprolol|Resveratrol|Rosiglitazone|Streptozocin|Taurine|Thioctic Acid|Triterpenes	41.43	41
AGTR2	186	Diabetic Cardiomyopathies	MESH:D058065	marker/mechanism	Copper|Curcumin|Dietary Fats|Drugs, Chinese Herbal|Enalapril|Glucose|Rosiglitazone|Streptozocin|Taurine	37.81	42
SPP1	6696	Diabetic Cardiomyopathies	MESH:D058065	marker/mechanism	Copper|Curcumin|Dietary Fats|Drugs, Chinese Herbal|Enalapril|Glucose|Metoprolol|Nifedipine|Resveratrol|Rosiglitazone|Streptozocin|Zinc	36.95	42
LEPR	3953	Diabetic Cardiomyopathies	MESH:D058065	marker/mechanism	Dietary Fats|Drugs, Chinese Herbal|Glucose|Resveratrol|Rosiglitazone|Streptozocin|Taurine|Zinc	24.85	43
IGF2R	3482	Diabetic Cardiomyopathies	MESH:D058065	marker/mechanism	Copper|Glucose|Resveratrol|Rosiglitazone|Streptozocin	16.3	39
RYR2	6262	Diabetic Cardiomyopathies	MESH:D058065	marker/mechanism	Metoprolol|Resveratrol|Streptozocin|Triterpenes	14.14	37
INS1	16333	Diabetic Cardiomyopathies	MESH:D058065	therapeutic	1,2-diacylglycerol|7-hydroxycoumarin|Alloxan|Copper|Curcumin|dapagliflozin|Dietary Fats|geraniol|Glucose|Niacinamide|Nifedipine|Pyruvaldehyde|Resveratrol|Rosiglitazone|Streptozocin|Taurine|Thioctic Acid|Zinc	61.59	44
INS	3630	Diabetic Cardiomyopathies	MESH:D058065	therapeutic	3,3',4,5'-tetrahydroxystilbene|Alloxan|Copper|Curcumin|Dietary Fats|Glucose|Niacinamide|Resveratrol|Rosiglitazone|Streptozocin|Thioctic Acid|Trientine|Zinc	41.47	44
IGF1	3479	Diabetic Cardiomyopathies	MESH:D058065	therapeutic	1,2-diacylglycerol|Copper|Curcumin|Dietary Fats|Drugs, Chinese Herbal|Enalapril|Glucose|Nifedipine|Resveratrol|Rosiglitazone|Streptozocin|Zinc	35.39	42
APOA1	335	Diabetic Cardiomyopathies	MESH:D058065	therapeutic	Copper|Dietary Fats|Drugs, Chinese Herbal|Glucose|Nifedipine|Resveratrol|Rosiglitazone|Streptozocin|Trientine|Zinc	33.15	43
KLK1	3816	Diabetic Cardiomyopathies	MESH:D058065	therapeutic	Copper|Dietary Fats|Resveratrol|Streptozocin	15.37	39
SLC25A4	291	Diabetic Cardiomyopathies	MESH:D058065	therapeutic	Resveratrol|Streptozocin	5.7	37
TGFB1	7040	Diabetic Cardiomyopathies	MESH:D058065		3,3',4,5'-tetrahydroxystilbene|4-(4-(3-adamantan-1-ylureido)cyclohexyloxy)benzoic acid|7-hydroxycoumarin|Angiotensin-Converting Enzyme Inhibitors|Copper|Curcumin|dapagliflozin|Dietary Fats|Drugs, Chinese Herbal|Enalapril|fasudil|geraniol|Glucose|Metoprolol|Niacinamide|Nifedipine|Pyruvaldehyde|Resveratrol|Rosiglitazone|Streptozocin|Taurine|Thioctic Acid|Trientine|Zinc	73.53	45
HMOX1	3162	Diabetic Cardiomyopathies	MESH:D058065		3,3',4,5'-tetrahydroxystilbene|4-(4-(3-adamantan-1-ylureido)cyclohexyloxy)benzoic acid|Alloxan|Copper|Curcumin|dapagliflozin|Dietary Fats|Drugs, Chinese Herbal|Enalapril|fasudil|geraniol|Glucose|Metoprolol|Niacinamide|Nifedipine|Pyruvaldehyde|Resveratrol|Rosiglitazone|scutellarin|Streptozocin|Taurine|Thioctic Acid|Trientine|Triterpenes|Zinc	69.98	45
RELA	5970	Diabetic Cardiomyopathies	MESH:D058065		3,3',4,5'-tetrahydroxystilbene|4-(4-(3-adamantan-1-ylureido)cyclohexyloxy)benzoic acid|7-hydroxycoumarin|Alloxan|Copper|Curcumin|dapagliflozin|Dietary Fats|Drugs, Chinese Herbal|Enalapril|fasudil|geraniol|Glucose|Niacinamide|Nifedipine|Pyruvaldehyde|Resveratrol|Rosiglitazone|scutellarin|Streptozocin|Taurine|Thioctic Acid|Trientine|Triterpenes|Zinc	69.79	45
NOS2	4843	Diabetic Cardiomyopathies	MESH:D058065		3,3',4,5'-tetrahydroxystilbene|Alloxan|Copper|Curcumin|Dietary Fats|Drugs, Chinese Herbal|Enalapril|fasudil|geraniol|Glucose|Metoprolol|Niacinamide|Nifedipine|Pyruvaldehyde|Resveratrol|Rosiglitazone|scutellarin|Streptozocin|Taurine|Thioctic Acid|Triterpenes|Zinc	60.72	44
BCL2	596	Diabetic Cardiomyopathies	MESH:D058065		3,3',4,5'-tetrahydroxystilbene|7-hydroxycoumarin|Alloxan|Angiotensin-Converting Enzyme Inhibitors|Copper|Curcumin|dapagliflozin|Dietary Fats|Drugs, Chinese Herbal|Enalapril|fasudil|geraniol|Glucose|Niacinamide|Nifedipine|Pyruvaldehyde|Resveratrol|Rosiglitazone|scutellarin|Streptozocin|Taurine|Thioctic Acid|Trientine|Zinc	60.61	45
INSR	3643	Diabetic Cardiomyopathies	MESH:D058065		3,3',4,5'-tetrahydroxystilbene|Alloxan|Copper|Curcumin|dapagliflozin|Dietary Fats|Drugs, Chinese Herbal|Glucose|Niacinamide|Pyruvaldehyde|Resveratrol|Rosiglitazone|Streptozocin|Taurine|Zinc	60.42	44
BAX	581	Diabetic Cardiomyopathies	MESH:D058065		3,3',4,5'-tetrahydroxystilbene|7-hydroxycoumarin|Alloxan|Angiotensin-Converting Enzyme Inhibitors|Copper|Curcumin|dapagliflozin|Dietary Fats|Drugs, Chinese Herbal|Enalapril|fasudil|geraniol|Glucose|Niacinamide|Nifedipine|Pyruvaldehyde|Resveratrol|Rosiglitazone|scutellarin|Streptozocin|Taurine|Thioctic Acid|Zinc	58.51	44
NFE2L2	4780	Diabetic Cardiomyopathies	MESH:D058065		3,3',4,5'-tetrahydroxystilbene|7-hydroxycoumarin|Alloxan|Copper|Curcumin|dapagliflozin|Dietary Fats|Drugs, Chinese Herbal|Enalapril|geraniol|Glucose|Niacinamide|Nifedipine|Pyruvaldehyde|Resveratrol|Rosiglitazone|scutellarin|Streptozocin|Thioctic Acid|Triterpenes|Zinc	58	44
IL6	3569	Diabetic Cardiomyopathies	MESH:D058065		3,3',4,5'-tetrahydroxystilbene|4-(4-(3-adamantan-1-ylureido)cyclohexyloxy)benzoic acid|7-hydroxycoumarin|Alloxan|Copper|Curcumin|Dietary Fats|Drugs, Chinese Herbal|Enalapril|fasudil|geraniol|Glucose|Metoprolol|Niacinamide|Pyruvaldehyde|Resveratrol|Rosiglitazone|scutellarin|SMe1EC2|Streptozocin|Taurine|Thioctic Acid|Triterpenes|Zinc	56.97	45
COL3A1	1281	Diabetic Cardiomyopathies	MESH:D058065		Angiotensin-Converting Enzyme Inhibitors|Copper|Curcumin|Dietary Fats|Drugs, Chinese Herbal|Enalapril|fasudil|Glucose|Metoprolol|Pyruvaldehyde|Resveratrol|Rosiglitazone|Streptozocin|Thioctic Acid|Zinc	55.82	43
GSR	2936	Diabetic Cardiomyopathies	MESH:D058065		Alloxan|Copper|Curcumin|dapagliflozin|Dietary Fats|Drugs, Chinese Herbal|geraniol|Glucose|Niacinamide|pycnogenols|Pyruvaldehyde|Resveratrol|Rosiglitazone|Streptozocin|Taurine|Thioctic Acid|Triterpenes|Zinc	55.59	44
CASP3	836	Diabetic Cardiomyopathies	MESH:D058065		3,3',4,5'-tetrahydroxystilbene|7-hydroxycoumarin|Alloxan|Copper|Curcumin|dapagliflozin|Dietary Fats|Drugs, Chinese Herbal|Enalapril|fasudil|geraniol|Glucose|Metoprolol|Niacinamide|Nifedipine|pycnogenols|Pyruvaldehyde|Resveratrol|Rosiglitazone|scutellarin|Streptozocin|Taurine|Thioctic Acid|Trientine|Zinc	55.58	45
SIRT1	23411	Diabetic Cardiomyopathies	MESH:D058065		3,3',4,5'-tetrahydroxystilbene|7-hydroxycoumarin|Copper|Curcumin|dapagliflozin|Dietary Fats|geraniol|Glucose|Niacinamide|Pyruvaldehyde|Resveratrol|Rosiglitazone|Streptozocin|Taurine|Thioctic Acid|Zinc	54.79	44
ACTA2	59	Diabetic Cardiomyopathies	MESH:D058065		Copper|Curcumin|dapagliflozin|Dietary Fats|Drugs, Chinese Herbal|Enalapril|fasudil|geraniol|Glucose|Niacinamide|Pyruvaldehyde|Resveratrol|Rosiglitazone|Streptozocin|Taurine|Thioctic Acid|Zinc	54.03	44
CASP9	842	Diabetic Cardiomyopathies	MESH:D058065		3,3',4,5'-tetrahydroxystilbene|Alloxan|Copper|Curcumin|Dietary Fats|Drugs, Chinese Herbal|Enalapril|geraniol|Glucose|Metoprolol|Niacinamide|Pyruvaldehyde|Resveratrol|Rosiglitazone|scutellarin|Streptozocin|Taurine|Thioctic Acid|Trientine|Zinc	52.94	45
MPO	4353	Diabetic Cardiomyopathies	MESH:D058065		7-hydroxycoumarin|Alloxan|Copper|Curcumin|dapagliflozin|Dietary Fats|Drugs, Chinese Herbal|Enalapril|fasudil|geraniol|Glucose|pycnogenols|Resveratrol|Rosiglitazone|Streptozocin|Taurine|Zinc	52.34	43
CCL2	6347	Diabetic Cardiomyopathies	MESH:D058065		3,3',4,5'-tetrahydroxystilbene|4-(4-(3-adamantan-1-ylureido)cyclohexyloxy)benzoic acid|Alloxan|Copper|Curcumin|dapagliflozin|Dietary Fats|Drugs, Chinese Herbal|Enalapril|fasudil|Glucose|Niacinamide|Nifedipine|Pyruvaldehyde|Resveratrol|Rosiglitazone|Streptozocin|Thioctic Acid|Zinc	51.93	44
AKT1	207	Diabetic Cardiomyopathies	MESH:D058065		Alloxan|Copper|Curcumin|dapagliflozin|Dietary Fats|Drugs, Chinese Herbal|Enalapril|fasudil|Glucose|Metoprolol|Niacinamide|Nifedipine|Pyruvaldehyde|Resveratrol|Rosiglitazone|Streptozocin|Taurine|Thioctic Acid|Triterpenes|Zinc	51.63	44
ICAM1	3383	Diabetic Cardiomyopathies	MESH:D058065		3,3',4,5'-tetrahydroxystilbene|Alloxan|Copper|Curcumin|Dietary Fats|Drugs, Chinese Herbal|Enalapril|fasudil|geraniol|Glucose|Niacinamide|Resveratrol|Rosiglitazone|Streptozocin|Taurine|Triterpenes|Zinc	51.32	43
NOS3	4846	Diabetic Cardiomyopathies	MESH:D058065		3,3',4,5'-tetrahydroxystilbene|4-(4-(3-adamantan-1-ylureido)cyclohexyloxy)benzoic acid|Alloxan|Curcumin|Dietary Fats|Drugs, Chinese Herbal|Enalapril|Glucose|Metoprolol|Nifedipine|Resveratrol|Rosiglitazone|scutellarin|Streptozocin|Thioctic Acid|Zinc	51.17	43
SOD2	6648	Diabetic Cardiomyopathies	MESH:D058065		3,3',4,5'-tetrahydroxystilbene|Copper|Curcumin|Dietary Fats|Drugs, Chinese Herbal|Enalapril|geraniol|Glucose|Niacinamide|Nifedipine|pycnogenols|Pyruvaldehyde|Resveratrol|Rosiglitazone|Streptozocin|Thioctic Acid|Trientine|Zinc	50.61	44
VEGFA	7422	Diabetic Cardiomyopathies	MESH:D058065		Copper|Curcumin|Dietary Fats|Drugs, Chinese Herbal|Enalapril|fasudil|geraniol|Glucose|Metoprolol|Nifedipine|Pyruvaldehyde|Resveratrol|Rosiglitazone|scutellarin|Streptozocin|Taurine|Thioctic Acid|Zinc	50.4	44
PPARG	5468	Diabetic Cardiomyopathies	MESH:D058065		3,3',4,5'-tetrahydroxystilbene|7-hydroxycoumarin|Copper|Curcumin|Dietary Fats|Drugs, Chinese Herbal|Enalapril|geraniol|Glucose|Niacinamide|pycnogenols|Pyruvaldehyde|Resveratrol|Rosiglitazone|Streptozocin|Taurine|Thioctic Acid|Zinc	49.63	44
PTGS2	5743	Diabetic Cardiomyopathies	MESH:D058065		3,3',4,5'-tetrahydroxystilbene|4-(4-(3-adamantan-1-ylureido)cyclohexyloxy)benzoic acid|Copper|Curcumin|dapagliflozin|Dietary Fats|Drugs, Chinese Herbal|Enalapril|geraniol|Glucose|Metoprolol|Niacinamide|Nifedipine|Resveratrol|Rosiglitazone|Streptozocin|Taurine|Thioctic Acid|Triterpenes|Zinc	49.61	43
DDIT3	1649	Diabetic Cardiomyopathies	MESH:D058065		7-hydroxycoumarin|Alloxan|Copper|Curcumin|dapagliflozin|Dietary Fats|Drugs, Chinese Herbal|geraniol|Glucose|Nifedipine|Resveratrol|Rosiglitazone|Streptozocin|Taurine|Thioctic Acid|Triterpenes|Zinc	49.47	43
COL1A1	1277	Diabetic Cardiomyopathies	MESH:D058065		Angiotensin-Converting Enzyme Inhibitors|Copper|Curcumin|Dietary Fats|Drugs, Chinese Herbal|Enalapril|fasudil|geraniol|Glucose|Metoprolol|Niacinamide|Resveratrol|Rosiglitazone|Streptozocin|Thioctic Acid|Zinc	49.22	42
PPARGC1A	10891	Diabetic Cardiomyopathies	MESH:D058065		Alloxan|Copper|Curcumin|dapagliflozin|Dietary Fats|Enalapril|Glucose|Metoprolol|Niacinamide|Pyruvaldehyde|Resveratrol|Rosiglitazone|Streptozocin|Taurine|Thioctic Acid	49.07	43
HSPA5	3309	Diabetic Cardiomyopathies	MESH:D058065		7-hydroxycoumarin|Alloxan|Copper|Curcumin|dapagliflozin|Dietary Fats|Drugs, Chinese Herbal|Glucose|Nifedipine|Resveratrol|Rosiglitazone|Streptozocin|Taurine|Thioctic Acid|Trientine|Zinc	48.92	44
AGER	177	Diabetic Cardiomyopathies	MESH:D058065		Curcumin|dapagliflozin|Dietary Fats|Drugs, Chinese Herbal|geraniol|Glucose|Pyruvaldehyde|Resveratrol|Rosiglitazone|Streptozocin|Trientine|Zinc	48.82	44
CYCS	54205	Diabetic Cardiomyopathies	MESH:D058065		Alloxan|Copper|Curcumin|dapagliflozin|Dietary Fats|Drugs, Chinese Herbal|Enalapril|Glucose|Metoprolol|Pyruvaldehyde|Resveratrol|Rosiglitazone|Streptozocin|Taurine|Thioctic Acid	47.65	43
PRKCA	5578	Diabetic Cardiomyopathies	MESH:D058065		Copper|Curcumin|dapagliflozin|Dietary Fats|Drugs, Chinese Herbal|Enalapril|fasudil|Glucose|Resveratrol|Rosiglitazone|Streptozocin|Taurine|Zinc	47.49	43
NFKBIA	4792	Diabetic Cardiomyopathies	MESH:D058065		3,3',4,5'-tetrahydroxystilbene|7-hydroxycoumarin|Copper|Curcumin|Dietary Fats|Drugs, Chinese Herbal|Enalapril|fasudil|geraniol|Glucose|Nifedipine|Resveratrol|Rosiglitazone|Streptozocin|Taurine|Thioctic Acid|Zinc	47.47	43
IKBKB	3551	Diabetic Cardiomyopathies	MESH:D058065		3,3',4,5'-tetrahydroxystilbene|7-hydroxycoumarin|Copper|Curcumin|Dietary Fats|Drugs, Chinese Herbal|Glucose|Resveratrol|Rosiglitazone|scutellarin|Streptozocin|Taurine|Zinc	47.28	43
MMP9	4318	Diabetic Cardiomyopathies	MESH:D058065		3,3',4,5'-tetrahydroxystilbene|Angiotensin-Converting Enzyme Inhibitors|Curcumin|Dietary Fats|Drugs, Chinese Herbal|fasudil|geraniol|Glucose|Metoprolol|Niacinamide|Nifedipine|Pyruvaldehyde|Resveratrol|Rosiglitazone|Streptozocin|Taurine|Zinc	47.28	44
STAT3	6774	Diabetic Cardiomyopathies	MESH:D058065		3,3',4,5'-tetrahydroxystilbene|7-hydroxycoumarin|Copper|Curcumin|dapagliflozin|Dietary Fats|Drugs, Chinese Herbal|Enalapril|Glucose|Pyruvaldehyde|Resveratrol|Rosiglitazone|Streptozocin|Taurine|Thioctic Acid|Zinc	47.27	44
CYP2E1	1571	Diabetic Cardiomyopathies	MESH:D058065		7-hydroxycoumarin|Alloxan|Copper|Curcumin|Dietary Fats|Drugs, Chinese Herbal|geraniol|Glucose|Niacinamide|Nifedipine|Resveratrol|Rosiglitazone|Streptozocin|Taurine|Thioctic Acid|Zinc	47.23	43
MMP2	4313	Diabetic Cardiomyopathies	MESH:D058065		3,3',4,5'-tetrahydroxystilbene|Angiotensin-Converting Enzyme Inhibitors|Copper|Curcumin|dapagliflozin|Dietary Fats|Drugs, Chinese Herbal|geraniol|Glucose|Metoprolol|Nifedipine|Resveratrol|Rosiglitazone|Streptozocin|Thioctic Acid|Zinc	47.2	42
FOS	2353	Diabetic Cardiomyopathies	MESH:D058065		3,3',4,5'-tetrahydroxystilbene|Copper|Curcumin|Dietary Fats|Drugs, Chinese Herbal|geraniol|Glucose|Metoprolol|Niacinamide|Nifedipine|Pyruvaldehyde|Resveratrol|Rosiglitazone|Streptozocin|Taurine|Thioctic Acid|Zinc	46.62	44
MAPK8	5599	Diabetic Cardiomyopathies	MESH:D058065		3,3',4,5'-tetrahydroxystilbene|7-hydroxycoumarin|Copper|Curcumin|dapagliflozin|Dietary Fats|Drugs, Chinese Herbal|geraniol|Glucose|Niacinamide|Pyruvaldehyde|Resveratrol|Streptozocin|Taurine|Thioctic Acid|Zinc	45.95	43
HAVCR1	26762	Diabetic Cardiomyopathies	MESH:D058065		7-hydroxycoumarin|Copper|Curcumin|dapagliflozin|Dietary Fats|geraniol|Glucose|Nifedipine|Resveratrol|Streptozocin|Thioctic Acid|Zinc	45.5	41
CAT	847	Diabetic Cardiomyopathies	MESH:D058065		7-hydroxycoumarin|Alloxan|Copper|Curcumin|dapagliflozin|Dietary Fats|Drugs, Chinese Herbal|Enalapril|geraniol|Glucose|Niacinamide|pycnogenols|Pyruvaldehyde|Resveratrol|Rosiglitazone|Streptozocin|Taurine|Thioctic Acid|Zinc	45.18	44
SQSTM1	8878	Diabetic Cardiomyopathies	MESH:D058065		3,3',4,5'-tetrahydroxystilbene|Copper|Curcumin|dapagliflozin|Dietary Fats|Drugs, Chinese Herbal|Enalapril|geraniol|Glucose|Niacinamide|Resveratrol|Rosiglitazone|Streptozocin|Taurine|Zinc	45.08	43
JUN	3725	Diabetic Cardiomyopathies	MESH:D058065		3,3',4,5'-tetrahydroxystilbene|Copper|Curcumin|Dietary Fats|Drugs, Chinese Herbal|geraniol|Glucose|Metoprolol|Niacinamide|Resveratrol|Rosiglitazone|scutellarin|Streptozocin|Taurine|Thioctic Acid|Zinc	44.49	43
NFKB1	4790	Diabetic Cardiomyopathies	MESH:D058065		3,3',4,5'-tetrahydroxystilbene|Copper|Curcumin|Dietary Fats|Drugs, Chinese Herbal|Enalapril|geraniol|Glucose|Niacinamide|Resveratrol|Rosiglitazone|scutellarin|Streptozocin|Thioctic Acid|Zinc	44.34	42
ACACA	31	Diabetic Cardiomyopathies	MESH:D058065		Copper|Curcumin|Dietary Fats|Drugs, Chinese Herbal|geraniol|Glucose|Niacinamide|Resveratrol|Rosiglitazone|Streptozocin|Taurine|Trientine|Zinc	43.82	44
IL1B	3553	Diabetic Cardiomyopathies	MESH:D058065		7-hydroxycoumarin|Alloxan|Copper|Curcumin|dapagliflozin|Dietary Fats|Drugs, Chinese Herbal|Enalapril|fasudil|geraniol|Glucose|Niacinamide|Nifedipine|Pyruvaldehyde|Resveratrol|Rosiglitazone|Streptozocin|Taurine|Thioctic Acid|Zinc	43.66	44
SOD1	6647	Diabetic Cardiomyopathies	MESH:D058065		Alloxan|Copper|Curcumin|Dietary Fats|Drugs, Chinese Herbal|Enalapril|geraniol|Glucose|Niacinamide|Pyruvaldehyde|Resveratrol|Rosiglitazone|Streptozocin|Thioctic Acid|Trientine|Zinc	43.46	45
CXCL8	3576	Diabetic Cardiomyopathies	MESH:D058065		3,3',4,5'-tetrahydroxystilbene|Copper|Curcumin|Dietary Fats|Drugs, Chinese Herbal|Enalapril|geraniol|Glucose|Niacinamide|Nifedipine|Pyruvaldehyde|Resveratrol|Rosiglitazone|Streptozocin|Thioctic Acid|Trientine|Zinc	43.28	44
BCL2L1	598	Diabetic Cardiomyopathies	MESH:D058065		Alloxan|Copper|Curcumin|Dietary Fats|Drugs, Chinese Herbal|geraniol|Glucose|Metoprolol|Resveratrol|Rosiglitazone|scutellarin|Streptozocin|Taurine|Thioctic Acid|Zinc	43.1	43
IRS1	3667	Diabetic Cardiomyopathies	MESH:D058065		3,3',4,5'-tetrahydroxystilbene|Alloxan|Copper|Curcumin|Dietary Fats|Glucose|Pyruvaldehyde|Resveratrol|Rosiglitazone|Streptozocin|Taurine|Zinc	43.02	44
MYH7	4625	Diabetic Cardiomyopathies	MESH:D058065		Angiotensin-Converting Enzyme Inhibitors|Curcumin|Dietary Fats|Enalapril|fasudil|Metoprolol|Nifedipine|Resveratrol|Rosiglitazone|Streptozocin|Zinc	43	41
ADIPOQ	9370	Diabetic Cardiomyopathies	MESH:D058065		7-hydroxycoumarin|Alloxan|Copper|Curcumin|Dietary Fats|Enalapril|geraniol|Glucose|Niacinamide|Resveratrol|Rosiglitazone|Streptozocin|Thioctic Acid	42.99	42
GPX1	2876	Diabetic Cardiomyopathies	MESH:D058065		Copper|Curcumin|Dietary Fats|Drugs, Chinese Herbal|geraniol|Glucose|Pyruvaldehyde|Resveratrol|Rosiglitazone|Streptozocin|Taurine|Thioctic Acid|Trientine|Zinc	42.8	45
GSK3B	2932	Diabetic Cardiomyopathies	MESH:D058065		Copper|Curcumin|Dietary Fats|Drugs, Chinese Herbal|Enalapril|geraniol|Glucose|Pyruvaldehyde|Resveratrol|Rosiglitazone|Streptozocin|Taurine|Thioctic Acid|Zinc	42.74	44
NQO1	1728	Diabetic Cardiomyopathies	MESH:D058065		Alloxan|Copper|Curcumin|Dietary Fats|Drugs, Chinese Herbal|geraniol|Glucose|Niacinamide|Pyruvaldehyde|Resveratrol|Rosiglitazone|scutellarin|Streptozocin|Thioctic Acid|Triterpenes|Zinc	42.41	44
GPT	2875	Diabetic Cardiomyopathies	MESH:D058065		Alloxan|Copper|Curcumin|dapagliflozin|Dietary Fats|Drugs, Chinese Herbal|geraniol|Glucose|Niacinamide|Resveratrol|Rosiglitazone|Streptozocin|Taurine|Thioctic Acid|Zinc	42.29	43
NPPA	4878	Diabetic Cardiomyopathies	MESH:D058065		Angiotensin-Converting Enzyme Inhibitors|Curcumin|Dietary Fats|Drugs, Chinese Herbal|Enalapril|fasudil|Glucose|Metoprolol|Nifedipine|Resveratrol|Rosiglitazone|Streptozocin	42.14	41
MFN2	9927	Diabetic Cardiomyopathies	MESH:D058065		Alloxan|Copper|Curcumin|Dietary Fats|Enalapril|Glucose|Resveratrol|Rosiglitazone|Streptozocin|Thioctic Acid|Zinc	41.99	43
SMAD3	4088	Diabetic Cardiomyopathies	MESH:D058065		Copper|Curcumin|Dietary Fats|Drugs, Chinese Herbal|geraniol|Glucose|Niacinamide|Resveratrol|Rosiglitazone|Streptozocin|Thioctic Acid|Zinc	41.69	42
PPARA	5465	Diabetic Cardiomyopathies	MESH:D058065		Copper|dapagliflozin|Dietary Fats|Drugs, Chinese Herbal|Enalapril|geraniol|Glucose|Metoprolol|Resveratrol|Rosiglitazone|Streptozocin|Taurine|Thioctic Acid|Zinc	40.62	43
IL10	3586	Diabetic Cardiomyopathies	MESH:D058065		Alloxan|Copper|Curcumin|dapagliflozin|Dietary Fats|Drugs, Chinese Herbal|fasudil|geraniol|Niacinamide|Resveratrol|Rosiglitazone|Streptozocin|Taurine|Thioctic Acid|Zinc	40.58	42
FN1	2335	Diabetic Cardiomyopathies	MESH:D058065		4-(4-(3-adamantan-1-ylureido)cyclohexyloxy)benzoic acid|Copper|Curcumin|Dietary Fats|fasudil|Glucose|Pyruvaldehyde|Resveratrol|Rosiglitazone|Streptozocin|Thioctic Acid|Trientine|Zinc	40.43	44
SREBF1	6720	Diabetic Cardiomyopathies	MESH:D058065		Copper|Curcumin|dapagliflozin|Dietary Fats|Drugs, Chinese Herbal|geraniol|Glucose|Niacinamide|Resveratrol|Rosiglitazone|Streptozocin|Thioctic Acid|Zinc	40.41	42
CREB1	1385	Diabetic Cardiomyopathies	MESH:D058065		7-hydroxycoumarin|Copper|Curcumin|Dietary Fats|Drugs, Chinese Herbal|Glucose|Nifedipine|Resveratrol|Rosiglitazone|Streptozocin|Taurine|Thioctic Acid|Zinc	40.34	43
XDH	7498	Diabetic Cardiomyopathies	MESH:D058065		Alloxan|Copper|Curcumin|Dietary Fats|Glucose|Pyruvaldehyde|Resveratrol|Rosiglitazone|Streptozocin|Taurine|Thioctic Acid|Zinc	40.29	44
EDN1	1906	Diabetic Cardiomyopathies	MESH:D058065		Angiotensin-Converting Enzyme Inhibitors|Copper|Dietary Fats|Drugs, Chinese Herbal|Enalapril|Glucose|Metoprolol|Nifedipine|Resveratrol|Rosiglitazone|Streptozocin|Triterpenes|Zinc	40.2	42
TH	7054	Diabetic Cardiomyopathies	MESH:D058065		Copper|Curcumin|Dietary Fats|Drugs, Chinese Herbal|fasudil|geraniol|Glucose|Resveratrol|Rosiglitazone|Streptozocin|Taurine|Zinc	39.91	43
VCAM1	7412	Diabetic Cardiomyopathies	MESH:D058065		Copper|Curcumin|Dietary Fats|Drugs, Chinese Herbal|Enalapril|geraniol|Glucose|Pyruvaldehyde|Resveratrol|Rosiglitazone|Streptozocin|Triterpenes|Zinc	39.79	43
MAPK3	5595	Diabetic Cardiomyopathies	MESH:D058065		3,3',4,5'-tetrahydroxystilbene|7-hydroxycoumarin|Alloxan|Copper|Curcumin|Dietary Fats|Drugs, Chinese Herbal|geraniol|Glucose|Nifedipine|Pyruvaldehyde|Resveratrol|Rosiglitazone|Streptozocin|Taurine|Thioctic Acid|Triterpenes|Zinc	39.71	44
MAPK1	5594	Diabetic Cardiomyopathies	MESH:D058065		3,3',4,5'-tetrahydroxystilbene|7-hydroxycoumarin|Alloxan|Copper|Curcumin|Dietary Fats|Drugs, Chinese Herbal|geraniol|Glucose|Nifedipine|Pyruvaldehyde|Resveratrol|Rosiglitazone|Streptozocin|Taurine|Thioctic Acid|Triterpenes|Zinc	39.45	44
G6PC1	2538	Diabetic Cardiomyopathies	MESH:D058065		Alloxan|Copper|Curcumin|Dietary Fats|Glucose|Niacinamide|Resveratrol|Rosiglitazone|Streptozocin|Taurine|Trientine	39.4	43
NPPB	4879	Diabetic Cardiomyopathies	MESH:D058065		Angiotensin-Converting Enzyme Inhibitors|Copper|Dietary Fats|Enalapril|fasudil|Metoprolol|Nifedipine|Resveratrol|Rosiglitazone|scutellarin|Streptozocin	39.18	40
PKM	5315	Diabetic Cardiomyopathies	MESH:D058065		Copper|Curcumin|Dietary Fats|Drugs, Chinese Herbal|Glucose|Metoprolol|Resveratrol|Rosiglitazone|scutellarin|Streptozocin|Zinc	39.18	42
FASN	2194	Diabetic Cardiomyopathies	MESH:D058065		4-(4-(3-adamantan-1-ylureido)cyclohexyloxy)benzoic acid|Copper|Curcumin|dapagliflozin|Dietary Fats|Drugs, Chinese Herbal|geraniol|Glucose|Resveratrol|Rosiglitazone|Streptozocin|Taurine|Zinc	39.13	43
NRF1	4899	Diabetic Cardiomyopathies	MESH:D058065		Alloxan|Copper|Curcumin|Dietary Fats|Enalapril|Glucose|Pyruvaldehyde|Resveratrol|Rosiglitazone|Zinc	38.98	16
NOX4	50507	Diabetic Cardiomyopathies	MESH:D058065		4-(4-(3-adamantan-1-ylureido)cyclohexyloxy)benzoic acid|Curcumin|Dietary Fats|Glucose|Niacinamide|pycnogenols|Resveratrol|Rosiglitazone|Streptozocin|Thioctic Acid|Zinc	38.96	42
MTOR	2475	Diabetic Cardiomyopathies	MESH:D058065		Copper|Curcumin|dapagliflozin|Dietary Fats|Drugs, Chinese Herbal|geraniol|Glucose|Niacinamide|Resveratrol|Rosiglitazone|Streptozocin|Taurine|Zinc	38.8	43
CYP1A2	1544	Diabetic Cardiomyopathies	MESH:D058065		3,3',4,5'-tetrahydroxystilbene|7-hydroxycoumarin|Copper|Curcumin|Dietary Fats|Drugs, Chinese Herbal|Glucose|Nifedipine|Pyruvaldehyde|Resveratrol|Rosiglitazone|Streptozocin|Thioctic Acid|Triterpenes|Zinc	38.74	43
MMP3	4314	Diabetic Cardiomyopathies	MESH:D058065		Copper|Curcumin|Dietary Fats|Enalapril|geraniol|Glucose|Resveratrol|Rosiglitazone|Streptozocin|Thioctic Acid|Zinc	38.71	42
ACE	1636	Diabetic Cardiomyopathies	MESH:D058065		Angiotensin-Converting Enzyme Inhibitors|Curcumin|Dietary Fats|Enalapril|Glucose|Metoprolol|Niacinamide|Resveratrol|Streptozocin|Thioctic Acid|Zinc	38.36	41
PCNA	5111	Diabetic Cardiomyopathies	MESH:D058065		Copper|Curcumin|Dietary Fats|Drugs, Chinese Herbal|geraniol|Glucose|Resveratrol|Rosiglitazone|scutellarin|Streptozocin|Taurine|Thioctic Acid|Zinc	37.59	43
RUNX2	860	Diabetic Cardiomyopathies	MESH:D058065		Copper|Curcumin|Drugs, Chinese Herbal|Enalapril|fasudil|Glucose|Niacinamide|Resveratrol|Rosiglitazone|Streptozocin|Zinc	37.56	40
GSTP1	2950	Diabetic Cardiomyopathies	MESH:D058065		Copper|Curcumin|Dietary Fats|geraniol|Glucose|Niacinamide|Nifedipine|Resveratrol|Rosiglitazone|Streptozocin|Thioctic Acid|Trientine|Triterpenes	37.54	42
HIF1A	3091	Diabetic Cardiomyopathies	MESH:D058065		3,3',4,5'-tetrahydroxystilbene|Copper|Curcumin|Dietary Fats|Drugs, Chinese Herbal|fasudil|Glucose|Pyruvaldehyde|Resveratrol|Rosiglitazone|scutellarin|Streptozocin|Zinc	37.39	43
NPHS1	4868	Diabetic Cardiomyopathies	MESH:D058065		4-(4-(3-adamantan-1-ylureido)cyclohexyloxy)benzoic acid|dapagliflozin|Dietary Fats|Drugs, Chinese Herbal|fasudil|Glucose|Resveratrol|Streptozocin|Zinc	37.26	41
PCK1	5105	Diabetic Cardiomyopathies	MESH:D058065		Alloxan|Copper|Curcumin|Dietary Fats|Glucose|Resveratrol|Rosiglitazone|Streptozocin|Taurine|Trientine|Zinc	37.25	44
MAP1LC3B	81631	Diabetic Cardiomyopathies	MESH:D058065		Copper|Curcumin|dapagliflozin|Dietary Fats|Drugs, Chinese Herbal|Glucose|Niacinamide|Resveratrol|Rosiglitazone|Streptozocin|Taurine|Zinc	37.15	43
SLC2A2	6514	Diabetic Cardiomyopathies	MESH:D058065		Alloxan|Curcumin|Dietary Fats|Glucose|Pyruvaldehyde|Resveratrol|Rosiglitazone|Streptozocin|Taurine|Zinc	36.8	44
AGTR1	185	Diabetic Cardiomyopathies	MESH:D058065		Angiotensin-Converting Enzyme Inhibitors|Dietary Fats|Enalapril|Glucose|Niacinamide|Resveratrol|Rosiglitazone|Streptozocin|Thioctic Acid	36.68	41
MAPT	4137	Diabetic Cardiomyopathies	MESH:D058065		Copper|Curcumin|Dietary Fats|fasudil|Glucose|Pyruvaldehyde|Resveratrol|Rosiglitazone|Streptozocin|Thioctic Acid|Zinc	36.68	43
GLO1	2739	Diabetic Cardiomyopathies	MESH:D058065		Copper|Curcumin|Dietary Fats|Glucose|Niacinamide|Pyruvaldehyde|Resveratrol|Rosiglitazone|Streptozocin	36.44	42
PRKAA1	5562	Diabetic Cardiomyopathies	MESH:D058065		Copper|Curcumin|Dietary Fats|Enalapril|geraniol|Glucose|Niacinamide|Resveratrol|Rosiglitazone|Streptozocin	36.39	41
TP53	7157	Diabetic Cardiomyopathies	MESH:D058065		3,3',4,5'-tetrahydroxystilbene|Copper|Curcumin|dapagliflozin|Dietary Fats|Drugs, Chinese Herbal|geraniol|Glucose|Niacinamide|Nifedipine|Resveratrol|Rosiglitazone|Streptozocin|Thioctic Acid|Trientine|Zinc	36.27	43
HSPB1	3315	Diabetic Cardiomyopathies	MESH:D058065		Copper|Curcumin|Dietary Fats|Drugs, Chinese Herbal|Glucose|Pyruvaldehyde|Resveratrol|Rosiglitazone|Streptozocin|Thioctic Acid|Zinc	36.16	43
ADGRE1	2015	Diabetic Cardiomyopathies	MESH:D058065		4-(4-(3-adamantan-1-ylureido)cyclohexyloxy)benzoic acid|Copper|Curcumin|Dietary Fats|Pyruvaldehyde|Rosiglitazone|Streptozocin|Taurine|Zinc	36.14	43
KEAP1	9817	Diabetic Cardiomyopathies	MESH:D058065		Copper|Curcumin|Dietary Fats|Glucose|Niacinamide|Resveratrol|Rosiglitazone|scutellarin|Streptozocin|Thioctic Acid|Zinc	35.91	42
G6PD	2539	Diabetic Cardiomyopathies	MESH:D058065		Copper|Curcumin|Dietary Fats|geraniol|Metoprolol|Niacinamide|Resveratrol|Rosiglitazone|Streptozocin|Taurine|Zinc	35.89	42
SMAD2	4087	Diabetic Cardiomyopathies	MESH:D058065		Copper|Curcumin|Dietary Fats|Enalapril|Glucose|Resveratrol|Rosiglitazone|Streptozocin|Thioctic Acid|Zinc	35.88	42
SDHA	6389	Diabetic Cardiomyopathies	MESH:D058065		Alloxan|Copper|Curcumin|Dietary Fats|Resveratrol|Rosiglitazone|Streptozocin|Taurine|Trientine	35.74	42
LDHB	3945	Diabetic Cardiomyopathies	MESH:D058065		Copper|Dietary Fats|Drugs, Chinese Herbal|Glucose|Resveratrol|Rosiglitazone|Streptozocin|Trientine|Triterpenes	35.41	42
TLR4	7099	Diabetic Cardiomyopathies	MESH:D058065		Copper|Curcumin|dapagliflozin|Dietary Fats|Enalapril|geraniol|Glucose|Resveratrol|Rosiglitazone|scutellarin|Streptozocin|Zinc	35.39	42
HSP90B1	7184	Diabetic Cardiomyopathies	MESH:D058065		Copper|Curcumin|Dietary Fats|Drugs, Chinese Herbal|Glucose|Resveratrol|Rosiglitazone|Streptozocin|Triterpenes|Zinc	35.37	42
PDX1	3651	Diabetic Cardiomyopathies	MESH:D058065		Alloxan|Dietary Fats|Glucose|Pyruvaldehyde|Resveratrol|Rosiglitazone|Streptozocin|Zinc	35.34	44
CCN2	1490	Diabetic Cardiomyopathies	MESH:D058065		Angiotensin-Converting Enzyme Inhibitors|Copper|Curcumin|Dietary Fats|Enalapril|Glucose|Metoprolol|Resveratrol|Rosiglitazone|Streptozocin|Zinc	35.28	42
MYC	4609	Diabetic Cardiomyopathies	MESH:D058065		3,3',4,5'-tetrahydroxystilbene|Copper|Curcumin|Dietary Fats|Drugs, Chinese Herbal|Glucose|Metoprolol|Niacinamide|Nifedipine|Resveratrol|Rosiglitazone|Thioctic Acid|Zinc	35.21	20
CPT1A	1374	Diabetic Cardiomyopathies	MESH:D058065		Copper|Curcumin|Dietary Fats|Glucose|Metoprolol|Resveratrol|Rosiglitazone|Streptozocin|Taurine|Thioctic Acid|Zinc	35.02	43
SERPINE1	5054	Diabetic Cardiomyopathies	MESH:D058065		Copper|Curcumin|Dietary Fats|Drugs, Chinese Herbal|Enalapril|Glucose|Resveratrol|Rosiglitazone|Streptozocin|Thioctic Acid|Trientine|Zinc	34.95	43
ATF4	468	Diabetic Cardiomyopathies	MESH:D058065		7-hydroxycoumarin|Copper|Curcumin|dapagliflozin|Dietary Fats|geraniol|Glucose|Resveratrol|Streptozocin|Thioctic Acid|Zinc	34.7	41
FOXO3	2309	Diabetic Cardiomyopathies	MESH:D058065		7-hydroxycoumarin|Copper|Dietary Fats|Drugs, Chinese Herbal|Glucose|Metoprolol|Niacinamide|Resveratrol|Streptozocin|Thioctic Acid	34.54	40
MMP13	4322	Diabetic Cardiomyopathies	MESH:D058065		Copper|Curcumin|dapagliflozin|Dietary Fats|Drugs, Chinese Herbal|Resveratrol|Rosiglitazone|Streptozocin|Thioctic Acid|Zinc	34.54	41
ATF6	22926	Diabetic Cardiomyopathies	MESH:D058065		Curcumin|dapagliflozin|Dietary Fats|Drugs, Chinese Herbal|geraniol|Glucose|Resveratrol|Streptozocin|Thioctic Acid|Zinc	34.44	41
APAF1	317	Diabetic Cardiomyopathies	MESH:D058065		Alloxan|Copper|Curcumin|Dietary Fats|Drugs, Chinese Herbal|Glucose|Niacinamide|Resveratrol|Rosiglitazone|Taurine	34.37	16
IL17A	3605	Diabetic Cardiomyopathies	MESH:D058065		4-(4-(3-adamantan-1-ylureido)cyclohexyloxy)benzoic acid|Alloxan|Copper|Curcumin|Dietary Fats|geraniol|Glucose|Resveratrol|Rosiglitazone|Streptozocin	34.34	42
FAS	355	Diabetic Cardiomyopathies	MESH:D058065		Angiotensin-Converting Enzyme Inhibitors|Copper|Curcumin|Dietary Fats|Drugs, Chinese Herbal|Glucose|Resveratrol|Rosiglitazone|Streptozocin|Taurine|Thioctic Acid|Zinc	34.3	43
TIMP2	7077	Diabetic Cardiomyopathies	MESH:D058065		Copper|Curcumin|Dietary Fats|Drugs, Chinese Herbal|Glucose|Metoprolol|Resveratrol|Rosiglitazone|Streptozocin|Zinc	34.25	42
APP	351	Diabetic Cardiomyopathies	MESH:D058065		3,3',4,5'-tetrahydroxystilbene|Copper|Curcumin|Dietary Fats|Glucose|pycnogenols|Resveratrol|Rosiglitazone|scutellarin|Streptozocin|Trientine|Zinc	34.23	43
PRDX3	10935	Diabetic Cardiomyopathies	MESH:D058065		Copper|Curcumin|Dietary Fats|Enalapril|geraniol|Metoprolol|Rosiglitazone|Streptozocin|Thioctic Acid	34.21	40
FOXO1	2308	Diabetic Cardiomyopathies	MESH:D058065		Copper|Curcumin|Dietary Fats|Glucose|Niacinamide|Resveratrol|Rosiglitazone|Streptozocin|Taurine|Zinc	34.12	43
GCK	2645	Diabetic Cardiomyopathies	MESH:D058065		Alloxan|Copper|Dietary Fats|Glucose|Resveratrol|Rosiglitazone|Streptozocin|Taurine|Zinc	33.98	43
MAPK9	5601	Diabetic Cardiomyopathies	MESH:D058065		Copper|Curcumin|Dietary Fats|Drugs, Chinese Herbal|Enalapril|Glucose|Pyruvaldehyde|Resveratrol|Streptozocin|Taurine|Zinc	33.84	43
CYBB	1536	Diabetic Cardiomyopathies	MESH:D058065		Dietary Fats|geraniol|Glucose|Pyruvaldehyde|Resveratrol|Rosiglitazone|Streptozocin|Taurine|Thioctic Acid|Zinc	33.74	44
SLC2A4	6517	Diabetic Cardiomyopathies	MESH:D058065		3,3',4,5'-tetrahydroxystilbene|Alloxan|Copper|Dietary Fats|Glucose|Niacinamide|Resveratrol|Rosiglitazone|Streptozocin|Taurine	33.59	42
GCLC	2729	Diabetic Cardiomyopathies	MESH:D058065		Alloxan|Copper|Curcumin|Dietary Fats|Drugs, Chinese Herbal|Glucose|Niacinamide|Resveratrol|Rosiglitazone|Streptozocin|Thioctic Acid|Zinc	33.56	43
NGF	4803	Diabetic Cardiomyopathies	MESH:D058065		Copper|Curcumin|dapagliflozin|Dietary Fats|Glucose|Nifedipine|Resveratrol|Rosiglitazone|Streptozocin|Taurine	33.47	42
ACOX1	51	Diabetic Cardiomyopathies	MESH:D058065		Alloxan|Copper|Dietary Fats|Glucose|Resveratrol|Rosiglitazone|Streptozocin|Taurine|Thioctic Acid|Zinc	33.33	43
EP300	2033	Diabetic Cardiomyopathies	MESH:D058065		Copper|Curcumin|Glucose|Niacinamide|Resveratrol|Rosiglitazone|scutellarin|Streptozocin|Zinc	32.9	40
ERN1	2081	Diabetic Cardiomyopathies	MESH:D058065		Copper|Curcumin|Dietary Fats|Drugs, Chinese Herbal|geraniol|Glucose|Resveratrol|Rosiglitazone|Streptozocin|Taurine	32.84	42
EPO	2056	Diabetic Cardiomyopathies	MESH:D058065		Angiotensin-Converting Enzyme Inhibitors|Curcumin|dapagliflozin|Dietary Fats|Drugs, Chinese Herbal|Enalapril|Glucose|Resveratrol|Streptozocin	32.82	40
IRS2	8660	Diabetic Cardiomyopathies	MESH:D058065		Copper|Curcumin|Dietary Fats|Glucose|Niacinamide|Resveratrol|Rosiglitazone|Streptozocin|Zinc	32.82	42
C4B	721	Diabetic Cardiomyopathies	MESH:D058065		Copper|Curcumin|Dietary Fats|Glucose|Resveratrol|Streptozocin|Thioctic Acid|Zinc	32.52	41
NAMPT	10135	Diabetic Cardiomyopathies	MESH:D058065		Dietary Fats|Drugs, Chinese Herbal|Glucose|Niacinamide|Nifedipine|Resveratrol|Rosiglitazone|Streptozocin|Zinc	32.47	42
PARP1	142	Diabetic Cardiomyopathies	MESH:D058065		3,3',4,5'-tetrahydroxystilbene|Alloxan|Copper|Curcumin|Dietary Fats|Drugs, Chinese Herbal|Glucose|Niacinamide|Pyruvaldehyde|Resveratrol|scutellarin|Streptozocin|Taurine|Zinc	32.38	43
PINK1	65018	Diabetic Cardiomyopathies	MESH:D058065		Copper|Curcumin|Dietary Fats|Glucose|Resveratrol|Rosiglitazone|Streptozocin|Taurine|Thioctic Acid	32.32	42
EIF2AK3	9451	Diabetic Cardiomyopathies	MESH:D058065		Copper|Curcumin|dapagliflozin|Dietary Fats|geraniol|Glucose|Nifedipine|Resveratrol|Streptozocin|Zinc	32.2	41
DLD	1738	Diabetic Cardiomyopathies	MESH:D058065		Copper|Dietary Fats|Resveratrol|Rosiglitazone|Streptozocin|Thioctic Acid|Trientine|Zinc	32.05	42
TFAM	7019	Diabetic Cardiomyopathies	MESH:D058065		Copper|Curcumin|Dietary Fats|Enalapril|Glucose|Resveratrol|Rosiglitazone|Streptozocin|Thioctic Acid	31.94	41
BAD	572	Diabetic Cardiomyopathies	MESH:D058065		Alloxan|Copper|Curcumin|Dietary Fats|Glucose|Pyruvaldehyde|Resveratrol|Rosiglitazone|Streptozocin|Taurine	31.89	43
CYP4A2	24306	Diabetic Cardiomyopathies	MESH:D058065		Copper|Dietary Fats|Drugs, Chinese Herbal|Rosiglitazone|Streptozocin|Trientine|Zinc	31.85	42
LDLR	3949	Diabetic Cardiomyopathies	MESH:D058065		Copper|Curcumin|Dietary Fats|Drugs, Chinese Herbal|geraniol|Glucose|Resveratrol|Rosiglitazone|Streptozocin|Zinc	31.79	42
FOXA2	3170	Diabetic Cardiomyopathies	MESH:D058065		Copper|Curcumin|geraniol|Glucose|Resveratrol|Rosiglitazone|Streptozocin|Zinc	31.76	40
IFNG	3458	Diabetic Cardiomyopathies	MESH:D058065		3,3',4,5'-tetrahydroxystilbene|Copper|Curcumin|Dietary Fats|Drugs, Chinese Herbal|geraniol|Glucose|Niacinamide|Resveratrol|Rosiglitazone|Streptozocin|Taurine|Zinc	31.69	43
CYBA	1535	Diabetic Cardiomyopathies	MESH:D058065		Dietary Fats|Enalapril|Glucose|Niacinamide|Pyruvaldehyde|Resveratrol|Rosiglitazone|Streptozocin|Thioctic Acid	31.59	42
EGR1	1958	Diabetic Cardiomyopathies	MESH:D058065		Copper|Curcumin|Dietary Fats|Drugs, Chinese Herbal|Enalapril|Glucose|Metoprolol|Resveratrol|Rosiglitazone|Streptozocin|Zinc	31.56	42
COL6A2	1292	Diabetic Cardiomyopathies	MESH:D058065		Copper|Dietary Fats|Glucose|Resveratrol|Rosiglitazone|Streptozocin|Trientine|Zinc	31.55	43
DNM1L	10059	Diabetic Cardiomyopathies	MESH:D058065		Copper|Curcumin|Dietary Fats|Drugs, Chinese Herbal|Glucose|Resveratrol|Rosiglitazone|Streptozocin|Thioctic Acid	31.42	41
LPL	4023	Diabetic Cardiomyopathies	MESH:D058065		Copper|Curcumin|Dietary Fats|geraniol|Glucose|Niacinamide|Resveratrol|Rosiglitazone|Streptozocin|Zinc	31.42	42
OGDH	4967	Diabetic Cardiomyopathies	MESH:D058065		Copper|Dietary Fats|Niacinamide|Resveratrol|Rosiglitazone|Streptozocin|Trientine|Zinc	31.39	42
ABCC2	1244	Diabetic Cardiomyopathies	MESH:D058065		Copper|Curcumin|Dietary Fats|Drugs, Chinese Herbal|geraniol|Glucose|Nifedipine|Resveratrol|Rosiglitazone|Streptozocin|Taurine	31.38	42
GCG	2641	Diabetic Cardiomyopathies	MESH:D058065		Dietary Fats|geraniol|Glucose|Niacinamide|Nifedipine|Rosiglitazone|Streptozocin|Zinc	31.28	42
CCND1	595	Diabetic Cardiomyopathies	MESH:D058065		3,3',4,5'-tetrahydroxystilbene|7-hydroxycoumarin|Copper|Curcumin|Dietary Fats|Drugs, Chinese Herbal|geraniol|Glucose|Resveratrol|Rosiglitazone|Streptozocin|Thioctic Acid|Zinc	31.13	42
OLR1	4973	Diabetic Cardiomyopathies	MESH:D058065		Copper|Curcumin|Dietary Fats|Drugs, Chinese Herbal|Glucose|Nifedipine|Resveratrol|Rosiglitazone	31.13	14
SELE	6401	Diabetic Cardiomyopathies	MESH:D058065		Copper|Curcumin|Dietary Fats|Drugs, Chinese Herbal|Enalapril|Glucose|Resveratrol|Rosiglitazone|Triterpenes	31.11	15
IL1A	3552	Diabetic Cardiomyopathies	MESH:D058065		Copper|Curcumin|Dietary Fats|Drugs, Chinese Herbal|Enalapril|geraniol|Metoprolol|Resveratrol|Streptozocin|Thioctic Acid|Zinc	30.83	40
LAMP1	3916	Diabetic Cardiomyopathies	MESH:D058065		Copper|Curcumin|Dietary Fats|Glucose|Resveratrol|Rosiglitazone|Streptozocin|Taurine	30.83	42
ITGAV	3685	Diabetic Cardiomyopathies	MESH:D058065		Copper|Dietary Fats|Glucose|Resveratrol|Rosiglitazone|Streptozocin|Triterpenes|Zinc	30.78	42
CEBPB	1051	Diabetic Cardiomyopathies	MESH:D058065		3,3',4,5'-tetrahydroxystilbene|Copper|Curcumin|Dietary Fats|geraniol|Glucose|Resveratrol|Rosiglitazone|Streptozocin|Zinc	30.75	42
CD36	948	Diabetic Cardiomyopathies	MESH:D058065		Copper|Curcumin|dapagliflozin|Dietary Fats|Glucose|Resveratrol|Rosiglitazone|Streptozocin|Thioctic Acid|Zinc	30.71	42
TRAF6	7189	Diabetic Cardiomyopathies	MESH:D058065		Copper|Curcumin|Dietary Fats|Enalapril|Pyruvaldehyde|Resveratrol|Streptozocin|Zinc	30.68	41
NLRP3	114548	Diabetic Cardiomyopathies	MESH:D058065		Curcumin|dapagliflozin|Dietary Fats|Glucose|Resveratrol|Rosiglitazone|scutellarin|Streptozocin|Taurine|Zinc	30.66	43
LHB	3972	Diabetic Cardiomyopathies	MESH:D058065		Copper|Curcumin|Dietary Fats|Drugs, Chinese Herbal|Niacinamide|Resveratrol|Streptozocin|Taurine|Thioctic Acid|Zinc	30.44	41
MIR21	406991	Diabetic Cardiomyopathies	MESH:D058065		Copper|Curcumin|dapagliflozin|Dietary Fats|Resveratrol|Streptozocin|Thioctic Acid|Zinc	30.44	40
CDH1	999	Diabetic Cardiomyopathies	MESH:D058065		Copper|Curcumin|dapagliflozin|Dietary Fats|Drugs, Chinese Herbal|geraniol|Glucose|Resveratrol|Rosiglitazone|Streptozocin|Zinc	30.41	42
CTNNB1	1499	Diabetic Cardiomyopathies	MESH:D058065		3,3',4,5'-tetrahydroxystilbene|Curcumin|Dietary Fats|Drugs, Chinese Herbal|geraniol|Glucose|Resveratrol|Rosiglitazone|Streptozocin|Thioctic Acid|Zinc	30.4	42
EGF	1950	Diabetic Cardiomyopathies	MESH:D058065		3,3',4,5'-tetrahydroxystilbene|Copper|Curcumin|Dietary Fats|Drugs, Chinese Herbal|Glucose|Resveratrol|Rosiglitazone|Taurine|Zinc	30.34	17
NOX1	27035	Diabetic Cardiomyopathies	MESH:D058065		Copper|Dietary Fats|Drugs, Chinese Herbal|geraniol|Glucose|Resveratrol|Thioctic Acid|Zinc	30.3	14
BECN1	8678	Diabetic Cardiomyopathies	MESH:D058065		Copper|Curcumin|dapagliflozin|Dietary Fats|Enalapril|Glucose|Resveratrol|Rosiglitazone|Streptozocin|Zinc	30.14	42
S100B	6285	Diabetic Cardiomyopathies	MESH:D058065		Copper|Dietary Fats|Glucose|Resveratrol|Streptozocin|Thioctic Acid|Trientine|Zinc	30.12	42
SERPINH1	871	Diabetic Cardiomyopathies	MESH:D058065		Copper|Curcumin|Dietary Fats|Drugs, Chinese Herbal|Resveratrol|Streptozocin|Thioctic Acid|Zinc	30.12	40
GAS6	2621	Diabetic Cardiomyopathies	MESH:D058065		Angiotensin-Converting Enzyme Inhibitors|Copper|Curcumin|Dietary Fats|Glucose|Resveratrol|Rosiglitazone|Streptozocin	29.86	41
CD14	929	Diabetic Cardiomyopathies	MESH:D058065		Copper|Curcumin|Dietary Fats|Drugs, Chinese Herbal|Glucose|Resveratrol|Rosiglitazone|Streptozocin|Zinc	29.85	42
GSDMD	79792	Diabetic Cardiomyopathies	MESH:D058065		Copper|Curcumin|Dietary Fats|Glucose|Resveratrol|scutellarin|Streptozocin|Taurine	29.82	41
PRKAA2	5563	Diabetic Cardiomyopathies	MESH:D058065		Copper|Dietary Fats|Glucose|Niacinamide|Resveratrol|Rosiglitazone|Streptozocin|Thioctic Acid	29.82	41
TGFB2	7042	Diabetic Cardiomyopathies	MESH:D058065		Copper|Dietary Fats|Drugs, Chinese Herbal|Enalapril|Niacinamide|Resveratrol|Rosiglitazone|Thioctic Acid|Zinc	29.8	15
BBC3	27113	Diabetic Cardiomyopathies	MESH:D058065		Copper|Curcumin|Dietary Fats|Drugs, Chinese Herbal|Glucose|Niacinamide|Resveratrol|Thioctic Acid|Zinc	29.74	15
FOSL1	8061	Diabetic Cardiomyopathies	MESH:D058065		Copper|Curcumin|Dietary Fats|Drugs, Chinese Herbal|geraniol|Glucose|Resveratrol|Rosiglitazone|Zinc	29.68	15
IGFBP3	3486	Diabetic Cardiomyopathies	MESH:D058065		Copper|Curcumin|Dietary Fats|Resveratrol|Rosiglitazone|Streptozocin|Taurine|Thioctic Acid|Zinc	29.57	42
SNCA	6622	Diabetic Cardiomyopathies	MESH:D058065		Copper|Curcumin|Dietary Fats|fasudil|geraniol|Glucose|Resveratrol|Taurine|Thioctic Acid	29.57	16
CTSS	1520	Diabetic Cardiomyopathies	MESH:D058065		Copper|Curcumin|Dietary Fats|Pyruvaldehyde|Resveratrol|Rosiglitazone|Streptozocin|Thioctic Acid	29.56	41
HRAS	3265	Diabetic Cardiomyopathies	MESH:D058065		3,3',4,5'-tetrahydroxystilbene|Copper|Dietary Fats|Drugs, Chinese Herbal|geraniol|Glucose|Pyruvaldehyde|Resveratrol|Streptozocin	29.52	41
UCP2	7351	Diabetic Cardiomyopathies	MESH:D058065		Copper|Dietary Fats|geraniol|Glucose|Niacinamide|Resveratrol|Rosiglitazone|Streptozocin|Thioctic Acid	29.36	41
HMGCR	3156	Diabetic Cardiomyopathies	MESH:D058065		7-hydroxycoumarin|Copper|Curcumin|Dietary Fats|geraniol|Niacinamide|Resveratrol|Rosiglitazone|Streptozocin|Zinc	29.34	41
SMAD7	4092	Diabetic Cardiomyopathies	MESH:D058065		Copper|Dietary Fats|Drugs, Chinese Herbal|Enalapril|geraniol|Niacinamide|Resveratrol|Streptozocin	29.32	39
GOT1	2805	Diabetic Cardiomyopathies	MESH:D058065		Copper|Curcumin|Dietary Fats|geraniol|Glucose|Pyruvaldehyde|Resveratrol|Streptozocin|Zinc	29.25	42
ATP5PO	539	Diabetic Cardiomyopathies	MESH:D058065		Copper|Glucose|Resveratrol|Rosiglitazone|Streptozocin|Trientine|Zinc	29.19	41
JAK2	3717	Diabetic Cardiomyopathies	MESH:D058065		7-hydroxycoumarin|Copper|Curcumin|dapagliflozin|Dietary Fats|Glucose|Resveratrol|Rosiglitazone|Streptozocin	29.19	41
KDR	3791	Diabetic Cardiomyopathies	MESH:D058065		Copper|Curcumin|Dietary Fats|Enalapril|geraniol|Glucose|Resveratrol|Streptozocin|Zinc	29.19	41
CS	1431	Diabetic Cardiomyopathies	MESH:D058065		Curcumin|Dietary Fats|Enalapril|Glucose|Resveratrol|Rosiglitazone|Trientine|Zinc	29.15	16
IL18	3606	Diabetic Cardiomyopathies	MESH:D058065		Curcumin|Dietary Fats|fasudil|geraniol|Glucose|Niacinamide|Resveratrol|Rosiglitazone|scutellarin|Streptozocin	29.15	41
LCN2	3934	Diabetic Cardiomyopathies	MESH:D058065		Copper|Curcumin|dapagliflozin|Dietary Fats|Glucose|Nifedipine|Resveratrol|Rosiglitazone|Streptozocin	29.14	41
SCD1	20249	Diabetic Cardiomyopathies	MESH:D058065		Copper|Curcumin|Dietary Fats|Glucose|Resveratrol|Rosiglitazone|Streptozocin|Taurine|Zinc	29.14	43
ATF3	467	Diabetic Cardiomyopathies	MESH:D058065		Copper|Curcumin|Dietary Fats|Drugs, Chinese Herbal|geraniol|Glucose|Resveratrol|Rosiglitazone|Streptozocin|Zinc	29.13	42
COX1	4512	Diabetic Cardiomyopathies	MESH:D058065		Copper|Curcumin|Dietary Fats|Glucose|Niacinamide|Resveratrol|Rosiglitazone|Zinc	29.04	14
CDKN1B	1027	Diabetic Cardiomyopathies	MESH:D058065		Copper|Curcumin|Drugs, Chinese Herbal|fasudil|geraniol|Glucose|Niacinamide|Resveratrol|Rosiglitazone|Triterpenes	29.02	12
CLU	1191	Diabetic Cardiomyopathies	MESH:D058065		Copper|Dietary Fats|Enalapril|Nifedipine|Resveratrol|Rosiglitazone|Streptozocin|Trientine|Zinc	29.01	42
CRP	1401	Diabetic Cardiomyopathies	MESH:D058065		Copper|Curcumin|Dietary Fats|geraniol|Resveratrol|Rosiglitazone|Streptozocin|Thioctic Acid|Zinc	28.93	41
TRIB3	57761	Diabetic Cardiomyopathies	MESH:D058065		Copper|Curcumin|Dietary Fats|Drugs, Chinese Herbal|Glucose|Rosiglitazone|Streptozocin|Thioctic Acid|Zinc	28.93	42
HNF4A	3172	Diabetic Cardiomyopathies	MESH:D058065		Copper|Dietary Fats|Drugs, Chinese Herbal|Glucose|Resveratrol|Rosiglitazone|Streptozocin|Zinc	28.92	42
HMGB1	3146	Diabetic Cardiomyopathies	MESH:D058065		Copper|Curcumin|dapagliflozin|Dietary Fats|Enalapril|Glucose|Resveratrol|Streptozocin|Taurine	28.88	41
FASLG	356	Diabetic Cardiomyopathies	MESH:D058065		Angiotensin-Converting Enzyme Inhibitors|Curcumin|Drugs, Chinese Herbal|Enalapril|Glucose|Resveratrol|Rosiglitazone|Streptozocin|Zinc	28.86	40
GPX4	2879	Diabetic Cardiomyopathies	MESH:D058065		Copper|Curcumin|Dietary Fats|Glucose|Resveratrol|Rosiglitazone|Streptozocin|Taurine|Zinc	28.81	43
COL1A2	1278	Diabetic Cardiomyopathies	MESH:D058065		Copper|Curcumin|Dietary Fats|Drugs, Chinese Herbal|Glucose|Niacinamide|Resveratrol|Rosiglitazone|Zinc	28.75	15
HSPD1	3329	Diabetic Cardiomyopathies	MESH:D058065		Copper|Curcumin|Dietary Fats|Glucose|Resveratrol|Rosiglitazone|Streptozocin|Trientine|Zinc	28.75	43
CEBPA	1050	Diabetic Cardiomyopathies	MESH:D058065		3,3',4,5'-tetrahydroxystilbene|Curcumin|Dietary Fats|Glucose|pycnogenols|Resveratrol|Rosiglitazone|Taurine|Zinc	28.73	16
FTH1	2495	Diabetic Cardiomyopathies	MESH:D058065		Copper|Curcumin|Dietary Fats|Drugs, Chinese Herbal|Glucose|Niacinamide|Resveratrol|Streptozocin|Zinc	28.63	41
ATP5PD	10476	Diabetic Cardiomyopathies	MESH:D058065		Copper|Drugs, Chinese Herbal|Glucose|Rosiglitazone|Taurine|Triterpenes|Zinc	28.62	8
MME	4311	Diabetic Cardiomyopathies	MESH:D058065		Copper|Curcumin|Dietary Fats|Glucose|Resveratrol|Rosiglitazone|Streptozocin|Trientine	28.62	42
MKI67	4288	Diabetic Cardiomyopathies	MESH:D058065		Copper|Curcumin|Dietary Fats|Drugs, Chinese Herbal|geraniol|Glucose|Resveratrol|Rosiglitazone|scutellarin|Zinc	28.49	15
BDNF	627	Diabetic Cardiomyopathies	MESH:D058065		Copper|Curcumin|Dietary Fats|geraniol|Nifedipine|Pyruvaldehyde|Resveratrol|Streptozocin|Taurine|Zinc	28.42	42
CYB5A	1528	Diabetic Cardiomyopathies	MESH:D058065		Dietary Fats|Drugs, Chinese Herbal|geraniol|Metoprolol|Resveratrol|Rosiglitazone|Taurine|Zinc	28.4	16
GCLM	2730	Diabetic Cardiomyopathies	MESH:D058065		Copper|Curcumin|Dietary Fats|Drugs, Chinese Herbal|Glucose|Resveratrol|Rosiglitazone|Streptozocin|Thioctic Acid|Zinc	28.31	42
IL2	3558	Diabetic Cardiomyopathies	MESH:D058065		Angiotensin-Converting Enzyme Inhibitors|Copper|Curcumin|Dietary Fats|Drugs, Chinese Herbal|Niacinamide|Resveratrol|Streptozocin|Thioctic Acid|Zinc	28.31	40
AKT2	208	Diabetic Cardiomyopathies	MESH:D058065		Copper|Curcumin|Dietary Fats|Glucose|Pyruvaldehyde|Resveratrol|Streptozocin|Zinc	28.29	42
CYP1A1	1543	Diabetic Cardiomyopathies	MESH:D058065		3,3',4,5'-tetrahydroxystilbene|Copper|Curcumin|Dietary Fats|Drugs, Chinese Herbal|geraniol|Glucose|Niacinamide|Nifedipine|Resveratrol|Rosiglitazone|Streptozocin|Thioctic Acid	28.29	41
ENDOG	2021	Diabetic Cardiomyopathies	MESH:D058065		3,3',4,5'-tetrahydroxystilbene|Copper|Dietary Fats|Drugs, Chinese Herbal|Glucose|Resveratrol|Rosiglitazone	28.26	13
PDK1	5163	Diabetic Cardiomyopathies	MESH:D058065		Copper|Curcumin|Dietary Fats|Glucose|Resveratrol|Rosiglitazone|Streptozocin|Zinc	28.25	42
UBE2C	11065	Diabetic Cardiomyopathies	MESH:D058065		Copper|Curcumin|Dietary Fats|Drugs, Chinese Herbal|geraniol|Glucose|Resveratrol|Zinc	28.22	14
FGF2	2247	Diabetic Cardiomyopathies	MESH:D058065		Copper|Curcumin|Dietary Fats|Drugs, Chinese Herbal|Glucose|Nifedipine|Resveratrol|scutellarin|Zinc	28.08	14
FSHB	2488	Diabetic Cardiomyopathies	MESH:D058065		Copper|Curcumin|Dietary Fats|Drugs, Chinese Herbal|Resveratrol|Rosiglitazone|Streptozocin|Taurine|Thioctic Acid	28.01	41
PCK2	5106	Diabetic Cardiomyopathies	MESH:D058065		Alloxan|Copper|Dietary Fats|Drugs, Chinese Herbal|Glucose|Resveratrol|Rosiglitazone|Streptozocin	27.98	42
BGLAP	632	Diabetic Cardiomyopathies	MESH:D058065		Dietary Fats|Enalapril|fasudil|Glucose|Resveratrol|Rosiglitazone|Streptozocin|Zinc	27.88	42
VIM	7431	Diabetic Cardiomyopathies	MESH:D058065		Copper|Curcumin|dapagliflozin|Dietary Fats|Drugs, Chinese Herbal|Glucose|Nifedipine|Resveratrol|Rosiglitazone|Streptozocin	27.84	41
SRC	6714	Diabetic Cardiomyopathies	MESH:D058065		Copper|Curcumin|Dietary Fats|Drugs, Chinese Herbal|Glucose|Nifedipine|Resveratrol|Rosiglitazone|Zinc	27.82	15
ALAD	210	Diabetic Cardiomyopathies	MESH:D058065		Copper|Curcumin|Dietary Fats|Glucose|Streptozocin|Taurine|Thioctic Acid|Zinc	27.81	42
CREBBP	1387	Diabetic Cardiomyopathies	MESH:D058065		Copper|Curcumin|Drugs, Chinese Herbal|Glucose|Resveratrol|Rosiglitazone|Streptozocin|Zinc	27.81	40
CRYZ	1429	Diabetic Cardiomyopathies	MESH:D058065		Copper|Dietary Fats|Drugs, Chinese Herbal|Resveratrol|Streptozocin|Trientine|Zinc	27.75	41
GGT1	2678	Diabetic Cardiomyopathies	MESH:D058065		Copper|Curcumin|Dietary Fats|Resveratrol|Streptozocin|Thioctic Acid|Trientine|Zinc	27.74	41
MAP2K2	5605	Diabetic Cardiomyopathies	MESH:D058065		Copper|Curcumin|Dietary Fats|Drugs, Chinese Herbal|Glucose|Resveratrol|Rosiglitazone|Zinc	27.64	14
DUSP1	1843	Diabetic Cardiomyopathies	MESH:D058065		Copper|Curcumin|Dietary Fats|Drugs, Chinese Herbal|Glucose|Resveratrol|Rosiglitazone|Taurine|Zinc	27.62	16
ACHE	43	Diabetic Cardiomyopathies	MESH:D058065		Copper|Curcumin|Dietary Fats|Drugs, Chinese Herbal|geraniol|Glucose|Resveratrol|Streptozocin|Taurine|Thioctic Acid|Zinc	27.55	42
ADIPOR2	79602	Diabetic Cardiomyopathies	MESH:D058065		Copper|Dietary Fats|Glucose|Resveratrol|Rosiglitazone|Streptozocin|Zinc	27.53	42
GJA1	2697	Diabetic Cardiomyopathies	MESH:D058065		Copper|Curcumin|dapagliflozin|Dietary Fats|Glucose|Metoprolol|Resveratrol|Thioctic Acid|Zinc	27.53	15
APOE	348	Diabetic Cardiomyopathies	MESH:D058065		Copper|Curcumin|Dietary Fats|Enalapril|Glucose|Resveratrol|Rosiglitazone|Streptozocin|Zinc	27.51	42
POR	5447	Diabetic Cardiomyopathies	MESH:D058065		Copper|Dietary Fats|Drugs, Chinese Herbal|geraniol|Resveratrol|Rosiglitazone|Streptozocin|Thioctic Acid|Zinc	27.47	41
RAC1	5879	Diabetic Cardiomyopathies	MESH:D058065		3,3',4,5'-tetrahydroxystilbene|Copper|Curcumin|Dietary Fats|Glucose|Resveratrol|Rosiglitazone|Streptozocin	27.39	41
TEK	7010	Diabetic Cardiomyopathies	MESH:D058065		Copper|Drugs, Chinese Herbal|Enalapril|Glucose|Resveratrol|Streptozocin|Taurine	27.38	39
IL12B	3593	Diabetic Cardiomyopathies	MESH:D058065		Alloxan|Copper|Curcumin|Dietary Fats|Drugs, Chinese Herbal|Glucose|Resveratrol|Rosiglitazone|Streptozocin	27.25	42
KLF4	9314	Diabetic Cardiomyopathies	MESH:D058065		Copper|Dietary Fats|geraniol|Niacinamide|Resveratrol|Rosiglitazone|Streptozocin|Zinc	27.23	41
PTEN	5728	Diabetic Cardiomyopathies	MESH:D058065		Copper|Curcumin|Dietary Fats|geraniol|Glucose|Resveratrol|Rosiglitazone|Streptozocin|Zinc	27.17	42
STAT1	6772	Diabetic Cardiomyopathies	MESH:D058065		Copper|Curcumin|Dietary Fats|geraniol|Glucose|Resveratrol|Rosiglitazone|Thioctic Acid|Zinc	27.07	15
SLC2A1	6513	Diabetic Cardiomyopathies	MESH:D058065		Copper|Curcumin|Dietary Fats|Drugs, Chinese Herbal|Glucose|Resveratrol|Rosiglitazone|Streptozocin|Zinc	27.02	42
CHUK	1147	Diabetic Cardiomyopathies	MESH:D058065		3,3',4,5'-tetrahydroxystilbene|Curcumin|Drugs, Chinese Herbal|Niacinamide|Resveratrol|Streptozocin|Taurine|Zinc	26.96	39
ALB	213	Diabetic Cardiomyopathies	MESH:D058065		Copper|Curcumin|Dietary Fats|Drugs, Chinese Herbal|Glucose|Pyruvaldehyde|Resveratrol|Rosiglitazone|Streptozocin|Thioctic Acid|Zinc	26.94	43
THBS1	7057	Diabetic Cardiomyopathies	MESH:D058065		Copper|Curcumin|Dietary Fats|Glucose|Metoprolol|Resveratrol|Rosiglitazone|Streptozocin	26.93	41
GPX2	2877	Diabetic Cardiomyopathies	MESH:D058065		Copper|Dietary Fats|Drugs, Chinese Herbal|Glucose|Resveratrol|Streptozocin|Thioctic Acid|Triterpenes	26.84	40
PPARD	5467	Diabetic Cardiomyopathies	MESH:D058065		Curcumin|Dietary Fats|Drugs, Chinese Herbal|Glucose|Resveratrol|Rosiglitazone|Streptozocin|Zinc	26.84	42
PPP1R12A	4659	Diabetic Cardiomyopathies	MESH:D058065		Angiotensin-Converting Enzyme Inhibitors|Copper|Dietary Fats|fasudil|Glucose|Resveratrol|Streptozocin	26.79	40
FLT1	2321	Diabetic Cardiomyopathies	MESH:D058065		Copper|Curcumin|Drugs, Chinese Herbal|Glucose|Resveratrol|Streptozocin|Thioctic Acid|Zinc	26.78	39
ITGB1	3688	Diabetic Cardiomyopathies	MESH:D058065		Copper|Curcumin|Dietary Fats|Glucose|Resveratrol|Rosiglitazone|Streptozocin|Zinc	26.78	42
GSTM3	2947	Diabetic Cardiomyopathies	MESH:D058065		Copper|Dietary Fats|Drugs, Chinese Herbal|Niacinamide|Resveratrol|Streptozocin|Triterpenes|Zinc	26.69	40
ATG5	9474	Diabetic Cardiomyopathies	MESH:D058065		Copper|Curcumin|Dietary Fats|geraniol|Glucose|Resveratrol|Streptozocin|Zinc	26.66	41
CTH	1491	Diabetic Cardiomyopathies	MESH:D058065		Copper|Dietary Fats|Drugs, Chinese Herbal|Glucose|Resveratrol|Rosiglitazone|Streptozocin|Zinc	26.66	42
CDKN1A	1026	Diabetic Cardiomyopathies	MESH:D058065		3,3',4,5'-tetrahydroxystilbene|Copper|Curcumin|Dietary Fats|Drugs, Chinese Herbal|geraniol|Glucose|Niacinamide|Resveratrol|Rosiglitazone|Streptozocin|Zinc	26.63	42
ACADL	33	Diabetic Cardiomyopathies	MESH:D058065		Copper|Dietary Fats|Glucose|Resveratrol|Rosiglitazone|Thioctic Acid|Zinc	26.56	13
SIRT3	23410	Diabetic Cardiomyopathies	MESH:D058065		Curcumin|Dietary Fats|Glucose|Niacinamide|Resveratrol|Rosiglitazone|Thioctic Acid	26.52	13
LCAT	3931	Diabetic Cardiomyopathies	MESH:D058065		Copper|Dietary Fats|geraniol|Niacinamide|Resveratrol|Streptozocin|Zinc	26.42	40
AKR1B1	231	Diabetic Cardiomyopathies	MESH:D058065		Copper|Curcumin|Dietary Fats|Glucose|Pyruvaldehyde|Resveratrol|Rosiglitazone|Streptozocin	26.41	42
HGF	3082	Diabetic Cardiomyopathies	MESH:D058065		Copper|Curcumin|Dietary Fats|Drugs, Chinese Herbal|Nifedipine|Resveratrol|Rosiglitazone|Zinc	26.41	14
ID2	3398	Diabetic Cardiomyopathies	MESH:D058065		Copper|Curcumin|Dietary Fats|Drugs, Chinese Herbal|Glucose|Rosiglitazone|Streptozocin|Zinc	26.41	42
ENO1	2023	Diabetic Cardiomyopathies	MESH:D058065		Copper|Curcumin|Dietary Fats|Glucose|Resveratrol|Rosiglitazone|Streptozocin|Zinc	26.38	42
MXD1	4084	Diabetic Cardiomyopathies	MESH:D058065		Copper|Curcumin|Drugs, Chinese Herbal|geraniol|Glucose|Rosiglitazone|Zinc	26.38	7
SMAD4	4089	Diabetic Cardiomyopathies	MESH:D058065		Copper|Curcumin|Dietary Fats|Glucose|Resveratrol|Streptozocin|Trientine	26.38	41
IL4	3565	Diabetic Cardiomyopathies	MESH:D058065		3,3',4,5'-tetrahydroxystilbene|Copper|Curcumin|Dietary Fats|Drugs, Chinese Herbal|Resveratrol|Rosiglitazone|Streptozocin|Thioctic Acid|Zinc	26.36	41
NCF1	653361	Diabetic Cardiomyopathies	MESH:D058065		Dietary Fats|Glucose|Resveratrol|Rosiglitazone|Streptozocin|Taurine|Thioctic Acid|Zinc	26.35	43
PC	5091	Diabetic Cardiomyopathies	MESH:D058065		Copper|Dietary Fats|Glucose|Resveratrol|Rosiglitazone|Streptozocin|Trientine	26.33	42
P2RX2	22953	Diabetic Cardiomyopathies	MESH:D058065		Copper|Dietary Fats|Glucose|Resveratrol|Streptozocin|Zinc	26.27	41
SP1	6667	Diabetic Cardiomyopathies	MESH:D058065		Copper|Curcumin|Drugs, Chinese Herbal|Glucose|Resveratrol|Rosiglitazone|Thioctic Acid|Zinc	26.27	10
ALDH2	217	Diabetic Cardiomyopathies	MESH:D058065		Copper|Dietary Fats|Glucose|Pyruvaldehyde|Resveratrol|Rosiglitazone|Streptozocin|Zinc	26.19	43
MAFA	389692	Diabetic Cardiomyopathies	MESH:D058065		Copper|Dietary Fats|Glucose|Niacinamide|Resveratrol|Streptozocin	26.19	40
TRP53	22059	Diabetic Cardiomyopathies	MESH:D058065		Curcumin|Dietary Fats|Glucose|Niacinamide|Resveratrol|Rosiglitazone|Streptozocin|Taurine|Zinc	26.14	43
AKR1A1	10327	Diabetic Cardiomyopathies	MESH:D058065		Copper|Dietary Fats|Glucose|Pyruvaldehyde|Streptozocin|Trientine|Zinc	26.12	43
PNPLA2	57104	Diabetic Cardiomyopathies	MESH:D058065		Dietary Fats|Drugs, Chinese Herbal|Glucose|Resveratrol|Rosiglitazone|Streptozocin|Zinc	26.12	42
RAF1	5894	Diabetic Cardiomyopathies	MESH:D058065		Copper|Curcumin|Dietary Fats|geraniol|Glucose|Resveratrol|Streptozocin|Zinc	26.03	41
AHR	196	Diabetic Cardiomyopathies	MESH:D058065		3,3',4,5'-tetrahydroxystilbene|Copper|Curcumin|Dietary Fats|Drugs, Chinese Herbal|Glucose|Metoprolol|Resveratrol|Rosiglitazone|Streptozocin|Zinc	25.98	42
MT1	17748	Diabetic Cardiomyopathies	MESH:D058065		Copper|Curcumin|Dietary Fats|Drugs, Chinese Herbal|Resveratrol|Rosiglitazone|Thioctic Acid|Zinc	25.92	14
PYCARD	29108	Diabetic Cardiomyopathies	MESH:D058065		Copper|Curcumin|Dietary Fats|Glucose|Resveratrol|Rosiglitazone|Streptozocin|Taurine	25.92	42
CAMK2A	815	Diabetic Cardiomyopathies	MESH:D058065		Copper|Curcumin|Dietary Fats|Nifedipine|Resveratrol|Streptozocin|Thioctic Acid	25.91	39
COL6A1	1291	Diabetic Cardiomyopathies	MESH:D058065		Copper|Dietary Fats|Glucose|Resveratrol|Rosiglitazone|Streptozocin|Trientine	25.91	42
MAP3K1	4214	Diabetic Cardiomyopathies	MESH:D058065		Copper|Curcumin|Dietary Fats|Glucose|Resveratrol|Rosiglitazone|Zinc	25.9	13
ARG1	383	Diabetic Cardiomyopathies	MESH:D058065		Copper|Dietary Fats|Drugs, Chinese Herbal|fasudil|Glucose|Resveratrol|Rosiglitazone|Streptozocin	25.87	41
GSTA5	221357	Diabetic Cardiomyopathies	MESH:D058065		Copper|Curcumin|Pyruvaldehyde|Resveratrol|Streptozocin|Triterpenes|Zinc	25.83	39
NOS1	4842	Diabetic Cardiomyopathies	MESH:D058065		Alloxan|Copper|Curcumin|Dietary Fats|Glucose|Metoprolol|Resveratrol|Streptozocin	25.82	41
NEK2	4751	Diabetic Cardiomyopathies	MESH:D058065		Copper|Dietary Fats|Drugs, Chinese Herbal|geraniol|Glucose|Resveratrol|Zinc	25.78	13
ACO2	50	Diabetic Cardiomyopathies	MESH:D058065		Copper|Curcumin|Glucose|Rosiglitazone|Streptozocin|Trientine|Zinc	25.75	41
COX4I1	1327	Diabetic Cardiomyopathies	MESH:D058065		Alloxan|Copper|Dietary Fats|Glucose|Resveratrol|Rosiglitazone|Thioctic Acid	25.75	13
CASP8	841	Diabetic Cardiomyopathies	MESH:D058065		3,3',4,5'-tetrahydroxystilbene|Copper|Curcumin|Dietary Fats|Drugs, Chinese Herbal|geraniol|Glucose|Resveratrol|Streptozocin|Thioctic Acid|Zinc	25.69	41
SOCS3	9021	Diabetic Cardiomyopathies	MESH:D058065		Curcumin|Dietary Fats|Drugs, Chinese Herbal|Glucose|Resveratrol|Rosiglitazone|Streptozocin|Zinc	25.69	42
ADRB2	154	Diabetic Cardiomyopathies	MESH:D058065		Copper|Dietary Fats|Drugs, Chinese Herbal|Glucose|Metoprolol|Rosiglitazone|Streptozocin|Zinc	25.67	42
SIRT6	51548	Diabetic Cardiomyopathies	MESH:D058065		Copper|Curcumin|Dietary Fats|Niacinamide|Resveratrol|Rosiglitazone	25.59	12
GPD1	2819	Diabetic Cardiomyopathies	MESH:D058065		Copper|Dietary Fats|Glucose|Resveratrol|Rosiglitazone|Streptozocin|Zinc	25.54	42
MIR146A	406938	Diabetic Cardiomyopathies	MESH:D058065		Curcumin|Enalapril|Glucose|Resveratrol|Streptozocin|Zinc	25.52	39
NFKBIB	4793	Diabetic Cardiomyopathies	MESH:D058065		Copper|Curcumin|Dietary Fats|Drugs, Chinese Herbal|Resveratrol|scutellarin|Streptozocin	25.51	39
FADS1	3992	Diabetic Cardiomyopathies	MESH:D058065		Curcumin|Dietary Fats|geraniol|Resveratrol|Rosiglitazone|Streptozocin|Zinc	25.5	41
EIF2S1	1965	Diabetic Cardiomyopathies	MESH:D058065		Copper|Dietary Fats|geraniol|Glucose|Resveratrol|Streptozocin|Thioctic Acid|Zinc	25.47	41
DGKH	160851	Diabetic Cardiomyopathies	MESH:D058065		Copper|Dietary Fats|Glucose|Resveratrol|Rosiglitazone|Streptozocin	25.44	41
DNMT1	1786	Diabetic Cardiomyopathies	MESH:D058065		Copper|Curcumin|Dietary Fats|Drugs, Chinese Herbal|Glucose|Niacinamide|Resveratrol|Streptozocin	25.44	40
LEP	3952	Diabetic Cardiomyopathies	MESH:D058065		Dietary Fats|Drugs, Chinese Herbal|Enalapril|Glucose|Resveratrol|Rosiglitazone|Streptozocin|Thioctic Acid|Zinc	25.43	42
PECAM1	5175	Diabetic Cardiomyopathies	MESH:D058065		Curcumin|Dietary Fats|Glucose|Pyruvaldehyde|Resveratrol|Rosiglitazone|Streptozocin	25.39	42
IL6ST	3572	Diabetic Cardiomyopathies	MESH:D058065		Copper|Curcumin|Dietary Fats|Glucose|Resveratrol|Streptozocin|Zinc	25.27	41
CDKN2C	1031	Diabetic Cardiomyopathies	MESH:D058065		Copper|Dietary Fats|Drugs, Chinese Herbal|geraniol|Glucose|Resveratrol|Zinc	25.24	13
SCD	6319	Diabetic Cardiomyopathies	MESH:D058065		Copper|Curcumin|Dietary Fats|Drugs, Chinese Herbal|Glucose|Resveratrol|Rosiglitazone|Zinc	25.2	14
CYP1B1	1545	Diabetic Cardiomyopathies	MESH:D058065		3,3',4,5'-tetrahydroxystilbene|Copper|Curcumin|Dietary Fats|Drugs, Chinese Herbal|geraniol|Glucose|Nifedipine|Resveratrol|Rosiglitazone	25.19	16
SERPINB2	5055	Diabetic Cardiomyopathies	MESH:D058065		Copper|Curcumin|Dietary Fats|Enalapril|Nifedipine|Resveratrol|Zinc	25.16	13
IGF1R	3480	Diabetic Cardiomyopathies	MESH:D058065		Copper|Curcumin|Dietary Fats|Glucose|Resveratrol|Rosiglitazone|Streptozocin|Zinc	25.15	42
BCL2L11	10018	Diabetic Cardiomyopathies	MESH:D058065		Copper|Curcumin|Glucose|Niacinamide|Resveratrol|Streptozocin|Taurine|Zinc	25.13	40
EIF4EBP1	1978	Diabetic Cardiomyopathies	MESH:D058065		Copper|Curcumin|Dietary Fats|Glucose|Niacinamide|Resveratrol|Rosiglitazone|Streptozocin	25.1	41
ADRB1	153	Diabetic Cardiomyopathies	MESH:D058065		Copper|Dietary Fats|Drugs, Chinese Herbal|Enalapril|Metoprolol|Resveratrol|Streptozocin	25.09	39
TIMP1	7076	Diabetic Cardiomyopathies	MESH:D058065		Copper|Curcumin|Dietary Fats|Drugs, Chinese Herbal|fasudil|Glucose|Resveratrol|Rosiglitazone|Streptozocin	25.09	41
HSP90AA1	3320	Diabetic Cardiomyopathies	MESH:D058065		Copper|Curcumin|Dietary Fats|Drugs, Chinese Herbal|Glucose|Resveratrol|Streptozocin|Zinc	25.06	41
CELSR3	1951	Diabetic Cardiomyopathies	MESH:D058065		Copper|Drugs, Chinese Herbal|Glucose|Resveratrol|Rosiglitazone|Zinc	25.03	8
ATP5F1A	498	Diabetic Cardiomyopathies	MESH:D058065		Copper|Glucose|Resveratrol|Rosiglitazone|Streptozocin|Trientine|Zinc	25.02	41
PENK	5179	Diabetic Cardiomyopathies	MESH:D058065		Copper|Dietary Fats|Glucose|Metoprolol|Nifedipine|Resveratrol|Zinc	25.02	14
BAK1	578	Diabetic Cardiomyopathies	MESH:D058065		Copper|Curcumin|Drugs, Chinese Herbal|geraniol|Glucose|Resveratrol|Rosiglitazone|Streptozocin	25.01	39
F3	2152	Diabetic Cardiomyopathies	MESH:D058065		Copper|Curcumin|Dietary Fats|Enalapril|Glucose|Niacinamide|Resveratrol|Streptozocin	25.01	40
OPA1	4976	Diabetic Cardiomyopathies	MESH:D058065		Copper|Curcumin|Dietary Fats|Glucose|Resveratrol|Rosiglitazone|Thioctic Acid	24.98	13
MAP2K1	5604	Diabetic Cardiomyopathies	MESH:D058065		Copper|Curcumin|Dietary Fats|Drugs, Chinese Herbal|geraniol|Resveratrol|Rosiglitazone|Zinc	24.96	14
BMAL1	406	Diabetic Cardiomyopathies	MESH:D058065		Copper|Dietary Fats|geraniol|Resveratrol|Streptozocin|Taurine|Zinc	24.94	41
SERPINE2	5270	Diabetic Cardiomyopathies	MESH:D058065		Copper|Curcumin|Dietary Fats|Glucose|Rosiglitazone|Streptozocin|Zinc	24.94	42
ESR1	2099	Diabetic Cardiomyopathies	MESH:D058065		3,3',4,5'-tetrahydroxystilbene|Curcumin|Dietary Fats|Drugs, Chinese Herbal|geraniol|Glucose|Nifedipine|Resveratrol|Rosiglitazone|Streptozocin|Zinc	24.89	42
APC	324	Diabetic Cardiomyopathies	MESH:D058065		Copper|Curcumin|Dietary Fats|Drugs, Chinese Herbal|Glucose|Resveratrol|Zinc	24.87	13
JUNB	3726	Diabetic Cardiomyopathies	MESH:D058065		Copper|Curcumin|Dietary Fats|geraniol|Glucose|Resveratrol|Rosiglitazone|Zinc	24.87	14
TNFRSF10B	8795	Diabetic Cardiomyopathies	MESH:D058065		3,3',4,5'-tetrahydroxystilbene|Copper|Curcumin|Drugs, Chinese Herbal|Resveratrol|Rosiglitazone|Thioctic Acid|Zinc	24.87	10
IFNAR2	3455	Diabetic Cardiomyopathies	MESH:D058065		Copper|Curcumin|Dietary Fats|Resveratrol|Rosiglitazone|Zinc	24.84	12
SELP	6403	Diabetic Cardiomyopathies	MESH:D058065		Curcumin|Dietary Fats|Enalapril|Glucose|Resveratrol|Rosiglitazone|Streptozocin	24.8	41
PIK3R1	5295	Diabetic Cardiomyopathies	MESH:D058065		Copper|Dietary Fats|Drugs, Chinese Herbal|geraniol|Glucose|Resveratrol|Rosiglitazone|Streptozocin	24.76	41
ATF2	1386	Diabetic Cardiomyopathies	MESH:D058065		Copper|Curcumin|Drugs, Chinese Herbal|Enalapril|Resveratrol|Streptozocin|Zinc	24.7	38
ANXA3	306	Diabetic Cardiomyopathies	MESH:D058065		Copper|Dietary Fats|Resveratrol|Rosiglitazone|Streptozocin|Trientine|Zinc	24.66	42
GATA4	2626	Diabetic Cardiomyopathies	MESH:D058065		Curcumin|Dietary Fats|Enalapril|Glucose|Metoprolol|Resveratrol|Zinc	24.63	14
PTPN1	5770	Diabetic Cardiomyopathies	MESH:D058065		Copper|Dietary Fats|Pyruvaldehyde|Resveratrol|Rosiglitazone|Streptozocin|Zinc	24.63	42
CXCL12	6387	Diabetic Cardiomyopathies	MESH:D058065		Copper|Curcumin|Dietary Fats|Glucose|Resveratrol|Rosiglitazone|Streptozocin|Zinc	24.62	42
CASP1	834	Diabetic Cardiomyopathies	MESH:D058065		Curcumin|dapagliflozin|Dietary Fats|Glucose|Resveratrol|scutellarin|Streptozocin|Taurine|Zinc	24.58	42
CDKN2A	1029	Diabetic Cardiomyopathies	MESH:D058065		Copper|Curcumin|Dietary Fats|Drugs, Chinese Herbal|Glucose|Niacinamide|Resveratrol|Streptozocin	24.54	40
ABCG1	9619	Diabetic Cardiomyopathies	MESH:D058065		Copper|Curcumin|Dietary Fats|Glucose|Resveratrol|Rosiglitazone|Zinc	24.49	13
GSN	2934	Diabetic Cardiomyopathies	MESH:D058065		Copper|Curcumin|Dietary Fats|Glucose|Resveratrol|Rosiglitazone|Zinc	24.49	13
PDIA3	2923	Diabetic Cardiomyopathies	MESH:D058065		Copper|Curcumin|Drugs, Chinese Herbal|Glucose|Resveratrol|Rosiglitazone|Zinc	24.49	9
TJP1	7082	Diabetic Cardiomyopathies	MESH:D058065		Copper|Curcumin|Dietary Fats|fasudil|Glucose|Resveratrol|Streptozocin|Zinc	24.49	41
FOXO4	4303	Diabetic Cardiomyopathies	MESH:D058065		Copper|Dietary Fats|geraniol|Niacinamide|Resveratrol|Zinc	24.42	12
PKLR	5313	Diabetic Cardiomyopathies	MESH:D058065		Copper|Dietary Fats|Glucose|Resveratrol|Rosiglitazone|Streptozocin|Taurine	24.42	42
AQP1	358	Diabetic Cardiomyopathies	MESH:D058065		Copper|Glucose|Resveratrol|Rosiglitazone|Streptozocin|Trientine|Zinc	24.39	41
SOD3	6649	Diabetic Cardiomyopathies	MESH:D058065		Copper|Dietary Fats|Glucose|Resveratrol|Rosiglitazone|Streptozocin|Trientine	24.39	42
SELENOP	6414	Diabetic Cardiomyopathies	MESH:D058065		Copper|Dietary Fats|Glucose|Resveratrol|Rosiglitazone|Streptozocin|Zinc	24.32	42
SLC15A1	6564	Diabetic Cardiomyopathies	MESH:D058065		Angiotensin-Converting Enzyme Inhibitors|Copper|Enalapril|Resveratrol|Rosiglitazone|Zinc	24.25	8
MMP1	4312	Diabetic Cardiomyopathies	MESH:D058065		3,3',4,5'-tetrahydroxystilbene|Copper|Curcumin|Drugs, Chinese Herbal|Glucose|Nifedipine|Resveratrol|Streptozocin	24.24	38
HP	3240	Diabetic Cardiomyopathies	MESH:D058065		Copper|Dietary Fats|Glucose|Resveratrol|Rosiglitazone|Streptozocin|Zinc	24.22	42
SLC5A10	125206	Diabetic Cardiomyopathies	MESH:D058065		Copper|Dietary Fats|Glucose|Resveratrol|Zinc	24.21	11
CCPG1	9236	Diabetic Cardiomyopathies	MESH:D058065		Copper|Curcumin|Dietary Fats|Drugs, Chinese Herbal|Glucose|Resveratrol	24.18	12
FGFR1	2260	Diabetic Cardiomyopathies	MESH:D058065		Copper|Dietary Fats|Drugs, Chinese Herbal|Resveratrol|Rosiglitazone|Streptozocin|Taurine	24.13	41
COL4A1	1282	Diabetic Cardiomyopathies	MESH:D058065		Copper|Curcumin|Dietary Fats|Enalapril|Glucose|Rosiglitazone|Streptozocin	24.07	41
GYS1	2997	Diabetic Cardiomyopathies	MESH:D058065		Copper|Glucose|Resveratrol|Rosiglitazone|Streptozocin|Taurine	24.07	40
PRKN	5071	Diabetic Cardiomyopathies	MESH:D058065		Copper|Curcumin|Dietary Fats|Glucose|Resveratrol|Taurine|Thioctic Acid	24.07	14
TGFBR1	7046	Diabetic Cardiomyopathies	MESH:D058065		Copper|Curcumin|Dietary Fats|Enalapril|Glucose|Resveratrol|Streptozocin	24.07	40
ABCA1	19	Diabetic Cardiomyopathies	MESH:D058065		Copper|Curcumin|Dietary Fats|Glucose|Resveratrol|Rosiglitazone|Streptozocin|Zinc	24.05	42
IRF1	3659	Diabetic Cardiomyopathies	MESH:D058065		geraniol|Glucose|Resveratrol|Rosiglitazone|Streptozocin|Thioctic Acid|Zinc	24.04	40
OAT	4942	Diabetic Cardiomyopathies	MESH:D058065		Copper|Curcumin|Glucose|Resveratrol|Rosiglitazone|Streptozocin|Trientine	23.97	40
RAPH1	65059	Diabetic Cardiomyopathies	MESH:D058065		Copper|Dietary Fats|Drugs, Chinese Herbal|Glucose|Resveratrol|Rosiglitazone	23.96	12
ALAS1	211	Diabetic Cardiomyopathies	MESH:D058065		Copper|Curcumin|Dietary Fats|Drugs, Chinese Herbal|Rosiglitazone|Streptozocin|Zinc	23.91	41
CSRP3	8048	Diabetic Cardiomyopathies	MESH:D058065		Copper|Dietary Fats|Resveratrol|Rosiglitazone|Streptozocin|Zinc	23.9	41
ACADSB	36	Diabetic Cardiomyopathies	MESH:D058065		Copper|Dietary Fats|Glucose|Resveratrol|Rosiglitazone|Zinc	23.84	12
FABP4	2167	Diabetic Cardiomyopathies	MESH:D058065		Dietary Fats|geraniol|Glucose|pycnogenols|Resveratrol|Rosiglitazone|Streptozocin|Zinc	23.83	42
MAP3K5	4217	Diabetic Cardiomyopathies	MESH:D058065		Copper|Curcumin|Dietary Fats|Drugs, Chinese Herbal|Glucose|Resveratrol|Streptozocin	23.82	40
ESR2	2100	Diabetic Cardiomyopathies	MESH:D058065		3,3',4,5'-tetrahydroxystilbene|Copper|Dietary Fats|Drugs, Chinese Herbal|geraniol|Glucose|Resveratrol|Rosiglitazone|Streptozocin	23.79	41
DNAJB9	4189	Diabetic Cardiomyopathies	MESH:D058065		Copper|Curcumin|Dietary Fats|Drugs, Chinese Herbal|Resveratrol|Rosiglitazone|Zinc	23.76	13
SCD2	20250	Diabetic Cardiomyopathies	MESH:D058065		Copper|Curcumin|Dietary Fats|Resveratrol|Rosiglitazone|Zinc	23.74	12
SKIL	6498	Diabetic Cardiomyopathies	MESH:D058065		Copper|Dietary Fats|Glucose|Resveratrol|Rosiglitazone|Zinc	23.74	12
RPS6KB1	6198	Diabetic Cardiomyopathies	MESH:D058065		Copper|Curcumin|fasudil|Glucose|Metoprolol|Niacinamide|Resveratrol|Rosiglitazone	23.73	11
VDAC1	7416	Diabetic Cardiomyopathies	MESH:D058065		Curcumin|Dietary Fats|Glucose|Resveratrol|Rosiglitazone|Streptozocin|Trientine	23.7	42
GFAP	2670	Diabetic Cardiomyopathies	MESH:D058065		Copper|Curcumin|Dietary Fats|Nifedipine|Resveratrol|Rosiglitazone|Streptozocin|Thioctic Acid	23.69	40
GRIN1	2902	Diabetic Cardiomyopathies	MESH:D058065		Copper|Curcumin|Dietary Fats|Glucose|Resveratrol|Streptozocin|Thioctic Acid	23.67	40
TNFSF10	8743	Diabetic Cardiomyopathies	MESH:D058065		3,3',4,5'-tetrahydroxystilbene|Copper|Curcumin|Dietary Fats|Drugs, Chinese Herbal|Glucose|Resveratrol|Thioctic Acid	23.67	14
CASP4	837	Diabetic Cardiomyopathies	MESH:D058065		Copper|Curcumin|Dietary Fats|Drugs, Chinese Herbal|Resveratrol|Rosiglitazone|Streptozocin	23.58	40
JUND	3727	Diabetic Cardiomyopathies	MESH:D058065		Copper|Curcumin|Dietary Fats|geraniol|Metoprolol|Resveratrol|Zinc	23.58	14
NR1H3	10062	Diabetic Cardiomyopathies	MESH:D058065		Curcumin|Dietary Fats|Glucose|Resveratrol|Rosiglitazone|Streptozocin|Zinc	23.58	42
SPARC	6678	Diabetic Cardiomyopathies	MESH:D058065		Copper|Curcumin|Dietary Fats|Glucose|Resveratrol|Rosiglitazone|Streptozocin	23.58	41
MIR98	407054	Diabetic Cardiomyopathies	MESH:D058065		Drugs, Chinese Herbal|Resveratrol|Rosiglitazone|Streptozocin|Zinc	23.53	39
CPT2	1376	Diabetic Cardiomyopathies	MESH:D058065		Dietary Fats|Glucose|Resveratrol|Rosiglitazone|Streptozocin|Trientine|Zinc	23.52	43
TFRC	7037	Diabetic Cardiomyopathies	MESH:D058065		Copper|Curcumin|Dietary Fats|Glucose|Resveratrol|Rosiglitazone|Streptozocin|Zinc	23.51	42
LYZ	4069	Diabetic Cardiomyopathies	MESH:D058065		Copper|Curcumin|Resveratrol|Rosiglitazone|Streptozocin|Zinc	23.49	39
PRDX2	7001	Diabetic Cardiomyopathies	MESH:D058065		Copper|Drugs, Chinese Herbal|Resveratrol|Rosiglitazone|Streptozocin|Triterpenes|Zinc	23.49	39
COX5B	1329	Diabetic Cardiomyopathies	MESH:D058065		Copper|Dietary Fats|Glucose|Resveratrol|Rosiglitazone|Streptozocin	23.48	41
PPP2R1A	5518	Diabetic Cardiomyopathies	MESH:D058065		Copper|Dietary Fats|Drugs, Chinese Herbal|Rosiglitazone|Triterpenes|Zinc	23.45	10
NR1H4	9971	Diabetic Cardiomyopathies	MESH:D058065		Copper|Dietary Fats|Glucose|Nifedipine|Resveratrol|Rosiglitazone|Streptozocin|Taurine	23.44	42
ACE2	59272	Diabetic Cardiomyopathies	MESH:D058065		Angiotensin-Converting Enzyme Inhibitors|Curcumin|Dietary Fats|Glucose|Niacinamide|Rosiglitazone|Streptozocin	23.41	41
DNMT3A	1788	Diabetic Cardiomyopathies	MESH:D058065		Copper|Curcumin|Dietary Fats|Drugs, Chinese Herbal|Resveratrol|Streptozocin|Zinc	23.4	40
DUSP5	1847	Diabetic Cardiomyopathies	MESH:D058065		Copper|Curcumin|Dietary Fats|Drugs, Chinese Herbal|Glucose|Rosiglitazone|Zinc	23.4	11
SLC25A5	292	Diabetic Cardiomyopathies	MESH:D058065		Copper|Dietary Fats|Resveratrol|Rosiglitazone|Streptozocin|Trientine	23.39	41
PTGS1	5742	Diabetic Cardiomyopathies	MESH:D058065		Copper|Curcumin|Enalapril|Glucose|Pyruvaldehyde|Resveratrol|Streptozocin|Zinc	23.38	40
XBP1	7494	Diabetic Cardiomyopathies	MESH:D058065		Copper|Curcumin|Dietary Fats|geraniol|Glucose|Resveratrol|Rosiglitazone|Streptozocin	23.38	41
ARNT	405	Diabetic Cardiomyopathies	MESH:D058065		3,3',4,5'-tetrahydroxystilbene|Copper|Curcumin|Dietary Fats|Glucose|Resveratrol|Zinc	23.35	13
CD68	968	Diabetic Cardiomyopathies	MESH:D058065		4-(4-(3-adamantan-1-ylureido)cyclohexyloxy)benzoic acid|Copper|Dietary Fats|Drugs, Chinese Herbal|Resveratrol|Rosiglitazone|Streptozocin	23.35	40
CYP2D6	1565	Diabetic Cardiomyopathies	MESH:D058065		Copper|Curcumin|Metoprolol|Nifedipine|Resveratrol|Rosiglitazone|Thioctic Acid|Zinc	23.29	11
UCP3	7352	Diabetic Cardiomyopathies	MESH:D058065		Dietary Fats|Glucose|Resveratrol|Rosiglitazone|Streptozocin|Zinc	23.29	42
GPC1	2817	Diabetic Cardiomyopathies	MESH:D058065		Copper|Dietary Fats|Resveratrol|Rosiglitazone|Streptozocin|Zinc	23.23	41
GPX5	2880	Diabetic Cardiomyopathies	MESH:D058065		Dietary Fats|Drugs, Chinese Herbal|Streptozocin|Thioctic Acid|Zinc	23.23	40
WSB1	26118	Diabetic Cardiomyopathies	MESH:D058065		Copper|Dietary Fats|Glucose|Resveratrol|Streptozocin|Zinc	23.23	41
EPHX1	2052	Diabetic Cardiomyopathies	MESH:D058065		Copper|Dietary Fats|Resveratrol|Rosiglitazone|Streptozocin|Trientine|Triterpenes|Zinc	23.18	42
HSPG2	3339	Diabetic Cardiomyopathies	MESH:D058065		Copper|Dietary Fats|Resveratrol|Rosiglitazone|Streptozocin|Trientine	23.15	41
TIMP3	7078	Diabetic Cardiomyopathies	MESH:D058065		Copper|Curcumin|Dietary Fats|Glucose|Resveratrol|Rosiglitazone|Zinc	23.15	13
ID3	3399	Diabetic Cardiomyopathies	MESH:D058065		Copper|Curcumin|Dietary Fats|geraniol|Glucose|Resveratrol|Zinc	23.12	13
TGFBR2	7048	Diabetic Cardiomyopathies	MESH:D058065		Copper|Curcumin|Dietary Fats|Drugs, Chinese Herbal|Glucose|Resveratrol|Streptozocin	23.12	40
LIF	3976	Diabetic Cardiomyopathies	MESH:D058065		Copper|Dietary Fats|geraniol|Glucose|Resveratrol|Rosiglitazone|Zinc	23.09	13
SLC7A11	23657	Diabetic Cardiomyopathies	MESH:D058065		Copper|Curcumin|Drugs, Chinese Herbal|Glucose|Resveratrol|Rosiglitazone|Thioctic Acid|Zinc	23.07	10
GHRL	51738	Diabetic Cardiomyopathies	MESH:D058065		Copper|Dietary Fats|Glucose|Resveratrol|Streptozocin|Zinc	23.04	41
ALDOA	226	Diabetic Cardiomyopathies	MESH:D058065		Copper|Curcumin|Dietary Fats|Glucose|Resveratrol|Rosiglitazone|Zinc	23.01	13
IDE	3416	Diabetic Cardiomyopathies	MESH:D058065		Copper|Dietary Fats|Glucose|Resveratrol|Rosiglitazone|Zinc	23	12
STX3	6809	Diabetic Cardiomyopathies	MESH:D058065		Copper|Curcumin|Dietary Fats|Resveratrol|Rosiglitazone|Zinc	23	12
PRKAR2B	5577	Diabetic Cardiomyopathies	MESH:D058065		Copper|Dietary Fats|Glucose|Resveratrol|Rosiglitazone|Taurine	22.96	13
ACLY	47	Diabetic Cardiomyopathies	MESH:D058065		Copper|Curcumin|Dietary Fats|Glucose|Resveratrol|Rosiglitazone|Zinc	22.93	13
UGT1A1	54658	Diabetic Cardiomyopathies	MESH:D058065		Curcumin|Dietary Fats|Drugs, Chinese Herbal|Glucose|Resveratrol|Rosiglitazone|Taurine|Zinc	22.93	15
COL7A1	1294	Diabetic Cardiomyopathies	MESH:D058065		Copper|Dietary Fats|Glucose|Resveratrol|Rosiglitazone|Streptozocin	22.91	41
SLC25A10	1468	Diabetic Cardiomyopathies	MESH:D058065		Copper|Dietary Fats|Glucose|Resveratrol|Streptozocin|Trientine	22.91	41
UQCRC1	7384	Diabetic Cardiomyopathies	MESH:D058065		Copper|Dietary Fats|Resveratrol|Rosiglitazone|Streptozocin|Trientine	22.91	41
RHOA	387	Diabetic Cardiomyopathies	MESH:D058065		Curcumin|Dietary Fats|fasudil|Glucose|Resveratrol|Rosiglitazone|Streptozocin	22.88	41
TRAF1	7185	Diabetic Cardiomyopathies	MESH:D058065		Copper|Curcumin|Dietary Fats|Glucose|Resveratrol|Zinc	22.82	12
CYP2C9	1559	Diabetic Cardiomyopathies	MESH:D058065		Copper|Curcumin|Dietary Fats|Drugs, Chinese Herbal|Nifedipine|Resveratrol|Rosiglitazone|Thioctic Acid	22.8	14
CCNE1	898	Diabetic Cardiomyopathies	MESH:D058065		Copper|Curcumin|Dietary Fats|Drugs, Chinese Herbal|Glucose|Resveratrol|Rosiglitazone|Zinc	22.79	14
EFNB2	1948	Diabetic Cardiomyopathies	MESH:D058065		Copper|Dietary Fats|Drugs, Chinese Herbal|Resveratrol|Streptozocin|Zinc	22.77	40
CASP12	100506742	Diabetic Cardiomyopathies	MESH:D058065		Curcumin|Dietary Fats|Drugs, Chinese Herbal|Glucose|Resveratrol|Streptozocin|Zinc	22.75	41
NTRK2	4915	Diabetic Cardiomyopathies	MESH:D058065		Copper|Curcumin|Dietary Fats|Pyruvaldehyde|Rosiglitazone|Streptozocin|Zinc	22.75	42
TRAF2	7186	Diabetic Cardiomyopathies	MESH:D058065		Copper|Curcumin|Dietary Fats|Glucose|Resveratrol|Zinc	22.73	12
CDC20	991	Diabetic Cardiomyopathies	MESH:D058065		Copper|Curcumin|Dietary Fats|Drugs, Chinese Herbal|geraniol|Glucose|Zinc	22.7	11
H19	283120	Diabetic Cardiomyopathies	MESH:D058065		Copper|Curcumin|Dietary Fats|Glucose|Resveratrol|Streptozocin	22.68	40
S100A8	6279	Diabetic Cardiomyopathies	MESH:D058065		Copper|Curcumin|Dietary Fats|Glucose|Resveratrol|Streptozocin|Zinc	22.67	41
TERT	7015	Diabetic Cardiomyopathies	MESH:D058065		Curcumin|Dietary Fats|Drugs, Chinese Herbal|Glucose|Niacinamide|Resveratrol|Streptozocin	22.67	40
APOB	338	Diabetic Cardiomyopathies	MESH:D058065		Copper|Dietary Fats|Glucose|Resveratrol|Rosiglitazone|Streptozocin|Zinc	22.64	42
VDR	7421	Diabetic Cardiomyopathies	MESH:D058065		Curcumin|Dietary Fats|Glucose|Resveratrol|Rosiglitazone|Streptozocin|Zinc	22.64	42
S100A9	6280	Diabetic Cardiomyopathies	MESH:D058065		Curcumin|Dietary Fats|Drugs, Chinese Herbal|Glucose|Resveratrol|Streptozocin|Zinc	22.62	41
EIF1	10209	Diabetic Cardiomyopathies	MESH:D058065		Copper|Curcumin|Dietary Fats|Drugs, Chinese Herbal|Resveratrol|Zinc	22.6	12
SOX9	6662	Diabetic Cardiomyopathies	MESH:D058065		Copper|Curcumin|Dietary Fats|geraniol|Glucose|Niacinamide|Resveratrol	22.6	13
IGFBP1	3484	Diabetic Cardiomyopathies	MESH:D058065		Curcumin|Dietary Fats|Enalapril|Niacinamide|Resveratrol|Streptozocin|Zinc	22.57	40
PAH	5053	Diabetic Cardiomyopathies	MESH:D058065		Curcumin|Dietary Fats|Resveratrol|Rosiglitazone|Streptozocin|Thioctic Acid	22.48	40
SIM2	6493	Diabetic Cardiomyopathies	MESH:D058065		Curcumin|Dietary Fats|geraniol|Glucose|Streptozocin	22.47	40
EDARADD	128178	Diabetic Cardiomyopathies	MESH:D058065		Curcumin|Dietary Fats|Glucose|Resveratrol|Streptozocin	22.45	40
IAPP	3375	Diabetic Cardiomyopathies	MESH:D058065		Copper|Glucose|Rosiglitazone|Streptozocin|Zinc	22.45	40
HSPA9	3313	Diabetic Cardiomyopathies	MESH:D058065		Copper|Dietary Fats|Glucose|Resveratrol|Rosiglitazone|Streptozocin|Trientine	22.44	42
STK11	6794	Diabetic Cardiomyopathies	MESH:D058065		Dietary Fats|Drugs, Chinese Herbal|Glucose|Resveratrol|Rosiglitazone|Thioctic Acid	22.43	12
STAR	6770	Diabetic Cardiomyopathies	MESH:D058065		Copper|Dietary Fats|Drugs, Chinese Herbal|Nifedipine|Resveratrol|Rosiglitazone|Taurine|Thioctic Acid	22.35	15
EGFR	1956	Diabetic Cardiomyopathies	MESH:D058065		Copper|Curcumin|Dietary Fats|Drugs, Chinese Herbal|Glucose|Resveratrol|Rosiglitazone|Streptozocin|Zinc	22.33	42
ELK1	2002	Diabetic Cardiomyopathies	MESH:D058065		Copper|Curcumin|Nifedipine|Resveratrol|Streptozocin|Zinc	22.31	38
DCLK1	9201	Diabetic Cardiomyopathies	MESH:D058065		Copper|Dietary Fats|Glucose|Resveratrol|Rosiglitazone|Zinc	22.3	12
TXNRD1	7296	Diabetic Cardiomyopathies	MESH:D058065		Copper|Curcumin|Drugs, Chinese Herbal|Glucose|Resveratrol|Streptozocin|Thioctic Acid|Zinc	22.27	39
MIR205	406988	Diabetic Cardiomyopathies	MESH:D058065		Copper|Dietary Fats|Resveratrol|Streptozocin|Zinc	22.26	40
PLIN2	123	Diabetic Cardiomyopathies	MESH:D058065		Copper|dapagliflozin|Dietary Fats|Drugs, Chinese Herbal|Resveratrol|Rosiglitazone|Streptozocin	22.25	40
HSD17B10	3028	Diabetic Cardiomyopathies	MESH:D058065		Copper|Rosiglitazone|Streptozocin|Taurine|Trientine|Zinc	22.24	41
CXCL2	2920	Diabetic Cardiomyopathies	MESH:D058065		Copper|Curcumin|Dietary Fats|Drugs, Chinese Herbal|Glucose|Resveratrol|Rosiglitazone|Zinc	22.23	14
ADAM17	6868	Diabetic Cardiomyopathies	MESH:D058065		Copper|Curcumin|Dietary Fats|Glucose|Resveratrol|Streptozocin	22.22	40
CCL5	6352	Diabetic Cardiomyopathies	MESH:D058065		Copper|Dietary Fats|Drugs, Chinese Herbal|Glucose|Resveratrol|Rosiglitazone|Streptozocin|Zinc	22.2	42
MIR27B	407019	Diabetic Cardiomyopathies	MESH:D058065		Curcumin|Glucose|Resveratrol|Rosiglitazone|Zinc	22.19	7
TCF7L2	6934	Diabetic Cardiomyopathies	MESH:D058065		Copper|Curcumin|Dietary Fats|Drugs, Chinese Herbal|geraniol|Resveratrol	22.18	12
EIF5A	1984	Diabetic Cardiomyopathies	MESH:D058065		Copper|Drugs, Chinese Herbal|Resveratrol|Rosiglitazone|Triterpenes|Zinc	22.15	8
GLUL	2752	Diabetic Cardiomyopathies	MESH:D058065		Copper|Dietary Fats|Drugs, Chinese Herbal|Glucose|Resveratrol|Streptozocin|Zinc	22.15	41
CCL6	20305	Diabetic Cardiomyopathies	MESH:D058065		Copper|Dietary Fats|Resveratrol|Rosiglitazone|Streptozocin|Zinc	22.14	41
SLC3A2	6520	Diabetic Cardiomyopathies	MESH:D058065		Copper|Curcumin|Dietary Fats|Drugs, Chinese Herbal|Resveratrol|Rosiglitazone|Zinc	22.1	13
MIR200B	406984	Diabetic Cardiomyopathies	MESH:D058065		Copper|Dietary Fats|Glucose|Resveratrol|Zinc	22.09	11
CHAT	1103	Diabetic Cardiomyopathies	MESH:D058065		Curcumin|Dietary Fats|Resveratrol|Streptozocin|Taurine|Thioctic Acid	22.07	40
CAPG	822	Diabetic Cardiomyopathies	MESH:D058065		Copper|Curcumin|Dietary Fats|Glucose|Resveratrol|Streptozocin	22.06	40
GSTA4	2941	Diabetic Cardiomyopathies	MESH:D058065		Copper|Curcumin|Dietary Fats|Resveratrol|Rosiglitazone|Streptozocin|Zinc	22.03	41
SDHB	6390	Diabetic Cardiomyopathies	MESH:D058065		Copper|Dietary Fats|Resveratrol|Rosiglitazone|Streptozocin|Trientine	22.03	41
PRKCD	5580	Diabetic Cardiomyopathies	MESH:D058065		Copper|Curcumin|Dietary Fats|Glucose|Resveratrol|Streptozocin|Taurine	21.99	41
LAMB1	3912	Diabetic Cardiomyopathies	MESH:D058065		Copper|Enalapril|Glucose|Resveratrol|Rosiglitazone|Zinc	21.98	8
ECE1	1889	Diabetic Cardiomyopathies	MESH:D058065		Dietary Fats|Metoprolol|Resveratrol|Rosiglitazone|Streptozocin|Triterpenes	21.96	40
TTR	7276	Diabetic Cardiomyopathies	MESH:D058065		Copper|Dietary Fats|Glucose|Resveratrol|Streptozocin|Trientine|Zinc	21.96	42
PPP2CA	5515	Diabetic Cardiomyopathies	MESH:D058065		Copper|Curcumin|Drugs, Chinese Herbal|Resveratrol|Streptozocin|Zinc	21.95	38
SLC31A1	1317	Diabetic Cardiomyopathies	MESH:D058065		Copper|Dietary Fats|Resveratrol|Streptozocin|Trientine|Zinc	21.95	41
ALOX5	240	Diabetic Cardiomyopathies	MESH:D058065		Curcumin|Dietary Fats|Drugs, Chinese Herbal|Glucose|Resveratrol|Rosiglitazone|Zinc	21.94	13
MT3	4504	Diabetic Cardiomyopathies	MESH:D058065		Copper|Dietary Fats|Glucose|Resveratrol|Streptozocin|Zinc	21.94	41
RPS6	6194	Diabetic Cardiomyopathies	MESH:D058065		Curcumin|Dietary Fats|Glucose|Niacinamide|Resveratrol|Rosiglitazone|Trientine	21.94	15
PRDX1	5052	Diabetic Cardiomyopathies	MESH:D058065		Copper|Dietary Fats|geraniol|Glucose|Resveratrol|Streptozocin|Zinc	21.92	41
COX2	4513	Diabetic Cardiomyopathies	MESH:D058065		Copper|Curcumin|Dietary Fats|Glucose|Resveratrol|Rosiglitazone	21.9	12
CCND2	894	Diabetic Cardiomyopathies	MESH:D058065		Copper|Drugs, Chinese Herbal|Glucose|Resveratrol|Rosiglitazone|Streptozocin|Zinc	21.89	40
PPP1R15A	23645	Diabetic Cardiomyopathies	MESH:D058065		Copper|Dietary Fats|Drugs, Chinese Herbal|Glucose|Resveratrol|Rosiglitazone|Zinc	21.89	13
CYP3A4	1576	Diabetic Cardiomyopathies	MESH:D058065		3,3',4,5'-tetrahydroxystilbene|Curcumin|Drugs, Chinese Herbal|Enalapril|Glucose|Metoprolol|Nifedipine|Resveratrol|Rosiglitazone|Thioctic Acid	21.88	13
ROCK1	6093	Diabetic Cardiomyopathies	MESH:D058065		Alloxan|Dietary Fats|fasudil|Glucose|Resveratrol|Streptozocin	21.88	41
CDK2	1017	Diabetic Cardiomyopathies	MESH:D058065		3,3',4,5'-tetrahydroxystilbene|Copper|Curcumin|Dietary Fats|Drugs, Chinese Herbal|geraniol|Resveratrol|Rosiglitazone	21.87	14
LIPE	3991	Diabetic Cardiomyopathies	MESH:D058065		Copper|Dietary Fats|Resveratrol|Rosiglitazone|Streptozocin|Thioctic Acid	21.87	40
ACTB	60	Diabetic Cardiomyopathies	MESH:D058065		Alloxan|Copper|Dietary Fats|Glucose|Resveratrol|Rosiglitazone|Zinc	21.8	13
FIS1	51024	Diabetic Cardiomyopathies	MESH:D058065		Curcumin|Dietary Fats|Glucose|Resveratrol|Streptozocin|Thioctic Acid	21.8	40
PMEPA1	56937	Diabetic Cardiomyopathies	MESH:D058065		Copper|Curcumin|Dietary Fats|Resveratrol|Rosiglitazone|Zinc	21.79	12
BDH1	622	Diabetic Cardiomyopathies	MESH:D058065		Copper|Dietary Fats|Resveratrol|Rosiglitazone|Streptozocin|Zinc	21.75	41
EIF2A	83939	Diabetic Cardiomyopathies	MESH:D058065		Copper|dapagliflozin|Dietary Fats|Resveratrol|Thioctic Acid|Zinc	21.72	11
EIF5	1983	Diabetic Cardiomyopathies	MESH:D058065		Copper|Dietary Fats|Drugs, Chinese Herbal|Glucose|Resveratrol|Zinc	21.71	12
MYH6	4624	Diabetic Cardiomyopathies	MESH:D058065		Curcumin|Dietary Fats|Enalapril|Resveratrol|Streptozocin|Zinc	21.65	40
BCL2A1	597	Diabetic Cardiomyopathies	MESH:D058065		Copper|Curcumin|Resveratrol|Rosiglitazone|Streptozocin|Zinc	21.64	39
SLC8A1	6546	Diabetic Cardiomyopathies	MESH:D058065		Copper|Dietary Fats|Enalapril|Glucose|Metoprolol|Resveratrol	21.61	13
CCNT1	904	Diabetic Cardiomyopathies	MESH:D058065		Dietary Fats|Resveratrol|Rosiglitazone|Streptozocin|Zinc	21.56	41
CXCR4	7852	Diabetic Cardiomyopathies	MESH:D058065		Copper|Curcumin|Glucose|Resveratrol|Rosiglitazone|Streptozocin|Zinc	21.56	40
MFN1	55669	Diabetic Cardiomyopathies	MESH:D058065		Copper|Curcumin|Dietary Fats|Drugs, Chinese Herbal|Glucose|Resveratrol	21.53	12
USP2	9099	Diabetic Cardiomyopathies	MESH:D058065		Copper|Dietary Fats|Resveratrol|Rosiglitazone|Streptozocin|Zinc	21.49	41
AGTR1A	11607	Diabetic Cardiomyopathies	MESH:D058065		Dietary Fats|Enalapril|Niacinamide|Resveratrol|Streptozocin|Thioctic Acid	21.48	39
CP	1356	Diabetic Cardiomyopathies	MESH:D058065		Copper|Dietary Fats|Pyruvaldehyde|Rosiglitazone|Streptozocin|Trientine|Zinc	21.46	43
CKM	1158	Diabetic Cardiomyopathies	MESH:D058065		Copper|Curcumin|Dietary Fats|geraniol|Rosiglitazone|Zinc	21.43	10
KLHL24	54800	Diabetic Cardiomyopathies	MESH:D058065		Copper|Curcumin|Drugs, Chinese Herbal|Glucose|Resveratrol|Zinc	21.43	8
MIR210	406992	Diabetic Cardiomyopathies	MESH:D058065		Dietary Fats|Glucose|Resveratrol|Thioctic Acid|Zinc	21.42	11
CXCL1	2919	Diabetic Cardiomyopathies	MESH:D058065		Copper|Curcumin|Dietary Fats|Glucose|Resveratrol|Rosiglitazone|Streptozocin|Zinc	21.41	42
GADD45A	1647	Diabetic Cardiomyopathies	MESH:D058065		Copper|Curcumin|Dietary Fats|Drugs, Chinese Herbal|Resveratrol|Rosiglitazone|Triterpenes|Zinc	21.41	14
LST1	7940	Diabetic Cardiomyopathies	MESH:D058065		Copper|Dietary Fats|Glucose|Resveratrol|Streptozocin	21.4	40
DUSP10	11221	Diabetic Cardiomyopathies	MESH:D058065		Copper|Curcumin|Dietary Fats|Resveratrol|Rosiglitazone|Zinc	21.39	12
SLC1A3	6507	Diabetic Cardiomyopathies	MESH:D058065		Copper|Curcumin|Dietary Fats|Glucose|Resveratrol|Streptozocin	21.39	40
TFAP2A	7020	Diabetic Cardiomyopathies	MESH:D058065		Copper|Dietary Fats|geraniol|Resveratrol|Rosiglitazone|Streptozocin	21.39	40
ABCB1	5243	Diabetic Cardiomyopathies	MESH:D058065		3,3',4,5'-tetrahydroxystilbene|Copper|Curcumin|Glucose|Nifedipine|Resveratrol|Rosiglitazone|Thioctic Acid|Zinc	21.38	11
C1S	716	Diabetic Cardiomyopathies	MESH:D058065		Copper|Dietary Fats|Glucose|Resveratrol|Rosiglitazone|Zinc	21.38	12
MIR200A	406983	Diabetic Cardiomyopathies	MESH:D058065		Drugs, Chinese Herbal|Glucose|Niacinamide|Streptozocin|Zinc	21.38	39
DDIT4	54541	Diabetic Cardiomyopathies	MESH:D058065		Copper|Dietary Fats|Drugs, Chinese Herbal|Resveratrol|Rosiglitazone|Streptozocin|Zinc	21.32	41
GUSB	2990	Diabetic Cardiomyopathies	MESH:D058065		Curcumin|Dietary Fats|Glucose|Resveratrol|Rosiglitazone|Thioctic Acid	21.29	12
UBC	7316	Diabetic Cardiomyopathies	MESH:D058065		Copper|Curcumin|Dietary Fats|Drugs, Chinese Herbal|Resveratrol|Zinc	21.25	12
ITGA2	3673	Diabetic Cardiomyopathies	MESH:D058065		Copper|Dietary Fats|Enalapril|Resveratrol|Rosiglitazone|Zinc	21.18	12
BACE1	23621	Diabetic Cardiomyopathies	MESH:D058065		Copper|Curcumin|Dietary Fats|Streptozocin|Trientine|Triterpenes	21.17	40
VNN1	8876	Diabetic Cardiomyopathies	MESH:D058065		dapagliflozin|Dietary Fats|Resveratrol|Rosiglitazone|Streptozocin|Zinc	21.16	41
SLC18A2	6571	Diabetic Cardiomyopathies	MESH:D058065		Curcumin|Dietary Fats|geraniol|Glucose|Resveratrol|Zinc	21.15	12
AIFM1	9131	Diabetic Cardiomyopathies	MESH:D058065		3,3',4,5'-tetrahydroxystilbene|Copper|Drugs, Chinese Herbal|Glucose|Resveratrol|Streptozocin|Trientine	21.14	39
GABPA	2551	Diabetic Cardiomyopathies	MESH:D058065		Copper|Dietary Fats|Resveratrol|Rosiglitazone|Zinc	21.12	11
MYD88	4615	Diabetic Cardiomyopathies	MESH:D058065		Curcumin|Dietary Fats|Glucose|Resveratrol|scutellarin|Streptozocin|Zinc	21.12	41
LITAF	9516	Diabetic Cardiomyopathies	MESH:D058065		Copper|Dietary Fats|Resveratrol|Rosiglitazone|Streptozocin|Zinc	21.11	41
CALM1	801	Diabetic Cardiomyopathies	MESH:D058065		Copper|Dietary Fats|Glucose|Streptozocin|Thioctic Acid|Zinc	21.08	41
CASP7	840	Diabetic Cardiomyopathies	MESH:D058065		Copper|Curcumin|dapagliflozin|Drugs, Chinese Herbal|Pyruvaldehyde|Resveratrol|Streptozocin|Zinc	21.08	39
MMP7	4316	Diabetic Cardiomyopathies	MESH:D058065		Copper|Curcumin|Dietary Fats|Glucose|Resveratrol|Streptozocin	21.08	40
RBP4	5950	Diabetic Cardiomyopathies	MESH:D058065		Copper|Dietary Fats|Glucose|Resveratrol|Rosiglitazone|Streptozocin	21.08	41
PRSS1	5644	Diabetic Cardiomyopathies	MESH:D058065		Copper|Dietary Fats|Resveratrol|Streptozocin|Zinc	21.06	40
GLB1	2720	Diabetic Cardiomyopathies	MESH:D058065		Copper|Dietary Fats|Glucose|Niacinamide|Resveratrol|Streptozocin	21.05	40
CDK1	983	Diabetic Cardiomyopathies	MESH:D058065		Copper|Curcumin|Dietary Fats|Drugs, Chinese Herbal|geraniol|Glucose|Resveratrol|Zinc	21.04	14
KYNU	8942	Diabetic Cardiomyopathies	MESH:D058065		Copper|Curcumin|Dietary Fats|Glucose|Resveratrol|Streptozocin	21.04	40
TPX2	22974	Diabetic Cardiomyopathies	MESH:D058065		Copper|Dietary Fats|Drugs, Chinese Herbal|geraniol|Resveratrol|Zinc	21.02	12
TXNIP	10628	Diabetic Cardiomyopathies	MESH:D058065		Copper|Curcumin|Dietary Fats|Glucose|Resveratrol|Rosiglitazone|Streptozocin	21.01	41
CTSD	1509	Diabetic Cardiomyopathies	MESH:D058065		Copper|Curcumin|Dietary Fats|geraniol|Resveratrol|Streptozocin|Thioctic Acid	20.98	39
OCLN	100506658	Diabetic Cardiomyopathies	MESH:D058065		Copper|Curcumin|Dietary Fats|Glucose|Resveratrol|Streptozocin|Zinc	20.97	41
ASNS	440	Diabetic Cardiomyopathies	MESH:D058065		Copper|Dietary Fats|Glucose|Resveratrol|Rosiglitazone|Streptozocin|Zinc	20.95	42
PYGL	5836	Diabetic Cardiomyopathies	MESH:D058065		Dietary Fats|Glucose|Niacinamide|Resveratrol|Rosiglitazone|Streptozocin	20.95	41
ZDHHC23	254887	Diabetic Cardiomyopathies	MESH:D058065		Dietary Fats|Glucose|Resveratrol|Rosiglitazone|Streptozocin	20.94	41
FBP1	2203	Diabetic Cardiomyopathies	MESH:D058065		Dietary Fats|Resveratrol|Rosiglitazone|Streptozocin|Taurine|Zinc	20.92	42
CFD	1675	Diabetic Cardiomyopathies	MESH:D058065		Copper|Dietary Fats|Glucose|Resveratrol|Rosiglitazone|Streptozocin	20.91	41
TNFRSF9	3604	Diabetic Cardiomyopathies	MESH:D058065		Copper|Dietary Fats|Glucose|Resveratrol|Streptozocin|Zinc	20.91	41
ODC1	4953	Diabetic Cardiomyopathies	MESH:D058065		3,3',4,5'-tetrahydroxystilbene|Copper|Curcumin|geraniol|Glucose|Metoprolol|Resveratrol	20.9	10
ACAT1	38	Diabetic Cardiomyopathies	MESH:D058065		Copper|Dietary Fats|Resveratrol|Rosiglitazone|Streptozocin|Trientine	20.89	41
ADA	100	Diabetic Cardiomyopathies	MESH:D058065		Copper|Resveratrol|Rosiglitazone|Streptozocin|Thioctic Acid|Zinc	20.86	39
VWF	7450	Diabetic Cardiomyopathies	MESH:D058065		Copper|Curcumin|Dietary Fats|Enalapril|Glucose|Resveratrol	20.85	12
BIRC5	332	Diabetic Cardiomyopathies	MESH:D058065		Copper|Curcumin|Dietary Fats|Drugs, Chinese Herbal|geraniol|Resveratrol|Rosiglitazone|Zinc	20.82	14
CRYAA	1409	Diabetic Cardiomyopathies	MESH:D058065		Copper|Glucose|Resveratrol|Thioctic Acid|Zinc	20.82	7
IGFBP4	3487	Diabetic Cardiomyopathies	MESH:D058065		Curcumin|Dietary Fats|Glucose|Resveratrol|Rosiglitazone|Zinc	20.82	12
COL4A4	1286	Diabetic Cardiomyopathies	MESH:D058065		Copper|Glucose|Resveratrol|Rosiglitazone|Streptozocin	20.81	39
NCF2	4688	Diabetic Cardiomyopathies	MESH:D058065		Copper|Dietary Fats|Glucose|Resveratrol|Rosiglitazone|Streptozocin	20.81	41
ABCC4	10257	Diabetic Cardiomyopathies	MESH:D058065		Angiotensin-Converting Enzyme Inhibitors|Curcumin|Dietary Fats|Enalapril|Resveratrol|Streptozocin|Zinc	20.8	40
CD44	960	Diabetic Cardiomyopathies	MESH:D058065		Copper|Curcumin|Dietary Fats|Drugs, Chinese Herbal|Glucose|Resveratrol|Rosiglitazone	20.8	13
WEE1	7465	Diabetic Cardiomyopathies	MESH:D058065		Copper|Dietary Fats|Drugs, Chinese Herbal|Resveratrol|Streptozocin|Zinc	20.79	40
MAP1LC3A	84557	Diabetic Cardiomyopathies	MESH:D058065		Copper|Curcumin|Dietary Fats|Glucose|Resveratrol|Streptozocin	20.78	40
IL1RL1	9173	Diabetic Cardiomyopathies	MESH:D058065		Copper|Curcumin|Dietary Fats|Drugs, Chinese Herbal|Rosiglitazone|Streptozocin	20.76	40
PON1	5444	Diabetic Cardiomyopathies	MESH:D058065		Copper|Dietary Fats|Pyruvaldehyde|Resveratrol|Rosiglitazone|Streptozocin|Zinc	20.72	42
UCP1	7350	Diabetic Cardiomyopathies	MESH:D058065		Copper|Curcumin|Dietary Fats|Glucose|Resveratrol|Rosiglitazone	20.69	12
MARCHF6	10299	Diabetic Cardiomyopathies	MESH:D058065		Curcumin|Dietary Fats|Glucose|Resveratrol|Zinc	20.68	11
CCL11	6356	Diabetic Cardiomyopathies	MESH:D058065		3,3',4,5'-tetrahydroxystilbene|Copper|Dietary Fats|Drugs, Chinese Herbal|Resveratrol|Rosiglitazone	20.67	12
BHMT	635	Diabetic Cardiomyopathies	MESH:D058065		Copper|Dietary Fats|Glucose|Resveratrol|Streptozocin|Zinc	20.66	41
EZH2	2146	Diabetic Cardiomyopathies	MESH:D058065		Copper|Dietary Fats|geraniol|Resveratrol|Streptozocin|Zinc	20.66	40
GSTA2	2939	Diabetic Cardiomyopathies	MESH:D058065		Copper|Curcumin|Dietary Fats|Resveratrol|Rosiglitazone|Streptozocin|Trientine	20.64	41
PSEN1	5663	Diabetic Cardiomyopathies	MESH:D058065		Copper|Glucose|Pyruvaldehyde|Resveratrol|Thioctic Acid|Zinc	20.64	8
KLF5	688	Diabetic Cardiomyopathies	MESH:D058065		Copper|Dietary Fats|Drugs, Chinese Herbal|geraniol|Resveratrol|Rosiglitazone	20.63	12
PRDX6	9588	Diabetic Cardiomyopathies	MESH:D058065		Copper|Curcumin|Dietary Fats|Resveratrol|Streptozocin|Zinc	20.6	40
E2F8	79733	Diabetic Cardiomyopathies	MESH:D058065		Copper|Dietary Fats|geraniol|Glucose|Resveratrol|Zinc	20.57	12
HSPA2	3306	Diabetic Cardiomyopathies	MESH:D058065		Copper|Dietary Fats|geraniol|Resveratrol|Rosiglitazone|Streptozocin	20.57	40
APOA4	337	Diabetic Cardiomyopathies	MESH:D058065		Copper|Dietary Fats|Resveratrol|Rosiglitazone|Streptozocin|Zinc	20.56	41
HADH	3033	Diabetic Cardiomyopathies	MESH:D058065		Copper|Dietary Fats|Glucose|Resveratrol|Rosiglitazone|Zinc	20.56	12
ABCB9	23457	Diabetic Cardiomyopathies	MESH:D058065		Copper|Dietary Fats|Resveratrol|Rosiglitazone|Zinc	20.55	11
WNT5A	7474	Diabetic Cardiomyopathies	MESH:D058065		Copper|Dietary Fats|Drugs, Chinese Herbal|Glucose|Resveratrol|Thioctic Acid	20.54	12
MFF	56947	Diabetic Cardiomyopathies	MESH:D058065		Dietary Fats|Glucose|Streptozocin|Thioctic Acid|Zinc	20.53	41
ACACB	32	Diabetic Cardiomyopathies	MESH:D058065		Curcumin|Dietary Fats|Glucose|Resveratrol|Rosiglitazone|Zinc	20.51	12
HMGCS1	3157	Diabetic Cardiomyopathies	MESH:D058065		Copper|Curcumin|Dietary Fats|Drugs, Chinese Herbal|Glucose|Resveratrol|Zinc	20.51	13
NLRP12	91662	Diabetic Cardiomyopathies	MESH:D058065		Curcumin|Dietary Fats|Drugs, Chinese Herbal|Resveratrol|Zinc	20.51	11
PTX3	5806	Diabetic Cardiomyopathies	MESH:D058065		Copper|Curcumin|Dietary Fats|Drugs, Chinese Herbal|Resveratrol|Zinc	20.51	12
TYR	7299	Diabetic Cardiomyopathies	MESH:D058065		Copper|Drugs, Chinese Herbal|Niacinamide|Resveratrol|Taurine|Zinc	20.49	9
GPAM	57678	Diabetic Cardiomyopathies	MESH:D058065		Copper|Curcumin|Dietary Fats|Resveratrol|Rosiglitazone|Zinc	20.47	12
HSPE1	3336	Diabetic Cardiomyopathies	MESH:D058065		Dietary Fats|Drugs, Chinese Herbal|Resveratrol|Rosiglitazone|Streptozocin|Trientine	20.46	41
CFL1	1072	Diabetic Cardiomyopathies	MESH:D058065		Copper|Dietary Fats|fasudil|Glucose|Resveratrol|Streptozocin	20.45	40
PRKACA	5566	Diabetic Cardiomyopathies	MESH:D058065		Copper|Dietary Fats|Drugs, Chinese Herbal|Resveratrol|Streptozocin|Taurine	20.39	40
ARG2	384	Diabetic Cardiomyopathies	MESH:D058065		Copper|Dietary Fats|Drugs, Chinese Herbal|Glucose|Resveratrol|Zinc	20.38	12
S100A6	6277	Diabetic Cardiomyopathies	MESH:D058065		Copper|Dietary Fats|Resveratrol|Rosiglitazone|Streptozocin|Zinc	20.38	41
LDHA	3939	Diabetic Cardiomyopathies	MESH:D058065		Copper|Curcumin|Dietary Fats|Drugs, Chinese Herbal|Glucose|Resveratrol|Rosiglitazone	20.36	13
FBXO32	114907	Diabetic Cardiomyopathies	MESH:D058065		Dietary Fats|Glucose|Resveratrol|Rosiglitazone|Streptozocin|Zinc	20.33	42
OTUD1	220213	Diabetic Cardiomyopathies	MESH:D058065		Copper|Dietary Fats|Drugs, Chinese Herbal|Glucose|Zinc	20.33	9
ABHD11	83451	Diabetic Cardiomyopathies	MESH:D058065		Copper|Dietary Fats|Glucose|Resveratrol|Rosiglitazone	20.32	11
JAK1	3716	Diabetic Cardiomyopathies	MESH:D058065		3,3',4,5'-tetrahydroxystilbene|Copper|Curcumin|Dietary Fats|Resveratrol|Rosiglitazone	20.31	12
PRKG2	5593	Diabetic Cardiomyopathies	MESH:D058065		Copper|Glucose|Rosiglitazone|Streptozocin|Zinc	20.28	40
ADIPOR1	51094	Diabetic Cardiomyopathies	MESH:D058065		Dietary Fats|Glucose|Resveratrol|Rosiglitazone|Streptozocin	20.27	41
ALPL	249	Diabetic Cardiomyopathies	MESH:D058065		Copper|Dietary Fats|Enalapril|Glucose|Resveratrol|Rosiglitazone|Zinc	20.27	13
AQP8	343	Diabetic Cardiomyopathies	MESH:D058065		Copper|Dietary Fats|Glucose|Resveratrol|Rosiglitazone	20.26	11
CCNB1	891	Diabetic Cardiomyopathies	MESH:D058065		Copper|Curcumin|Drugs, Chinese Herbal|geraniol|Glucose|Resveratrol|Rosiglitazone|Zinc	20.26	10
DDX18	8886	Diabetic Cardiomyopathies	MESH:D058065		Copper|Dietary Fats|Glucose|Resveratrol|Zinc	20.26	11
FXYD2	486	Diabetic Cardiomyopathies	MESH:D058065		Copper|Resveratrol|Streptozocin|Trientine|Zinc	20.24	39
SYP	6855	Diabetic Cardiomyopathies	MESH:D058065		Copper|fasudil|Glucose|Resveratrol|Streptozocin|Trientine	20.23	39
PTGES2	80142	Diabetic Cardiomyopathies	MESH:D058065		Curcumin|Dietary Fats|Resveratrol|Rosiglitazone|Zinc	20.22	11
NDUFS8	4728	Diabetic Cardiomyopathies	MESH:D058065		Copper|Dietary Fats|Resveratrol|Rosiglitazone|Streptozocin	20.21	40
HAPLN1	1404	Diabetic Cardiomyopathies	MESH:D058065		Copper|Dietary Fats|Glucose|Streptozocin|Zinc	20.16	41
CBS	875	Diabetic Cardiomyopathies	MESH:D058065		Copper|Dietary Fats|Glucose|Resveratrol|Rosiglitazone|Streptozocin	20.15	41
WNT10B	7480	Diabetic Cardiomyopathies	MESH:D058065		Copper|Dietary Fats|Resveratrol|Rosiglitazone|Zinc	20.15	11
GLS	2744	Diabetic Cardiomyopathies	MESH:D058065		Copper|Dietary Fats|Drugs, Chinese Herbal|Glucose|Resveratrol|Thioctic Acid	20.13	12
VLDLR	7436	Diabetic Cardiomyopathies	MESH:D058065		Copper|Dietary Fats|Drugs, Chinese Herbal|geraniol|Rosiglitazone|Streptozocin	20.13	40
CYP2C23	226143	Diabetic Cardiomyopathies	MESH:D058065		Copper|Dietary Fats|Niacinamide|Resveratrol|Zinc	20.11	11
UQCRB	7381	Diabetic Cardiomyopathies	MESH:D058065		Copper|Dietary Fats|Resveratrol|Rosiglitazone|Streptozocin	20.1	40
HSPA1A	3303	Diabetic Cardiomyopathies	MESH:D058065		Copper|Curcumin|Dietary Fats|Drugs, Chinese Herbal|Resveratrol|Thioctic Acid|Zinc	20.08	13
TGFBI	7045	Diabetic Cardiomyopathies	MESH:D058065		Dietary Fats|Enalapril|Glucose|Resveratrol|Rosiglitazone|Triterpenes	20.08	12
NEUROD1	4760	Diabetic Cardiomyopathies	MESH:D058065		Copper|Curcumin|Rosiglitazone|Streptozocin|Zinc	20.07	39
FKBP1B	2281	Diabetic Cardiomyopathies	MESH:D058065		Copper|Metoprolol|Resveratrol|Streptozocin|Triterpenes	20.05	37
TSHZ1	10194	Diabetic Cardiomyopathies	MESH:D058065		Copper|Dietary Fats|Glucose|Resveratrol|Zinc	20.04	11
DAO	1610	Diabetic Cardiomyopathies	MESH:D058065		Copper|Resveratrol|Rosiglitazone|Streptozocin|Trientine	20.02	39
GAD1	2571	Diabetic Cardiomyopathies	MESH:D058065		Curcumin|Dietary Fats|Glucose|Streptozocin|Thioctic Acid|Zinc	20	41
CDK9	1025	Diabetic Cardiomyopathies	MESH:D058065		Curcumin|Dietary Fats|Glucose|Rosiglitazone|Streptozocin	19.96	41
ASPG	374569	Diabetic Cardiomyopathies	MESH:D058065		Copper|Glucose|Resveratrol|Rosiglitazone|Zinc	19.94	7
DERL3	91319	Diabetic Cardiomyopathies	MESH:D058065		Copper|Dietary Fats|Glucose|Resveratrol|Streptozocin	19.94	40
IGFBP2	3485	Diabetic Cardiomyopathies	MESH:D058065		Curcumin|Dietary Fats|Resveratrol|Rosiglitazone|Streptozocin|Zinc	19.93	41
AQP3	360	Diabetic Cardiomyopathies	MESH:D058065		Copper|Curcumin|Dietary Fats|Glucose|Resveratrol|Zinc	19.9	12
GULO	268756	Diabetic Cardiomyopathies	MESH:D058065		Copper|Dietary Fats|Glucose|Streptozocin|Zinc	19.89	41
PRNP	5621	Diabetic Cardiomyopathies	MESH:D058065		Copper|Drugs, Chinese Herbal|Glucose|Resveratrol|Trientine|Zinc	19.86	9
AIF1	199	Diabetic Cardiomyopathies	MESH:D058065		Copper|Dietary Fats|Glucose|Resveratrol|Rosiglitazone|Zinc	19.84	12
F2R	2149	Diabetic Cardiomyopathies	MESH:D058065		Copper|Curcumin|Dietary Fats|Glucose|Resveratrol|Rosiglitazone	19.82	12
SLC25A3	5250	Diabetic Cardiomyopathies	MESH:D058065		Dietary Fats|Glucose|Rosiglitazone|Streptozocin|Trientine	19.82	42
SUCLA2	8803	Diabetic Cardiomyopathies	MESH:D058065		Dietary Fats|Glucose|Resveratrol|Rosiglitazone|Streptozocin	19.79	41
HDAC1	3065	Diabetic Cardiomyopathies	MESH:D058065		Copper|Curcumin|Glucose|Niacinamide|Resveratrol|Zinc	19.78	8
REG3A	5068	Diabetic Cardiomyopathies	MESH:D058065		Copper|Curcumin|Dietary Fats|Resveratrol	19.77	10
CCL7	6354	Diabetic Cardiomyopathies	MESH:D058065		Copper|Dietary Fats|Glucose|Resveratrol|Rosiglitazone|Zinc	19.76	12
TYRP1	7306	Diabetic Cardiomyopathies	MESH:D058065		Copper|Drugs, Chinese Herbal|Resveratrol|Taurine|Zinc	19.76	8
ACADM	34	Diabetic Cardiomyopathies	MESH:D058065		Copper|Dietary Fats|Resveratrol|Rosiglitazone|Streptozocin|Trientine	19.75	41
CA2	760	Diabetic Cardiomyopathies	MESH:D058065		Copper|Dietary Fats|Enalapril|Resveratrol|Rosiglitazone|Zinc	19.74	12
CFP	5199	Diabetic Cardiomyopathies	MESH:D058065		Copper|Dietary Fats|Glucose|Resveratrol|Streptozocin	19.73	40
SDS	10993	Diabetic Cardiomyopathies	MESH:D058065		Copper|Dietary Fats|Resveratrol|Streptozocin|Zinc	19.73	40
MCM2	4171	Diabetic Cardiomyopathies	MESH:D058065		Copper|Curcumin|Dietary Fats|geraniol|Resveratrol|Zinc	19.72	12
RHOB	388	Diabetic Cardiomyopathies	MESH:D058065		Copper|Curcumin|Dietary Fats|Glucose|Rosiglitazone|Zinc	19.72	10
SLC12A4	6560	Diabetic Cardiomyopathies	MESH:D058065		Copper|Dietary Fats|Glucose|Resveratrol|Zinc	19.72	11
KRT19	3880	Diabetic Cardiomyopathies	MESH:D058065		Copper|Drugs, Chinese Herbal|Resveratrol|Streptozocin|Triterpenes|Zinc	19.7	38
NKX3-1	4824	Diabetic Cardiomyopathies	MESH:D058065		Copper|Curcumin|Dietary Fats|Resveratrol|Zinc	19.68	11
MFAP5	8076	Diabetic Cardiomyopathies	MESH:D058065		Copper|Dietary Fats|Glucose|Resveratrol|Rosiglitazone	19.63	11
THRSP	7069	Diabetic Cardiomyopathies	MESH:D058065		Copper|Dietary Fats|Resveratrol|Rosiglitazone|Streptozocin|Zinc	19.63	41
VHL	7428	Diabetic Cardiomyopathies	MESH:D058065		Copper|Curcumin|Dietary Fats|Glucose|Resveratrol	19.63	11
HMGCS2	3158	Diabetic Cardiomyopathies	MESH:D058065		Copper|Dietary Fats|Resveratrol|Rosiglitazone|Streptozocin|Zinc	19.61	41
PDP1	54704	Diabetic Cardiomyopathies	MESH:D058065		Copper|Dietary Fats|Glucose|Niacinamide|Zinc	19.6	9
BCHE	590	Diabetic Cardiomyopathies	MESH:D058065		Copper|Dietary Fats|Glucose|Resveratrol|Rosiglitazone|Streptozocin|Thioctic Acid	19.59	41
ALDH1A1	216	Diabetic Cardiomyopathies	MESH:D058065		Copper|Curcumin|Dietary Fats|Resveratrol|Rosiglitazone|Streptozocin|Zinc	19.57	41
TK1	7083	Diabetic Cardiomyopathies	MESH:D058065		Copper|Dietary Fats|geraniol|Resveratrol|Rosiglitazone|Zinc	19.56	12
EDNRA	1909	Diabetic Cardiomyopathies	MESH:D058065		Alloxan|Drugs, Chinese Herbal|Glucose|Resveratrol|Rosiglitazone|Streptozocin	19.55	40
SYVN1	84447	Diabetic Cardiomyopathies	MESH:D058065		Curcumin|Dietary Fats|Glucose|Resveratrol|Streptozocin	19.54	40
HERPUD1	9709	Diabetic Cardiomyopathies	MESH:D058065		Copper|Dietary Fats|Drugs, Chinese Herbal|Glucose|Resveratrol|Zinc	19.53	12
SLC22A1	6580	Diabetic Cardiomyopathies	MESH:D058065		Drugs, Chinese Herbal|Metoprolol|Nifedipine|Resveratrol|Rosiglitazone|Streptozocin	19.53	38
NDUFV2	4729	Diabetic Cardiomyopathies	MESH:D058065		Resveratrol|Rosiglitazone|Streptozocin|Trientine|Zinc	19.52	40
CHCHD10	400916	Diabetic Cardiomyopathies	MESH:D058065		Copper|Dietary Fats|Resveratrol|Rosiglitazone|Zinc	19.48	11
CCS	9973	Diabetic Cardiomyopathies	MESH:D058065		Copper|Glucose|Streptozocin|Trientine|Zinc	19.47	40
SFTPB	6439	Diabetic Cardiomyopathies	MESH:D058065		Copper|Drugs, Chinese Herbal|Resveratrol|Rosiglitazone|Thioctic Acid	19.42	7
KLF6	1316	Diabetic Cardiomyopathies	MESH:D058065		Curcumin|Dietary Fats|geraniol|Glucose|Rosiglitazone|Zinc	19.41	10
SREBF2	6721	Diabetic Cardiomyopathies	MESH:D058065		Curcumin|Dietary Fats|geraniol|Glucose|Resveratrol|Streptozocin	19.41	40
ANXA5	308	Diabetic Cardiomyopathies	MESH:D058065		Copper|Dietary Fats|Glucose|Resveratrol|Streptozocin|Trientine	19.39	41
EHHADH	1962	Diabetic Cardiomyopathies	MESH:D058065		Copper|Dietary Fats|Glucose|Rosiglitazone|Streptozocin|Zinc	19.38	42
HSP27	39078	Diabetic Cardiomyopathies	MESH:D058065		Copper|Dietary Fats|Resveratrol|Zinc	19.36	10
CYC1	1537	Diabetic Cardiomyopathies	MESH:D058065		geraniol|Resveratrol|Rosiglitazone|Streptozocin|Trientine	19.34	39
PLK1	5347	Diabetic Cardiomyopathies	MESH:D058065		Copper|Curcumin|Drugs, Chinese Herbal|geraniol|Glucose|Resveratrol	19.34	8
PYCR1	5831	Diabetic Cardiomyopathies	MESH:D058065		Copper|Dietary Fats|Drugs, Chinese Herbal|Glucose|Resveratrol	19.34	11
QKI	9444	Diabetic Cardiomyopathies	MESH:D058065		Copper|Dietary Fats|Glucose|Resveratrol|Rosiglitazone	19.34	11
UGT1A9	54600	Diabetic Cardiomyopathies	MESH:D058065		3,3',4,5'-tetrahydroxystilbene|7-hydroxycoumarin|Curcumin|Dietary Fats|Glucose|Resveratrol	19.33	12
HBA1	3039	Diabetic Cardiomyopathies	MESH:D058065		Copper|Glucose|Niacinamide|Resveratrol|Streptozocin	19.32	38
KLF13	51621	Diabetic Cardiomyopathies	MESH:D058065		Dietary Fats|geraniol|Glucose|Resveratrol|Zinc	19.31	11
REN	5972	Diabetic Cardiomyopathies	MESH:D058065		Angiotensin-Converting Enzyme Inhibitors|Enalapril|Glucose|Metoprolol|Nifedipine|Resveratrol	19.31	9
KNG1	3827	Diabetic Cardiomyopathies	MESH:D058065		Angiotensin-Converting Enzyme Inhibitors|Copper|Dietary Fats|Enalapril|Streptozocin|Zinc	19.3	40
CSF1	1435	Diabetic Cardiomyopathies	MESH:D058065		Copper|Curcumin|Dietary Fats|Resveratrol|Rosiglitazone|Zinc	19.28	12
GYS2	2998	Diabetic Cardiomyopathies	MESH:D058065		Dietary Fats|Niacinamide|Resveratrol|Rosiglitazone|Streptozocin	19.28	40
IGFBP5	3488	Diabetic Cardiomyopathies	MESH:D058065		Copper|Curcumin|Dietary Fats|Resveratrol|Rosiglitazone|Zinc	19.28	12
BID	637	Diabetic Cardiomyopathies	MESH:D058065		Copper|Curcumin|Dietary Fats|Drugs, Chinese Herbal|Glucose|Resveratrol|Taurine	19.26	14
PSAT1	29968	Diabetic Cardiomyopathies	MESH:D058065		Copper|Dietary Fats|Drugs, Chinese Herbal|Resveratrol|Rosiglitazone|Zinc	19.26	12
AURKA	6790	Diabetic Cardiomyopathies	MESH:D058065		Copper|Curcumin|Dietary Fats|Glucose|Resveratrol|Zinc	19.23	12
MIR34A	407040	Diabetic Cardiomyopathies	MESH:D058065		Curcumin|Dietary Fats|Drugs, Chinese Herbal|Resveratrol|Zinc	19.22	11
ATOSA	56204	Diabetic Cardiomyopathies	MESH:D058065		Copper|Drugs, Chinese Herbal|Resveratrol|Rosiglitazone|Zinc	19.21	7
SLC2A3	6515	Diabetic Cardiomyopathies	MESH:D058065		Copper|Curcumin|Dietary Fats|Glucose|Rosiglitazone|Zinc	19.21	10
COQ8A	56997	Diabetic Cardiomyopathies	MESH:D058065		Copper|Dietary Fats|Resveratrol|Rosiglitazone|Zinc	19.2	11
GADD45G	10912	Diabetic Cardiomyopathies	MESH:D058065		Copper|Dietary Fats|Glucose|Resveratrol|Rosiglitazone|Zinc	19.18	12
EDNRB	1910	Diabetic Cardiomyopathies	MESH:D058065		Alloxan|Copper|Dietary Fats|Resveratrol|Rosiglitazone|Zinc	19.17	12
HSD11B2	3291	Diabetic Cardiomyopathies	MESH:D058065		Copper|Dietary Fats|Glucose|Resveratrol|Rosiglitazone|Zinc	19.16	12
FAM163B	642968	Diabetic Cardiomyopathies	MESH:D058065		Copper|Dietary Fats|Glucose|Resveratrol	19.12	10
RAD54L	8438	Diabetic Cardiomyopathies	MESH:D058065		Copper|Dietary Fats|geraniol|Resveratrol|Zinc	19.12	11
CTSL	1514	Diabetic Cardiomyopathies	MESH:D058065		Copper|Curcumin|Dietary Fats|Glucose|Pyruvaldehyde|Zinc	19.1	10
TRPV6	55503	Diabetic Cardiomyopathies	MESH:D058065		Copper|Curcumin|Resveratrol|Streptozocin|Zinc	19.08	38
CCND3	896	Diabetic Cardiomyopathies	MESH:D058065		Copper|Curcumin|Dietary Fats|Drugs, Chinese Herbal|Resveratrol|Rosiglitazone	19.04	12
ACOT7	11332	Diabetic Cardiomyopathies	MESH:D058065		Dietary Fats|Glucose|Resveratrol|Rosiglitazone|Zinc	19.03	11
COL27A1	85301	Diabetic Cardiomyopathies	MESH:D058065		Curcumin|Dietary Fats|Glucose|Resveratrol|Rosiglitazone	19.03	11
MT1A	4489	Diabetic Cardiomyopathies	MESH:D058065		Copper|Curcumin|Glucose|Rosiglitazone|Streptozocin|Zinc	19.02	40
NPY	4852	Diabetic Cardiomyopathies	MESH:D058065		Dietary Fats|Glucose|Resveratrol|Rosiglitazone|Streptozocin|Zinc	19.02	42
OTOP1	133060	Diabetic Cardiomyopathies	MESH:D058065		Copper|Dietary Fats|Glucose|Resveratrol	19.01	10
PRKCB	5579	Diabetic Cardiomyopathies	MESH:D058065		Copper|Glucose|Resveratrol|Rosiglitazone|Streptozocin|Zinc	19	40
TBC1D4	9882	Diabetic Cardiomyopathies	MESH:D058065		Copper|Dietary Fats|Glucose|Rosiglitazone|Streptozocin	18.99	41
CYP2R1	120227	Diabetic Cardiomyopathies	MESH:D058065		Copper|Dietary Fats|Drugs, Chinese Herbal|Resveratrol|Zinc	18.98	11
FBXO30	84085	Diabetic Cardiomyopathies	MESH:D058065		Copper|Dietary Fats|Drugs, Chinese Herbal|Resveratrol|Zinc	18.98	11
TNFRSF11A	8792	Diabetic Cardiomyopathies	MESH:D058065		Copper|Drugs, Chinese Herbal|Resveratrol|Rosiglitazone|Zinc	18.95	7
PDGFB	5155	Diabetic Cardiomyopathies	MESH:D058065		Copper|Curcumin|Drugs, Chinese Herbal|Nifedipine|Resveratrol|Rosiglitazone	18.94	8
BMP2	650	Diabetic Cardiomyopathies	MESH:D058065		Copper|Curcumin|Dietary Fats|Glucose|Resveratrol|Rosiglitazone	18.9	12
CCNA2	890	Diabetic Cardiomyopathies	MESH:D058065		Copper|Curcumin|Drugs, Chinese Herbal|geraniol|Resveratrol|Rosiglitazone|Zinc	18.9	9
ARPP19	10776	Diabetic Cardiomyopathies	MESH:D058065		Copper|Dietary Fats|Glucose|Resveratrol|Zinc	18.89	11
AFP	174	Diabetic Cardiomyopathies	MESH:D058065		Copper|Dietary Fats|Drugs, Chinese Herbal|Glucose|Rosiglitazone|Streptozocin	18.88	41
MAOB	4129	Diabetic Cardiomyopathies	MESH:D058065		Copper|Dietary Fats|geraniol|Glucose|Resveratrol|Rosiglitazone	18.88	12
C5AR1	728	Diabetic Cardiomyopathies	MESH:D058065		Copper|Dietary Fats|Drugs, Chinese Herbal|Glucose|Zinc	18.86	9
PDGFRB	5159	Diabetic Cardiomyopathies	MESH:D058065		Copper|Curcumin|Dietary Fats|Resveratrol|Rosiglitazone|Zinc	18.86	12
TYROBP	7305	Diabetic Cardiomyopathies	MESH:D058065		Copper|Curcumin|Dietary Fats|Resveratrol|Streptozocin	18.86	39
GAST	2520	Diabetic Cardiomyopathies	MESH:D058065		Copper|Dietary Fats|Glucose|Resveratrol|Zinc	18.85	11
PAFAH1B1	5048	Diabetic Cardiomyopathies	MESH:D058065		Copper|Dietary Fats|Glucose|Resveratrol|Zinc	18.85	11
SFXN1	94081	Diabetic Cardiomyopathies	MESH:D058065		Copper|Curcumin|Dietary Fats|Streptozocin|Trientine	18.85	40
MAPK14	1432	Diabetic Cardiomyopathies	MESH:D058065		Curcumin|Dietary Fats|Drugs, Chinese Herbal|Glucose|Resveratrol|Streptozocin|Thioctic Acid	18.84	40
TSC22D3	1831	Diabetic Cardiomyopathies	MESH:D058065		Copper|Dietary Fats|Drugs, Chinese Herbal|geraniol|Resveratrol|Zinc	18.84	12
DBF4	10926	Diabetic Cardiomyopathies	MESH:D058065		Copper|Dietary Fats|geraniol|Glucose|Resveratrol	18.82	11
ITGA2B	3674	Diabetic Cardiomyopathies	MESH:D058065		Copper|Curcumin|Glucose|Resveratrol|Rosiglitazone	18.82	7
BBOX1	8424	Diabetic Cardiomyopathies	MESH:D058065		Copper|Dietary Fats|Resveratrol|Rosiglitazone|Streptozocin	18.81	40
EPHX2	2053	Diabetic Cardiomyopathies	MESH:D058065		4-(4-(3-adamantan-1-ylureido)cyclohexyloxy)benzoic acid|Copper|Dietary Fats|Resveratrol|Rosiglitazone|Streptozocin	18.8	40
CEBPD	1052	Diabetic Cardiomyopathies	MESH:D058065		Dietary Fats|Glucose|Resveratrol|Rosiglitazone|Streptozocin|Zinc	18.79	42
FAM178B	51252	Diabetic Cardiomyopathies	MESH:D058065		Copper|Dietary Fats|Glucose|Resveratrol	18.79	10
CHD2	1106	Diabetic Cardiomyopathies	MESH:D058065		Copper|Dietary Fats|Drugs, Chinese Herbal|Glucose|Zinc	18.78	9
LXN	56925	Diabetic Cardiomyopathies	MESH:D058065		Dietary Fats|Drugs, Chinese Herbal|Glucose|Resveratrol|Rosiglitazone	18.78	11
FCER1G	2207	Diabetic Cardiomyopathies	MESH:D058065		Copper|Dietary Fats|Glucose|Resveratrol|Streptozocin	18.77	40
APCS	325	Diabetic Cardiomyopathies	MESH:D058065		Copper|Dietary Fats|Glucose|Resveratrol|Zinc	18.76	11
CD40	958	Diabetic Cardiomyopathies	MESH:D058065		Curcumin|Drugs, Chinese Herbal|Niacinamide|Resveratrol|Rosiglitazone|Zinc	18.76	8
SMAD6	4091	Diabetic Cardiomyopathies	MESH:D058065		Dietary Fats|geraniol|Rosiglitazone|Streptozocin|Zinc	18.76	41
CD163	9332	Diabetic Cardiomyopathies	MESH:D058065		Copper|Dietary Fats|Glucose|Resveratrol|Streptozocin	18.73	40
CYP3A11	13112	Diabetic Cardiomyopathies	MESH:D058065		Curcumin|Dietary Fats|Drugs, Chinese Herbal|Nifedipine|Resveratrol|Streptozocin	18.73	39
DLK1	8788	Diabetic Cardiomyopathies	MESH:D058065		Copper|Dietary Fats|Glucose|Resveratrol|Rosiglitazone	18.72	11
BMPR2	659	Diabetic Cardiomyopathies	MESH:D058065		Dietary Fats|Drugs, Chinese Herbal|Resveratrol|Rosiglitazone|Taurine	18.68	12
ETFB	2109	Diabetic Cardiomyopathies	MESH:D058065		Copper|Resveratrol|Rosiglitazone|Streptozocin|Trientine	18.68	39
PLN	5350	Diabetic Cardiomyopathies	MESH:D058065		Copper|Dietary Fats|Resveratrol|Streptozocin|Triterpenes	18.68	39
HOPX	84525	Diabetic Cardiomyopathies	MESH:D058065		Curcumin|Dietary Fats|Resveratrol|Streptozocin|Zinc	18.66	40
ADM	133	Diabetic Cardiomyopathies	MESH:D058065		Copper|Dietary Fats|Drugs, Chinese Herbal|Resveratrol|Rosiglitazone|Zinc	18.61	12
CALR	811	Diabetic Cardiomyopathies	MESH:D058065		Copper|Glucose|Resveratrol|Streptozocin|Trientine|Zinc	18.6	40
METRNL	284207	Diabetic Cardiomyopathies	MESH:D058065		Copper|Dietary Fats|Resveratrol|Rosiglitazone|Zinc	18.6	11
PRSS8	5652	Diabetic Cardiomyopathies	MESH:D058065		Copper|Dietary Fats|Resveratrol|Rosiglitazone|Zinc	18.6	11
NDUFS4	4724	Diabetic Cardiomyopathies	MESH:D058065		Resveratrol|Rosiglitazone|Streptozocin|Taurine|Trientine	18.58	40
CYP2B10	13088	Diabetic Cardiomyopathies	MESH:D058065		Dietary Fats|Glucose|Nifedipine|Resveratrol|Streptozocin|Zinc	18.57	41
MSR1	4481	Diabetic Cardiomyopathies	MESH:D058065		Curcumin|Glucose|Resveratrol|Rosiglitazone|Thioctic Acid	18.56	7
HK2	3099	Diabetic Cardiomyopathies	MESH:D058065		Copper|Curcumin|Dietary Fats|Drugs, Chinese Herbal|Resveratrol|Rosiglitazone	18.55	12
PTK2	5747	Diabetic Cardiomyopathies	MESH:D058065		Copper|Curcumin|Dietary Fats|Glucose|Resveratrol|Rosiglitazone	18.55	12
ERN2	10595	Diabetic Cardiomyopathies	MESH:D058065		Copper|Dietary Fats|Glucose|Streptozocin	18.52	40
XAF1	54739	Diabetic Cardiomyopathies	MESH:D058065		Copper|Curcumin|Drugs, Chinese Herbal|Glucose|Zinc	18.51	5
ID1	3397	Diabetic Cardiomyopathies	MESH:D058065		Curcumin|Dietary Fats|geraniol|Glucose|Resveratrol|Rosiglitazone	18.47	12
PIK3CB	5291	Diabetic Cardiomyopathies	MESH:D058065		Copper|Dietary Fats|Resveratrol|Rosiglitazone|Streptozocin	18.45	40
CCDC80	151887	Diabetic Cardiomyopathies	MESH:D058065		Copper|Dietary Fats|Glucose|Resveratrol|Rosiglitazone	18.44	11
GSTT3	103140	Diabetic Cardiomyopathies	MESH:D058065		Copper|Dietary Fats|Streptozocin|Trientine|Zinc	18.44	41
TF	7018	Diabetic Cardiomyopathies	MESH:D058065		Copper|Curcumin|Dietary Fats|Resveratrol|Rosiglitazone|Zinc	18.44	12
ANXA1	301	Diabetic Cardiomyopathies	MESH:D058065		Copper|Dietary Fats|Drugs, Chinese Herbal|Resveratrol|Rosiglitazone|Zinc	18.42	12
SULF1	23213	Diabetic Cardiomyopathies	MESH:D058065		Copper|Curcumin|Resveratrol|Rosiglitazone|Zinc	18.42	7
C1QC	714	Diabetic Cardiomyopathies	MESH:D058065		Copper|Dietary Fats|Resveratrol|Streptozocin|Zinc	18.41	40
CCNL1	57018	Diabetic Cardiomyopathies	MESH:D058065		Copper|Glucose|Resveratrol|Rosiglitazone|Zinc	18.41	7
ETFA	2108	Diabetic Cardiomyopathies	MESH:D058065		Dietary Fats|Resveratrol|Rosiglitazone|Streptozocin|Trientine	18.4	41
HBEGF	1839	Diabetic Cardiomyopathies	MESH:D058065		Copper|Dietary Fats|Drugs, Chinese Herbal|Glucose|Rosiglitazone|Zinc	18.4	10
CSN2	1447	Diabetic Cardiomyopathies	MESH:D058065		Dietary Fats|Nifedipine|Rosiglitazone|Zinc	18.38	8
IL12A	3592	Diabetic Cardiomyopathies	MESH:D058065		Copper|Curcumin|Dietary Fats|Drugs, Chinese Herbal|Resveratrol|Rosiglitazone	18.38	12
ECHS1	1892	Diabetic Cardiomyopathies	MESH:D058065		Copper|Drugs, Chinese Herbal|Rosiglitazone|Streptozocin|Triterpenes	18.35	38
DHRS9	10170	Diabetic Cardiomyopathies	MESH:D058065		Copper|Dietary Fats|Glucose|Rosiglitazone|Streptozocin	18.34	41
PSRC1	84722	Diabetic Cardiomyopathies	MESH:D058065		Copper|Dietary Fats|Drugs, Chinese Herbal|Resveratrol|Streptozocin	18.34	39
FASL	14103	Diabetic Cardiomyopathies	MESH:D058065		Curcumin|Dietary Fats|Glucose|Niacinamide|Resveratrol	18.32	11
CEBPG	1054	Diabetic Cardiomyopathies	MESH:D058065		3,3',4,5'-tetrahydroxystilbene|Copper|geraniol|Resveratrol|Zinc	18.26	7
EGLN1	54583	Diabetic Cardiomyopathies	MESH:D058065		3,3',4,5'-tetrahydroxystilbene|Copper|Resveratrol|Rosiglitazone|Zinc	18.25	7
IER3	8870	Diabetic Cardiomyopathies	MESH:D058065		Copper|Dietary Fats|Drugs, Chinese Herbal|Resveratrol|Rosiglitazone|Zinc	18.23	12
CYP4A1	50549	Diabetic Cardiomyopathies	MESH:D058065		Copper|Dietary Fats|Resveratrol|Rosiglitazone|Streptozocin	18.22	40
MIR203	387199	Diabetic Cardiomyopathies	MESH:D058065		Niacinamide|Resveratrol|Streptozocin|Zinc	18.21	38
DEK	7913	Diabetic Cardiomyopathies	MESH:D058065		Copper|geraniol|Glucose|Resveratrol|Taurine	18.18	8
TGFB1I1	7041	Diabetic Cardiomyopathies	MESH:D058065		Copper|Dietary Fats|Drugs, Chinese Herbal|Glucose|Thioctic Acid	18.18	9
CLDN1	9076	Diabetic Cardiomyopathies	MESH:D058065		Copper|Curcumin|Dietary Fats|Resveratrol|Rosiglitazone|Streptozocin	18.17	40
NR2F1	7025	Diabetic Cardiomyopathies	MESH:D058065		Copper|Drugs, Chinese Herbal|geraniol|Glucose|Resveratrol	18.17	7
HNMT	3176	Diabetic Cardiomyopathies	MESH:D058065		Copper|Dietary Fats|Nifedipine|Resveratrol|Zinc	18.16	11
ELF3	1999	Diabetic Cardiomyopathies	MESH:D058065		Copper|Dietary Fats|Drugs, Chinese Herbal|Resveratrol|Zinc	18.15	11
F2	2147	Diabetic Cardiomyopathies	MESH:D058065		Copper|Curcumin|Dietary Fats|Resveratrol|Rosiglitazone|Zinc	18.15	12
GADD45B	4616	Diabetic Cardiomyopathies	MESH:D058065		Copper|Dietary Fats|Drugs, Chinese Herbal|Resveratrol|Streptozocin|Zinc	18.15	40
PAK1	5058	Diabetic Cardiomyopathies	MESH:D058065		Copper|Dietary Fats|Drugs, Chinese Herbal|Resveratrol|Streptozocin	18.15	39
NR1I2	8856	Diabetic Cardiomyopathies	MESH:D058065		3,3',4,5'-tetrahydroxystilbene|Curcumin|Dietary Fats|Drugs, Chinese Herbal|Glucose|Nifedipine|Resveratrol|Rosiglitazone	18.14	14
PYGM	5837	Diabetic Cardiomyopathies	MESH:D058065		Copper|Glucose|Rosiglitazone|Streptozocin|Zinc	18.13	40
ITGA3	3675	Diabetic Cardiomyopathies	MESH:D058065		Copper|Glucose|Resveratrol|Streptozocin|Zinc	18.12	39
KLF15	28999	Diabetic Cardiomyopathies	MESH:D058065		Dietary Fats|Resveratrol|Rosiglitazone|Streptozocin|Zinc	18.12	41
RB1	5925	Diabetic Cardiomyopathies	MESH:D058065		Copper|Curcumin|Dietary Fats|Glucose|Resveratrol|Rosiglitazone|Zinc	18.12	13
PGRMC1	10857	Diabetic Cardiomyopathies	MESH:D058065		Copper|Dietary Fats|Glucose|Resveratrol|Zinc	18.11	11
ANXA6	309	Diabetic Cardiomyopathies	MESH:D058065		Copper|Drugs, Chinese Herbal|Glucose|Resveratrol|Rosiglitazone	18.09	7
VEGFD	2277	Diabetic Cardiomyopathies	MESH:D058065		Dietary Fats|Drugs, Chinese Herbal|Glucose|Rosiglitazone|Zinc	18.09	9
GOT2	2806	Diabetic Cardiomyopathies	MESH:D058065		Dietary Fats|Rosiglitazone|Streptozocin|Trientine|Zinc	18.08	42
PLK4	10733	Diabetic Cardiomyopathies	MESH:D058065		Copper|Curcumin|Dietary Fats|Drugs, Chinese Herbal|Resveratrol	18.08	11
ADRB3	155	Diabetic Cardiomyopathies	MESH:D058065		Dietary Fats|Glucose|Metoprolol|Rosiglitazone|Streptozocin	18.07	41
YWHAB	7529	Diabetic Cardiomyopathies	MESH:D058065		Copper|Dietary Fats|Drugs, Chinese Herbal|Resveratrol|Triterpenes	18.07	11
PSD2	84249	Diabetic Cardiomyopathies	MESH:D058065		Copper|Dietary Fats|Glucose|Streptozocin	18.06	40
DBN1	1627	Diabetic Cardiomyopathies	MESH:D058065		Copper|Curcumin|Glucose|Resveratrol|Streptozocin	18.05	38
CNN1	1264	Diabetic Cardiomyopathies	MESH:D058065		Dietary Fats|Glucose|Resveratrol|Rosiglitazone|Zinc	18.04	11
GREM1	26585	Diabetic Cardiomyopathies	MESH:D058065		Copper|Curcumin|Dietary Fats|Glucose|Streptozocin	18.02	40
IRF3	3661	Diabetic Cardiomyopathies	MESH:D058065		Copper|Curcumin|Dietary Fats|Drugs, Chinese Herbal|Resveratrol	18.01	11
ATG12	9140	Diabetic Cardiomyopathies	MESH:D058065		Dietary Fats|geraniol|Resveratrol|Streptozocin|Zinc	17.99	40
MYH10	4628	Diabetic Cardiomyopathies	MESH:D058065		Copper|Dietary Fats|Nifedipine|Resveratrol|Zinc	17.98	11
ATG101	60673	Diabetic Cardiomyopathies	MESH:D058065		Copper|Drugs, Chinese Herbal|Resveratrol|Zinc	17.97	6
FSTL1	11167	Diabetic Cardiomyopathies	MESH:D058065		Copper|Curcumin|Dietary Fats|Resveratrol|Rosiglitazone	17.97	11
NR3C1	2908	Diabetic Cardiomyopathies	MESH:D058065		Curcumin|Dietary Fats|geraniol|Glucose|Resveratrol|Rosiglitazone|Zinc	17.97	13
PFKM	5213	Diabetic Cardiomyopathies	MESH:D058065		Copper|Dietary Fats|Resveratrol|Rosiglitazone|Zinc	17.96	11
ITGAM	3684	Diabetic Cardiomyopathies	MESH:D058065		Copper|Curcumin|Dietary Fats|Resveratrol|Streptozocin|Zinc	17.95	40
NASP	4678	Diabetic Cardiomyopathies	MESH:D058065		Copper|geraniol|Glucose|Resveratrol|Zinc	17.95	7
THBS2	7058	Diabetic Cardiomyopathies	MESH:D058065		Copper|Dietary Fats|Glucose|Rosiglitazone|Streptozocin	17.94	41
PDK4	5166	Diabetic Cardiomyopathies	MESH:D058065		Dietary Fats|Glucose|Niacinamide|Resveratrol|Rosiglitazone|Zinc	17.9	12
ADRA1A	148	Diabetic Cardiomyopathies	MESH:D058065		Drugs, Chinese Herbal|Glucose|Rosiglitazone|Streptozocin|Zinc	17.89	40
C1QA	712	Diabetic Cardiomyopathies	MESH:D058065		Curcumin|Dietary Fats|Resveratrol|Streptozocin|Thioctic Acid	17.89	39
SLC5A1	6523	Diabetic Cardiomyopathies	MESH:D058065		Copper|Dietary Fats|Glucose|Resveratrol|Zinc	17.89	11
SMARCA4	6597	Diabetic Cardiomyopathies	MESH:D058065		Copper|Dietary Fats|Glucose|Resveratrol|Zinc	17.89	11
ADH1	11522	Diabetic Cardiomyopathies	MESH:D058065		Copper|Dietary Fats|Drugs, Chinese Herbal|Streptozocin|Zinc	17.88	40
GPD2	2820	Diabetic Cardiomyopathies	MESH:D058065		Dietary Fats|Glucose|Resveratrol|Rosiglitazone|Zinc	17.87	11
HOXA13	3209	Diabetic Cardiomyopathies	MESH:D058065		Copper|Dietary Fats|Drugs, Chinese Herbal|Resveratrol	17.87	10
NTS	4922	Diabetic Cardiomyopathies	MESH:D058065		Copper|Dietary Fats|Drugs, Chinese Herbal|Glucose|Resveratrol	17.87	11
COL6A3	1293	Diabetic Cardiomyopathies	MESH:D058065		Dietary Fats|Resveratrol|Rosiglitazone|Streptozocin|Trientine	17.86	41
KIF15	56992	Diabetic Cardiomyopathies	MESH:D058065		Copper|Dietary Fats|Drugs, Chinese Herbal|geraniol|Resveratrol	17.85	11
HSPA1L	3305	Diabetic Cardiomyopathies	MESH:D058065		Copper|Dietary Fats|Glucose|Rosiglitazone|Zinc	17.83	9
HSD3B1	3283	Diabetic Cardiomyopathies	MESH:D058065		Copper|Dietary Fats|Drugs, Chinese Herbal|Glucose|Resveratrol|Rosiglitazone	17.82	12
IL1RN	3557	Diabetic Cardiomyopathies	MESH:D058065		Dietary Fats|Glucose|Resveratrol|Rosiglitazone|Streptozocin|Zinc	17.82	42
MIR184	406960	Diabetic Cardiomyopathies	MESH:D058065		Dietary Fats|Glucose|Streptozocin|Zinc	17.82	41
RXRA	6256	Diabetic Cardiomyopathies	MESH:D058065		Copper|Curcumin|Dietary Fats|Glucose|Resveratrol|Rosiglitazone	17.82	12
CLIC4	25932	Diabetic Cardiomyopathies	MESH:D058065		Copper|Dietary Fats|Drugs, Chinese Herbal|Streptozocin|Zinc	17.81	40
NDRG1	10397	Diabetic Cardiomyopathies	MESH:D058065		Copper|Dietary Fats|Glucose|Resveratrol|Rosiglitazone|Zinc	17.8	12
RETN	56729	Diabetic Cardiomyopathies	MESH:D058065		Dietary Fats|Glucose|Resveratrol|Rosiglitazone|Streptozocin	17.8	41
SORT1	6272	Diabetic Cardiomyopathies	MESH:D058065		Copper|Dietary Fats|Rosiglitazone|Streptozocin|Zinc	17.8	41
TSC2	7249	Diabetic Cardiomyopathies	MESH:D058065		Copper|Curcumin|Resveratrol|Rosiglitazone|Zinc	17.8	7
MX2	4600	Diabetic Cardiomyopathies	MESH:D058065		Copper|Dietary Fats|Glucose|Resveratrol|Zinc	17.79	11
MAP2K4	6416	Diabetic Cardiomyopathies	MESH:D058065		Copper|Curcumin|Dietary Fats|scutellarin|Streptozocin	17.77	39
TNS1	7145	Diabetic Cardiomyopathies	MESH:D058065		Copper|Dietary Fats|Drugs, Chinese Herbal|Resveratrol|Rosiglitazone	17.77	11
CROT	54677	Diabetic Cardiomyopathies	MESH:D058065		Copper|Dietary Fats|Resveratrol|Rosiglitazone|Streptozocin	17.76	40
ARRB2	409	Diabetic Cardiomyopathies	MESH:D058065		Copper|Dietary Fats|Metoprolol|Resveratrol|Zinc	17.74	12
C3	718	Diabetic Cardiomyopathies	MESH:D058065		Copper|Curcumin|Dietary Fats|Glucose|Resveratrol|Zinc	17.74	12
GRB10	2887	Diabetic Cardiomyopathies	MESH:D058065		Copper|Curcumin|Drugs, Chinese Herbal|Resveratrol|Zinc	17.74	7
CTSB	1508	Diabetic Cardiomyopathies	MESH:D058065		Copper|Curcumin|Dietary Fats|Glucose|Pyruvaldehyde|Taurine	17.72	11
PDLIM1	9124	Diabetic Cardiomyopathies	MESH:D058065		Copper|Dietary Fats|Resveratrol|Rosiglitazone|Zinc	17.72	11
SYK	6850	Diabetic Cardiomyopathies	MESH:D058065		3,3',4,5'-tetrahydroxystilbene|Copper|Dietary Fats|Drugs, Chinese Herbal|Resveratrol	17.72	11
TLR2	7097	Diabetic Cardiomyopathies	MESH:D058065		Copper|Curcumin|Dietary Fats|Glucose|Resveratrol|Rosiglitazone	17.72	12
ANGPTL4	51129	Diabetic Cardiomyopathies	MESH:D058065		Copper|Dietary Fats|Glucose|Resveratrol|Rosiglitazone|Streptozocin	17.7	41
TGIF1	7050	Diabetic Cardiomyopathies	MESH:D058065		Copper|Dietary Fats|geraniol|Resveratrol|Zinc	17.7	11
ALDOB	229	Diabetic Cardiomyopathies	MESH:D058065		Copper|Resveratrol|Rosiglitazone|Streptozocin|Trientine	17.69	39
INSIG1	3638	Diabetic Cardiomyopathies	MESH:D058065		Copper|Dietary Fats|Resveratrol|Rosiglitazone|Streptozocin|Zinc	17.67	41
LAMA5	3911	Diabetic Cardiomyopathies	MESH:D058065		Copper|Dietary Fats|Resveratrol|Rosiglitazone|Zinc	17.66	11
ARHGDIB	397	Diabetic Cardiomyopathies	MESH:D058065		Copper|Curcumin|Dietary Fats|Drugs, Chinese Herbal|Glucose	17.65	9
CLK1	1195	Diabetic Cardiomyopathies	MESH:D058065		Copper|Drugs, Chinese Herbal|Glucose|Resveratrol|Zinc	17.64	7
IGFBP7	3490	Diabetic Cardiomyopathies	MESH:D058065		Copper|Curcumin|Dietary Fats|Streptozocin|Zinc	17.64	40
SFRP2	6423	Diabetic Cardiomyopathies	MESH:D058065		Copper|Curcumin|Dietary Fats|Glucose|Rosiglitazone	17.64	9
IL5	3567	Diabetic Cardiomyopathies	MESH:D058065		Copper|Curcumin|Dietary Fats|Drugs, Chinese Herbal|Resveratrol|Rosiglitazone	17.62	12
SLC39A8	64116	Diabetic Cardiomyopathies	MESH:D058065		Copper|Dietary Fats|Glucose|Resveratrol|Zinc	17.62	11
MIR146B	574447	Diabetic Cardiomyopathies	MESH:D058065		Dietary Fats|Enalapril|Resveratrol|Streptozocin	17.6	39
PRKG1	5592	Diabetic Cardiomyopathies	MESH:D058065		Copper|Dietary Fats|Glucose|Resveratrol|Streptozocin	17.6	40
SHMT1	6470	Diabetic Cardiomyopathies	MESH:D058065		Copper|Dietary Fats|Glucose|Resveratrol|Zinc	17.59	11
IL7R	3575	Diabetic Cardiomyopathies	MESH:D058065		Copper|Dietary Fats|Drugs, Chinese Herbal|geraniol|Resveratrol	17.58	11
NCOA3	8202	Diabetic Cardiomyopathies	MESH:D058065		3,3',4,5'-tetrahydroxystilbene|Copper|Drugs, Chinese Herbal|Resveratrol|Zinc	17.57	7
CTTN	2017	Diabetic Cardiomyopathies	MESH:D058065		Glucose|Nifedipine|Resveratrol|Rosiglitazone|Zinc	17.56	7
FAXC	84553	Diabetic Cardiomyopathies	MESH:D058065		Copper|Dietary Fats|Glucose|Streptozocin	17.56	40
LCK	3932	Diabetic Cardiomyopathies	MESH:D058065		Copper|Dietary Fats|Drugs, Chinese Herbal|Thioctic Acid|Zinc	17.56	9
MAP2K3	5606	Diabetic Cardiomyopathies	MESH:D058065		Copper|Curcumin|Dietary Fats|Resveratrol|Zinc	17.56	11
ROCK2	9475	Diabetic Cardiomyopathies	MESH:D058065		Copper|Dietary Fats|fasudil|Resveratrol|Streptozocin	17.56	39
COL4A2	1284	Diabetic Cardiomyopathies	MESH:D058065		Copper|Curcumin|Glucose|Rosiglitazone|Streptozocin	17.55	39
SSTR5	6755	Diabetic Cardiomyopathies	MESH:D058065		Copper|Dietary Fats|Drugs, Chinese Herbal|Resveratrol	17.55	10
AKR1C3	8644	Diabetic Cardiomyopathies	MESH:D058065		7-hydroxycoumarin|Copper|Pyruvaldehyde|Resveratrol|Streptozocin|Zinc	17.54	39
REL	5966	Diabetic Cardiomyopathies	MESH:D058065		Curcumin|Dietary Fats|Resveratrol|Rosiglitazone|Streptozocin	17.54	40
LAMB3	3914	Diabetic Cardiomyopathies	MESH:D058065		Copper|Dietary Fats|Glucose|Resveratrol|Rosiglitazone	17.53	11
GMNN	51053	Diabetic Cardiomyopathies	MESH:D058065		Copper|Drugs, Chinese Herbal|geraniol|Resveratrol|Zinc	17.52	7
XRCC5	7520	Diabetic Cardiomyopathies	MESH:D058065		Curcumin|Drugs, Chinese Herbal|Glucose|Resveratrol|Triterpenes	17.52	7
INSIG2	51141	Diabetic Cardiomyopathies	MESH:D058065		Copper|Curcumin|Dietary Fats|Rosiglitazone|Streptozocin	17.51	40
PPARGC1B	133522	Diabetic Cardiomyopathies	MESH:D058065		Copper|Dietary Fats|Resveratrol|Rosiglitazone|Thioctic Acid	17.51	11
MIR142	406934	Diabetic Cardiomyopathies	MESH:D058065		Glucose|Resveratrol|Streptozocin|Zinc	17.5	39
P4HA1	5033	Diabetic Cardiomyopathies	MESH:D058065		Dietary Fats|Glucose|Resveratrol|Rosiglitazone|Zinc	17.5	11
CSRP2	1466	Diabetic Cardiomyopathies	MESH:D058065		Copper|Dietary Fats|Glucose|Resveratrol|Zinc	17.49	11
KRT5	3852	Diabetic Cardiomyopathies	MESH:D058065		Copper|Dietary Fats|Glucose|Resveratrol|Zinc	17.49	11
PMAIP1	5366	Diabetic Cardiomyopathies	MESH:D058065		Copper|Curcumin|Drugs, Chinese Herbal|Glucose|Resveratrol|Zinc	17.49	8
SHC1	6464	Diabetic Cardiomyopathies	MESH:D058065		Copper|Glucose|Niacinamide|Resveratrol|Streptozocin	17.49	38
ECI1	1632	Diabetic Cardiomyopathies	MESH:D058065		Copper|Dietary Fats|Resveratrol|Rosiglitazone|Zinc	17.46	11
CAR3	12350	Diabetic Cardiomyopathies	MESH:D058065		Dietary Fats|Drugs, Chinese Herbal|Glucose|Resveratrol|Streptozocin	17.45	40
PTHLH	5744	Diabetic Cardiomyopathies	MESH:D058065		Copper|Curcumin|Dietary Fats|Enalapril|Resveratrol	17.45	11
SLCO1A4	28250	Diabetic Cardiomyopathies	MESH:D058065		Dietary Fats|Niacinamide|Resveratrol|Rosiglitazone|Taurine	17.45	12
IL13	3596	Diabetic Cardiomyopathies	MESH:D058065		3,3',4,5'-tetrahydroxystilbene|Copper|Dietary Fats|Drugs, Chinese Herbal|Resveratrol|Rosiglitazone	17.44	12
CD86	942	Diabetic Cardiomyopathies	MESH:D058065		Drugs, Chinese Herbal|geraniol|Resveratrol|Rosiglitazone|Streptozocin|Thioctic Acid	17.43	38
STX4	6810	Diabetic Cardiomyopathies	MESH:D058065		Niacinamide|Resveratrol|Streptozocin|Zinc	17.41	38
ID4	3400	Diabetic Cardiomyopathies	MESH:D058065		Copper|Dietary Fats|Resveratrol|Rosiglitazone|Zinc	17.4	11
HSD3B	111785	Diabetic Cardiomyopathies	MESH:D058065		Drugs, Chinese Herbal|Rosiglitazone|Streptozocin|Taurine	17.38	39
IRAK1	3654	Diabetic Cardiomyopathies	MESH:D058065		Copper|Curcumin|Enalapril|Resveratrol|Streptozocin	17.37	37
NR4A1	3164	Diabetic Cardiomyopathies	MESH:D058065		Copper|Dietary Fats|Niacinamide|Resveratrol|Rosiglitazone|Zinc	17.37	12
ATM	472	Diabetic Cardiomyopathies	MESH:D058065		3,3',4,5'-tetrahydroxystilbene|Copper|Curcumin|Drugs, Chinese Herbal|Resveratrol|Zinc	17.36	8
AKR1B8	14187	Diabetic Cardiomyopathies	MESH:D058065		Copper|Curcumin|Dietary Fats|Pyruvaldehyde|Zinc	17.35	9
C1QB	713	Diabetic Cardiomyopathies	MESH:D058065		Curcumin|Dietary Fats|Resveratrol|Streptozocin|Zinc	17.35	40
CYP4B1	1580	Diabetic Cardiomyopathies	MESH:D058065		Copper|Dietary Fats|Resveratrol|Rosiglitazone|Zinc	17.34	11
PLA2G2A	5320	Diabetic Cardiomyopathies	MESH:D058065		Curcumin|Drugs, Chinese Herbal|Resveratrol|Rosiglitazone|scutellarin	17.34	7
RND1	27289	Diabetic Cardiomyopathies	MESH:D058065		Copper|Dietary Fats|Resveratrol|Rosiglitazone|Zinc	17.34	11
MIR10A	406902	Diabetic Cardiomyopathies	MESH:D058065		Dietary Fats|Resveratrol|Streptozocin|Zinc	17.33	40
NANOG	79923	Diabetic Cardiomyopathies	MESH:D058065		Copper|Curcumin|Glucose|Resveratrol|Zinc	17.32	7
SPATS2	65244	Diabetic Cardiomyopathies	MESH:D058065		Dietary Fats|Glucose|Resveratrol|Zinc	17.32	10
CFH	3075	Diabetic Cardiomyopathies	MESH:D058065		Copper|Dietary Fats|Resveratrol|Rosiglitazone|Zinc	17.31	11
BDKRB2	624	Diabetic Cardiomyopathies	MESH:D058065		Dietary Fats|Enalapril|Resveratrol|Streptozocin|Zinc	17.3	40
MIR214	406996	Diabetic Cardiomyopathies	MESH:D058065		Copper|Dietary Fats|Resveratrol|Zinc	17.3	10
COL12A1	1303	Diabetic Cardiomyopathies	MESH:D058065		Copper|Dietary Fats|Glucose|Resveratrol|Rosiglitazone	17.28	11
GLUD1	2746	Diabetic Cardiomyopathies	MESH:D058065		Copper|Dietary Fats|Glucose|Resveratrol|Streptozocin	17.28	40
CGAS	115004	Diabetic Cardiomyopathies	MESH:D058065		Dietary Fats|Drugs, Chinese Herbal|Resveratrol|Zinc	17.27	10
GATM	2628	Diabetic Cardiomyopathies	MESH:D058065		Copper|Dietary Fats|Resveratrol|Streptozocin|Trientine	17.27	40
LYZ1	17110	Diabetic Cardiomyopathies	MESH:D058065		Curcumin|Dietary Fats|Glucose|Thioctic Acid	17.27	8
MMP10	4319	Diabetic Cardiomyopathies	MESH:D058065		Copper|Curcumin|Drugs, Chinese Herbal|Resveratrol|Rosiglitazone	17.27	7
UGT2B5	22238	Diabetic Cardiomyopathies	MESH:D058065		Curcumin|Dietary Fats|Glucose|Resveratrol	17.27	10
CYP4A14	13119	Diabetic Cardiomyopathies	MESH:D058065		Dietary Fats|Drugs, Chinese Herbal|Glucose|Resveratrol|Streptozocin	17.26	40
UGT1A8	54576	Diabetic Cardiomyopathies	MESH:D058065		3,3',4,5'-tetrahydroxystilbene|7-hydroxycoumarin|Curcumin|Glucose|Resveratrol	17.26	7
CBR3	874	Diabetic Cardiomyopathies	MESH:D058065		Copper|Dietary Fats|Glucose|Resveratrol|Rosiglitazone	17.25	11
LYN	4067	Diabetic Cardiomyopathies	MESH:D058065		Copper|Drugs, Chinese Herbal|Resveratrol|Rosiglitazone|Taurine	17.25	8
WT1	7490	Diabetic Cardiomyopathies	MESH:D058065		Copper|Curcumin|dapagliflozin|Dietary Fats|Resveratrol	17.25	10
DRD2	1813	Diabetic Cardiomyopathies	MESH:D058065		Copper|Curcumin|Nifedipine|Resveratrol|Thioctic Acid|Zinc	17.22	8
ESRRA	2101	Diabetic Cardiomyopathies	MESH:D058065		Dietary Fats|Glucose|Resveratrol|Rosiglitazone|Zinc	17.22	11
PODXL	5420	Diabetic Cardiomyopathies	MESH:D058065		Copper|Dietary Fats|Rosiglitazone|Trientine|Zinc	17.22	10
CHRM2	1129	Diabetic Cardiomyopathies	MESH:D058065		Curcumin|Dietary Fats|Glucose|Resveratrol|Streptozocin	17.2	40
CYP2B1	24300	Diabetic Cardiomyopathies	MESH:D058065		Curcumin|Dietary Fats|Drugs, Chinese Herbal|Resveratrol|Rosiglitazone|Streptozocin	17.2	40
SLC37A3	84255	Diabetic Cardiomyopathies	MESH:D058065		Copper|Drugs, Chinese Herbal|Glucose|Resveratrol	17.2	6
DECR1	1666	Diabetic Cardiomyopathies	MESH:D058065		Copper|Dietary Fats|Resveratrol|Rosiglitazone|Streptozocin	17.19	40
RBPJL	11317	Diabetic Cardiomyopathies	MESH:D058065		Dietary Fats|Glucose|Resveratrol|Streptozocin	17.19	40
SLC6A18	348932	Diabetic Cardiomyopathies	MESH:D058065		Dietary Fats|Glucose|Resveratrol|Rosiglitazone	17.18	10
SERPINF1	5176	Diabetic Cardiomyopathies	MESH:D058065		Copper|Dietary Fats|Glucose|Resveratrol|Rosiglitazone	17.13	11
PLAT	5327	Diabetic Cardiomyopathies	MESH:D058065		Copper|Dietary Fats|Glucose|Resveratrol|Rosiglitazone|Zinc	17.12	12
RCAN1	1827	Diabetic Cardiomyopathies	MESH:D058065		Dietary Fats|geraniol|Resveratrol|Rosiglitazone|Zinc	17.12	11
TRPV5	56302	Diabetic Cardiomyopathies	MESH:D058065		Copper|Resveratrol|Streptozocin|Zinc	17.12	38
DAPL1	92196	Diabetic Cardiomyopathies	MESH:D058065		Copper|Dietary Fats|Resveratrol|Streptozocin	17.11	39
GNAI2	2771	Diabetic Cardiomyopathies	MESH:D058065		Copper|Glucose|Resveratrol|Rosiglitazone|Streptozocin	17.11	39
LBP	3929	Diabetic Cardiomyopathies	MESH:D058065		Curcumin|Dietary Fats|Resveratrol|Rosiglitazone|Zinc	17.11	11
ATF5	22809	Diabetic Cardiomyopathies	MESH:D058065		Copper|Dietary Fats|Resveratrol|Streptozocin|Zinc	17.1	40
ENO3	2027	Diabetic Cardiomyopathies	MESH:D058065		Copper|Dietary Fats|Resveratrol|Rosiglitazone|Zinc	17.1	11
PLAU	5328	Diabetic Cardiomyopathies	MESH:D058065		Copper|Curcumin|Glucose|Resveratrol|Streptozocin|Zinc	17.09	39
PPARB	100136658	Diabetic Cardiomyopathies	MESH:D058065		Dietary Fats|Glucose|Rosiglitazone|Streptozocin	17.08	41
PHB1	5245	Diabetic Cardiomyopathies	MESH:D058065		Copper|Curcumin|geraniol|Streptozocin|Trientine	17.07	38
VCP	7415	Diabetic Cardiomyopathies	MESH:D058065		Curcumin|Dietary Fats|Resveratrol|Streptozocin|Taurine	17.07	40
SULT1A1	6817	Diabetic Cardiomyopathies	MESH:D058065		7-hydroxycoumarin|Copper|Dietary Fats|Resveratrol|Rosiglitazone|Zinc	17.06	12
AK4	205	Diabetic Cardiomyopathies	MESH:D058065		Copper|Dietary Fats|Rosiglitazone|Streptozocin|Trientine	17.02	41
NEDD4L	23327	Diabetic Cardiomyopathies	MESH:D058065		Dietary Fats|Glucose|Resveratrol|Rosiglitazone|Zinc	17.02	11
AHCY	191	Diabetic Cardiomyopathies	MESH:D058065		Copper|Dietary Fats|Resveratrol|Streptozocin|Zinc	17.01	40
MITF	4286	Diabetic Cardiomyopathies	MESH:D058065		Copper|Drugs, Chinese Herbal|Resveratrol|Taurine|Zinc	17.01	8
PMP22	5376	Diabetic Cardiomyopathies	MESH:D058065		Dietary Fats|Niacinamide|Resveratrol|Rosiglitazone|Streptozocin	17.01	40
KLF10	7071	Diabetic Cardiomyopathies	MESH:D058065		Copper|Curcumin|Dietary Fats|Glucose|Zinc	16.97	9
MAT2A	4144	Diabetic Cardiomyopathies	MESH:D058065		Copper|Dietary Fats|Resveratrol|Streptozocin|Zinc	16.96	40
NME1	4830	Diabetic Cardiomyopathies	MESH:D058065		Copper|Curcumin|Dietary Fats|Resveratrol|Zinc	16.96	11
SULF2	55959	Diabetic Cardiomyopathies	MESH:D058065		Copper|Curcumin|Dietary Fats|Resveratrol|Rosiglitazone	16.96	11
TES	26136	Diabetic Cardiomyopathies	MESH:D058065		Copper|Dietary Fats|Drugs, Chinese Herbal|Resveratrol|Zinc	16.96	11
ERCC1	2067	Diabetic Cardiomyopathies	MESH:D058065		Curcumin|Glucose|Resveratrol|Streptozocin|Zinc	16.95	39
SFPQ	6421	Diabetic Cardiomyopathies	MESH:D058065		Copper|Curcumin|Dietary Fats|Glucose|Resveratrol	16.93	11
IL1R2	7850	Diabetic Cardiomyopathies	MESH:D058065		Copper|Dietary Fats|geraniol|Rosiglitazone|Zinc	16.92	9
PROK1	84432	Diabetic Cardiomyopathies	MESH:D058065		Dietary Fats|Glucose|Resveratrol|Streptozocin	16.92	40
SLC22A7	10864	Diabetic Cardiomyopathies	MESH:D058065		Dietary Fats|Enalapril|Glucose|Resveratrol|Rosiglitazone	16.92	11
SNAI3	333929	Diabetic Cardiomyopathies	MESH:D058065		Copper|Dietary Fats|Glucose|Rosiglitazone	16.92	8
NR1D2	9975	Diabetic Cardiomyopathies	MESH:D058065		Copper|Dietary Fats|geraniol|Glucose|Zinc	16.89	9
CXCL3	2921	Diabetic Cardiomyopathies	MESH:D058065		Copper|Drugs, Chinese Herbal|Glucose|Resveratrol|Zinc	16.88	7
SPHK1	8877	Diabetic Cardiomyopathies	MESH:D058065		Dietary Fats|Glucose|Resveratrol|Rosiglitazone|Streptozocin	16.88	41
TNNI3	7137	Diabetic Cardiomyopathies	MESH:D058065		Curcumin|Dietary Fats|Rosiglitazone|Taurine|Thioctic Acid	16.87	10
ULK1	8408	Diabetic Cardiomyopathies	MESH:D058065		Copper|Dietary Fats|Glucose|Resveratrol|Zinc	16.87	11
RND3	390	Diabetic Cardiomyopathies	MESH:D058065		Copper|Dietary Fats|Drugs, Chinese Herbal|Rosiglitazone|Zinc	16.86	9
GK	2710	Diabetic Cardiomyopathies	MESH:D058065		Dietary Fats|Resveratrol|Rosiglitazone|Streptozocin|Zinc	16.85	41
UGT1A7	54577	Diabetic Cardiomyopathies	MESH:D058065		3,3',4,5'-tetrahydroxystilbene|7-hydroxycoumarin|Curcumin|Dietary Fats|Resveratrol	16.85	11
XIAP	331	Diabetic Cardiomyopathies	MESH:D058065		Copper|Curcumin|Resveratrol|Rosiglitazone|Streptozocin|Zinc	16.85	39
ACOT2	10965	Diabetic Cardiomyopathies	MESH:D058065		Copper|Dietary Fats|Resveratrol|Rosiglitazone|Streptozocin	16.84	40
H3C2	8358	Diabetic Cardiomyopathies	MESH:D058065		Dietary Fats|Drugs, Chinese Herbal|Streptozocin|Zinc	16.84	40
KIF2C	11004	Diabetic Cardiomyopathies	MESH:D058065		Copper|Drugs, Chinese Herbal|geraniol|Resveratrol|Zinc	16.84	7
THRB	7068	Diabetic Cardiomyopathies	MESH:D058065		Copper|Metoprolol|Resveratrol|Rosiglitazone|Taurine|Zinc	16.83	10
PCSK9	255738	Diabetic Cardiomyopathies	MESH:D058065		Copper|Curcumin|Dietary Fats|Glucose|Resveratrol	16.82	11
GPER1	2852	Diabetic Cardiomyopathies	MESH:D058065		Curcumin|Dietary Fats|Drugs, Chinese Herbal|Resveratrol|Rosiglitazone	16.81	11
MIR192	406967	Diabetic Cardiomyopathies	MESH:D058065		dapagliflozin|Drugs, Chinese Herbal|Streptozocin|Zinc	16.81	38
TPM4	7171	Diabetic Cardiomyopathies	MESH:D058065		Copper|Dietary Fats|Resveratrol|Rosiglitazone|Zinc	16.81	11
DLG4	1742	Diabetic Cardiomyopathies	MESH:D058065		Curcumin|Dietary Fats|Resveratrol|Streptozocin|Thioctic Acid	16.79	39
GAPDH	2597	Diabetic Cardiomyopathies	MESH:D058065		Copper|Dietary Fats|Glucose|Resveratrol|Rosiglitazone|Zinc	16.79	12
SIK1	150094	Diabetic Cardiomyopathies	MESH:D058065		Copper|Dietary Fats|Glucose|Rosiglitazone|Zinc	16.79	9
SLC30A1	7779	Diabetic Cardiomyopathies	MESH:D058065		Copper|Curcumin|Drugs, Chinese Herbal|Glucose|Zinc	16.79	5
AVP	551	Diabetic Cardiomyopathies	MESH:D058065		Angiotensin-Converting Enzyme Inhibitors|Dietary Fats|Enalapril|Nifedipine|Streptozocin	16.78	39
HBB	3043	Diabetic Cardiomyopathies	MESH:D058065		Copper|geraniol|Glucose|Resveratrol|Zinc	16.78	7
HK1	3098	Diabetic Cardiomyopathies	MESH:D058065		Curcumin|Glucose|Resveratrol|Streptozocin|Zinc	16.75	39
MRPL16	54948	Diabetic Cardiomyopathies	MESH:D058065		Copper|Drugs, Chinese Herbal|Resveratrol|Rosiglitazone	16.75	6
AGRP	181	Diabetic Cardiomyopathies	MESH:D058065		Copper|Dietary Fats|Rosiglitazone|Streptozocin	16.74	40
CYP2C11	29277	Diabetic Cardiomyopathies	MESH:D058065		Dietary Fats|Drugs, Chinese Herbal|Nifedipine|Streptozocin|Zinc	16.74	40
SGCD	6444	Diabetic Cardiomyopathies	MESH:D058065		Dietary Fats|Metoprolol|Rosiglitazone|Zinc	16.74	9
TICAM2	353376	Diabetic Cardiomyopathies	MESH:D058065		Copper|Curcumin|Resveratrol|Zinc	16.74	6
AR	367	Diabetic Cardiomyopathies	MESH:D058065		Copper|Curcumin|Dietary Fats|Glucose|Resveratrol|Rosiglitazone|Thioctic Acid|Zinc	16.73	14
IFI204	15951	Diabetic Cardiomyopathies	MESH:D058065		Copper|Dietary Fats|Glucose|Rosiglitazone	16.73	8
MIR145	406937	Diabetic Cardiomyopathies	MESH:D058065		Copper|Glucose|Resveratrol|Zinc	16.72	6
ANPEP	290	Diabetic Cardiomyopathies	MESH:D058065		Copper|Dietary Fats|Streptozocin|Trientine|Zinc	16.71	41
ETS1	2113	Diabetic Cardiomyopathies	MESH:D058065		Copper|Dietary Fats|Resveratrol|Streptozocin|Zinc	16.71	40
RGS16	6004	Diabetic Cardiomyopathies	MESH:D058065		Copper|Curcumin|Dietary Fats|Drugs, Chinese Herbal|Zinc	16.7	9
SKP2	6502	Diabetic Cardiomyopathies	MESH:D058065		Copper|Drugs, Chinese Herbal|geraniol|Resveratrol|Rosiglitazone	16.7	7
TCF4	6925	Diabetic Cardiomyopathies	MESH:D058065		Copper|Drugs, Chinese Herbal|geraniol|Resveratrol|Zinc	16.7	7
CYP26B1	56603	Diabetic Cardiomyopathies	MESH:D058065		Copper|Dietary Fats|Glucose|Resveratrol|Streptozocin	16.68	40
KATNAL1	84056	Diabetic Cardiomyopathies	MESH:D058065		Dietary Fats|Drugs, Chinese Herbal|Resveratrol|Rosiglitazone	16.68	10
SLC27A2	11001	Diabetic Cardiomyopathies	MESH:D058065		Copper|Dietary Fats|Glucose|Resveratrol|Rosiglitazone	16.68	11
TNNT2	7139	Diabetic Cardiomyopathies	MESH:D058065		Copper|Glucose|Resveratrol|Rosiglitazone|Zinc	16.68	7
CACNA1S	779	Diabetic Cardiomyopathies	MESH:D058065		Dietary Fats|Glucose|Resveratrol|Streptozocin	16.67	40
FGF21	26291	Diabetic Cardiomyopathies	MESH:D058065		Dietary Fats|Glucose|Resveratrol|Rosiglitazone|Streptozocin	16.66	41
FICD	11153	Diabetic Cardiomyopathies	MESH:D058065		Copper|Dietary Fats|Drugs, Chinese Herbal|Resveratrol	16.66	10
NUSAP1	51203	Diabetic Cardiomyopathies	MESH:D058065		Copper|Dietary Fats|geraniol|Resveratrol|Zinc	16.66	11
WAS	7454	Diabetic Cardiomyopathies	MESH:D058065		Dietary Fats|Glucose|Resveratrol|Zinc	16.66	10
TKT	7086	Diabetic Cardiomyopathies	MESH:D058065		Copper|Dietary Fats|Glucose|Resveratrol|Streptozocin	16.65	40
USF2	7392	Diabetic Cardiomyopathies	MESH:D058065		Dietary Fats|Glucose|Metoprolol|Resveratrol	16.65	11
NFKBIZ	64332	Diabetic Cardiomyopathies	MESH:D058065		Dietary Fats|Drugs, Chinese Herbal|Resveratrol|Streptozocin|Zinc	16.64	40
RELB	5971	Diabetic Cardiomyopathies	MESH:D058065		Copper|Curcumin|Drugs, Chinese Herbal|Resveratrol|Zinc	16.64	7
ATP5F1B	506	Diabetic Cardiomyopathies	MESH:D058065		Copper|Resveratrol|Rosiglitazone|Streptozocin|Trientine	16.63	39
NFE2L2A	360149	Diabetic Cardiomyopathies	MESH:D058065		Copper|Curcumin|Resveratrol|Zinc	16.62	6
GST	101890455	Diabetic Cardiomyopathies	MESH:D058065		Copper|Dietary Fats|Streptozocin	16.61	39
A4GALT	53947	Diabetic Cardiomyopathies	MESH:D058065		Copper|Curcumin|Dietary Fats|Resveratrol	16.6	10
ALDH1A2	8854	Diabetic Cardiomyopathies	MESH:D058065		Copper|Dietary Fats|Resveratrol|Rosiglitazone|Zinc	16.6	11
STIP1	10963	Diabetic Cardiomyopathies	MESH:D058065		Copper|Dietary Fats|Drugs, Chinese Herbal|Resveratrol|Zinc	16.6	11
SULT4A1	25830	Diabetic Cardiomyopathies	MESH:D058065		Copper|Glucose|Resveratrol|Zinc	16.6	6
CYP7A1	1581	Diabetic Cardiomyopathies	MESH:D058065		Copper|Dietary Fats|Resveratrol|Rosiglitazone|Streptozocin|Zinc	16.58	41
BRAF	673	Diabetic Cardiomyopathies	MESH:D058065		Copper|Dietary Fats|Resveratrol|Rosiglitazone|Zinc	16.57	11
KCNG3	170850	Diabetic Cardiomyopathies	MESH:D058065		Copper|Glucose|Rosiglitazone|Zinc	16.57	4
SLCO1A1	28248	Diabetic Cardiomyopathies	MESH:D058065		Dietary Fats|Glucose|Resveratrol|Streptozocin|Taurine	16.57	41
MIR30A	407029	Diabetic Cardiomyopathies	MESH:D058065		Copper|Curcumin|Resveratrol|Zinc	16.56	6
PLA2G12B	84647	Diabetic Cardiomyopathies	MESH:D058065		Glucose|Resveratrol|Rosiglitazone|Zinc	16.56	6
SLC16A3	9123	Diabetic Cardiomyopathies	MESH:D058065		Copper|Dietary Fats|Drugs, Chinese Herbal|Rosiglitazone|Zinc	16.56	9
ABCC5	10057	Diabetic Cardiomyopathies	MESH:D058065		Copper|Curcumin|Dietary Fats|Resveratrol|Streptozocin	16.55	39
CX3CL1	6376	Diabetic Cardiomyopathies	MESH:D058065		Dietary Fats|Glucose|Resveratrol|Rosiglitazone|Zinc	16.55	11
MMP12	4321	Diabetic Cardiomyopathies	MESH:D058065		Copper|Dietary Fats|Drugs, Chinese Herbal|Glucose|Thioctic Acid	16.55	9
IFIT3	3437	Diabetic Cardiomyopathies	MESH:D058065		Copper|Dietary Fats|Glucose|Resveratrol|Zinc	16.54	11
LIPC	3990	Diabetic Cardiomyopathies	MESH:D058065		Curcumin|Dietary Fats|Rosiglitazone|Streptozocin|Zinc	16.54	41
ACP5	54	Diabetic Cardiomyopathies	MESH:D058065		Dietary Fats|Pyruvaldehyde|Resveratrol|Streptozocin|Zinc	16.53	41
SLC11A2	4891	Diabetic Cardiomyopathies	MESH:D058065		Copper|Curcumin|Glucose|Resveratrol|Zinc	16.53	7
CDC42	998	Diabetic Cardiomyopathies	MESH:D058065		Copper|Dietary Fats|Glucose|Resveratrol|Rosiglitazone	16.52	11
TMEM52	339456	Diabetic Cardiomyopathies	MESH:D058065		Copper|Dietary Fats|Glucose|Resveratrol	16.52	10
MDH1	4190	Diabetic Cardiomyopathies	MESH:D058065		Copper|Dietary Fats|Glucose|Streptozocin|Trientine	16.5	41
GH1	2688	Diabetic Cardiomyopathies	MESH:D058065		Dietary Fats|Enalapril|Glucose|Resveratrol|Zinc	16.49	11
ITGA5	3678	Diabetic Cardiomyopathies	MESH:D058065		Copper|Dietary Fats|Glucose|Resveratrol|Rosiglitazone	16.49	11
FOSL2	2355	Diabetic Cardiomyopathies	MESH:D058065		Copper|Curcumin|geraniol|Glucose|Zinc	16.47	5
GGTA1	2681	Diabetic Cardiomyopathies	MESH:D058065		Curcumin|Dietary Fats|Glucose|Rosiglitazone	16.46	8
TLCD2	727910	Diabetic Cardiomyopathies	MESH:D058065		Copper|Dietary Fats|Glucose|Resveratrol	16.46	10
MVD	4597	Diabetic Cardiomyopathies	MESH:D058065		Copper|Curcumin|Dietary Fats|Glucose|Thioctic Acid	16.45	9
MIB1	57534	Diabetic Cardiomyopathies	MESH:D058065		Dietary Fats|Glucose|Resveratrol|Zinc	16.42	10
SFRP5	6425	Diabetic Cardiomyopathies	MESH:D058065		Copper|Curcumin|Dietary Fats|Resveratrol	16.42	10
MIR511	574445	Diabetic Cardiomyopathies	MESH:D058065		Dietary Fats|Streptozocin|Zinc	16.41	40
ACO1	48	Diabetic Cardiomyopathies	MESH:D058065		Copper|Dietary Fats|Glucose|Rosiglitazone|Zinc	16.4	9
MYH1	4619	Diabetic Cardiomyopathies	MESH:D058065		Curcumin|Dietary Fats|Glucose|Zinc	16.4	8
HPGD	3248	Diabetic Cardiomyopathies	MESH:D058065		Copper|Dietary Fats|Resveratrol|Rosiglitazone|Zinc	16.39	11
CPT1B	1375	Diabetic Cardiomyopathies	MESH:D058065		Copper|Dietary Fats|Metoprolol|Resveratrol|Rosiglitazone	16.38	12
USP16	10600	Diabetic Cardiomyopathies	MESH:D058065		Dietary Fats|Glucose|Resveratrol|Streptozocin	16.38	40
COL5A1	1289	Diabetic Cardiomyopathies	MESH:D058065		Copper|Curcumin|Dietary Fats|Glucose|Resveratrol	16.37	11
ACAA2	10449	Diabetic Cardiomyopathies	MESH:D058065		Copper|Dietary Fats|Resveratrol|Rosiglitazone|Zinc	16.36	11
CDC25A	993	Diabetic Cardiomyopathies	MESH:D058065		Copper|geraniol|Glucose|Resveratrol|Zinc	16.36	7
EEF1A1	1915	Diabetic Cardiomyopathies	MESH:D058065		Copper|Dietary Fats|Glucose|Resveratrol|Zinc	16.36	11
INTS3	65123	Diabetic Cardiomyopathies	MESH:D058065		Dietary Fats|Glucose|Resveratrol|Zinc	16.36	10
TNFRSF10A	8797	Diabetic Cardiomyopathies	MESH:D058065		Copper|Curcumin|Drugs, Chinese Herbal|Resveratrol|Zinc	16.36	7
CLDN15	24146	Diabetic Cardiomyopathies	MESH:D058065		Copper|Dietary Fats|Resveratrol|Zinc	16.35	10
TOP2A	7153	Diabetic Cardiomyopathies	MESH:D058065		Copper|Curcumin|Dietary Fats|Glucose|Resveratrol|Zinc	16.35	12
GHR	2690	Diabetic Cardiomyopathies	MESH:D058065		Copper|Dietary Fats|Resveratrol|Streptozocin|Zinc	16.34	40
PPP1R3C	5507	Diabetic Cardiomyopathies	MESH:D058065		Copper|Dietary Fats|Resveratrol|Rosiglitazone|Streptozocin	16.34	40
MTMR6	9107	Diabetic Cardiomyopathies	MESH:D058065		Dietary Fats|Drugs, Chinese Herbal|Resveratrol|Zinc	16.33	10
ORM1	5004	Diabetic Cardiomyopathies	MESH:D058065		Curcumin|Dietary Fats|Resveratrol|Rosiglitazone|Streptozocin	16.33	40
CSF1R	1436	Diabetic Cardiomyopathies	MESH:D058065		Copper|Curcumin|Dietary Fats|Resveratrol|Streptozocin	16.32	39
MIR200C	406985	Diabetic Cardiomyopathies	MESH:D058065		Copper|Glucose|Resveratrol|Zinc	16.31	6
RMND5A	64795	Diabetic Cardiomyopathies	MESH:D058065		Copper|Dietary Fats|Glucose|Zinc	16.31	8
KCNJ4	3761	Diabetic Cardiomyopathies	MESH:D058065		Copper|Dietary Fats|Resveratrol|Rosiglitazone	16.3	10
NDUFB9	4715	Diabetic Cardiomyopathies	MESH:D058065		Copper|Dietary Fats|Resveratrol|Rosiglitazone	16.3	10
H2BC8	8339	Diabetic Cardiomyopathies	MESH:D058065		Copper|Dietary Fats|Resveratrol|Zinc	16.29	10
MFSD4A	148808	Diabetic Cardiomyopathies	MESH:D058065		Copper|Dietary Fats|Resveratrol|Zinc	16.29	10
ITGB3	3690	Diabetic Cardiomyopathies	MESH:D058065		Curcumin|Dietary Fats|Glucose|Resveratrol|Rosiglitazone	16.28	11
OSGIN1	29948	Diabetic Cardiomyopathies	MESH:D058065		Copper|Dietary Fats|Drugs, Chinese Herbal|Rosiglitazone|Zinc	16.28	9
PGD	5226	Diabetic Cardiomyopathies	MESH:D058065		Copper|Curcumin|Dietary Fats|Resveratrol|Zinc	16.27	11
TIPARP	25976	Diabetic Cardiomyopathies	MESH:D058065		Glucose|Niacinamide|Resveratrol|Rosiglitazone|Zinc	16.27	7
ADORA2A	135	Diabetic Cardiomyopathies	MESH:D058065		Curcumin|Resveratrol|Rosiglitazone|Streptozocin|Taurine	16.26	39
HSD3B2	3284	Diabetic Cardiomyopathies	MESH:D058065		3,3',4,5'-tetrahydroxystilbene|Copper|Dietary Fats|Drugs, Chinese Herbal|Rosiglitazone	16.26	9
AQP2	359	Diabetic Cardiomyopathies	MESH:D058065		Copper|Enalapril|Resveratrol|Rosiglitazone	16.25	6
THBD	7056	Diabetic Cardiomyopathies	MESH:D058065		Dietary Fats|Glucose|Resveratrol|Streptozocin|Zinc	16.25	41
HSD17B4	3295	Diabetic Cardiomyopathies	MESH:D058065		Copper|Dietary Fats|Resveratrol|Rosiglitazone|Streptozocin	16.24	40
UHRF1	29128	Diabetic Cardiomyopathies	MESH:D058065		Copper|Dietary Fats|Glucose|Resveratrol|Zinc	16.24	11
ECH1	1891	Diabetic Cardiomyopathies	MESH:D058065		Curcumin|Dietary Fats|Resveratrol|Rosiglitazone|Zinc	16.23	11
FABP3	2170	Diabetic Cardiomyopathies	MESH:D058065		Copper|Curcumin|Dietary Fats|Resveratrol|Rosiglitazone	16.22	11
MTTP	4547	Diabetic Cardiomyopathies	MESH:D058065		Copper|Dietary Fats|Rosiglitazone|Taurine|Zinc	16.22	10
NES	10763	Diabetic Cardiomyopathies	MESH:D058065		Copper|Curcumin|Resveratrol|Rosiglitazone|Streptozocin	16.21	38
OR1A1	8383	Diabetic Cardiomyopathies	MESH:D058065		Copper|Dietary Fats|geraniol	16.21	7
ACAA1A	113868	Diabetic Cardiomyopathies	MESH:D058065		Dietary Fats|Resveratrol|Rosiglitazone|Zinc	16.2	10
AGXT2	64902	Diabetic Cardiomyopathies	MESH:D058065		Copper|Rosiglitazone|Streptozocin|Trientine	16.2	39
CLIC6	54102	Diabetic Cardiomyopathies	MESH:D058065		Copper|Dietary Fats|Glucose|Zinc	16.2	8
TUT7	79670	Diabetic Cardiomyopathies	MESH:D058065		Copper|Glucose|Resveratrol|Zinc	16.2	6
CITED2	10370	Diabetic Cardiomyopathies	MESH:D058065		Dietary Fats|Drugs, Chinese Herbal|Rosiglitazone|Streptozocin|Zinc	16.19	41
ZBTB1	22890	Diabetic Cardiomyopathies	MESH:D058065		Copper|Dietary Fats|geraniol|Zinc	16.19	8
MIR323	723839	Diabetic Cardiomyopathies	MESH:D058065		Resveratrol|Streptozocin|Zinc	16.18	38
PRLR	5618	Diabetic Cardiomyopathies	MESH:D058065		Copper|Curcumin|Dietary Fats|Glucose|Zinc	16.18	9
TBX1	6899	Diabetic Cardiomyopathies	MESH:D058065		Copper|Dietary Fats|Resveratrol|Zinc	16.18	10
KIF20A	10112	Diabetic Cardiomyopathies	MESH:D058065		Copper|Dietary Fats|Drugs, Chinese Herbal|Resveratrol|Zinc	16.17	11
PABPC1L	80336	Diabetic Cardiomyopathies	MESH:D058065		Copper|Dietary Fats|Glucose|Streptozocin	16.16	40
IPCEF1	26034	Diabetic Cardiomyopathies	MESH:D058065		Dietary Fats|Glucose|Resveratrol|Rosiglitazone	16.15	10
LEF1	51176	Diabetic Cardiomyopathies	MESH:D058065		Copper|Curcumin|Dietary Fats|Glucose|Resveratrol	16.15	11
MDM2	4193	Diabetic Cardiomyopathies	MESH:D058065		Copper|Curcumin|Niacinamide|Resveratrol|Rosiglitazone|Zinc	16.15	8
DNMT3B	1789	Diabetic Cardiomyopathies	MESH:D058065		Curcumin|Dietary Fats|Drugs, Chinese Herbal|Resveratrol|Streptozocin	16.14	39
IDH1	3417	Diabetic Cardiomyopathies	MESH:D058065		Copper|Dietary Fats|Resveratrol|Rosiglitazone|Zinc	16.14	11
INS2	16334	Diabetic Cardiomyopathies	MESH:D058065		Dietary Fats|Glucose|Pyruvaldehyde|Streptozocin	16.14	41
NPHS2	7827	Diabetic Cardiomyopathies	MESH:D058065		Dietary Fats|Drugs, Chinese Herbal|Resveratrol|Streptozocin	16.13	39
TPH1	7166	Diabetic Cardiomyopathies	MESH:D058065		Curcumin|Dietary Fats|Glucose|Taurine	16.13	9
ZKSCAN1	7586	Diabetic Cardiomyopathies	MESH:D058065		Copper|Glucose|Resveratrol|Rosiglitazone	16.1	6
NDUFS2	4720	Diabetic Cardiomyopathies	MESH:D058065		Resveratrol|Rosiglitazone|Streptozocin|Trientine	16.09	39
NKX2-5	1482	Diabetic Cardiomyopathies	MESH:D058065		Copper|Curcumin|Dietary Fats|Resveratrol	16.09	10
DCN	1634	Diabetic Cardiomyopathies	MESH:D058065		Copper|Curcumin|Dietary Fats|Resveratrol|Rosiglitazone	16.08	11
EPCAM	4072	Diabetic Cardiomyopathies	MESH:D058065		Copper|Curcumin|Dietary Fats|Resveratrol|Streptozocin	16.08	39
BMP6	654	Diabetic Cardiomyopathies	MESH:D058065		Copper|Dietary Fats|geraniol|Resveratrol|Streptozocin	16.06	39
SLC22A2	6582	Diabetic Cardiomyopathies	MESH:D058065		Copper|Dietary Fats|Drugs, Chinese Herbal|Metoprolol|Resveratrol|Streptozocin	16.06	39
CREM	1390	Diabetic Cardiomyopathies	MESH:D058065		Copper|Dietary Fats|Drugs, Chinese Herbal|Resveratrol|Zinc	16.05	11
MAP2K6	5608	Diabetic Cardiomyopathies	MESH:D058065		Copper|Dietary Fats|Glucose|Resveratrol|Streptozocin	16.03	40
SERPINA3K	20714	Diabetic Cardiomyopathies	MESH:D058065		Copper|Dietary Fats|Resveratrol|Rosiglitazone	16.03	10
RIPK1	8737	Diabetic Cardiomyopathies	MESH:D058065		Copper|Curcumin|Glucose|Resveratrol|scutellarin	16.02	7
PYROXD2	84795	Diabetic Cardiomyopathies	MESH:D058065		Copper|Resveratrol|Streptozocin|Trientine	16.01	38
SLC33A1	9197	Diabetic Cardiomyopathies	MESH:D058065		Copper|Drugs, Chinese Herbal|Resveratrol|Zinc	16.01	6
GSS	2937	Diabetic Cardiomyopathies	MESH:D058065		Copper|Curcumin|Dietary Fats|Resveratrol|Thioctic Acid	16	11
IFNA1	3439	Diabetic Cardiomyopathies	MESH:D058065		Curcumin|Dietary Fats|Resveratrol|Zinc	16	10
KLF9	687	Diabetic Cardiomyopathies	MESH:D058065		Copper|Dietary Fats|Glucose|Resveratrol|Zinc	16	11
CENPF	1063	Diabetic Cardiomyopathies	MESH:D058065		Copper|Dietary Fats|geraniol|Glucose|Resveratrol	15.99	11
HRG	3273	Diabetic Cardiomyopathies	MESH:D058065		Copper|Glucose|Resveratrol|Zinc	15.99	6
RO60	6738	Diabetic Cardiomyopathies	MESH:D058065		Copper|Resveratrol|Rosiglitazone|Zinc	15.99	6
MRPL18	29074	Diabetic Cardiomyopathies	MESH:D058065		Copper|Rosiglitazone|Streptozocin|Zinc	15.98	39
PTGES	9536	Diabetic Cardiomyopathies	MESH:D058065		Copper|Curcumin|Dietary Fats|Resveratrol|Zinc	15.98	11
TUBB3	10381	Diabetic Cardiomyopathies	MESH:D058065		Copper|Curcumin|Dietary Fats|Rosiglitazone|Zinc	15.97	9
CYP7B1	9420	Diabetic Cardiomyopathies	MESH:D058065		Copper|Dietary Fats|Glucose|Resveratrol|Streptozocin	15.96	40
ENPP2	5168	Diabetic Cardiomyopathies	MESH:D058065		Copper|Dietary Fats|Resveratrol|Rosiglitazone|Streptozocin	15.96	40
MAX	4149	Diabetic Cardiomyopathies	MESH:D058065		Copper|Drugs, Chinese Herbal|Resveratrol|Zinc	15.96	6
SETD7	80854	Diabetic Cardiomyopathies	MESH:D058065		Dietary Fats|Glucose|Resveratrol|Streptozocin	15.95	40
SOCS2	8835	Diabetic Cardiomyopathies	MESH:D058065		Copper|Dietary Fats|Glucose|Resveratrol|Zinc	15.95	11
C8G	733	Diabetic Cardiomyopathies	MESH:D058065		Dietary Fats|Resveratrol|Rosiglitazone|Zinc	15.94	10
DGAT2	84649	Diabetic Cardiomyopathies	MESH:D058065		Copper|Dietary Fats|Rosiglitazone|Streptozocin|Thioctic Acid	15.94	40
G6PC3	92579	Diabetic Cardiomyopathies	MESH:D058065		Copper|Dietary Fats|Resveratrol|Streptozocin	15.93	39
GCH1	2643	Diabetic Cardiomyopathies	MESH:D058065		Copper|Dietary Fats|Resveratrol|Rosiglitazone|Zinc	15.93	11
MAPK4	5596	Diabetic Cardiomyopathies	MESH:D058065		Copper|Dietary Fats|Resveratrol|Rosiglitazone	15.92	10
SMURF1	57154	Diabetic Cardiomyopathies	MESH:D058065		Curcumin|Resveratrol|Rosiglitazone|Zinc	15.92	6
CES2C	234671	Diabetic Cardiomyopathies	MESH:D058065		Dietary Fats|Resveratrol|Streptozocin|Zinc	15.9	40
COX8B	12869	Diabetic Cardiomyopathies	MESH:D058065		Copper|Dietary Fats|Rosiglitazone|Zinc	15.9	8
FMO4	2329	Diabetic Cardiomyopathies	MESH:D058065		Copper|Resveratrol|Streptozocin|Zinc	15.9	38
CCL3	6348	Diabetic Cardiomyopathies	MESH:D058065		Curcumin|Dietary Fats|Resveratrol|Rosiglitazone|Streptozocin|Zinc	15.89	41
MRAP	56246	Diabetic Cardiomyopathies	MESH:D058065		Dietary Fats|Glucose|Resveratrol|Rosiglitazone	15.89	10
MS4A1	931	Diabetic Cardiomyopathies	MESH:D058065		Curcumin|Dietary Fats|Glucose|Zinc	15.88	8
NFKB2	4791	Diabetic Cardiomyopathies	MESH:D058065		Copper|Curcumin|Drugs, Chinese Herbal|Resveratrol|Zinc	15.88	7
RPRM	56475	Diabetic Cardiomyopathies	MESH:D058065		Copper|Dietary Fats|Resveratrol|Streptozocin	15.88	39
SELENBP1	8991	Diabetic Cardiomyopathies	MESH:D058065		Copper|Dietary Fats|Resveratrol|Rosiglitazone|Zinc	15.88	11
ANKRD44	91526	Diabetic Cardiomyopathies	MESH:D058065		Copper|Dietary Fats|Resveratrol|Rosiglitazone	15.87	10
TSC22D1	8848	Diabetic Cardiomyopathies	MESH:D058065		Copper|Dietary Fats|Glucose|Resveratrol|Streptozocin	15.87	40
HAMP	57817	Diabetic Cardiomyopathies	MESH:D058065		Copper|Curcumin|Glucose|Resveratrol|Streptozocin	15.86	38
NAB1	4664	Diabetic Cardiomyopathies	MESH:D058065		Enalapril|Metoprolol|Resveratrol|Zinc	15.86	7
TRIM13	10206	Diabetic Cardiomyopathies	MESH:D058065		Curcumin|Dietary Fats|Glucose|Resveratrol	15.86	10
TGFB3	7043	Diabetic Cardiomyopathies	MESH:D058065		Copper|Dietary Fats|Drugs, Chinese Herbal|Resveratrol|Rosiglitazone	15.85	11
CXCL9	4283	Diabetic Cardiomyopathies	MESH:D058065		Dietary Fats|Glucose|Resveratrol|Rosiglitazone|Zinc	15.84	11
RAB23	51715	Diabetic Cardiomyopathies	MESH:D058065		Copper|Dietary Fats|Drugs, Chinese Herbal|Resveratrol	15.84	10
TNKS	8658	Diabetic Cardiomyopathies	MESH:D058065		Copper|Curcumin|Dietary Fats|Resveratrol	15.84	10
G0S2	50486	Diabetic Cardiomyopathies	MESH:D058065		Dietary Fats|Drugs, Chinese Herbal|Resveratrol|Rosiglitazone|Zinc	15.83	11
ATP1A1	476	Diabetic Cardiomyopathies	MESH:D058065		Copper|Dietary Fats|Glucose|Resveratrol|Zinc	15.82	11
B2M	567	Diabetic Cardiomyopathies	MESH:D058065		Copper|Dietary Fats|Glucose|Resveratrol|Streptozocin	15.82	40
S1PR5	53637	Diabetic Cardiomyopathies	MESH:D058065		Copper|Dietary Fats|Glucose|Streptozocin	15.81	40
ABCC3	8714	Diabetic Cardiomyopathies	MESH:D058065		Copper|Dietary Fats|Nifedipine|Resveratrol|Rosiglitazone|Streptozocin	15.79	40
MYLK	4638	Diabetic Cardiomyopathies	MESH:D058065		Copper|Curcumin|Dietary Fats|Glucose|Resveratrol	15.78	11
ELOVL6	79071	Diabetic Cardiomyopathies	MESH:D058065		Copper|Dietary Fats|Glucose|Resveratrol|Rosiglitazone	15.77	11
LGALS1	3956	Diabetic Cardiomyopathies	MESH:D058065		Copper|Dietary Fats|Glucose|Resveratrol|Rosiglitazone	15.77	11
ACMSD	130013	Diabetic Cardiomyopathies	MESH:D058065		Dietary Fats|Resveratrol|Rosiglitazone|Streptozocin	15.76	40
CYP3A2	266682	Diabetic Cardiomyopathies	MESH:D058065		Dietary Fats|Drugs, Chinese Herbal|Niacinamide|Nifedipine|Zinc	15.76	9
CDK4	1019	Diabetic Cardiomyopathies	MESH:D058065		3,3',4,5'-tetrahydroxystilbene|Copper|Curcumin|geraniol|Resveratrol|Rosiglitazone	15.73	8
CXCL5	6374	Diabetic Cardiomyopathies	MESH:D058065		Dietary Fats|Glucose|Resveratrol|Rosiglitazone|Zinc	15.73	11
SLC40A1	30061	Diabetic Cardiomyopathies	MESH:D058065		Copper|Dietary Fats|Glucose|Resveratrol|Zinc	15.73	11
TMEM117	84216	Diabetic Cardiomyopathies	MESH:D058065		Copper|Dietary Fats|Resveratrol|Zinc	15.72	10
NR1D1	9572	Diabetic Cardiomyopathies	MESH:D058065		Copper|Dietary Fats|geraniol|Resveratrol|Streptozocin	15.7	39
SLC17A8	246213	Diabetic Cardiomyopathies	MESH:D058065		Dietary Fats|Glucose|Resveratrol|Rosiglitazone	15.7	10
SLN	6588	Diabetic Cardiomyopathies	MESH:D058065		Copper|Dietary Fats|Rosiglitazone|Zinc	15.7	8
ZMYM2	7750	Diabetic Cardiomyopathies	MESH:D058065		Copper|Dietary Fats|Drugs, Chinese Herbal|Resveratrol	15.7	10
ESRP1	54845	Diabetic Cardiomyopathies	MESH:D058065		Copper|Dietary Fats|Glucose|Resveratrol	15.68	10
CYP26A1	1592	Diabetic Cardiomyopathies	MESH:D058065		Dietary Fats|Resveratrol|Rosiglitazone|Streptozocin|Zinc	15.67	41
PDGFRA	5156	Diabetic Cardiomyopathies	MESH:D058065		Copper|Dietary Fats|Glucose|Resveratrol|Streptozocin	15.67	40
ASS1	445	Diabetic Cardiomyopathies	MESH:D058065		Copper|Dietary Fats|Resveratrol|Trientine|Zinc	15.66	12
NFIL3	4783	Diabetic Cardiomyopathies	MESH:D058065		Copper|Dietary Fats|Drugs, Chinese Herbal|geraniol|Zinc	15.65	9
ZFP36	7538	Diabetic Cardiomyopathies	MESH:D058065		Copper|Dietary Fats|Resveratrol|Rosiglitazone|Zinc	15.64	11
MALL	7851	Diabetic Cardiomyopathies	MESH:D058065		Copper|Dietary Fats|Glucose|Resveratrol	15.63	10
ENO2	2026	Diabetic Cardiomyopathies	MESH:D058065		Dietary Fats|Glucose|Pyruvaldehyde|Resveratrol|Streptozocin	15.61	41
PIK3CA	5290	Diabetic Cardiomyopathies	MESH:D058065		Copper|Curcumin|Dietary Fats|Drugs, Chinese Herbal|Resveratrol	15.61	11
SEMA4A	64218	Diabetic Cardiomyopathies	MESH:D058065		Copper|Dietary Fats|Rosiglitazone|Zinc	15.61	8
SOX2	6657	Diabetic Cardiomyopathies	MESH:D058065		Copper|Curcumin|Glucose|Resveratrol|Zinc	15.61	7
CSNK1G1	53944	Diabetic Cardiomyopathies	MESH:D058065		Dietary Fats|Resveratrol|Rosiglitazone|Zinc	15.6	10
GABRP	2568	Diabetic Cardiomyopathies	MESH:D058065		Copper|Dietary Fats|Glucose|Zinc	15.6	8
PTPRR	5801	Diabetic Cardiomyopathies	MESH:D058065		Copper|Curcumin|Dietary Fats|Resveratrol	15.6	10
TNFA	405785	Diabetic Cardiomyopathies	MESH:D058065		Curcumin|Dietary Fats|Streptozocin|Zinc	15.6	40
COX7A1	1346	Diabetic Cardiomyopathies	MESH:D058065		Copper|Dietary Fats|Resveratrol|Rosiglitazone	15.59	10
TFB1M	51106	Diabetic Cardiomyopathies	MESH:D058065		Copper|Dietary Fats|Resveratrol|Rosiglitazone	15.59	10
ACSL4	2182	Diabetic Cardiomyopathies	MESH:D058065		Copper|Dietary Fats|Glucose|Resveratrol|Rosiglitazone	15.58	11
COX8A	1351	Diabetic Cardiomyopathies	MESH:D058065		Dietary Fats|Resveratrol|Rosiglitazone|Zinc	15.56	10
GPSM1	26086	Diabetic Cardiomyopathies	MESH:D058065		Copper|Resveratrol|Rosiglitazone|Zinc	15.56	6
ACTR2	10097	Diabetic Cardiomyopathies	MESH:D058065		Copper|Dietary Fats|Glucose|Resveratrol	15.54	10
ARL8B	55207	Diabetic Cardiomyopathies	MESH:D058065		Copper|Dietary Fats|Glucose|Resveratrol	15.54	10
IDH3B	3420	Diabetic Cardiomyopathies	MESH:D058065		Copper|Dietary Fats|Resveratrol|Rosiglitazone	15.54	10
RASD2	23551	Diabetic Cardiomyopathies	MESH:D058065		Copper|Dietary Fats|Resveratrol|Rosiglitazone	15.54	10
ABHD3	171586	Diabetic Cardiomyopathies	MESH:D058065		Dietary Fats|Drugs, Chinese Herbal|Glucose|Resveratrol	15.53	10
FGF1	2246	Diabetic Cardiomyopathies	MESH:D058065		Copper|Dietary Fats|Glucose|Resveratrol|Zinc	15.53	11
H2BC5	3017	Diabetic Cardiomyopathies	MESH:D058065		Copper|Curcumin|Resveratrol|Rosiglitazone	15.53	6
SLC1A2	6506	Diabetic Cardiomyopathies	MESH:D058065		Dietary Fats|Nifedipine|Resveratrol|Rosiglitazone|Zinc	15.53	11
TSC22D2	9819	Diabetic Cardiomyopathies	MESH:D058065		Dietary Fats|Drugs, Chinese Herbal|Resveratrol|Zinc	15.53	10
A2M	2	Diabetic Cardiomyopathies	MESH:D058065		Copper|Dietary Fats|Glucose|Streptozocin|Zinc	15.52	41
CYP27A1	1593	Diabetic Cardiomyopathies	MESH:D058065		Dietary Fats|Resveratrol|Rosiglitazone|Streptozocin|Zinc	15.52	41
CYP2A4	13086	Diabetic Cardiomyopathies	MESH:D058065		Dietary Fats|Nifedipine|Resveratrol|Streptozocin	15.52	39
PFKFB2	5208	Diabetic Cardiomyopathies	MESH:D058065		Copper|Resveratrol|Streptozocin|Zinc	15.52	38
PRB1	5542	Diabetic Cardiomyopathies	MESH:D058065		Dietary Fats|Resveratrol|Zinc	15.51	9
ZBTB43	23099	Diabetic Cardiomyopathies	MESH:D058065		Copper|Drugs, Chinese Herbal|Rosiglitazone|Zinc	15.51	4
CNBP	7555	Diabetic Cardiomyopathies	MESH:D058065		Copper|geraniol|Resveratrol|Zinc	15.5	6
MECR	51102	Diabetic Cardiomyopathies	MESH:D058065		Dietary Fats|Drugs, Chinese Herbal|Resveratrol|Streptozocin	15.5	39
PER2	8864	Diabetic Cardiomyopathies	MESH:D058065		Copper|Curcumin|Dietary Fats|Resveratrol|Zinc	15.5	11
HBA-A1	15122	Diabetic Cardiomyopathies	MESH:D058065		Copper|Dietary Fats|Glucose|Resveratrol	15.49	10
KIF5B	3799	Diabetic Cardiomyopathies	MESH:D058065		Copper|Dietary Fats|Glucose|Resveratrol	15.49	10
MCM6	4175	Diabetic Cardiomyopathies	MESH:D058065		Copper|Dietary Fats|Resveratrol|Rosiglitazone|Zinc	15.49	11
SRPK1	6732	Diabetic Cardiomyopathies	MESH:D058065		Copper|Dietary Fats|Glucose|Resveratrol	15.49	10
CASP6	839	Diabetic Cardiomyopathies	MESH:D058065		Copper|Dietary Fats|Drugs, Chinese Herbal|Resveratrol|Streptozocin	15.48	39
PAK3	5063	Diabetic Cardiomyopathies	MESH:D058065		Dietary Fats|Glucose|Resveratrol|Rosiglitazone	15.47	10
SUN5	140732	Diabetic Cardiomyopathies	MESH:D058065		Copper|Dietary Fats|Resveratrol	15.47	9
ABCF2	10061	Diabetic Cardiomyopathies	MESH:D058065		Copper|Glucose|Resveratrol|Zinc	15.46	6
CHAC1	79094	Diabetic Cardiomyopathies	MESH:D058065		Copper|Dietary Fats|Drugs, Chinese Herbal|Glucose|Zinc	15.46	9
MAP2	4133	Diabetic Cardiomyopathies	MESH:D058065		Copper|Pyruvaldehyde|Resveratrol|Streptozocin|Zinc	15.46	39
NDUFA7	4701	Diabetic Cardiomyopathies	MESH:D058065		Copper|Dietary Fats|Resveratrol|Rosiglitazone	15.45	10
NMU	10874	Diabetic Cardiomyopathies	MESH:D058065		Copper|Dietary Fats|Glucose|Resveratrol	15.45	10
PGK1	5230	Diabetic Cardiomyopathies	MESH:D058065		Copper|Dietary Fats|Resveratrol|Rosiglitazone|Zinc	15.45	11
GTF2H1	2965	Diabetic Cardiomyopathies	MESH:D058065		Dietary Fats|geraniol|Glucose|Zinc	15.43	8
GALNT16	57452	Diabetic Cardiomyopathies	MESH:D058065		Dietary Fats|Glucose|Resveratrol|Rosiglitazone	15.42	10
MIR101B	724062	Diabetic Cardiomyopathies	MESH:D058065		Resveratrol|Streptozocin|Zinc	15.42	38
NDUFA1	4694	Diabetic Cardiomyopathies	MESH:D058065		Niacinamide|Resveratrol|Rosiglitazone|Taurine	15.42	7
DNAJB1	3337	Diabetic Cardiomyopathies	MESH:D058065		Copper|Dietary Fats|Drugs, Chinese Herbal|Resveratrol|Zinc	15.41	11
SLC22A8	9376	Diabetic Cardiomyopathies	MESH:D058065		Dietary Fats|Drugs, Chinese Herbal|Enalapril|Metoprolol|Resveratrol	15.4	12
COL4A3	1285	Diabetic Cardiomyopathies	MESH:D058065		Copper|Dietary Fats|Streptozocin|Zinc	15.39	40
IL22	50616	Diabetic Cardiomyopathies	MESH:D058065		Copper|Dietary Fats|Glucose|Streptozocin	15.39	40
KCNA5	3741	Diabetic Cardiomyopathies	MESH:D058065		Dietary Fats|Niacinamide|Resveratrol|Zinc	15.39	10
OGG1	4968	Diabetic Cardiomyopathies	MESH:D058065		Curcumin|Dietary Fats|geraniol|Resveratrol|Zinc	15.39	11
RARA	5914	Diabetic Cardiomyopathies	MESH:D058065		Copper|Curcumin|Dietary Fats|Resveratrol|Zinc	15.39	11
WNT1	7471	Diabetic Cardiomyopathies	MESH:D058065		Curcumin|Dietary Fats|Glucose|Resveratrol	15.39	10
CAMTA1	23261	Diabetic Cardiomyopathies	MESH:D058065		Dietary Fats|Drugs, Chinese Herbal|Rosiglitazone|Zinc	15.38	8
MRPL19	9801	Diabetic Cardiomyopathies	MESH:D058065		Copper|Dietary Fats|Resveratrol|Rosiglitazone	15.36	10
SLC9A3	6550	Diabetic Cardiomyopathies	MESH:D058065		Copper|Dietary Fats|Resveratrol|Zinc	15.36	10
MGLL	11343	Diabetic Cardiomyopathies	MESH:D058065		Copper|Dietary Fats|Resveratrol|Rosiglitazone|Streptozocin	15.35	40
B3GNT5	84002	Diabetic Cardiomyopathies	MESH:D058065		Copper|Resveratrol|Rosiglitazone|Zinc	15.34	6
IGHM	3507	Diabetic Cardiomyopathies	MESH:D058065		Copper|Dietary Fats|Glucose|Zinc	15.34	8
PYY	5697	Diabetic Cardiomyopathies	MESH:D058065		Dietary Fats|Glucose|Resveratrol|Streptozocin	15.34	40
HJV	148738	Diabetic Cardiomyopathies	MESH:D058065		Dietary Fats|Resveratrol|Rosiglitazone|Zinc	15.33	10
TNC	3371	Diabetic Cardiomyopathies	MESH:D058065		Copper|Curcumin|Dietary Fats|Rosiglitazone|Zinc	15.32	9
SLC30A10	55532	Diabetic Cardiomyopathies	MESH:D058065		Curcumin|Dietary Fats|Resveratrol|Zinc	15.3	10
FDPS	2224	Diabetic Cardiomyopathies	MESH:D058065		Copper|Curcumin|Dietary Fats|Resveratrol|Rosiglitazone	15.29	11
AMBN	258	Diabetic Cardiomyopathies	MESH:D058065		Dietary Fats|Streptozocin|Zinc	15.28	40
MBP	4155	Diabetic Cardiomyopathies	MESH:D058065		Copper|Dietary Fats|Rosiglitazone|Streptozocin|Zinc	15.28	41
RGS2	5997	Diabetic Cardiomyopathies	MESH:D058065		Copper|Dietary Fats|Drugs, Chinese Herbal|Rosiglitazone|Zinc	15.28	9
BEX2	84707	Diabetic Cardiomyopathies	MESH:D058065		Copper|Dietary Fats|Resveratrol|Zinc	15.27	10
MAP3K4	4216	Diabetic Cardiomyopathies	MESH:D058065		Copper|Dietary Fats|Glucose|Resveratrol	15.27	10
ATF1	466	Diabetic Cardiomyopathies	MESH:D058065		Copper|Curcumin|Dietary Fats|Resveratrol	15.25	10
FOXA3	3171	Diabetic Cardiomyopathies	MESH:D058065		Copper|Dietary Fats|Glucose|Resveratrol	15.23	10
MLYCD	23417	Diabetic Cardiomyopathies	MESH:D058065		Copper|Dietary Fats|Resveratrol|Rosiglitazone	15.23	10
SEC63	11231	Diabetic Cardiomyopathies	MESH:D058065		Copper|Dietary Fats|Glucose|Resveratrol	15.23	10
CLSTN3	9746	Diabetic Cardiomyopathies	MESH:D058065		Copper|Dietary Fats|Glucose|Rosiglitazone	15.21	8
PARM1	25849	Diabetic Cardiomyopathies	MESH:D058065		Copper|Resveratrol|Rosiglitazone|Zinc	15.21	6
SLC3A1	6519	Diabetic Cardiomyopathies	MESH:D058065		Dietary Fats|Resveratrol|Streptozocin|Trientine	15.2	40
COX6A1	1337	Diabetic Cardiomyopathies	MESH:D058065		Copper|Dietary Fats|Resveratrol|Rosiglitazone	15.19	10
DIO1	1733	Diabetic Cardiomyopathies	MESH:D058065		Dietary Fats|Resveratrol|Streptozocin|Thioctic Acid|Zinc	15.19	40
DIO2	1734	Diabetic Cardiomyopathies	MESH:D058065		3,3',4,5'-tetrahydroxystilbene|Copper|Dietary Fats|Resveratrol|Rosiglitazone	15.19	11
HIF3A	64344	Diabetic Cardiomyopathies	MESH:D058065		Copper|Dietary Fats|Resveratrol|Rosiglitazone	15.19	10
ELK4	2005	Diabetic Cardiomyopathies	MESH:D058065		Copper|Dietary Fats|geraniol|Rosiglitazone	15.17	8
F12	2161	Diabetic Cardiomyopathies	MESH:D058065		Angiotensin-Converting Enzyme Inhibitors|Copper|Rosiglitazone|Zinc	15.17	4
MYEF2	50804	Diabetic Cardiomyopathies	MESH:D058065		Copper|Resveratrol|Rosiglitazone|Zinc	15.17	6
SPTLC3	55304	Diabetic Cardiomyopathies	MESH:D058065		Dietary Fats|Drugs, Chinese Herbal|Glucose|Rosiglitazone	15.17	8
USP36	57602	Diabetic Cardiomyopathies	MESH:D058065		Dietary Fats|Glucose|Resveratrol|Zinc	15.16	10
TNFRSF10D	8793	Diabetic Cardiomyopathies	MESH:D058065		Copper|Curcumin|Resveratrol|Zinc	15.14	6
CREB3L3	84699	Diabetic Cardiomyopathies	MESH:D058065		Dietary Fats|Glucose|Resveratrol|Rosiglitazone	15.13	10
KCNH1	3756	Diabetic Cardiomyopathies	MESH:D058065		Dietary Fats|Glucose|Resveratrol|Streptozocin	15.13	40
NDUFA2	4695	Diabetic Cardiomyopathies	MESH:D058065		Niacinamide|Resveratrol|Rosiglitazone|Taurine	15.13	7
SLC6A3	6531	Diabetic Cardiomyopathies	MESH:D058065		Curcumin|Dietary Fats|geraniol|Resveratrol|Zinc	15.11	11
SNAP23	8773	Diabetic Cardiomyopathies	MESH:D058065		Dietary Fats|Niacinamide|Resveratrol|Streptozocin	15.11	39
HSF5	124535	Diabetic Cardiomyopathies	MESH:D058065		Dietary Fats|Glucose|Zinc	15.09	7
ELOVL7	79993	Diabetic Cardiomyopathies	MESH:D058065		Copper|Dietary Fats|Resveratrol|Streptozocin	15.08	39
HSPB7	27129	Diabetic Cardiomyopathies	MESH:D058065		Copper|Curcumin|Dietary Fats|Resveratrol	15.08	10
ADGRL2	23266	Diabetic Cardiomyopathies	MESH:D058065		Copper|Dietary Fats|Resveratrol|Rosiglitazone	15.07	10
SLC25A33	84275	Diabetic Cardiomyopathies	MESH:D058065		Dietary Fats|Glucose|Rosiglitazone|Zinc	15.07	8
TNFRSF11B	4982	Diabetic Cardiomyopathies	MESH:D058065		Glucose|Niacinamide|Resveratrol|Rosiglitazone|Streptozocin	15.07	39
IDI1	3422	Diabetic Cardiomyopathies	MESH:D058065		Copper|Dietary Fats|Glucose|Resveratrol|Zinc	15.05	11
SESN2	83667	Diabetic Cardiomyopathies	MESH:D058065		Copper|Dietary Fats|Drugs, Chinese Herbal|Resveratrol|Zinc	15.04	11
ACP3	55	Diabetic Cardiomyopathies	MESH:D058065		Dietary Fats|Drugs, Chinese Herbal|Resveratrol|Rosiglitazone	15.03	10
ANXA2	302	Diabetic Cardiomyopathies	MESH:D058065		Copper|Dietary Fats|Resveratrol|Rosiglitazone|Zinc	15.03	11
GDF10	2662	Diabetic Cardiomyopathies	MESH:D058065		Copper|Dietary Fats|Resveratrol|Zinc	15.02	10
RAPGEF2	9693	Diabetic Cardiomyopathies	MESH:D058065		Copper|Drugs, Chinese Herbal|Taurine|Zinc	15.02	5
SLC2A9	56606	Diabetic Cardiomyopathies	MESH:D058065		Dietary Fats|Drugs, Chinese Herbal|Glucose|Resveratrol	15.02	10
AVPI1	60370	Diabetic Cardiomyopathies	MESH:D058065		Copper|Dietary Fats|Rosiglitazone|Zinc	15.01	8
CCN4	8840	Diabetic Cardiomyopathies	MESH:D058065		Copper|Dietary Fats|Drugs, Chinese Herbal|Resveratrol	15.01	10
FTL1	14325	Diabetic Cardiomyopathies	MESH:D058065		Curcumin|Dietary Fats|Glucose|Streptozocin	15.01	40
NUPR1	26471	Diabetic Cardiomyopathies	MESH:D058065		Copper|Dietary Fats|Drugs, Chinese Herbal|Glucose|Resveratrol	15	11
HES1	3280	Diabetic Cardiomyopathies	MESH:D058065		Copper|Curcumin|Dietary Fats|Drugs, Chinese Herbal|Resveratrol	14.99	11
RAMP2	10266	Diabetic Cardiomyopathies	MESH:D058065		Copper|Dietary Fats|Glucose|Resveratrol	14.99	10
SEC62	7095	Diabetic Cardiomyopathies	MESH:D058065		Copper|Dietary Fats|Glucose|Resveratrol	14.99	10
CREB3L2	64764	Diabetic Cardiomyopathies	MESH:D058065		Copper|Dietary Fats|geraniol|Resveratrol	14.98	10
SHANK3	85358	Diabetic Cardiomyopathies	MESH:D058065		Copper|Dietary Fats|Resveratrol|Zinc	14.98	10
DAB1	1600	Diabetic Cardiomyopathies	MESH:D058065		Dietary Fats|Resveratrol|Rosiglitazone|Thioctic Acid	14.97	10
ADGRG2	10149	Diabetic Cardiomyopathies	MESH:D058065		Dietary Fats|Resveratrol|Rosiglitazone|Zinc	14.96	10
IL1R1	3554	Diabetic Cardiomyopathies	MESH:D058065		Copper|Dietary Fats|Resveratrol|Rosiglitazone|Zinc	14.96	11
NR4A2	4929	Diabetic Cardiomyopathies	MESH:D058065		Curcumin|Dietary Fats|Drugs, Chinese Herbal|geraniol|Zinc	14.96	9
ZNF611	81856	Diabetic Cardiomyopathies	MESH:D058065		Drugs, Chinese Herbal|geraniol|Resveratrol	14.96	5
ATL2	64225	Diabetic Cardiomyopathies	MESH:D058065		Copper|Dietary Fats|Glucose|Resveratrol	14.95	10
GSTM1	2944	Diabetic Cardiomyopathies	MESH:D058065		Copper|Dietary Fats|Resveratrol|Rosiglitazone|Thioctic Acid|Triterpenes	14.95	12
MMP19	4327	Diabetic Cardiomyopathies	MESH:D058065		Dietary Fats|Glucose|Rosiglitazone|Zinc	14.95	8
MSMO1	6307	Diabetic Cardiomyopathies	MESH:D058065		Copper|Curcumin|Dietary Fats|Resveratrol|Rosiglitazone	14.94	11
SQLE	6713	Diabetic Cardiomyopathies	MESH:D058065		Copper|Curcumin|Dietary Fats|Resveratrol|Rosiglitazone	14.94	11
COX7C	1350	Diabetic Cardiomyopathies	MESH:D058065		Copper|geraniol|Resveratrol|Rosiglitazone	14.93	6
UGT1A6	54578	Diabetic Cardiomyopathies	MESH:D058065		3,3',4,5'-tetrahydroxystilbene|7-hydroxycoumarin|Curcumin|Dietary Fats|Drugs, Chinese Herbal	14.93	9
TGFA	7039	Diabetic Cardiomyopathies	MESH:D058065		Copper|Dietary Fats|Glucose|Resveratrol|Thioctic Acid	14.92	11
ACY1	95	Diabetic Cardiomyopathies	MESH:D058065		Copper|Rosiglitazone|Streptozocin|Trientine	14.91	39
COX6B1	1340	Diabetic Cardiomyopathies	MESH:D058065		Copper|Dietary Fats|Resveratrol|Rosiglitazone	14.91	10
KDM7A	80853	Diabetic Cardiomyopathies	MESH:D058065		Copper|Drugs, Chinese Herbal|Resveratrol|Zinc	14.91	6
MYH14	79784	Diabetic Cardiomyopathies	MESH:D058065		Copper|Dietary Fats|Resveratrol|Zinc	14.91	10
PPBP	5473	Diabetic Cardiomyopathies	MESH:D058065		Copper|Dietary Fats|Resveratrol|Zinc	14.91	10
PAX8	7849	Diabetic Cardiomyopathies	MESH:D058065		Dietary Fats|Resveratrol|Rosiglitazone|Streptozocin	14.9	40
CCL3L1	6349	Diabetic Cardiomyopathies	MESH:D058065		Dietary Fats|Resveratrol|Zinc	14.89	9
DLST	1743	Diabetic Cardiomyopathies	MESH:D058065		Resveratrol|Rosiglitazone|Streptozocin|Trientine	14.87	39
IL17RB	55540	Diabetic Cardiomyopathies	MESH:D058065		Dietary Fats|Drugs, Chinese Herbal|Resveratrol|Rosiglitazone	14.87	10
SPARCL1	8404	Diabetic Cardiomyopathies	MESH:D058065		Copper|Dietary Fats|Glucose|Rosiglitazone	14.86	8
TGM2	7052	Diabetic Cardiomyopathies	MESH:D058065		Copper|Curcumin|Dietary Fats|Rosiglitazone|Zinc	14.86	9
C8B	732	Diabetic Cardiomyopathies	MESH:D058065		Copper|Dietary Fats|Rosiglitazone|Zinc	14.85	8
MRAS	22808	Diabetic Cardiomyopathies	MESH:D058065		Copper|Dietary Fats|Glucose|Zinc	14.85	8
CDC25C	995	Diabetic Cardiomyopathies	MESH:D058065		Copper|Curcumin|Drugs, Chinese Herbal|geraniol|Resveratrol	14.84	7
ATG3	64422	Diabetic Cardiomyopathies	MESH:D058065		Copper|Dietary Fats|Glucose|Resveratrol	14.83	10
G2E3	55632	Diabetic Cardiomyopathies	MESH:D058065		Copper|Dietary Fats|Resveratrol|Zinc	14.83	10
MAPK12	6300	Diabetic Cardiomyopathies	MESH:D058065		Copper|Curcumin|Dietary Fats|Zinc	14.83	8
PHF19	26147	Diabetic Cardiomyopathies	MESH:D058065		Copper|Dietary Fats|Glucose|Resveratrol	14.83	10
SLC27A5	10998	Diabetic Cardiomyopathies	MESH:D058065		Copper|Dietary Fats|Streptozocin|Zinc	14.83	40
ASPA	443	Diabetic Cardiomyopathies	MESH:D058065		Copper|Dietary Fats|Rosiglitazone|Zinc	14.82	8
CRYAB	1410	Diabetic Cardiomyopathies	MESH:D058065		Copper|Curcumin|Resveratrol|Rosiglitazone|Zinc	14.82	7
KCNN2	3781	Diabetic Cardiomyopathies	MESH:D058065		Dietary Fats|Glucose|Resveratrol|Streptozocin	14.82	40
DSG2	1829	Diabetic Cardiomyopathies	MESH:D058065		Dietary Fats|Resveratrol|Rosiglitazone|Zinc	14.81	10
RHOU	58480	Diabetic Cardiomyopathies	MESH:D058065		Dietary Fats|Glucose|Resveratrol|Zinc	14.81	10
COX6A2	1339	Diabetic Cardiomyopathies	MESH:D058065		Copper|Glucose|Rosiglitazone|Zinc	14.8	4
CYP2B9	13094	Diabetic Cardiomyopathies	MESH:D058065		Copper|Dietary Fats|Resveratrol|Streptozocin	14.8	39
THBS4	7060	Diabetic Cardiomyopathies	MESH:D058065		Dietary Fats|Enalapril|Metoprolol|Streptozocin	14.8	39
YPEL2	388403	Diabetic Cardiomyopathies	MESH:D058065		Dietary Fats|Drugs, Chinese Herbal|Resveratrol|Rosiglitazone	14.8	10
ADCY9	115	Diabetic Cardiomyopathies	MESH:D058065		Curcumin|Dietary Fats|Glucose|Resveratrol	14.79	10
HSPB6	126393	Diabetic Cardiomyopathies	MESH:D058065		Copper|Dietary Fats|Resveratrol|Zinc	14.79	10
ATP1B2	482	Diabetic Cardiomyopathies	MESH:D058065		Copper|Dietary Fats|Drugs, Chinese Herbal|Resveratrol	14.78	10
GALNT10	55568	Diabetic Cardiomyopathies	MESH:D058065		Copper|Glucose|Resveratrol|Rosiglitazone	14.78	6
PLAAT3	11145	Diabetic Cardiomyopathies	MESH:D058065		Resveratrol|Rosiglitazone|Streptozocin|Thioctic Acid	14.78	38
PIMREG	54478	Diabetic Cardiomyopathies	MESH:D058065		Copper|Glucose|Resveratrol|Zinc	14.77	6
TAGLN	6876	Diabetic Cardiomyopathies	MESH:D058065		Copper|Dietary Fats|Glucose|Resveratrol|Rosiglitazone	14.77	11
TNFSF14	8740	Diabetic Cardiomyopathies	MESH:D058065		Curcumin|Glucose|Resveratrol|Zinc	14.77	6
BRCA1	672	Diabetic Cardiomyopathies	MESH:D058065		Copper|Curcumin|geraniol|Resveratrol|Zinc	14.76	7
MRPS6	64968	Diabetic Cardiomyopathies	MESH:D058065		Glucose|Resveratrol|Rosiglitazone|Zinc	14.76	6
ERCC4	2072	Diabetic Cardiomyopathies	MESH:D058065		Curcumin|Glucose|Resveratrol|Streptozocin	14.75	38
MIR155	406947	Diabetic Cardiomyopathies	MESH:D058065		Dietary Fats|Resveratrol|Streptozocin|Zinc	14.75	40
ARL5B	221079	Diabetic Cardiomyopathies	MESH:D058065		Copper|Drugs, Chinese Herbal|Glucose|Zinc	14.74	4
CCNB2	9133	Diabetic Cardiomyopathies	MESH:D058065		Copper|Dietary Fats|Drugs, Chinese Herbal|Resveratrol|Zinc	14.74	11
CLGN	1047	Diabetic Cardiomyopathies	MESH:D058065		Copper|Dietary Fats|Drugs, Chinese Herbal|Resveratrol	14.74	10
FBP2	8789	Diabetic Cardiomyopathies	MESH:D058065		Dietary Fats|Glucose|Rosiglitazone|Streptozocin	14.74	41
GMFB	2764	Diabetic Cardiomyopathies	MESH:D058065		Dietary Fats|Glucose|Resveratrol|Zinc	14.73	10
MGST1	4257	Diabetic Cardiomyopathies	MESH:D058065		Copper|Curcumin|Dietary Fats|Rosiglitazone|Zinc	14.73	9
PDGFRL	5157	Diabetic Cardiomyopathies	MESH:D058065		Copper|Dietary Fats|Resveratrol|Streptozocin	14.73	39
DFFB	1677	Diabetic Cardiomyopathies	MESH:D058065		Copper|Curcumin|Drugs, Chinese Herbal|Zinc	14.72	4
MT1H	4496	Diabetic Cardiomyopathies	MESH:D058065		Copper|Dietary Fats|Resveratrol|Zinc	14.72	10
AGXT	189	Diabetic Cardiomyopathies	MESH:D058065		Copper|Dietary Fats|Rosiglitazone|Zinc	14.71	8
PSEN2	5664	Diabetic Cardiomyopathies	MESH:D058065		Dietary Fats|Glucose|Resveratrol|Taurine	14.71	11
TXN	7295	Diabetic Cardiomyopathies	MESH:D058065		Copper|Glucose|Resveratrol|Streptozocin|Zinc	14.71	39
MYL1	4632	Diabetic Cardiomyopathies	MESH:D058065		Dietary Fats|fasudil|Resveratrol|Zinc	14.7	10
ATOX1	475	Diabetic Cardiomyopathies	MESH:D058065		Copper|Glucose|Resveratrol|Streptozocin	14.68	38
SERPIND1	3053	Diabetic Cardiomyopathies	MESH:D058065		Copper|Dietary Fats|Resveratrol|Zinc	14.68	10
TNFSF11	8600	Diabetic Cardiomyopathies	MESH:D058065		Curcumin|Niacinamide|Pyruvaldehyde|Resveratrol|Rosiglitazone	14.68	7
DBT	1629	Diabetic Cardiomyopathies	MESH:D058065		Dietary Fats|Resveratrol|Streptozocin|Zinc	14.67	40
DMBT1	1755	Diabetic Cardiomyopathies	MESH:D058065		Copper|Resveratrol|Streptozocin|Zinc	14.67	38
FKBP5	2289	Diabetic Cardiomyopathies	MESH:D058065		Copper|Dietary Fats|Resveratrol|Rosiglitazone|Zinc	14.67	11
ITIH2	3698	Diabetic Cardiomyopathies	MESH:D058065		Copper|Dietary Fats|Glucose|Zinc	14.67	8
CHGA	1113	Diabetic Cardiomyopathies	MESH:D058065		Copper|Dietary Fats|Resveratrol|Streptozocin	14.66	39
HSD17B12	51144	Diabetic Cardiomyopathies	MESH:D058065		Dietary Fats|Glucose|Resveratrol|Rosiglitazone	14.66	10
FAM111A	63901	Diabetic Cardiomyopathies	MESH:D058065		Copper|Dietary Fats|Resveratrol|Rosiglitazone	14.65	10
HSF1	3297	Diabetic Cardiomyopathies	MESH:D058065		Curcumin|Glucose|Nifedipine|Resveratrol|Zinc	14.65	7
BMI1	648	Diabetic Cardiomyopathies	MESH:D058065		Copper|Niacinamide|Rosiglitazone|Zinc	14.64	4
CD53	963	Diabetic Cardiomyopathies	MESH:D058065		Dietary Fats|Resveratrol|Rosiglitazone|Streptozocin	14.64	40
CENPM	79019	Diabetic Cardiomyopathies	MESH:D058065		Copper|Dietary Fats|Resveratrol|Zinc	14.64	10
MIR217	406999	Diabetic Cardiomyopathies	MESH:D058065		Glucose|Streptozocin|Zinc	14.64	39
NOTCH1	4851	Diabetic Cardiomyopathies	MESH:D058065		Copper|Curcumin|Dietary Fats|Resveratrol|Zinc	14.64	11
SERPINA6	866	Diabetic Cardiomyopathies	MESH:D058065		Copper|Resveratrol|Streptozocin|Zinc	14.64	38
SPAG9	9043	Diabetic Cardiomyopathies	MESH:D058065		Copper|Resveratrol|Streptozocin|Zinc	14.64	38
RPL5	6125	Diabetic Cardiomyopathies	MESH:D058065		Copper|Glucose|Resveratrol|Zinc	14.63	6
OSBPL3	26031	Diabetic Cardiomyopathies	MESH:D058065		Dietary Fats|Glucose|Resveratrol|Zinc	14.62	10
SCARA5	286133	Diabetic Cardiomyopathies	MESH:D058065		Copper|Dietary Fats|Resveratrol|Streptozocin	14.62	39
GPX3	2878	Diabetic Cardiomyopathies	MESH:D058065		Dietary Fats|Resveratrol|Streptozocin|Thioctic Acid|Trientine	14.61	40
KEAP1B	100003679	Diabetic Cardiomyopathies	MESH:D058065		Copper|Curcumin|Zinc	14.61	3
MIA2	4253	Diabetic Cardiomyopathies	MESH:D058065		Copper|Dietary Fats|Resveratrol|Zinc	14.61	10
MIR122	406906	Diabetic Cardiomyopathies	MESH:D058065		Dietary Fats|Drugs, Chinese Herbal|Glucose|Resveratrol	14.61	10
NTN1	9423	Diabetic Cardiomyopathies	MESH:D058065		Curcumin|Dietary Fats|Glucose|Streptozocin	14.61	40
PPM1B	5495	Diabetic Cardiomyopathies	MESH:D058065		Copper|Dietary Fats|Resveratrol|Zinc	14.61	10
FXYD5	53827	Diabetic Cardiomyopathies	MESH:D058065		Copper|Dietary Fats|Glucose|Rosiglitazone	14.6	8
GCNT2	2651	Diabetic Cardiomyopathies	MESH:D058065		Dietary Fats|Resveratrol|Streptozocin|Zinc	14.6	40
MEF2A	4205	Diabetic Cardiomyopathies	MESH:D058065		Dietary Fats|geraniol|Metoprolol|Zinc	14.6	9
MMP8	4317	Diabetic Cardiomyopathies	MESH:D058065		Dietary Fats|Drugs, Chinese Herbal|fasudil|Zinc	14.6	8
ACSL1	2180	Diabetic Cardiomyopathies	MESH:D058065		Copper|Dietary Fats|Glucose|Rosiglitazone|Zinc	14.59	9
CALCA	796	Diabetic Cardiomyopathies	MESH:D058065		Copper|Glucose|Resveratrol|Streptozocin|Zinc	14.59	39
COQ10B	80219	Diabetic Cardiomyopathies	MESH:D058065		Copper|Dietary Fats|Glucose|Zinc	14.59	8
ORM2	5005	Diabetic Cardiomyopathies	MESH:D058065		Dietary Fats|Rosiglitazone|Streptozocin|Zinc	14.59	41
PDPN	10630	Diabetic Cardiomyopathies	MESH:D058065		Copper|Curcumin|Dietary Fats|Enalapril	14.59	8
VAMP2	6844	Diabetic Cardiomyopathies	MESH:D058065		Dietary Fats|Niacinamide|Resveratrol|Streptozocin	14.59	39
MRPL12	6182	Diabetic Cardiomyopathies	MESH:D058065		Copper|Dietary Fats|Resveratrol|Rosiglitazone	14.58	10
PLIN4	729359	Diabetic Cardiomyopathies	MESH:D058065		Copper|Dietary Fats|Resveratrol|Rosiglitazone	14.58	10
RPL10	6134	Diabetic Cardiomyopathies	MESH:D058065		Copper|Dietary Fats|Glucose|Resveratrol	14.57	10
RPL32	6161	Diabetic Cardiomyopathies	MESH:D058065		Copper|Dietary Fats|Glucose|Resveratrol	14.57	10
DRAM1	55332	Diabetic Cardiomyopathies	MESH:D058065		Copper|Curcumin|Dietary Fats|Resveratrol	14.56	10
DYRK2	8445	Diabetic Cardiomyopathies	MESH:D058065		Copper|Curcumin|Dietary Fats|Resveratrol	14.56	10
CALM3	808	Diabetic Cardiomyopathies	MESH:D058065		Copper|Streptozocin|Trientine|Zinc	14.55	39
KLKB1	3818	Diabetic Cardiomyopathies	MESH:D058065		Drugs, Chinese Herbal|Glucose|Rosiglitazone|Zinc	14.55	4
ACSS1	84532	Diabetic Cardiomyopathies	MESH:D058065		Copper|Dietary Fats|Glucose|Streptozocin	14.54	40
KRAS	3845	Diabetic Cardiomyopathies	MESH:D058065		Copper|Curcumin|Drugs, Chinese Herbal|geraniol|Resveratrol	14.54	7
RHBDF2	79651	Diabetic Cardiomyopathies	MESH:D058065		Copper|Dietary Fats|Rosiglitazone|Streptozocin	14.54	40
SERPINB5	5268	Diabetic Cardiomyopathies	MESH:D058065		Copper|Curcumin|Resveratrol|Rosiglitazone	14.54	6
BAG2	9532	Diabetic Cardiomyopathies	MESH:D058065		Drugs, Chinese Herbal|Resveratrol|Rosiglitazone|Zinc	14.53	6
CSE1L	1434	Diabetic Cardiomyopathies	MESH:D058065		Copper|Glucose|Nifedipine|Resveratrol	14.53	6
DCT	1638	Diabetic Cardiomyopathies	MESH:D058065		Dietary Fats|Drugs, Chinese Herbal|Resveratrol|Taurine	14.52	11
ZNF304	57343	Diabetic Cardiomyopathies	MESH:D058065		geraniol|Resveratrol|Zinc	14.52	5
ACAD9	28976	Diabetic Cardiomyopathies	MESH:D058065		Copper|Dietary Fats|Resveratrol|Rosiglitazone	14.51	10
TRPM7	54822	Diabetic Cardiomyopathies	MESH:D058065		Alloxan|Dietary Fats|Glucose|Zinc	14.51	8
COMTD1	118881	Diabetic Cardiomyopathies	MESH:D058065		Copper|Dietary Fats|Glucose|Resveratrol	14.5	10
DRD4	1815	Diabetic Cardiomyopathies	MESH:D058065		Copper|Dietary Fats|Resveratrol|Zinc	14.5	10
NSD2	7468	Diabetic Cardiomyopathies	MESH:D058065		Copper|Dietary Fats|geraniol|Resveratrol	14.5	10
TRAF3	7187	Diabetic Cardiomyopathies	MESH:D058065		Copper|Curcumin|Glucose|Resveratrol	14.5	6
AFF4	27125	Diabetic Cardiomyopathies	MESH:D058065		Copper|geraniol|Resveratrol|Zinc	14.49	6
ARL4C	10123	Diabetic Cardiomyopathies	MESH:D058065		Copper|Dietary Fats|Rosiglitazone|Zinc	14.49	8
ARRDC2	27106	Diabetic Cardiomyopathies	MESH:D058065		Copper|Dietary Fats|Rosiglitazone|Zinc	14.49	8
CYM	229697	Diabetic Cardiomyopathies	MESH:D058065		Curcumin|Dietary Fats|Glucose	14.49	7
HAO2	51179	Diabetic Cardiomyopathies	MESH:D058065		Dietary Fats|Resveratrol|Streptozocin|Trientine	14.49	40
MGMT	4255	Diabetic Cardiomyopathies	MESH:D058065		Copper|Curcumin|Resveratrol|Streptozocin|Zinc	14.49	38
CDC7	8317	Diabetic Cardiomyopathies	MESH:D058065		Copper|Drugs, Chinese Herbal|geraniol|Resveratrol	14.48	6
EPOR	2057	Diabetic Cardiomyopathies	MESH:D058065		Copper|Enalapril|Resveratrol|Streptozocin	14.48	37
KMO	8564	Diabetic Cardiomyopathies	MESH:D058065		Copper|Dietary Fats|Resveratrol|Rosiglitazone	14.47	10
MIR433	574034	Diabetic Cardiomyopathies	MESH:D058065		Dietary Fats|Streptozocin|Zinc	14.47	40
PRKAB2	5565	Diabetic Cardiomyopathies	MESH:D058065		Copper|Dietary Fats|Resveratrol|Zinc	14.47	10
RHOBTB1	9886	Diabetic Cardiomyopathies	MESH:D058065		Copper|Dietary Fats|Resveratrol|Zinc	14.47	10
SNAI1	6615	Diabetic Cardiomyopathies	MESH:D058065		Copper|Curcumin|Glucose|Resveratrol|Zinc	14.47	7
COCH	1690	Diabetic Cardiomyopathies	MESH:D058065		Copper|Dietary Fats|Rosiglitazone|Zinc	14.46	8
KCNJ8	3764	Diabetic Cardiomyopathies	MESH:D058065		Dietary Fats|Rosiglitazone|Taurine|Zinc	14.46	9
MIR582	693167	Diabetic Cardiomyopathies	MESH:D058065		Resveratrol|Streptozocin|Zinc	14.46	38
COX5A	9377	Diabetic Cardiomyopathies	MESH:D058065		Copper|Dietary Fats|Resveratrol|Rosiglitazone	14.44	10
MAFF	23764	Diabetic Cardiomyopathies	MESH:D058065		Copper|geraniol|Glucose|Resveratrol|Zinc	14.44	7
PLAUR	5329	Diabetic Cardiomyopathies	MESH:D058065		Curcumin|Dietary Fats|Resveratrol|Streptozocin|Zinc	14.44	40
NUDT7	283927	Diabetic Cardiomyopathies	MESH:D058065		Dietary Fats|Resveratrol|Rosiglitazone|Streptozocin	14.43	40
PERP	64065	Diabetic Cardiomyopathies	MESH:D058065		Copper|Dietary Fats|Glucose|Resveratrol	14.43	10
SAA3	20210	Diabetic Cardiomyopathies	MESH:D058065		Dietary Fats|Glucose|Resveratrol|Streptozocin	14.43	40
POLA2	23649	Diabetic Cardiomyopathies	MESH:D058065		Copper|Curcumin|Dietary Fats|Resveratrol	14.42	10
TLN1	7094	Diabetic Cardiomyopathies	MESH:D058065		Copper|Dietary Fats|Glucose|Zinc	14.42	8
TYMS	7298	Diabetic Cardiomyopathies	MESH:D058065		Copper|Dietary Fats|geraniol|Resveratrol|Zinc	14.42	11
CKMB	794752	Diabetic Cardiomyopathies	MESH:D058065		Copper|Dietary Fats|Thioctic Acid	14.41	7
CPQ	10404	Diabetic Cardiomyopathies	MESH:D058065		Copper|Glucose|Rosiglitazone|Zinc	14.41	4
LTBR	4055	Diabetic Cardiomyopathies	MESH:D058065		Copper|Curcumin|Resveratrol|Rosiglitazone	14.41	6
MIR322	723907	Diabetic Cardiomyopathies	MESH:D058065		Glucose|Streptozocin|Zinc	14.41	39
ME1	4199	Diabetic Cardiomyopathies	MESH:D058065		Dietary Fats|Glucose|Resveratrol|Rosiglitazone|Triterpenes	14.4	11
P2RX4	5025	Diabetic Cardiomyopathies	MESH:D058065		Copper|Dietary Fats|Resveratrol|Zinc	14.4	10
PDHB	5162	Diabetic Cardiomyopathies	MESH:D058065		Dietary Fats|Glucose|Resveratrol|Rosiglitazone	14.39	10
AREG	374	Diabetic Cardiomyopathies	MESH:D058065		Drugs, Chinese Herbal|Glucose|Resveratrol|Rosiglitazone|Zinc	14.38	7
BDKRB1	623	Diabetic Cardiomyopathies	MESH:D058065		Enalapril|Glucose|Streptozocin|Zinc	14.38	39
IREB2	3658	Diabetic Cardiomyopathies	MESH:D058065		Copper|Glucose|Resveratrol|Zinc	14.38	6
BCL11A	53335	Diabetic Cardiomyopathies	MESH:D058065		Copper|Dietary Fats|geraniol|Glucose	14.36	8
HIBCH	26275	Diabetic Cardiomyopathies	MESH:D058065		Copper|Glucose|Resveratrol|Rosiglitazone	14.36	6
PHYH	5264	Diabetic Cardiomyopathies	MESH:D058065		Curcumin|Dietary Fats|Resveratrol|Zinc	14.36	10
PIM3	415116	Diabetic Cardiomyopathies	MESH:D058065		Copper|Dietary Fats|Resveratrol|Zinc	14.36	10
TNFAIP3	7128	Diabetic Cardiomyopathies	MESH:D058065		Copper|Dietary Fats|Nifedipine|Resveratrol|Zinc	14.36	11
DLAT	1737	Diabetic Cardiomyopathies	MESH:D058065		Resveratrol|Rosiglitazone|Streptozocin|Trientine	14.35	39
MSLN	10232	Diabetic Cardiomyopathies	MESH:D058065		Dietary Fats|Glucose|Streptozocin|Zinc	14.35	41
NFE2L1	4779	Diabetic Cardiomyopathies	MESH:D058065		Curcumin|geraniol|Glucose|Resveratrol	14.35	6
SULT1C2	6819	Diabetic Cardiomyopathies	MESH:D058065		Copper|Dietary Fats|Resveratrol|Streptozocin	14.35	39
EDEM1	9695	Diabetic Cardiomyopathies	MESH:D058065		Curcumin|Dietary Fats|Glucose|Streptozocin	14.34	40
ACTN4	81	Diabetic Cardiomyopathies	MESH:D058065		Dietary Fats|Resveratrol|Streptozocin|Trientine	14.33	40
SERPINA3N	20716	Diabetic Cardiomyopathies	MESH:D058065		Copper|Dietary Fats|Glucose|Rosiglitazone	14.33	8
TOMM20	9804	Diabetic Cardiomyopathies	MESH:D058065		Dietary Fats|Enalapril|Resveratrol|Rosiglitazone	14.33	10
BNIP3	664	Diabetic Cardiomyopathies	MESH:D058065		Copper|Dietary Fats|geraniol|Glucose|Rosiglitazone	14.32	9
HACL1	26061	Diabetic Cardiomyopathies	MESH:D058065		Dietary Fats|Resveratrol|Rosiglitazone|Zinc	14.32	10
S1PR3	1903	Diabetic Cardiomyopathies	MESH:D058065		Dietary Fats|Glucose|Resveratrol|Rosiglitazone	14.32	10
AIFM2	84883	Diabetic Cardiomyopathies	MESH:D058065		Copper|Dietary Fats|Pyruvaldehyde|Rosiglitazone	14.3	8
CLIP1	6249	Diabetic Cardiomyopathies	MESH:D058065		Copper|Dietary Fats|Glucose|Resveratrol	14.3	10
NID2	22795	Diabetic Cardiomyopathies	MESH:D058065		Copper|Dietary Fats|Resveratrol|Rosiglitazone	14.3	10
RBM39	9584	Diabetic Cardiomyopathies	MESH:D058065		Curcumin|Resveratrol|Streptozocin|Zinc	14.3	38
WNT3A	89780	Diabetic Cardiomyopathies	MESH:D058065		Dietary Fats|Glucose|Resveratrol|Streptozocin	14.3	40
LAMB2	3913	Diabetic Cardiomyopathies	MESH:D058065		Copper|Enalapril|Glucose|Rosiglitazone	14.29	4
CUX1	1523	Diabetic Cardiomyopathies	MESH:D058065		Copper|Glucose|Resveratrol|Zinc	14.28	6
LINC00304	283860	Diabetic Cardiomyopathies	MESH:D058065		Copper|Drugs, Chinese Herbal|Zinc	14.28	3
RRM2	6241	Diabetic Cardiomyopathies	MESH:D058065		Copper|Dietary Fats|Drugs, Chinese Herbal|Resveratrol|Zinc	14.28	11
BCL10	8915	Diabetic Cardiomyopathies	MESH:D058065		Copper|Curcumin|Resveratrol|Zinc	14.27	6
HSP-16.1	179286	Diabetic Cardiomyopathies	MESH:D058065		Copper|Resveratrol|Zinc	14.27	5
MYO5A	4644	Diabetic Cardiomyopathies	MESH:D058065		Copper|Dietary Fats|Glucose|Resveratrol	14.27	10
SARDH	1757	Diabetic Cardiomyopathies	MESH:D058065		Copper|Dietary Fats|Resveratrol|Zinc	14.27	10
MIR378A	494327	Diabetic Cardiomyopathies	MESH:D058065		Dietary Fats|Resveratrol|Zinc	14.26	9
CACNA1D	776	Diabetic Cardiomyopathies	MESH:D058065		Copper|Dietary Fats|Glucose|Nifedipine	14.24	8
HSDL2	84263	Diabetic Cardiomyopathies	MESH:D058065		Copper|Dietary Fats|Resveratrol|Rosiglitazone	14.24	10
IGFALS	3483	Diabetic Cardiomyopathies	MESH:D058065		Copper|Dietary Fats|Resveratrol|Zinc	14.23	10
HNF1A	6927	Diabetic Cardiomyopathies	MESH:D058065		Dietary Fats|Glucose|Resveratrol|Zinc	14.22	10
MAP4	4134	Diabetic Cardiomyopathies	MESH:D058065		Copper|Glucose|Resveratrol|Zinc	14.22	6
SEL1L	6400	Diabetic Cardiomyopathies	MESH:D058065		Copper|Resveratrol|Rosiglitazone|Zinc	14.22	6
CCL17	6361	Diabetic Cardiomyopathies	MESH:D058065		3,3',4,5'-tetrahydroxystilbene|Resveratrol|Rosiglitazone|Zinc	14.21	6
DKK3	27122	Diabetic Cardiomyopathies	MESH:D058065		Copper|Dietary Fats|Resveratrol|Rosiglitazone	14.21	10
ATP5MC1	516	Diabetic Cardiomyopathies	MESH:D058065		Copper|Dietary Fats|Glucose|Resveratrol	14.2	10
H2AC6	8334	Diabetic Cardiomyopathies	MESH:D058065		Copper|Dietary Fats|Resveratrol|Zinc	14.2	10
SLC10A2	6555	Diabetic Cardiomyopathies	MESH:D058065		Dietary Fats|Resveratrol|Rosiglitazone|Streptozocin	14.2	40
MPST	4357	Diabetic Cardiomyopathies	MESH:D058065		Copper|Glucose|Resveratrol|Zinc	14.19	6
OPN4	94233	Diabetic Cardiomyopathies	MESH:D058065		Dietary Fats|Resveratrol|Streptozocin	14.19	39
ACTC1	70	Diabetic Cardiomyopathies	MESH:D058065		Rosiglitazone|Streptozocin|Trientine|Zinc	14.18	40
NDRG4	65009	Diabetic Cardiomyopathies	MESH:D058065		Copper|Dietary Fats|Glucose|Taurine	14.18	9
ATP2A1	487	Diabetic Cardiomyopathies	MESH:D058065		Alloxan|Dietary Fats|Glucose|Zinc	14.16	8
C1R	715	Diabetic Cardiomyopathies	MESH:D058065		Copper|Dietary Fats|Glucose|Zinc	14.16	8
CSK	1445	Diabetic Cardiomyopathies	MESH:D058065		Curcumin|Dietary Fats|Drugs, Chinese Herbal|Zinc	14.15	8
APLN	8862	Diabetic Cardiomyopathies	MESH:D058065		Dietary Fats|Resveratrol|Rosiglitazone|Thioctic Acid	14.14	10
MKNK2	2872	Diabetic Cardiomyopathies	MESH:D058065		Copper|Glucose|Resveratrol|Streptozocin	14.14	38
APLP2	334	Diabetic Cardiomyopathies	MESH:D058065		Copper|Resveratrol|Rosiglitazone|Zinc	14.13	6
IRF9	10379	Diabetic Cardiomyopathies	MESH:D058065		Dietary Fats|geraniol|Resveratrol|Zinc	14.13	10
ITGB8	3696	Diabetic Cardiomyopathies	MESH:D058065		Copper|Dietary Fats|Rosiglitazone|Zinc	14.13	8
KDM6B	23135	Diabetic Cardiomyopathies	MESH:D058065		Copper|Glucose|Resveratrol|Zinc	14.12	6
MAPK11	5600	Diabetic Cardiomyopathies	MESH:D058065		Copper|Dietary Fats|Resveratrol|Streptozocin	14.12	39
AACS	65985	Diabetic Cardiomyopathies	MESH:D058065		Copper|Dietary Fats|Glucose|Resveratrol	14.11	10
ALDH9A1	223	Diabetic Cardiomyopathies	MESH:D058065		Copper|Dietary Fats|Resveratrol|Rosiglitazone	14.11	10
CDK6	1021	Diabetic Cardiomyopathies	MESH:D058065		Copper|Curcumin|Dietary Fats|Resveratrol|Rosiglitazone	14.11	11
CNN3	1266	Diabetic Cardiomyopathies	MESH:D058065		Copper|Dietary Fats|Resveratrol|Zinc	14.11	10
RANBP1	5902	Diabetic Cardiomyopathies	MESH:D058065		Copper|Drugs, Chinese Herbal|Resveratrol|Triterpenes	14.11	6
SMPD1	6609	Diabetic Cardiomyopathies	MESH:D058065		Copper|Dietary Fats|Glucose|Streptozocin	14.11	40
TRAC	28755	Diabetic Cardiomyopathies	MESH:D058065		Copper|Dietary Fats|Resveratrol	14.11	9
ORC6	23594	Diabetic Cardiomyopathies	MESH:D058065		Copper|Drugs, Chinese Herbal|Glucose|Resveratrol	14.09	6
RAMP1	10267	Diabetic Cardiomyopathies	MESH:D058065		Copper|Curcumin|Dietary Fats|Rosiglitazone	14.09	8
GZMB	3002	Diabetic Cardiomyopathies	MESH:D058065		Copper|Dietary Fats|Glucose|Resveratrol	14.08	10
IVNS1ABP	10625	Diabetic Cardiomyopathies	MESH:D058065		Copper|Dietary Fats|Glucose|Resveratrol	14.08	10
NCOA4	8031	Diabetic Cardiomyopathies	MESH:D058065		Copper|Dietary Fats|Glucose|Resveratrol	14.08	10
NR1I3	9970	Diabetic Cardiomyopathies	MESH:D058065		Dietary Fats|Drugs, Chinese Herbal|Glucose|Metoprolol|Resveratrol|Rosiglitazone	14.08	13
TRA2B	6434	Diabetic Cardiomyopathies	MESH:D058065		Copper|Drugs, Chinese Herbal|Resveratrol|Zinc	14.08	6
ANKRD12	23253	Diabetic Cardiomyopathies	MESH:D058065		Copper|Dietary Fats|Rosiglitazone|Zinc	14.07	8
LAPTM5	7805	Diabetic Cardiomyopathies	MESH:D058065		Copper|Dietary Fats|Resveratrol|Streptozocin	14.06	39
SGK1	6446	Diabetic Cardiomyopathies	MESH:D058065		Copper|Dietary Fats|Glucose|Rosiglitazone|Streptozocin	14.05	41
SPSB1	80176	Diabetic Cardiomyopathies	MESH:D058065		Copper|Drugs, Chinese Herbal|Glucose|Zinc	14.05	4
UMPS	7372	Diabetic Cardiomyopathies	MESH:D058065		Copper|Dietary Fats|Resveratrol|Rosiglitazone	14.05	10
ACOX2	8309	Diabetic Cardiomyopathies	MESH:D058065		Copper|Dietary Fats|Glucose|Zinc	14.04	8
AHSG	197	Diabetic Cardiomyopathies	MESH:D058065		Copper|Dietary Fats|Resveratrol|Zinc	14.04	10
CDCA7	83879	Diabetic Cardiomyopathies	MESH:D058065		Copper|Dietary Fats|Drugs, Chinese Herbal|Resveratrol	14.04	10
HPCAL1	3241	Diabetic Cardiomyopathies	MESH:D058065		Copper|Dietary Fats|Resveratrol|Zinc	14.04	10
HCK	3055	Diabetic Cardiomyopathies	MESH:D058065		Curcumin|Dietary Fats|Resveratrol|Streptozocin	14.03	39
MIR671	768213	Diabetic Cardiomyopathies	MESH:D058065		Resveratrol|Streptozocin|Zinc	14.03	38
MTR	4548	Diabetic Cardiomyopathies	MESH:D058065		Copper|Dietary Fats|Resveratrol|Streptozocin	14.03	39
AQP7	364	Diabetic Cardiomyopathies	MESH:D058065		Dietary Fats|Resveratrol|Rosiglitazone|Streptozocin	14.02	40
PFKL	5211	Diabetic Cardiomyopathies	MESH:D058065		Dietary Fats|Glucose|Rosiglitazone|Zinc	14.02	8
CALM2	805	Diabetic Cardiomyopathies	MESH:D058065		Copper|Dietary Fats|Glucose|Resveratrol	14.01	10
DUSP8	1850	Diabetic Cardiomyopathies	MESH:D058065		Copper|Dietary Fats|Resveratrol|Zinc	14.01	10
PLIN1	5346	Diabetic Cardiomyopathies	MESH:D058065		Dietary Fats|Glucose|Rosiglitazone|Thioctic Acid	14.01	8
PDK2	5164	Diabetic Cardiomyopathies	MESH:D058065		Copper|Glucose|Rosiglitazone|Zinc	14	4
TFDP1	7027	Diabetic Cardiomyopathies	MESH:D058065		Copper|Drugs, Chinese Herbal|geraniol|Resveratrol	14	6
TMSB4X	7114	Diabetic Cardiomyopathies	MESH:D058065		Dietary Fats|Glucose|Resveratrol|Rosiglitazone	14	10
HDAC4	9759	Diabetic Cardiomyopathies	MESH:D058065		Curcumin|Dietary Fats|Nifedipine|Zinc	13.99	8
PLCB4	5332	Diabetic Cardiomyopathies	MESH:D058065		Copper|Dietary Fats|Rosiglitazone|Zinc	13.98	8
ADIG	149685	Diabetic Cardiomyopathies	MESH:D058065		Dietary Fats|Resveratrol|Rosiglitazone	13.96	9
GNB1	2782	Diabetic Cardiomyopathies	MESH:D058065		Copper|Dietary Fats|Resveratrol|Rosiglitazone	13.96	10
SLC51A	200931	Diabetic Cardiomyopathies	MESH:D058065		Dietary Fats|Resveratrol|Rosiglitazone|Streptozocin	13.96	40
ABHD2	11057	Diabetic Cardiomyopathies	MESH:D058065		Dietary Fats|Rosiglitazone|Streptozocin|Zinc	13.95	41
ANKRD37	353322	Diabetic Cardiomyopathies	MESH:D058065		Copper|Curcumin|Rosiglitazone|Zinc	13.95	4
ETV4	2118	Diabetic Cardiomyopathies	MESH:D058065		Copper|Dietary Fats|Resveratrol|Zinc	13.95	10
HBP1	26959	Diabetic Cardiomyopathies	MESH:D058065		Drugs, Chinese Herbal|geraniol|Glucose|Zinc	13.95	4
ACADS	35	Diabetic Cardiomyopathies	MESH:D058065		Dietary Fats|Resveratrol|Rosiglitazone|Zinc	13.94	10
LRP5	4041	Diabetic Cardiomyopathies	MESH:D058065		Copper|Curcumin|Resveratrol|Streptozocin	13.94	37
NIPSNAP	32573	Diabetic Cardiomyopathies	MESH:D058065		Streptozocin|Trientine	13.94	38
NPC2	10577	Diabetic Cardiomyopathies	MESH:D058065		Copper|Curcumin|Dietary Fats|Resveratrol	13.94	10
PDHA1	5160	Diabetic Cardiomyopathies	MESH:D058065		Dietary Fats|Glucose|Resveratrol|Rosiglitazone	13.94	10
SCARB1	949	Diabetic Cardiomyopathies	MESH:D058065		Copper|Curcumin|Dietary Fats|Resveratrol|Rosiglitazone	13.94	11
SMO	6608	Diabetic Cardiomyopathies	MESH:D058065		Curcumin|Glucose|Resveratrol|Zinc	13.94	6
MAOA	4128	Diabetic Cardiomyopathies	MESH:D058065		Copper|Curcumin|geraniol|Resveratrol|Rosiglitazone	13.93	7
UQCRC2	7385	Diabetic Cardiomyopathies	MESH:D058065		Alloxan|Copper|Resveratrol|Rosiglitazone	13.93	6
F13A1	2162	Diabetic Cardiomyopathies	MESH:D058065		Copper|Dietary Fats|Glucose|Resveratrol	13.92	10
NPAS2	4862	Diabetic Cardiomyopathies	MESH:D058065		Dietary Fats|Resveratrol|Streptozocin|Zinc	13.92	40
DNAJB6	10049	Diabetic Cardiomyopathies	MESH:D058065		Copper|Dietary Fats|Drugs, Chinese Herbal|Zinc	13.91	8
SH2D4B	387694	Diabetic Cardiomyopathies	MESH:D058065		Copper|Dietary Fats|Resveratrol	13.91	9
STEAP4	79689	Diabetic Cardiomyopathies	MESH:D058065		Copper|Dietary Fats|Resveratrol|Rosiglitazone	13.9	10
CAV1	857	Diabetic Cardiomyopathies	MESH:D058065		Dietary Fats|Glucose|Resveratrol|Rosiglitazone|Streptozocin	13.89	41
GABARAPL1	23710	Diabetic Cardiomyopathies	MESH:D058065		Copper|Dietary Fats|Rosiglitazone|Zinc	13.89	8
HSD3B4	15495	Diabetic Cardiomyopathies	MESH:D058065		Dietary Fats|Resveratrol|Thioctic Acid	13.89	9
PTPRD	5789	Diabetic Cardiomyopathies	MESH:D058065		Dietary Fats|Rosiglitazone|Streptozocin|Zinc	13.89	41
NRAS	4893	Diabetic Cardiomyopathies	MESH:D058065		Copper|Drugs, Chinese Herbal|Glucose|Resveratrol	13.88	6
NT5DC2	64943	Diabetic Cardiomyopathies	MESH:D058065		Copper|Glucose|Resveratrol|Zinc	13.88	6
PLSCR1	5359	Diabetic Cardiomyopathies	MESH:D058065		Copper|Dietary Fats|Resveratrol|Streptozocin	13.88	39
SLC51B	123264	Diabetic Cardiomyopathies	MESH:D058065		Dietary Fats|Resveratrol|Rosiglitazone|Streptozocin	13.87	40
SP7	121340	Diabetic Cardiomyopathies	MESH:D058065		Glucose|Resveratrol|Rosiglitazone|Zinc	13.87	6
FERMT2	10979	Diabetic Cardiomyopathies	MESH:D058065		Copper|Dietary Fats|Glucose|Zinc	13.86	8
GSTA3	2940	Diabetic Cardiomyopathies	MESH:D058065		Copper|Dietary Fats|Resveratrol|Streptozocin|Trientine	13.86	40
SLC2A5	6518	Diabetic Cardiomyopathies	MESH:D058065		Curcumin|Dietary Fats|Glucose|Zinc	13.86	8
SPINK1	6690	Diabetic Cardiomyopathies	MESH:D058065		Copper|Dietary Fats|Rosiglitazone|Zinc	13.86	8
VDAC2	7417	Diabetic Cardiomyopathies	MESH:D058065		Glucose|Rosiglitazone|Streptozocin|Trientine	13.86	40
PPIF	10105	Diabetic Cardiomyopathies	MESH:D058065		Curcumin|Nifedipine|Resveratrol|Zinc	13.84	6
MT2A	4502	Diabetic Cardiomyopathies	MESH:D058065		Copper|Curcumin|Glucose|Streptozocin|Zinc	13.83	39
NNT	23530	Diabetic Cardiomyopathies	MESH:D058065		Dietary Fats|Glucose|Streptozocin|Trientine	13.83	41
ST3GAL5	8869	Diabetic Cardiomyopathies	MESH:D058065		Dietary Fats|Drugs, Chinese Herbal|Rosiglitazone|Streptozocin	13.83	40
CGA	1081	Diabetic Cardiomyopathies	MESH:D058065		Copper|Resveratrol|Rosiglitazone|Taurine	13.82	7
HDAC3	8841	Diabetic Cardiomyopathies	MESH:D058065		Curcumin|Dietary Fats|Resveratrol|Streptozocin	13.82	39
OGA	10724	Diabetic Cardiomyopathies	MESH:D058065		Copper|dapagliflozin|Resveratrol|Streptozocin	13.82	37
POLA1	5422	Diabetic Cardiomyopathies	MESH:D058065		Copper|Drugs, Chinese Herbal|geraniol|Resveratrol	13.82	6
RRBP1	6238	Diabetic Cardiomyopathies	MESH:D058065		Dietary Fats|Glucose|Resveratrol|Zinc	13.82	10
APOC1	341	Diabetic Cardiomyopathies	MESH:D058065		Copper|Dietary Fats|Resveratrol|Rosiglitazone	13.81	10
ACSM3	6296	Diabetic Cardiomyopathies	MESH:D058065		Dietary Fats|Glucose|Resveratrol|Rosiglitazone	13.8	10
IQGAP2	10788	Diabetic Cardiomyopathies	MESH:D058065		Dietary Fats|Glucose|Resveratrol|Rosiglitazone	13.8	10
TPD52L1	7164	Diabetic Cardiomyopathies	MESH:D058065		Copper|Drugs, Chinese Herbal|Resveratrol|Zinc	13.79	6
EEF2K	29904	Diabetic Cardiomyopathies	MESH:D058065		Copper|Glucose|Resveratrol|Zinc	13.77	6
PNLDC1	154197	Diabetic Cardiomyopathies	MESH:D058065		Copper|Dietary Fats|Zinc	13.77	7
SRXN1	140809	Diabetic Cardiomyopathies	MESH:D058065		Copper|Dietary Fats|Drugs, Chinese Herbal|Rosiglitazone|Streptozocin	13.76	40
FMO2	2327	Diabetic Cardiomyopathies	MESH:D058065		Dietary Fats|Resveratrol|Streptozocin|Zinc	13.75	40
SHANK2	22941	Diabetic Cardiomyopathies	MESH:D058065		Copper|Dietary Fats|Resveratrol|Zinc	13.75	10
VAV3	10451	Diabetic Cardiomyopathies	MESH:D058065		Copper|Dietary Fats|Resveratrol|Rosiglitazone	13.75	10
ANGPT2	285	Diabetic Cardiomyopathies	MESH:D058065		Copper|Dietary Fats|Enalapril|Streptozocin	13.74	39
GDA	9615	Diabetic Cardiomyopathies	MESH:D058065		Curcumin|Dietary Fats|Resveratrol|Streptozocin	13.74	39
ITGA1	3672	Diabetic Cardiomyopathies	MESH:D058065		Copper|Resveratrol|Rosiglitazone|Zinc	13.74	6
OSMR	9180	Diabetic Cardiomyopathies	MESH:D058065		Copper|Curcumin|Dietary Fats|Resveratrol	13.74	10
DEPTOR	64798	Diabetic Cardiomyopathies	MESH:D058065		Copper|Dietary Fats|Resveratrol|Zinc	13.72	10
ATP4B	496	Diabetic Cardiomyopathies	MESH:D058065		Copper|Dietary Fats|Resveratrol	13.71	9
DUSP2	1844	Diabetic Cardiomyopathies	MESH:D058065		Copper|Dietary Fats|Glucose|Zinc	13.71	8
KL	9365	Diabetic Cardiomyopathies	MESH:D058065		Resveratrol|Rosiglitazone|Streptozocin|Zinc	13.71	39
PPM1D	8493	Diabetic Cardiomyopathies	MESH:D058065		Copper|Resveratrol|Rosiglitazone|Zinc	13.71	6
GLI2	2736	Diabetic Cardiomyopathies	MESH:D058065		Copper|Curcumin|Dietary Fats|Glucose	13.7	8
RPS6KA1	6195	Diabetic Cardiomyopathies	MESH:D058065		Copper|fasudil|Glucose|Resveratrol	13.7	6
CACYBP	27101	Diabetic Cardiomyopathies	MESH:D058065		Copper|Dietary Fats|Resveratrol|Zinc	13.69	10
ABLIM1	3983	Diabetic Cardiomyopathies	MESH:D058065		Dietary Fats|Glucose|Resveratrol|Rosiglitazone	13.68	10
CYGB	114757	Diabetic Cardiomyopathies	MESH:D058065		7-hydroxycoumarin|Dietary Fats|Glucose|Resveratrol	13.68	10
NCAPG	64151	Diabetic Cardiomyopathies	MESH:D058065		Copper|Glucose|Resveratrol|Zinc	13.68	6
MIR328	442901	Diabetic Cardiomyopathies	MESH:D058065		Copper|Resveratrol|Zinc	13.67	5
TRIM15	89870	Diabetic Cardiomyopathies	MESH:D058065		Curcumin|Resveratrol|Zinc	13.67	5
AKT3	10000	Diabetic Cardiomyopathies	MESH:D058065		Curcumin|Resveratrol|Rosiglitazone|Zinc	13.66	6
MIR542	664617	Diabetic Cardiomyopathies	MESH:D058065		Dietary Fats|Resveratrol|Zinc	13.66	9
CPS1	1373	Diabetic Cardiomyopathies	MESH:D058065		Dietary Fats|Drugs, Chinese Herbal|Rosiglitazone|Zinc	13.64	8
EIF4G1	1981	Diabetic Cardiomyopathies	MESH:D058065		Curcumin|Dietary Fats|Glucose|Resveratrol	13.64	10
SRSF5	6430	Diabetic Cardiomyopathies	MESH:D058065		Copper|Curcumin|Resveratrol|Zinc	13.64	6
AARS1	16	Diabetic Cardiomyopathies	MESH:D058065		Copper|Curcumin|Drugs, Chinese Herbal|Zinc	13.63	4
ADGB	79747	Diabetic Cardiomyopathies	MESH:D058065		Copper|Dietary Fats|Resveratrol	13.62	9
BGN	633	Diabetic Cardiomyopathies	MESH:D058065		Curcumin|Dietary Fats|Resveratrol|Rosiglitazone	13.62	10
FABP7	2173	Diabetic Cardiomyopathies	MESH:D058065		Dietary Fats|Resveratrol|Streptozocin|Zinc	13.61	40
FOXA1	3169	Diabetic Cardiomyopathies	MESH:D058065		Curcumin|Dietary Fats|Resveratrol|Zinc	13.61	10
STAT2	6773	Diabetic Cardiomyopathies	MESH:D058065		Copper|geraniol|Resveratrol|Zinc	13.61	6
ZPBP2	124626	Diabetic Cardiomyopathies	MESH:D058065		Dietary Fats|Resveratrol|Streptozocin	13.61	39
PF4	5196	Diabetic Cardiomyopathies	MESH:D058065		Dietary Fats|Glucose|Resveratrol|Zinc	13.6	10
SNAP25	6616	Diabetic Cardiomyopathies	MESH:D058065		Dietary Fats|Glucose|Trientine|Zinc	13.6	10
IDO1	3620	Diabetic Cardiomyopathies	MESH:D058065		Curcumin|Dietary Fats|Glucose|Resveratrol	13.59	10
NTN3	4917	Diabetic Cardiomyopathies	MESH:D058065		Copper|Dietary Fats|Zinc	13.59	7
ALOX5AP	241	Diabetic Cardiomyopathies	MESH:D058065		Dietary Fats|Glucose|Resveratrol|Streptozocin	13.58	40
SLC27A1	376497	Diabetic Cardiomyopathies	MESH:D058065		Dietary Fats|Rosiglitazone|Streptozocin|Zinc	13.58	41
UBE2T	29089	Diabetic Cardiomyopathies	MESH:D058065		Copper|Dietary Fats|Glucose|Resveratrol	13.58	10
ISYNA1	51477	Diabetic Cardiomyopathies	MESH:D058065		Copper|Dietary Fats|Resveratrol|Streptozocin	13.57	39
GOT1L1	137362	Diabetic Cardiomyopathies	MESH:D058065		Curcumin|Drugs, Chinese Herbal|Rosiglitazone	13.56	3
HADHB	3032	Diabetic Cardiomyopathies	MESH:D058065		Copper|Dietary Fats|Resveratrol|Rosiglitazone	13.56	10
YWHAE	7531	Diabetic Cardiomyopathies	MESH:D058065		Copper|Curcumin|Resveratrol|Zinc	13.56	6
EIF4A1	1973	Diabetic Cardiomyopathies	MESH:D058065		Copper|Dietary Fats|Glucose|Resveratrol	13.55	10
VWA3B	200403	Diabetic Cardiomyopathies	MESH:D058065		Copper|Dietary Fats|Streptozocin	13.55	39
SERPINA7	6906	Diabetic Cardiomyopathies	MESH:D058065		Copper|Dietary Fats|Resveratrol|Streptozocin	13.54	39
NUCB2	4925	Diabetic Cardiomyopathies	MESH:D058065		Copper|Dietary Fats|Glucose|Resveratrol	13.53	10
PPP1R27	116729	Diabetic Cardiomyopathies	MESH:D058065		Copper|Dietary Fats|Resveratrol	13.53	9
SLC7A7	9056	Diabetic Cardiomyopathies	MESH:D058065		Dietary Fats|Resveratrol|Rosiglitazone|Streptozocin	13.53	40
SMC4	10051	Diabetic Cardiomyopathies	MESH:D058065		Copper|geraniol|Glucose|Resveratrol	13.53	6
TRH	7200	Diabetic Cardiomyopathies	MESH:D058065		Copper|Resveratrol|Rosiglitazone|Streptozocin	13.53	38
H2AX	3014	Diabetic Cardiomyopathies	MESH:D058065		Copper|Curcumin|Dietary Fats|Glucose|Resveratrol|Zinc	13.52	12
APOA2	336	Diabetic Cardiomyopathies	MESH:D058065		Copper|Nifedipine|Resveratrol|Zinc	13.51	6
ATP7A	538	Diabetic Cardiomyopathies	MESH:D058065		Copper|Resveratrol|Streptozocin|Trientine	13.51	38
CCDC116	164592	Diabetic Cardiomyopathies	MESH:D058065		Curcumin|Glucose|Resveratrol	13.51	5
CD24	100133941	Diabetic Cardiomyopathies	MESH:D058065		Copper|Dietary Fats|Resveratrol|Zinc	13.5	10
CDCA2	157313	Diabetic Cardiomyopathies	MESH:D058065		Dietary Fats|Drugs, Chinese Herbal|Resveratrol|Streptozocin	13.5	39
ELN	2006	Diabetic Cardiomyopathies	MESH:D058065		Copper|Dietary Fats|Rosiglitazone|Zinc	13.5	8
IL1RAP	3556	Diabetic Cardiomyopathies	MESH:D058065		Copper|Dietary Fats|Rosiglitazone|Zinc	13.5	8
CHORDC1	26973	Diabetic Cardiomyopathies	MESH:D058065		Copper|Drugs, Chinese Herbal|Resveratrol|Zinc	13.49	6
FFAR1	2864	Diabetic Cardiomyopathies	MESH:D058065		Dietary Fats|Glucose|Resveratrol	13.49	9
IFITM3	10410	Diabetic Cardiomyopathies	MESH:D058065		Copper|Dietary Fats|Resveratrol|Streptozocin	13.49	39
CYP2C29	13095	Diabetic Cardiomyopathies	MESH:D058065		Dietary Fats|Drugs, Chinese Herbal|Nifedipine|Resveratrol	13.48	10
SLC7A2	6542	Diabetic Cardiomyopathies	MESH:D058065		Copper|Dietary Fats|Resveratrol|Rosiglitazone	13.48	10
SERPINC1	462	Diabetic Cardiomyopathies	MESH:D058065		Copper|Dietary Fats|Glucose|Resveratrol	13.47	10
TRIP13	9319	Diabetic Cardiomyopathies	MESH:D058065		Copper|Dietary Fats|Resveratrol|Zinc	13.47	10
CD47	961	Diabetic Cardiomyopathies	MESH:D058065		Copper|Curcumin|Dietary Fats|Resveratrol	13.46	10
GLI1	2735	Diabetic Cardiomyopathies	MESH:D058065		Copper|Curcumin|Glucose|Resveratrol	13.46	6
TALDO1	6888	Diabetic Cardiomyopathies	MESH:D058065		Curcumin|Dietary Fats|Resveratrol|Rosiglitazone	13.46	10
CRISPLD2	83716	Diabetic Cardiomyopathies	MESH:D058065		Copper|Dietary Fats|Resveratrol|Zinc	13.45	10
CYP4A10	13117	Diabetic Cardiomyopathies	MESH:D058065		Dietary Fats|Resveratrol|Streptozocin|Zinc	13.45	40
FBXO5	26271	Diabetic Cardiomyopathies	MESH:D058065		Copper|Dietary Fats|geraniol|Resveratrol	13.43	10
MIR451A	574411	Diabetic Cardiomyopathies	MESH:D058065		Dietary Fats|Streptozocin|Zinc	13.42	40
POU1F1	5449	Diabetic Cardiomyopathies	MESH:D058065		Resveratrol|Streptozocin|Zinc	13.41	38
S100P	6286	Diabetic Cardiomyopathies	MESH:D058065		Copper|Drugs, Chinese Herbal|Resveratrol|Zinc	13.41	6
TNFRSF1A	7132	Diabetic Cardiomyopathies	MESH:D058065		Copper|Curcumin|Dietary Fats|Resveratrol|Zinc	13.41	11
ADRA1B	147	Diabetic Cardiomyopathies	MESH:D058065		Copper|Dietary Fats|Streptozocin|Taurine	13.4	40
PTCH1	5727	Diabetic Cardiomyopathies	MESH:D058065		Copper|Curcumin|Glucose|Resveratrol	13.4	6
ACADVL	37	Diabetic Cardiomyopathies	MESH:D058065		Copper|Dietary Fats|Rosiglitazone|Zinc	13.39	8
ZNF263	10127	Diabetic Cardiomyopathies	MESH:D058065		geraniol|Resveratrol|Zinc	13.39	5
ANGPT1	284	Diabetic Cardiomyopathies	MESH:D058065		Copper|Dietary Fats|Streptozocin|Zinc	13.38	40
MIR195	406971	Diabetic Cardiomyopathies	MESH:D058065		Glucose|Resveratrol|Zinc	13.38	5
CDC45	8318	Diabetic Cardiomyopathies	MESH:D058065		Copper|geraniol|Resveratrol|Zinc	13.37	6
SLC24A5	283652	Diabetic Cardiomyopathies	MESH:D058065		Copper|Dietary Fats|Resveratrol	13.37	9
MIR148A	406940	Diabetic Cardiomyopathies	MESH:D058065		Drugs, Chinese Herbal|Glucose|Resveratrol	13.36	5
MIR362	574030	Diabetic Cardiomyopathies	MESH:D058065		Drugs, Chinese Herbal|Resveratrol|Zinc	13.36	5
SMOX	54498	Diabetic Cardiomyopathies	MESH:D058065		Copper|Dietary Fats|Glucose|Zinc	13.36	8
GEM	2669	Diabetic Cardiomyopathies	MESH:D058065		Copper|Glucose|Rosiglitazone|Zinc	13.34	4
PIK3R3	8503	Diabetic Cardiomyopathies	MESH:D058065		Copper|Dietary Fats|Resveratrol|Zinc	13.34	10
FGF7	2252	Diabetic Cardiomyopathies	MESH:D058065		Glucose|Nifedipine|Resveratrol|Rosiglitazone	13.33	6
CYB5R3	1727	Diabetic Cardiomyopathies	MESH:D058065		Copper|Dietary Fats|Resveratrol|Zinc	13.32	10
KCNMA1	3778	Diabetic Cardiomyopathies	MESH:D058065		Copper|Dietary Fats|Glucose|Rosiglitazone	13.32	8
CSRNP1	64651	Diabetic Cardiomyopathies	MESH:D058065		Copper|Dietary Fats|Glucose|Zinc	13.31	8
DMD	1756	Diabetic Cardiomyopathies	MESH:D058065		Copper|Nifedipine|Resveratrol|Taurine	13.31	7
MSN	4478	Diabetic Cardiomyopathies	MESH:D058065		Copper|Curcumin|Dietary Fats|Rosiglitazone	13.31	8
TNFRSF21	27242	Diabetic Cardiomyopathies	MESH:D058065		Copper|Curcumin|Resveratrol|Rosiglitazone	13.31	6
DDX17	10521	Diabetic Cardiomyopathies	MESH:D058065		Copper|Dietary Fats|Resveratrol|Zinc	13.29	10
HNRNPK	3190	Diabetic Cardiomyopathies	MESH:D058065		Copper|Dietary Fats|Glucose|Resveratrol	13.29	10
IFI44	10561	Diabetic Cardiomyopathies	MESH:D058065		Copper|Dietary Fats|Glucose|Resveratrol	13.29	10
MIR455	619556	Diabetic Cardiomyopathies	MESH:D058065		Copper|Dietary Fats|Resveratrol	13.29	9
GSTK1	373156	Diabetic Cardiomyopathies	MESH:D058065		Copper|Curcumin|Dietary Fats|Resveratrol	13.28	10
INHBB	3625	Diabetic Cardiomyopathies	MESH:D058065		Copper|Dietary Fats|Resveratrol|Streptozocin	13.28	39
GBE1	2632	Diabetic Cardiomyopathies	MESH:D058065		Copper|Dietary Fats|Resveratrol|Rosiglitazone	13.27	10
NEFM	4741	Diabetic Cardiomyopathies	MESH:D058065		Curcumin|Dietary Fats|Nifedipine|Rosiglitazone	13.27	8
NFAT5	10725	Diabetic Cardiomyopathies	MESH:D058065		Copper|geraniol|Resveratrol|Rosiglitazone	13.27	6
NPC1	4864	Diabetic Cardiomyopathies	MESH:D058065		Copper|Dietary Fats|Resveratrol|Zinc	13.27	10
PRM2	5620	Diabetic Cardiomyopathies	MESH:D058065		Copper|Resveratrol|Rosiglitazone	13.27	5
RAD50	10111	Diabetic Cardiomyopathies	MESH:D058065		Copper|Glucose|Resveratrol|Triterpenes	13.27	6
DDAH1	23576	Diabetic Cardiomyopathies	MESH:D058065		Copper|Dietary Fats|Taurine|Zinc	13.26	9
FMO5	2330	Diabetic Cardiomyopathies	MESH:D058065		Dietary Fats|Resveratrol|Rosiglitazone|Zinc	13.26	10
HYOU1	10525	Diabetic Cardiomyopathies	MESH:D058065		Copper|Glucose|Resveratrol|Zinc	13.26	6
SDF2L1	23753	Diabetic Cardiomyopathies	MESH:D058065		Dietary Fats|Resveratrol|Rosiglitazone|Zinc	13.26	10
AP4B1	10717	Diabetic Cardiomyopathies	MESH:D058065		Dietary Fats|Resveratrol|Zinc	13.25	9
MIR342	442909	Diabetic Cardiomyopathies	MESH:D058065		Dietary Fats|Resveratrol|Zinc	13.25	9
APOC3	345	Diabetic Cardiomyopathies	MESH:D058065		Copper|Dietary Fats|Drugs, Chinese Herbal|Rosiglitazone	13.24	8
CD38	952	Diabetic Cardiomyopathies	MESH:D058065		Dietary Fats|Niacinamide|Resveratrol|Zinc	13.24	10
HSPA4L	22824	Diabetic Cardiomyopathies	MESH:D058065		Dietary Fats|Drugs, Chinese Herbal|Resveratrol|Zinc	13.23	10
MYB	4602	Diabetic Cardiomyopathies	MESH:D058065		Copper|geraniol|Metoprolol|Zinc	13.23	5
ATP2B1	490	Diabetic Cardiomyopathies	MESH:D058065		Drugs, Chinese Herbal|Resveratrol|Rosiglitazone|Streptozocin	13.22	38
CKAP2	26586	Diabetic Cardiomyopathies	MESH:D058065		Copper|Dietary Fats|Glucose|Resveratrol	13.22	10
MIR3185	100422978	Diabetic Cardiomyopathies	MESH:D058065		Glucose|Resveratrol	13.22	4
MIR4433A	100616265	Diabetic Cardiomyopathies	MESH:D058065		Glucose|Resveratrol	13.22	4
MIR7110	102465667	Diabetic Cardiomyopathies	MESH:D058065		Glucose|Resveratrol	13.22	4
RNASE4	6038	Diabetic Cardiomyopathies	MESH:D058065		Copper|Dietary Fats|Rosiglitazone|Zinc	13.22	8
TJP2	9414	Diabetic Cardiomyopathies	MESH:D058065		Dietary Fats|Glucose|Rosiglitazone|Streptozocin	13.22	41
DEPP1	11067	Diabetic Cardiomyopathies	MESH:D058065		Copper|Glucose|Rosiglitazone|Zinc	13.21	4
ISG20	3669	Diabetic Cardiomyopathies	MESH:D058065		Dietary Fats|Glucose|Resveratrol|Rosiglitazone	13.21	10
NYAP1	222950	Diabetic Cardiomyopathies	MESH:D058065		Dietary Fats|Resveratrol|Streptozocin	13.21	39
KLK1B4	18048	Diabetic Cardiomyopathies	MESH:D058065		Dietary Fats|Glucose|Streptozocin	13.2	40
NRIP1	8204	Diabetic Cardiomyopathies	MESH:D058065		Curcumin|Drugs, Chinese Herbal|Resveratrol|Rosiglitazone	13.2	6
CACNA1C	775	Diabetic Cardiomyopathies	MESH:D058065		Nifedipine|Resveratrol|Streptozocin|Zinc	13.19	38
CTSH	1512	Diabetic Cardiomyopathies	MESH:D058065		Copper|Dietary Fats|Resveratrol|Zinc	13.19	10
TRIML2	205860	Diabetic Cardiomyopathies	MESH:D058065		Copper|Dietary Fats|Zinc	13.19	7
C21ORF91	54149	Diabetic Cardiomyopathies	MESH:D058065		Copper|Resveratrol|Zinc	13.18	5
PSORS1C2	170680	Diabetic Cardiomyopathies	MESH:D058065		Copper|Glucose|Resveratrol	13.18	5
PTPN11	5781	Diabetic Cardiomyopathies	MESH:D058065		Curcumin|Dietary Fats|Glucose|Resveratrol	13.18	10
MIR16	100313997	Diabetic Cardiomyopathies	MESH:D058065		Dietary Fats|Rosiglitazone|Zinc	13.17	7
PPIA	5478	Diabetic Cardiomyopathies	MESH:D058065		Copper|Glucose|Trientine|Zinc	13.17	5
CCNA1	8900	Diabetic Cardiomyopathies	MESH:D058065		Copper|Drugs, Chinese Herbal|Resveratrol|Zinc	13.16	6
DIO3	1735	Diabetic Cardiomyopathies	MESH:D058065		Copper|Dietary Fats|Resveratrol|Streptozocin	13.16	39
ITPR3	3710	Diabetic Cardiomyopathies	MESH:D058065		Copper|Dietary Fats|Resveratrol|Streptozocin	13.16	39
JUP	3728	Diabetic Cardiomyopathies	MESH:D058065		Copper|Dietary Fats|Resveratrol|Zinc	13.14	10
LY6G	546644	Diabetic Cardiomyopathies	MESH:D058065		Dietary Fats|Resveratrol|Streptozocin	13.14	39
MROH6	642475	Diabetic Cardiomyopathies	MESH:D058065		Dietary Fats|Resveratrol|Streptozocin	13.14	39
BHLHE23	128408	Diabetic Cardiomyopathies	MESH:D058065		Copper|Dietary Fats|Resveratrol	13.13	9
CIDEA	1149	Diabetic Cardiomyopathies	MESH:D058065		Dietary Fats|Resveratrol|Rosiglitazone|Streptozocin	13.13	40
IFI27L1	122509	Diabetic Cardiomyopathies	MESH:D058065		Copper|Dietary Fats|Resveratrol	13.13	9
NTRK1	4914	Diabetic Cardiomyopathies	MESH:D058065		Dietary Fats|Glucose|Rosiglitazone|Streptozocin	13.13	41
ZNF264	9422	Diabetic Cardiomyopathies	MESH:D058065		Copper|geraniol|Resveratrol	13.13	5
HAL	3034	Diabetic Cardiomyopathies	MESH:D058065		Copper|Dietary Fats|Rosiglitazone|Zinc	13.12	8
ETS2	2114	Diabetic Cardiomyopathies	MESH:D058065		Curcumin|geraniol|Rosiglitazone|Zinc	13.11	4
TBX3	6926	Diabetic Cardiomyopathies	MESH:D058065		Dietary Fats|Drugs, Chinese Herbal|Rosiglitazone|Zinc	13.11	8
WDR20	91833	Diabetic Cardiomyopathies	MESH:D058065		Copper|Dietary Fats|Zinc	13.11	7
ABCD3	5825	Diabetic Cardiomyopathies	MESH:D058065		Copper|Dietary Fats|Resveratrol|Rosiglitazone	13.1	10
CPE	1363	Diabetic Cardiomyopathies	MESH:D058065		Copper|Dietary Fats|Glucose|Resveratrol	13.1	10
ACSL5	51703	Diabetic Cardiomyopathies	MESH:D058065		Dietary Fats|Resveratrol|Rosiglitazone|Zinc	13.09	10
MEF2C	4208	Diabetic Cardiomyopathies	MESH:D058065		Curcumin|Resveratrol|Rosiglitazone|Streptozocin	13.09	38
FGF17	8822	Diabetic Cardiomyopathies	MESH:D058065		Copper|Dietary Fats|Streptozocin	13.08	39
NCOR1	9611	Diabetic Cardiomyopathies	MESH:D058065		geraniol|Glucose|Niacinamide|Resveratrol	13.08	6
PGF	5228	Diabetic Cardiomyopathies	MESH:D058065		Copper|Curcumin|Resveratrol|Zinc	13.08	6
PLOD2	5352	Diabetic Cardiomyopathies	MESH:D058065		Copper|Curcumin|Glucose|Resveratrol	13.08	6
AMPD3	272	Diabetic Cardiomyopathies	MESH:D058065		Copper|Curcumin|Dietary Fats|Rosiglitazone	13.07	8
ECT2	1894	Diabetic Cardiomyopathies	MESH:D058065		Copper|Dietary Fats|Drugs, Chinese Herbal|Resveratrol	13.07	10
FH1	14194	Diabetic Cardiomyopathies	MESH:D058065		Copper|Rosiglitazone|Streptozocin	13.07	38
HPX	3263	Diabetic Cardiomyopathies	MESH:D058065		Copper|Dietary Fats|Resveratrol|Zinc	13.07	10
PHLDA2	7262	Diabetic Cardiomyopathies	MESH:D058065		Copper|Resveratrol|Rosiglitazone|Zinc	13.07	6
PRKCZ	5590	Diabetic Cardiomyopathies	MESH:D058065		dapagliflozin|Dietary Fats|Glucose|Rosiglitazone	13.07	7
PSMB8	5696	Diabetic Cardiomyopathies	MESH:D058065		Copper|Dietary Fats|Glucose|Resveratrol	13.07	10
YAP1	10413	Diabetic Cardiomyopathies	MESH:D058065		Copper|Dietary Fats|Glucose|Zinc	13.07	8
ABCA17	381072	Diabetic Cardiomyopathies	MESH:D058065		Copper|Dietary Fats|Glucose	13.05	7
ACSL3	2181	Diabetic Cardiomyopathies	MESH:D058065		Copper|Dietary Fats|Resveratrol|Rosiglitazone	13.05	10
BMP7	655	Diabetic Cardiomyopathies	MESH:D058065		Copper|Dietary Fats|Resveratrol|Streptozocin	13.04	39
MGST3	4259	Diabetic Cardiomyopathies	MESH:D058065		Copper|Dietary Fats|Resveratrol|Rosiglitazone	13.03	10
POLR2J	5439	Diabetic Cardiomyopathies	MESH:D058065		Dietary Fats|Glucose|Resveratrol	13.03	9
CALD1	800	Diabetic Cardiomyopathies	MESH:D058065		Copper|Dietary Fats|Resveratrol|Zinc	13.02	10
KLF2	10365	Diabetic Cardiomyopathies	MESH:D058065		Dietary Fats|Resveratrol|Rosiglitazone|Zinc	13.02	10
UGT2B1	71773	Diabetic Cardiomyopathies	MESH:D058065		Dietary Fats|Rosiglitazone|Taurine|Zinc	13.02	9
PDE5A	8654	Diabetic Cardiomyopathies	MESH:D058065		Copper|Dietary Fats|Resveratrol|Streptozocin	13.01	39
RPSA	3921	Diabetic Cardiomyopathies	MESH:D058065		Copper|Dietary Fats|Glucose|Zinc	13	8
MIR497	574456	Diabetic Cardiomyopathies	MESH:D058065		Dietary Fats|Resveratrol|Streptozocin	12.99	39
CDH12	1010	Diabetic Cardiomyopathies	MESH:D058065		Copper|Dietary Fats|Resveratrol	12.98	9
CYP11B2	1585	Diabetic Cardiomyopathies	MESH:D058065		Dietary Fats|Glucose|Nifedipine|Streptozocin	12.98	40
IFIT2	3433	Diabetic Cardiomyopathies	MESH:D058065		Copper|Dietary Fats|Glucose|Zinc	12.98	8
LY96	23643	Diabetic Cardiomyopathies	MESH:D058065		Copper|Dietary Fats|Glucose|Zinc	12.98	8
MVP	9961	Diabetic Cardiomyopathies	MESH:D058065		Copper|Dietary Fats|Glucose|Resveratrol	12.98	10
AGBL4	84871	Diabetic Cardiomyopathies	MESH:D058065		Dietary Fats|Glucose|Resveratrol	12.96	9
HSD17B2	3294	Diabetic Cardiomyopathies	MESH:D058065		Copper|Resveratrol|Streptozocin|Zinc	12.96	38
SLC25A20	788	Diabetic Cardiomyopathies	MESH:D058065		Dietary Fats|Resveratrol|Rosiglitazone|Streptozocin	12.96	40
ALDH6A1	4329	Diabetic Cardiomyopathies	MESH:D058065		Copper|Glucose|Rosiglitazone|Zinc	12.95	4
GSTA1	2938	Diabetic Cardiomyopathies	MESH:D058065		Copper|Dietary Fats|Resveratrol|Streptozocin|Taurine	12.95	40
OXT	5020	Diabetic Cardiomyopathies	MESH:D058065		Copper|Dietary Fats|Nifedipine|Resveratrol	12.95	10
STAT6	6778	Diabetic Cardiomyopathies	MESH:D058065		Dietary Fats|geraniol|Resveratrol|Zinc	12.94	10
IDH3A	3419	Diabetic Cardiomyopathies	MESH:D058065		Copper|Dietary Fats|Resveratrol|Rosiglitazone	12.93	10
ALCAM	214	Diabetic Cardiomyopathies	MESH:D058065		Copper|Curcumin|Glucose|Resveratrol	12.92	6
PPP3CA	5530	Diabetic Cardiomyopathies	MESH:D058065		Copper|Dietary Fats|Metoprolol|Resveratrol	12.92	11
THY1	7070	Diabetic Cardiomyopathies	MESH:D058065		Copper|Curcumin|Resveratrol|Zinc	12.92	6
UGT1A10	54575	Diabetic Cardiomyopathies	MESH:D058065		Curcumin|Dietary Fats|Glucose|Resveratrol	12.92	10
FOXI1	2299	Diabetic Cardiomyopathies	MESH:D058065		Copper|Dietary Fats|Resveratrol	12.91	9
SORL1	6653	Diabetic Cardiomyopathies	MESH:D058065		Copper|Dietary Fats|Rosiglitazone|Zinc	12.91	8
AKR7A3	22977	Diabetic Cardiomyopathies	MESH:D058065		7-hydroxycoumarin|Dietary Fats|Streptozocin|Triterpenes	12.9	39
CD300LG	146894	Diabetic Cardiomyopathies	MESH:D058065		Copper|Glucose|Resveratrol	12.9	5
KRT9	3857	Diabetic Cardiomyopathies	MESH:D058065		Copper|Dietary Fats|Zinc	12.9	7
MAFG	4097	Diabetic Cardiomyopathies	MESH:D058065		Copper|geraniol|Rosiglitazone|Zinc	12.9	4
MIR100	406892	Diabetic Cardiomyopathies	MESH:D058065		Resveratrol|Streptozocin|Zinc	12.9	38
PTK2B	2185	Diabetic Cardiomyopathies	MESH:D058065		Dietary Fats|Nifedipine|Resveratrol|Zinc	12.9	10
HHIPL1	84439	Diabetic Cardiomyopathies	MESH:D058065		Dietary Fats|Glucose|Resveratrol	12.89	9
KLHL8	57563	Diabetic Cardiomyopathies	MESH:D058065		Dietary Fats|Glucose|Resveratrol	12.89	9
YWHAZ	7534	Diabetic Cardiomyopathies	MESH:D058065		Copper|Dietary Fats|Glucose|Resveratrol	12.89	10
RBP1	5947	Diabetic Cardiomyopathies	MESH:D058065		Copper|Curcumin|Dietary Fats|Rosiglitazone	12.88	8
SOX4	6659	Diabetic Cardiomyopathies	MESH:D058065		Copper|Dietary Fats|Resveratrol|Rosiglitazone	12.87	10
COL5A2	1290	Diabetic Cardiomyopathies	MESH:D058065		Copper|Curcumin|Dietary Fats|Glucose	12.86	8
MIR532	693124	Diabetic Cardiomyopathies	MESH:D058065		Curcumin|Resveratrol|Zinc	12.85	5
TMPRSS9	360200	Diabetic Cardiomyopathies	MESH:D058065		Copper|Dietary Fats|Resveratrol	12.85	9
ACSS2	55902	Diabetic Cardiomyopathies	MESH:D058065		Copper|Dietary Fats|Glucose|Zinc	12.84	8
TFPI	7035	Diabetic Cardiomyopathies	MESH:D058065		Copper|Dietary Fats|Glucose|Resveratrol	12.84	10
ZNF410	57862	Diabetic Cardiomyopathies	MESH:D058065		geraniol|Resveratrol|Zinc	12.84	5
CXCL14	9547	Diabetic Cardiomyopathies	MESH:D058065		Copper|Curcumin|Dietary Fats|Resveratrol	12.83	10
MAD2L1	4085	Diabetic Cardiomyopathies	MESH:D058065		Copper|Dietary Fats|geraniol|Resveratrol	12.83	10
RUNX1	861	Diabetic Cardiomyopathies	MESH:D058065		Copper|Dietary Fats|Metoprolol|Rosiglitazone	12.83	9
THEM5	284486	Diabetic Cardiomyopathies	MESH:D058065		Copper|Glucose|Resveratrol	12.83	5
AXIN2	8313	Diabetic Cardiomyopathies	MESH:D058065		Copper|Drugs, Chinese Herbal|Resveratrol|Rosiglitazone	12.82	6
CANX	821	Diabetic Cardiomyopathies	MESH:D058065		Dietary Fats|Glucose|Resveratrol|Streptozocin	12.82	40
ZEB2	9839	Diabetic Cardiomyopathies	MESH:D058065		Dietary Fats|Resveratrol|Streptozocin|Zinc	12.82	40
IL2RA	3559	Diabetic Cardiomyopathies	MESH:D058065		Copper|Curcumin|Resveratrol|Zinc	12.81	6
IL6R	3570	Diabetic Cardiomyopathies	MESH:D058065		Copper|Curcumin|Drugs, Chinese Herbal|Zinc	12.81	4
SLC12A2	6558	Diabetic Cardiomyopathies	MESH:D058065		fasudil|Glucose|Rosiglitazone|Thioctic Acid	12.81	4
UPP1	7378	Diabetic Cardiomyopathies	MESH:D058065		Copper|Dietary Fats|Drugs, Chinese Herbal|Resveratrol	12.8	10
MCL1	4170	Diabetic Cardiomyopathies	MESH:D058065		Copper|Curcumin|Drugs, Chinese Herbal|Resveratrol|Zinc	12.79	7
MIR152	406943	Diabetic Cardiomyopathies	MESH:D058065		Dietary Fats|Resveratrol|Streptozocin	12.79	39
MUC5AC	4586	Diabetic Cardiomyopathies	MESH:D058065		Curcumin|Dietary Fats|Resveratrol|Rosiglitazone	12.79	10
BTG4	54766	Diabetic Cardiomyopathies	MESH:D058065		Copper|Dietary Fats|Glucose	12.78	7
DES	1674	Diabetic Cardiomyopathies	MESH:D058065		Curcumin|Dietary Fats|Resveratrol|Streptozocin	12.78	39
MIR23B	407011	Diabetic Cardiomyopathies	MESH:D058065		Copper|Glucose|Resveratrol	12.77	5
PLG	5340	Diabetic Cardiomyopathies	MESH:D058065		Copper|Dietary Fats|Glucose|Zinc	12.77	8
SLC1A4	6509	Diabetic Cardiomyopathies	MESH:D058065		Copper|Dietary Fats|Resveratrol|Zinc	12.77	10
ZBTB37	84614	Diabetic Cardiomyopathies	MESH:D058065		Dietary Fats|Resveratrol|Rosiglitazone	12.77	9
ARC	23237	Diabetic Cardiomyopathies	MESH:D058065		Copper|Dietary Fats|Resveratrol|Zinc	12.75	10
MIR679	751539	Diabetic Cardiomyopathies	MESH:D058065		Drugs, Chinese Herbal|Streptozocin	12.75	37
CD80	941	Diabetic Cardiomyopathies	MESH:D058065		Drugs, Chinese Herbal|Resveratrol|Rosiglitazone|Streptozocin	12.74	38
MIR186	406962	Diabetic Cardiomyopathies	MESH:D058065		Glucose|Resveratrol|Zinc	12.74	5
RGS4	5999	Diabetic Cardiomyopathies	MESH:D058065		Curcumin|Dietary Fats|Resveratrol|Rosiglitazone	12.74	10
CYP11A1	1583	Diabetic Cardiomyopathies	MESH:D058065		3,3',4,5'-tetrahydroxystilbene|Copper|Drugs, Chinese Herbal|Resveratrol|Taurine	12.73	8
ERMAP	114625	Diabetic Cardiomyopathies	MESH:D058065		Dietary Fats|Glucose|Streptozocin	12.73	40
HSD17B7	51478	Diabetic Cardiomyopathies	MESH:D058065		Dietary Fats|Resveratrol|Rosiglitazone|Zinc	12.73	10
LIPG	9388	Diabetic Cardiomyopathies	MESH:D058065		Dietary Fats|Glucose|Resveratrol|Rosiglitazone	12.73	10
MAP1B	4131	Diabetic Cardiomyopathies	MESH:D058065		Copper|Dietary Fats|Resveratrol|Rosiglitazone	12.73	10
PER3	8863	Diabetic Cardiomyopathies	MESH:D058065		Copper|Dietary Fats|Glucose|Zinc	12.73	8
AXL	558	Diabetic Cardiomyopathies	MESH:D058065		Copper|Dietary Fats|Glucose|Streptozocin	12.72	40
DGAT1	8694	Diabetic Cardiomyopathies	MESH:D058065		Dietary Fats|Rosiglitazone|Streptozocin|Zinc	12.72	41
HSPA4	3308	Diabetic Cardiomyopathies	MESH:D058065		Copper|Curcumin|Resveratrol|Zinc	12.72	6
ZNF394	84124	Diabetic Cardiomyopathies	MESH:D058065		geraniol|Resveratrol|Zinc	12.71	5
FEN1	2237	Diabetic Cardiomyopathies	MESH:D058065		Copper|Glucose|Resveratrol|Zinc	12.7	6
RELN	5649	Diabetic Cardiomyopathies	MESH:D058065		Curcumin|Dietary Fats|Resveratrol|Thioctic Acid	12.7	10
BCL3	602	Diabetic Cardiomyopathies	MESH:D058065		Curcumin|Resveratrol|Streptozocin|Zinc	12.69	38
MIR10B	406903	Diabetic Cardiomyopathies	MESH:D058065		Dietary Fats|Resveratrol|Zinc	12.69	9
NKX2-2	4821	Diabetic Cardiomyopathies	MESH:D058065		Dietary Fats|Glucose|Resveratrol	12.69	9
VCL	7414	Diabetic Cardiomyopathies	MESH:D058065		Copper|Dietary Fats|Glucose|Resveratrol	12.69	10
SLC6A6	6533	Diabetic Cardiomyopathies	MESH:D058065		Resveratrol|Rosiglitazone|Streptozocin|Taurine	12.68	39
TGM4	7047	Diabetic Cardiomyopathies	MESH:D058065		Drugs, Chinese Herbal|Glucose|Resveratrol	12.68	5
CYP2C39	13098	Diabetic Cardiomyopathies	MESH:D058065		Dietary Fats|Resveratrol|Streptozocin	12.67	39
EGLN3	112399	Diabetic Cardiomyopathies	MESH:D058065		Copper|Dietary Fats|Rosiglitazone|Zinc	12.67	8
MIR223	407008	Diabetic Cardiomyopathies	MESH:D058065		Curcumin|Dietary Fats|Zinc	12.67	7
CAR4	12351	Diabetic Cardiomyopathies	MESH:D058065		Copper|Dietary Fats|Rosiglitazone	12.66	7
GBP2	2634	Diabetic Cardiomyopathies	MESH:D058065		Dietary Fats|Glucose|Resveratrol|Rosiglitazone	12.66	10
KIF23	9493	Diabetic Cardiomyopathies	MESH:D058065		Copper|geraniol|Glucose|Resveratrol	12.66	6
MRC1	4360	Diabetic Cardiomyopathies	MESH:D058065		Dietary Fats|Resveratrol|Rosiglitazone|Streptozocin	12.65	40
CELA2A	63036	Diabetic Cardiomyopathies	MESH:D058065		Dietary Fats|Enalapril|Resveratrol	12.64	9
GCNA	93953	Diabetic Cardiomyopathies	MESH:D058065		Copper|Drugs, Chinese Herbal|Zinc	12.64	3
IGHG1	3500	Diabetic Cardiomyopathies	MESH:D058065		Copper|Dietary Fats|Zinc	12.64	7
SULT1E1	6783	Diabetic Cardiomyopathies	MESH:D058065		3,3',4,5'-tetrahydroxystilbene|Dietary Fats|Resveratrol|Zinc	12.64	10
VCAN	1462	Diabetic Cardiomyopathies	MESH:D058065		Copper|Curcumin|Dietary Fats|Rosiglitazone	12.64	8
ZNF473	25888	Diabetic Cardiomyopathies	MESH:D058065		Copper|Drugs, Chinese Herbal|Zinc	12.64	3
BRCA2	675	Diabetic Cardiomyopathies	MESH:D058065		geraniol|Resveratrol|Thioctic Acid|Zinc	12.63	6
GK5	256356	Diabetic Cardiomyopathies	MESH:D058065		Dietary Fats|Resveratrol|Zinc	12.63	9
NFATC1	4772	Diabetic Cardiomyopathies	MESH:D058065		Pyruvaldehyde|Resveratrol|Streptozocin|Zinc	12.63	39
PRSS23	11098	Diabetic Cardiomyopathies	MESH:D058065		Copper|Dietary Fats|Resveratrol|Rosiglitazone	12.63	10
SLCO1C1	53919	Diabetic Cardiomyopathies	MESH:D058065		Dietary Fats|Resveratrol|Zinc	12.63	9
CD55	1604	Diabetic Cardiomyopathies	MESH:D058065		Copper|Curcumin|Drugs, Chinese Herbal|Zinc	12.62	4
EMP1	2012	Diabetic Cardiomyopathies	MESH:D058065		Dietary Fats|Glucose|Rosiglitazone|Zinc	12.62	8
HOXB13	10481	Diabetic Cardiomyopathies	MESH:D058065		Copper|Drugs, Chinese Herbal|geraniol	12.62	3
HSD3B6	15497	Diabetic Cardiomyopathies	MESH:D058065		Dietary Fats|Rosiglitazone|Streptozocin	12.62	40
JSRP1	126306	Diabetic Cardiomyopathies	MESH:D058065		Copper|Curcumin|Resveratrol	12.62	5
LAMP2	3920	Diabetic Cardiomyopathies	MESH:D058065		Copper|Dietary Fats|Glucose|Streptozocin	12.62	40
PROM1	8842	Diabetic Cardiomyopathies	MESH:D058065		Copper|Curcumin|Dietary Fats|Rosiglitazone	12.62	8
GDF15	9518	Diabetic Cardiomyopathies	MESH:D058065		Copper|Drugs, Chinese Herbal|Resveratrol|Rosiglitazone|Zinc	12.61	7
TPM3	7170	Diabetic Cardiomyopathies	MESH:D058065		Copper|Glucose|Resveratrol|Rosiglitazone	12.6	6
ATP6V1G2	534	Diabetic Cardiomyopathies	MESH:D058065		Copper|Dietary Fats|Resveratrol	12.59	9
ULBP2	80328	Diabetic Cardiomyopathies	MESH:D058065		Copper|Drugs, Chinese Herbal|Resveratrol	12.58	5
MIR212	406994	Diabetic Cardiomyopathies	MESH:D058065		Dietary Fats|Resveratrol|Zinc	12.57	9
ZFP207	22680	Diabetic Cardiomyopathies	MESH:D058065		Dietary Fats|Glucose|Resveratrol	12.57	9
ZNF622	90441	Diabetic Cardiomyopathies	MESH:D058065		Copper|Resveratrol|Zinc	12.57	5
DIABLO	56616	Diabetic Cardiomyopathies	MESH:D058065		Curcumin|Glucose|Resveratrol|Streptozocin	12.56	38
RASD1	51655	Diabetic Cardiomyopathies	MESH:D058065		Copper|Dietary Fats|Resveratrol|Zinc	12.56	10
SLC1A5	6510	Diabetic Cardiomyopathies	MESH:D058065		Copper|Dietary Fats|Resveratrol|Rosiglitazone	12.56	10
UNG	7374	Diabetic Cardiomyopathies	MESH:D058065		Copper|Dietary Fats|Drugs, Chinese Herbal|Resveratrol	12.56	10
ALKBH3	221120	Diabetic Cardiomyopathies	MESH:D058065		Dietary Fats|Resveratrol|Streptozocin	12.54	39
CD9	928	Diabetic Cardiomyopathies	MESH:D058065		Copper|Dietary Fats|Rosiglitazone|Zinc	12.54	8
FCNA	14133	Diabetic Cardiomyopathies	MESH:D058065		Dietary Fats|Resveratrol|Streptozocin	12.54	39
MCM7	4176	Diabetic Cardiomyopathies	MESH:D058065		Copper|Curcumin|Resveratrol|Rosiglitazone	12.54	6
SLC38A2	54407	Diabetic Cardiomyopathies	MESH:D058065		Dietary Fats|Drugs, Chinese Herbal|Thioctic Acid|Zinc	12.54	8
FSIP1	161835	Diabetic Cardiomyopathies	MESH:D058065		Copper|Dietary Fats|Glucose	12.53	7
PDIA4	9601	Diabetic Cardiomyopathies	MESH:D058065		Copper|Glucose|Resveratrol|Zinc	12.52	6
PLK3	1263	Diabetic Cardiomyopathies	MESH:D058065		Curcumin|Dietary Fats|Rosiglitazone|Zinc	12.52	8
FCER1A	2205	Diabetic Cardiomyopathies	MESH:D058065		Dietary Fats|Resveratrol|Zinc	12.51	9
MAD2L1BP	9587	Diabetic Cardiomyopathies	MESH:D058065		Copper|Resveratrol|Zinc	12.51	5
NKX6-1	4825	Diabetic Cardiomyopathies	MESH:D058065		Dietary Fats|Glucose|Resveratrol	12.51	9
PDIA6	10130	Diabetic Cardiomyopathies	MESH:D058065		Dietary Fats|Glucose|Resveratrol|Zinc	12.51	10
PIANP	196500	Diabetic Cardiomyopathies	MESH:D058065		Dietary Fats|Glucose|Resveratrol	12.51	9
INSRR	3645	Diabetic Cardiomyopathies	MESH:D058065		Dietary Fats|Resveratrol|Streptozocin	12.49	39
MEP1A	4224	Diabetic Cardiomyopathies	MESH:D058065		Copper|Resveratrol|Streptozocin	12.49	37
CAPN1	823	Diabetic Cardiomyopathies	MESH:D058065		Copper|Dietary Fats|Drugs, Chinese Herbal|Glucose	12.48	8
EFNA1	1942	Diabetic Cardiomyopathies	MESH:D058065		Copper|Dietary Fats|Glucose|Resveratrol	12.48	10
ENO1-PS1	688509	Diabetic Cardiomyopathies	MESH:D058065		Streptozocin|Trientine	12.48	38
ACOT1	641371	Diabetic Cardiomyopathies	MESH:D058065		Dietary Fats|Glucose|Rosiglitazone|Streptozocin	12.47	41
CKS2	1164	Diabetic Cardiomyopathies	MESH:D058065		Copper|Glucose|Resveratrol|Zinc	12.47	6
MIR30E	407034	Diabetic Cardiomyopathies	MESH:D058065		Dietary Fats|Resveratrol|Zinc	12.45	9
RTN4RL2	349667	Diabetic Cardiomyopathies	MESH:D058065		Dietary Fats|Glucose|Resveratrol	12.45	9
SLC20A1	6574	Diabetic Cardiomyopathies	MESH:D058065		Curcumin|Dietary Fats|Resveratrol|Zinc	12.45	10
AMY2-PS1	668723	Diabetic Cardiomyopathies	MESH:D058065		Dietary Fats|Streptozocin	12.44	39
MIR1190	100316805	Diabetic Cardiomyopathies	MESH:D058065		Dietary Fats|Streptozocin	12.44	39
MIR144	406936	Diabetic Cardiomyopathies	MESH:D058065		Dietary Fats|Glucose|Streptozocin	12.44	40
STS	412	Diabetic Cardiomyopathies	MESH:D058065		3,3',4,5'-tetrahydroxystilbene|Curcumin|Dietary Fats|Zinc	12.44	8
TRIB1	10221	Diabetic Cardiomyopathies	MESH:D058065		Copper|Dietary Fats|Drugs, Chinese Herbal|Zinc	12.44	8
TUBB2A	7280	Diabetic Cardiomyopathies	MESH:D058065		Copper|Dietary Fats|Glucose|Rosiglitazone	12.44	8
ZBED4-PS1	666256	Diabetic Cardiomyopathies	MESH:D058065		Dietary Fats|Streptozocin	12.44	39
DAPK1	1612	Diabetic Cardiomyopathies	MESH:D058065		Copper|Dietary Fats|Resveratrol|Streptozocin	12.43	39
FOXM1	2305	Diabetic Cardiomyopathies	MESH:D058065		Copper|geraniol|Glucose|Resveratrol	12.43	6
GAP43	2596	Diabetic Cardiomyopathies	MESH:D058065		Curcumin|fasudil|Resveratrol|Zinc	12.43	6
HOXC6	3223	Diabetic Cardiomyopathies	MESH:D058065		Dietary Fats|geraniol|Resveratrol	12.43	9
KIF11	3832	Diabetic Cardiomyopathies	MESH:D058065		Copper|Dietary Fats|geraniol|Resveratrol	12.43	10
CFB	629	Diabetic Cardiomyopathies	MESH:D058065		Copper|Dietary Fats|Rosiglitazone|Zinc	12.42	8
DNAJA1	3301	Diabetic Cardiomyopathies	MESH:D058065		Copper|Drugs, Chinese Herbal|Resveratrol|Zinc	12.42	6
MIR375	494324	Diabetic Cardiomyopathies	MESH:D058065		Resveratrol|Streptozocin|Zinc	12.42	38
NEDD9	4739	Diabetic Cardiomyopathies	MESH:D058065		Copper|Dietary Fats|Resveratrol|Rosiglitazone	12.42	10
HS1BP3	64342	Diabetic Cardiomyopathies	MESH:D058065		Glucose|Resveratrol|Thioctic Acid	12.41	5
KMT5C	84787	Diabetic Cardiomyopathies	MESH:D058065		Copper|Dietary Fats|Glucose	12.41	7
TGM3	7053	Diabetic Cardiomyopathies	MESH:D058065		Copper|Dietary Fats|Resveratrol	12.41	9
CHRDL2	25884	Diabetic Cardiomyopathies	MESH:D058065		Dietary Fats|Glucose|Resveratrol	12.4	9
KCP	375616	Diabetic Cardiomyopathies	MESH:D058065		Dietary Fats|Resveratrol|Rosiglitazone	12.4	9
LAX1	54900	Diabetic Cardiomyopathies	MESH:D058065		Dietary Fats|Glucose|Resveratrol	12.4	9
LRP1	4035	Diabetic Cardiomyopathies	MESH:D058065		Copper|Dietary Fats|Resveratrol|Rosiglitazone	12.4	10
MYL9	10398	Diabetic Cardiomyopathies	MESH:D058065		Copper|Curcumin|Dietary Fats|Nifedipine	12.4	8
NREP	9315	Diabetic Cardiomyopathies	MESH:D058065		Copper|Dietary Fats|Resveratrol|Rosiglitazone	12.4	10
TRIM62	55223	Diabetic Cardiomyopathies	MESH:D058065		Drugs, Chinese Herbal|Glucose|Resveratrol	12.4	5
KEL	3792	Diabetic Cardiomyopathies	MESH:D058065		Copper|Dietary Fats|Streptozocin	12.39	39
RNF185	91445	Diabetic Cardiomyopathies	MESH:D058065		Curcumin|Dietary Fats|Resveratrol	12.39	9
UCHL1	7345	Diabetic Cardiomyopathies	MESH:D058065		Copper|Dietary Fats|Glucose|Streptozocin	12.39	40
PER1	5187	Diabetic Cardiomyopathies	MESH:D058065		Copper|Dietary Fats|Rosiglitazone|Zinc	12.38	8
REG4	83998	Diabetic Cardiomyopathies	MESH:D058065		Copper|Dietary Fats|Rosiglitazone	12.37	7
SRD5A1	6715	Diabetic Cardiomyopathies	MESH:D058065		Dietary Fats|Streptozocin|Thioctic Acid|Zinc	12.36	40
CXCL10	3627	Diabetic Cardiomyopathies	MESH:D058065		Dietary Fats|Glucose|Resveratrol|Rosiglitazone|Zinc	12.35	11
CYP8B1	1582	Diabetic Cardiomyopathies	MESH:D058065		Dietary Fats|Resveratrol|Rosiglitazone|Streptozocin	12.35	40
DUSP18	150290	Diabetic Cardiomyopathies	MESH:D058065		Copper|Dietary Fats|Resveratrol	12.35	9
ISY1	57461	Diabetic Cardiomyopathies	MESH:D058065		Copper|Dietary Fats|Resveratrol	12.35	9
PFKP	5214	Diabetic Cardiomyopathies	MESH:D058065		Copper|Dietary Fats|Resveratrol|Streptozocin	12.35	39
SULT2A2	100043194	Diabetic Cardiomyopathies	MESH:D058065		Dietary Fats|Rosiglitazone|Zinc	12.35	7
TRPM1	4308	Diabetic Cardiomyopathies	MESH:D058065		Copper|Dietary Fats|Resveratrol	12.35	9
AP5Z1	9907	Diabetic Cardiomyopathies	MESH:D058065		Copper|geraniol|Zinc	12.34	3
BTG1	694	Diabetic Cardiomyopathies	MESH:D058065		Copper|Drugs, Chinese Herbal|Resveratrol|Rosiglitazone	12.34	6
ERBB3	2065	Diabetic Cardiomyopathies	MESH:D058065		Copper|Curcumin|Glucose|Resveratrol	12.34	6
H2-K1	14972	Diabetic Cardiomyopathies	MESH:D058065		Dietary Fats|Glucose|Resveratrol	12.34	9
KLHL25	64410	Diabetic Cardiomyopathies	MESH:D058065		Drugs, Chinese Herbal|Resveratrol|Zinc	12.34	5
MCM4	4173	Diabetic Cardiomyopathies	MESH:D058065		Copper|Dietary Fats|Resveratrol|Zinc	12.34	10
PDCD4	27250	Diabetic Cardiomyopathies	MESH:D058065		Dietary Fats|Nifedipine|Resveratrol|Zinc	12.34	10
ABCC1	4363	Diabetic Cardiomyopathies	MESH:D058065		3,3',4,5'-tetrahydroxystilbene|Curcumin|Glucose|Resveratrol|Streptozocin	12.33	38
H2BC3	3018	Diabetic Cardiomyopathies	MESH:D058065		Dietary Fats|Drugs, Chinese Herbal|Streptozocin	12.33	39
IFIT1	3434	Diabetic Cardiomyopathies	MESH:D058065		Copper|Dietary Fats|Glucose|Rosiglitazone	12.33	8
MIR183	406959	Diabetic Cardiomyopathies	MESH:D058065		Dietary Fats|Resveratrol|Zinc	12.33	9
SLC22A5	6584	Diabetic Cardiomyopathies	MESH:D058065		Dietary Fats|Drugs, Chinese Herbal|Nifedipine|Rosiglitazone	12.33	8
CYP24A1	1591	Diabetic Cardiomyopathies	MESH:D058065		Copper|Curcumin|Rosiglitazone|Zinc	12.32	4
FGFR3	2261	Diabetic Cardiomyopathies	MESH:D058065		Copper|Dietary Fats|Resveratrol|Rosiglitazone	12.32	10
GABRR1	2569	Diabetic Cardiomyopathies	MESH:D058065		Dietary Fats|Streptozocin|Zinc	12.32	40
GLIS1	148979	Diabetic Cardiomyopathies	MESH:D058065		Dietary Fats|Resveratrol|Streptozocin	12.32	39
MIR4689	100616421	Diabetic Cardiomyopathies	MESH:D058065		Glucose|Resveratrol	12.32	4
MIR664B	100847052	Diabetic Cardiomyopathies	MESH:D058065		Glucose|Resveratrol	12.32	4
P4HB	5034	Diabetic Cardiomyopathies	MESH:D058065		Copper|Glucose|Rosiglitazone|Zinc	12.32	4
SORD	6652	Diabetic Cardiomyopathies	MESH:D058065		Copper|Dietary Fats|Glucose|Streptozocin	12.32	40
BUB1	699	Diabetic Cardiomyopathies	MESH:D058065		Copper|geraniol|Resveratrol|Zinc	12.31	6
MIR96	407053	Diabetic Cardiomyopathies	MESH:D058065		Resveratrol|Streptozocin|Zinc	12.31	38
VEGFC	7424	Diabetic Cardiomyopathies	MESH:D058065		Copper|Resveratrol|Streptozocin|Zinc	12.31	38
IL24	11009	Diabetic Cardiomyopathies	MESH:D058065		3,3',4,5'-tetrahydroxystilbene|Glucose|Resveratrol|Zinc	12.3	6
ATG9B	285973	Diabetic Cardiomyopathies	MESH:D058065		Copper|Dietary Fats|Resveratrol	12.29	9
FAM3D	131177	Diabetic Cardiomyopathies	MESH:D058065		Copper|Dietary Fats|Resveratrol	12.29	9
GDAP1L1	78997	Diabetic Cardiomyopathies	MESH:D058065		Copper|Glucose|Resveratrol	12.29	5
USH2A	7399	Diabetic Cardiomyopathies	MESH:D058065		Copper|Dietary Fats|Resveratrol	12.29	9
CTSW	1521	Diabetic Cardiomyopathies	MESH:D058065		Dietary Fats|Glucose|Resveratrol	12.28	9
HC	15139	Diabetic Cardiomyopathies	MESH:D058065		Dietary Fats|Glucose|Resveratrol	12.28	9
MTHFD2	10797	Diabetic Cardiomyopathies	MESH:D058065		Copper|Glucose|Resveratrol|Zinc	12.28	6
PHACTR3	116154	Diabetic Cardiomyopathies	MESH:D058065		Copper|Dietary Fats|Streptozocin	12.28	39
RIC8B	55188	Diabetic Cardiomyopathies	MESH:D058065		Dietary Fats|Resveratrol|Zinc	12.28	9
STAT5B	6777	Diabetic Cardiomyopathies	MESH:D058065		Curcumin|Dietary Fats|Resveratrol|Rosiglitazone	12.28	10
ATP1B1	481	Diabetic Cardiomyopathies	MESH:D058065		Copper|Dietary Fats|Resveratrol|Thioctic Acid	12.27	10
ABCB11	8647	Diabetic Cardiomyopathies	MESH:D058065		Dietary Fats|Nifedipine|Rosiglitazone|Streptozocin|Taurine	12.26	41
CYP4A8	266674	Diabetic Cardiomyopathies	MESH:D058065		Copper|Dietary Fats|Rosiglitazone	12.26	7
GABRG3	2567	Diabetic Cardiomyopathies	MESH:D058065		Copper|Dietary Fats|Rosiglitazone	12.26	7
NT5E	4907	Diabetic Cardiomyopathies	MESH:D058065		Copper|Dietary Fats|Rosiglitazone|Streptozocin	12.26	40
SLC22A6	9356	Diabetic Cardiomyopathies	MESH:D058065		Drugs, Chinese Herbal|Resveratrol|Streptozocin|Trientine	12.26	38
CCR2	729230	Diabetic Cardiomyopathies	MESH:D058065		Curcumin|Dietary Fats|Resveratrol|Streptozocin	12.25	39
NEFH	4744	Diabetic Cardiomyopathies	MESH:D058065		Copper|Dietary Fats|Resveratrol|Streptozocin	12.25	39
CST3	1471	Diabetic Cardiomyopathies	MESH:D058065		Copper|Dietary Fats|Resveratrol|Streptozocin	12.24	39
MORF4L1	10933	Diabetic Cardiomyopathies	MESH:D058065		Copper|Glucose|Resveratrol	12.24	5
PBK	55872	Diabetic Cardiomyopathies	MESH:D058065		Copper|Dietary Fats|Glucose|Resveratrol	12.24	10
CCR9	10803	Diabetic Cardiomyopathies	MESH:D058065		Dietary Fats|Resveratrol|Zinc	12.23	9
CYP2D9	13105	Diabetic Cardiomyopathies	MESH:D058065		Dietary Fats|Resveratrol|Zinc	12.23	9
CDKN3	1033	Diabetic Cardiomyopathies	MESH:D058065		Copper|geraniol|Resveratrol|Zinc	12.22	6
FST	10468	Diabetic Cardiomyopathies	MESH:D058065		Copper|Dietary Fats|geraniol|Resveratrol	12.22	10
UGT2B37	112417	Diabetic Cardiomyopathies	MESH:D058065		Dietary Fats|Glucose|Streptozocin	12.22	40
CTSK	1513	Diabetic Cardiomyopathies	MESH:D058065		Pyruvaldehyde|Resveratrol|Streptozocin|Zinc	12.21	39
FMO1	2326	Diabetic Cardiomyopathies	MESH:D058065		Copper|Dietary Fats|Resveratrol|Rosiglitazone	12.21	10
HSF2BP	11077	Diabetic Cardiomyopathies	MESH:D058065		Copper|Dietary Fats|Glucose	12.2	7
ZFP423	94187	Diabetic Cardiomyopathies	MESH:D058065		Copper|Dietary Fats|Rosiglitazone	12.2	7
DNAAF5	54919	Diabetic Cardiomyopathies	MESH:D058065		Copper|Dietary Fats|Resveratrol	12.19	9
FTL	2512	Diabetic Cardiomyopathies	MESH:D058065		Copper|Glucose|Rosiglitazone|Zinc	12.19	4
LRRC49	54839	Diabetic Cardiomyopathies	MESH:D058065		Copper|Dietary Fats|Resveratrol	12.19	9
NRP1	8829	Diabetic Cardiomyopathies	MESH:D058065		Copper|Dietary Fats|Rosiglitazone|Zinc	12.19	8
TINAG	27283	Diabetic Cardiomyopathies	MESH:D058065		Dietary Fats|Streptozocin|Trientine	12.19	40
CD226	10666	Diabetic Cardiomyopathies	MESH:D058065		Dietary Fats|Glucose|Zinc	12.18	7
CYP2C38	13097	Diabetic Cardiomyopathies	MESH:D058065		Dietary Fats|Glucose|Resveratrol	12.18	9
MED24	9862	Diabetic Cardiomyopathies	MESH:D058065		Dietary Fats|Glucose|Resveratrol	12.18	9
PNLIPRP1	5407	Diabetic Cardiomyopathies	MESH:D058065		Copper|Resveratrol|Zinc	12.18	5
THEMIS	387357	Diabetic Cardiomyopathies	MESH:D058065		Dietary Fats|Glucose|Zinc	12.18	7
ZNF6	30487	Diabetic Cardiomyopathies	MESH:D058065		Dietary Fats|Resveratrol	12.18	8
CFAP45	25790	Diabetic Cardiomyopathies	MESH:D058065		Dietary Fats|Glucose|Streptozocin	12.17	40
ERRFI1	54206	Diabetic Cardiomyopathies	MESH:D058065		Copper|Dietary Fats|Resveratrol|Rosiglitazone	12.17	10
MIR130A	406919	Diabetic Cardiomyopathies	MESH:D058065		Dietary Fats|Resveratrol|Zinc	12.17	9
[truncated: 13,248 more rows]
