# Supplementary material for: Exploring the key target molecules of angiogenesis in diabetic cardiomyopathy based on bioinformatics analysis
Source: Front Endocrinol (Lausanne). 2025 Apr 17;16:1561142. doi: 10.3389/fendo.2025.1561142 (PMC12043471; doi:10.3389/fendo.2025.1561142)
Supplement: Supplementary file 1 [file DataSheet1.zip › Peer review only/angiogenesis and DCM related genes from database/GeneCards-SearchResults.csv]

Gene Symbol	Description	Category	Uniprot ID	Gifts	GC Id	Relevance score	GeneCards Link
VEGFA	Vascular Endothelial Growth Factor A	Protein Coding	P15692	61	GC06P043770	48.1105651855469	https://www.genecards.org/cgi-bin/carddisp.pl?gene=VEGFA
KDR	Kinase Insert Domain Receptor	Protein Coding	P35968	66	GC04M055078	27.4715003967285	https://www.genecards.org/cgi-bin/carddisp.pl?gene=KDR
HIF1A	Hypoxia Inducible Factor 1 Subunit Alpha	Protein Coding	Q16665	61	GC14P061695	24.7519874572754	https://www.genecards.org/cgi-bin/carddisp.pl?gene=HIF1A
FGF2	Fibroblast Growth Factor 2	Protein Coding	P09038	58	GC04P122826	22.8934154510498	https://www.genecards.org/cgi-bin/carddisp.pl?gene=FGF2
FLT1	Fms Related Receptor Tyrosine Kinase 1	Protein Coding	P17948	63	GC13M028300	20.5129337310791	https://www.genecards.org/cgi-bin/carddisp.pl?gene=FLT1
THBS1	Thrombospondin 1	Protein Coding	P07996	58	GC15P039581	18.792818069458	https://www.genecards.org/cgi-bin/carddisp.pl?gene=THBS1
ADGRB1	Adhesion G Protein-Coupled Receptor B1	Protein Coding	O14514	49	GC08P142449	17.3286247253418	https://www.genecards.org/cgi-bin/carddisp.pl?gene=ADGRB1
TEK	TEK Receptor Tyrosine Kinase	Protein Coding	Q02763	64	GC09P027109	17.1033630371094	https://www.genecards.org/cgi-bin/carddisp.pl?gene=TEK
ANGPT2	Angiopoietin 2	Protein Coding	O15123	61	GC08M006499	16.6370792388916	https://www.genecards.org/cgi-bin/carddisp.pl?gene=ANGPT2
ENG	Endoglin	Protein Coding	P17813	60	GC09M130980	16.5407047271729	https://www.genecards.org/cgi-bin/carddisp.pl?gene=ENG
ANGPT1	Angiopoietin 1	Protein Coding	Q15389	58	GC08M107246	16.4109973907471	https://www.genecards.org/cgi-bin/carddisp.pl?gene=ANGPT1
VEGFC	Vascular Endothelial Growth Factor C	Protein Coding	P49767	59	GC04M176683	15.0474901199341	https://www.genecards.org/cgi-bin/carddisp.pl?gene=VEGFC
MMP9	Matrix Metallopeptidase 9	Protein Coding	P14780	66	GC20P046008	13.8611335754395	https://www.genecards.org/cgi-bin/carddisp.pl?gene=MMP9
AKT1	AKT Serine/Threonine Kinase 1	Protein Coding	P31749	66	GC14M104769	13.6507043838501	https://www.genecards.org/cgi-bin/carddisp.pl?gene=AKT1
MMP2	Matrix Metallopeptidase 2	Protein Coding	P08253	66	GC16P105536	13.2594127655029	https://www.genecards.org/cgi-bin/carddisp.pl?gene=MMP2
ADGRB3	Adhesion G Protein-Coupled Receptor B3	Protein Coding	O60242	51	GC06P068635	12.9596948623657	https://www.genecards.org/cgi-bin/carddisp.pl?gene=ADGRB3
PLG	Plasminogen	Protein Coding	P00747	61	GC06P160702	12.924373626709	https://www.genecards.org/cgi-bin/carddisp.pl?gene=PLG
PTGS2	Prostaglandin-Endoperoxide Synthase 2	Protein Coding	P35354	62	GC01M186671	12.8108501434326	https://www.genecards.org/cgi-bin/carddisp.pl?gene=PTGS2
CXCL8	C-X-C Motif Chemokine Ligand 8	Protein Coding	P10145	56	GC04P073740	12.742883682251	https://www.genecards.org/cgi-bin/carddisp.pl?gene=CXCL8
NOS3	Nitric Oxide Synthase 3	Protein Coding	P29474	62	GC07P161731	12.6823320388794	https://www.genecards.org/cgi-bin/carddisp.pl?gene=NOS3
TYMP	Thymidine Phosphorylase	Protein Coding	P19971	59	GC22M050525	12.5239419937134	https://www.genecards.org/cgi-bin/carddisp.pl?gene=TYMP
ADGRB2	Adhesion G Protein-Coupled Receptor B2	Protein Coding	O60241	51	GC01M031727	12.206446647644	https://www.genecards.org/cgi-bin/carddisp.pl?gene=ADGRB2
TGFB1	Transforming Growth Factor Beta 1	Protein Coding	P01137	65	GC19M041301	12.0181455612183	https://www.genecards.org/cgi-bin/carddisp.pl?gene=TGFB1
NRP1	Neuropilin 1	Protein Coding	O14786	60	GC10M033177	11.8309011459351	https://www.genecards.org/cgi-bin/carddisp.pl?gene=NRP1
HGF	Hepatocyte Growth Factor	Protein Coding	P14210	65	GC07M081699	11.6048393249512	https://www.genecards.org/cgi-bin/carddisp.pl?gene=HGF
SRC	SRC Proto-Oncogene, Non-Receptor Tyrosine Kinase	Protein Coding	P12931	63	GC20P037344	11.5846033096313	https://www.genecards.org/cgi-bin/carddisp.pl?gene=SRC
FLT4	Fms Related Receptor Tyrosine Kinase 4	Protein Coding	P35916	65	GC05M182771	11.5474271774292	https://www.genecards.org/cgi-bin/carddisp.pl?gene=FLT4
PGF	Placental Growth Factor	Protein Coding	P49763	56	GC14M074941	11.3192958831787	https://www.genecards.org/cgi-bin/carddisp.pl?gene=PGF
COL18A1	Collagen Type XVIII Alpha 1 Chain	Protein Coding	P39060	58	GC21P045405	11.2876129150391	https://www.genecards.org/cgi-bin/carddisp.pl?gene=COL18A1
IL6	Interleukin 6	Protein Coding	P05231	63	GC07P022725	11.1119298934937	https://www.genecards.org/cgi-bin/carddisp.pl?gene=IL6
STAT3	Signal Transducer And Activator Of Transcription 3	Protein Coding	P40763	66	GC17M042313	11.0700731277466	https://www.genecards.org/cgi-bin/carddisp.pl?gene=STAT3
SERPINF1	Serpin Family F Member 1	Protein Coding	P36955	58	GC17P132358	10.9709539413452	https://www.genecards.org/cgi-bin/carddisp.pl?gene=SERPINF1
ITGAV	Integrin Subunit Alpha V	Protein Coding	P06756	60	GC02P186589	10.1645193099976	https://www.genecards.org/cgi-bin/carddisp.pl?gene=ITGAV
EPHB4	EPH Receptor B4	Protein Coding	P54760	66	GC07M106119	10.0981740951538	https://www.genecards.org/cgi-bin/carddisp.pl?gene=EPHB4
ITGB3	Integrin Subunit Beta 3	Protein Coding	P05106	65	GC17P134000	10.0564088821411	https://www.genecards.org/cgi-bin/carddisp.pl?gene=ITGB3
PDGFRB	Platelet Derived Growth Factor Receptor Beta	Protein Coding	P09619	66	GC05M150113	10.0147848129272	https://www.genecards.org/cgi-bin/carddisp.pl?gene=PDGFRB
VASH1	Vasohibin 1	Protein Coding	Q7L8A9	47	GC14P076761	10.0091619491577	https://www.genecards.org/cgi-bin/carddisp.pl?gene=VASH1
CDH5	Cadherin 5	Protein Coding	P33151	59	GC16P066366	9.91079521179199	https://www.genecards.org/cgi-bin/carddisp.pl?gene=CDH5
EGFR	Epidermal Growth Factor Receptor	Protein Coding	P00533	68	GC07P055019	9.85796070098877	https://www.genecards.org/cgi-bin/carddisp.pl?gene=EGFR
MAPK1	Mitogen-Activated Protein Kinase 1	Protein Coding	P28482	65	GC22M021759	9.65762519836426	https://www.genecards.org/cgi-bin/carddisp.pl?gene=MAPK1
VEGFD	Vascular Endothelial Growth Factor D	Protein Coding	O43915	52	GC0XM015345	9.64027786254883	https://www.genecards.org/cgi-bin/carddisp.pl?gene=VEGFD
TNF	Tumor Necrosis Factor	Protein Coding	P01375	65	GC06P156244	9.61705207824707	https://www.genecards.org/cgi-bin/carddisp.pl?gene=TNF
ITGB1	Integrin Subunit Beta 1	Protein Coding	P05556	62	GC10M036398	9.58068466186523	https://www.genecards.org/cgi-bin/carddisp.pl?gene=ITGB1
HPSE	Heparanase	Protein Coding	Q9Y251	57	GC04M083292	9.5776948928833	https://www.genecards.org/cgi-bin/carddisp.pl?gene=HPSE
TP53	Tumor Protein P53	Protein Coding	P04637	66	GC17M007661	9.57165336608887	https://www.genecards.org/cgi-bin/carddisp.pl?gene=TP53
PECAM1	Platelet And Endothelial Cell Adhesion Molecule 1	Protein Coding	P16284	53	GC17M064319	9.52993392944336	https://www.genecards.org/cgi-bin/carddisp.pl?gene=PECAM1
SCARNA5	Small Cajal Body-Specific RNA 5	RNA Gene		28	GC02P233275	9.4856481552124	https://www.genecards.org/cgi-bin/carddisp.pl?gene=SCARNA5
FGFR1	Fibroblast Growth Factor Receptor 1	Protein Coding	P11362	68	GC08M038400	9.42594146728516	https://www.genecards.org/cgi-bin/carddisp.pl?gene=FGFR1
EPO	Erythropoietin	Protein Coding	P01588	55	GC07P100720	9.23488330841064	https://www.genecards.org/cgi-bin/carddisp.pl?gene=EPO
ISM1	Isthmin 1	Protein Coding	B1AKI9	41	GC20P013221	9.13809585571289	https://www.genecards.org/cgi-bin/carddisp.pl?gene=ISM1
FGF1	Fibroblast Growth Factor 1	Protein Coding	P05230	59	GC05M142555	8.98268508911133	https://www.genecards.org/cgi-bin/carddisp.pl?gene=FGF1
DLL4	Delta Like Canonical Notch Ligand 4	Protein Coding	Q9NR61	60	GC15P040929	8.97899341583252	https://www.genecards.org/cgi-bin/carddisp.pl?gene=DLL4
FGFR2	Fibroblast Growth Factor Receptor 2	Protein Coding	P21802	68	GC10M121478	8.97515773773193	https://www.genecards.org/cgi-bin/carddisp.pl?gene=FGFR2
VEGFB	Vascular Endothelial Growth Factor B	Protein Coding	P49765	55	GC11P064234	8.94960117340088	https://www.genecards.org/cgi-bin/carddisp.pl?gene=VEGFB
ANG	Angiogenin	Protein Coding	P03950	58	GC14P051502	8.8401050567627	https://www.genecards.org/cgi-bin/carddisp.pl?gene=ANG
GDF2	Growth Differentiation Factor 2	Protein Coding	Q9UK05	56	GC10P047322	8.83071899414063	https://www.genecards.org/cgi-bin/carddisp.pl?gene=GDF2
ACVRL1	Activin A Receptor Like Type 1	Protein Coding	P37023	63	GC12P051906	8.80463027954102	https://www.genecards.org/cgi-bin/carddisp.pl?gene=ACVRL1
CTNNB1	Catenin Beta 1	Protein Coding	P35222	66	GC03P041194	8.79794216156006	https://www.genecards.org/cgi-bin/carddisp.pl?gene=CTNNB1
NOTCH1	Notch Receptor 1	Protein Coding	P46531	65	GC09M138976	8.77753162384033	https://www.genecards.org/cgi-bin/carddisp.pl?gene=NOTCH1
CCL2	C-C Motif Chemokine Ligand 2	Protein Coding	P13500	61	GC17P034255	8.74692440032959	https://www.genecards.org/cgi-bin/carddisp.pl?gene=CCL2
TIMP1	TIMP Metallopeptidase Inhibitor 1	Protein Coding	P01033	58	GC0XP059202	8.72187805175781	https://www.genecards.org/cgi-bin/carddisp.pl?gene=TIMP1
ETS1	ETS Proto-Oncogene 1, Transcription Factor	Protein Coding	P14921	61	GC11M128458	8.6809549331665	https://www.genecards.org/cgi-bin/carddisp.pl?gene=ETS1
MEG3	Maternally Expressed 3	RNA Gene		36	GC14P119042	8.65638160705566	https://www.genecards.org/cgi-bin/carddisp.pl?gene=MEG3
TIMP2	TIMP Metallopeptidase Inhibitor 2	Protein Coding	P16035	54	GC17M078852	8.58069038391113	https://www.genecards.org/cgi-bin/carddisp.pl?gene=TIMP2
CD36	CD36 Molecule (CD36 Blood Group)	Protein Coding	P16671	63	GC07P080369	8.51772212982178	https://www.genecards.org/cgi-bin/carddisp.pl?gene=CD36
MIR21	MicroRNA 21	RNA Gene		33	GC17P134223	8.5166597366333	https://www.genecards.org/cgi-bin/carddisp.pl?gene=MIR21
PDGFB	Platelet Derived Growth Factor Subunit B	Protein Coding	P01127	63	GC22M082423	8.42996406555176	https://www.genecards.org/cgi-bin/carddisp.pl?gene=PDGFB
CCN1	Cellular Communication Network Factor 1	Protein Coding	O00622	52	GC01P085585	8.12675857543945	https://www.genecards.org/cgi-bin/carddisp.pl?gene=CCN1
TGFBR2	Transforming Growth Factor Beta Receptor 2	Protein Coding	P37173	65	GC03P030623	8.02546882629395	https://www.genecards.org/cgi-bin/carddisp.pl?gene=TGFBR2
MMP14	Matrix Metallopeptidase 14	Protein Coding	P50281	63	GC14P051698	8.00332736968994	https://www.genecards.org/cgi-bin/carddisp.pl?gene=MMP14
TGFB2	Transforming Growth Factor Beta 2	Protein Coding	P61812	64	GC01P218345	7.99397373199463	https://www.genecards.org/cgi-bin/carddisp.pl?gene=TGFB2
PTK2	Protein Tyrosine Kinase 2	Protein Coding	Q05397	61	GC08M140657	7.91110563278198	https://www.genecards.org/cgi-bin/carddisp.pl?gene=PTK2
PIK3CA	Phosphatidylinositol-4,5-Bisphosphate 3-Kinase Catalytic Subunit Alpha	Protein Coding	P42336	65	GC03P179148	7.90284490585327	https://www.genecards.org/cgi-bin/carddisp.pl?gene=PIK3CA
EPAS1	Endothelial PAS Domain Protein 1	Protein Coding	Q99814	63	GC02P046293	7.85473537445068	https://www.genecards.org/cgi-bin/carddisp.pl?gene=EPAS1
ANPEP	Alanyl Aminopeptidase, Membrane	Protein Coding	P15144	62	GC15M089784	7.80433797836304	https://www.genecards.org/cgi-bin/carddisp.pl?gene=ANPEP
ITGA5	Integrin Subunit Alpha 5	Protein Coding	P08648	60	GC12M059733	7.80094718933105	https://www.genecards.org/cgi-bin/carddisp.pl?gene=ITGA5
JAK2	Janus Kinase 2	Protein Coding	O60674	66	GC09P004985	7.79280757904053	https://www.genecards.org/cgi-bin/carddisp.pl?gene=JAK2
CXCL12	C-X-C Motif Chemokine Ligand 12	Protein Coding	P48061	59	GC10M044370	7.78643417358398	https://www.genecards.org/cgi-bin/carddisp.pl?gene=CXCL12
ARNT	Aryl Hydrocarbon Receptor Nuclear Translocator	Protein Coding	P27540	58	GC01M150809	7.77793884277344	https://www.genecards.org/cgi-bin/carddisp.pl?gene=ARNT
TIE1	Tyrosine Kinase With Immunoglobulin Like And EGF Like Domains 1	Protein Coding	P35590	58	GC01P043300	7.73426485061646	https://www.genecards.org/cgi-bin/carddisp.pl?gene=TIE1
NDP	Norrin Cystine Knot Growth Factor NDP	Protein Coding	Q00604	54	GC0XM043948	7.63616514205933	https://www.genecards.org/cgi-bin/carddisp.pl?gene=NDP
EFNB2	Ephrin B2	Protein Coding	P52799	58	GC13M106489	7.59670686721802	https://www.genecards.org/cgi-bin/carddisp.pl?gene=EFNB2
PIK3CG	Phosphatidylinositol-4,5-Bisphosphate 3-Kinase Catalytic Subunit Gamma	Protein Coding	P48736	62	GC07P106865	7.49840784072876	https://www.genecards.org/cgi-bin/carddisp.pl?gene=PIK3CG
SMAD4	SMAD Family Member 4	Protein Coding	Q13485	66	GC18P051028	7.46438312530518	https://www.genecards.org/cgi-bin/carddisp.pl?gene=SMAD4
VHL	Von Hippel-Lindau Tumor Suppressor	Protein Coding	P40337	60	GC03P024217	7.36908292770386	https://www.genecards.org/cgi-bin/carddisp.pl?gene=VHL
IL1B	Interleukin 1 Beta	Protein Coding	P01584	60	GC02M112829	7.35808610916138	https://www.genecards.org/cgi-bin/carddisp.pl?gene=IL1B
F3	Coagulation Factor III, Tissue Factor	Protein Coding	P13726	58	GC01M094956	7.36	https://www.genecards.org/cgi-bin/carddisp.pl?gene=F3
FN1	Fibronectin 1	Protein Coding	P02751	63	GC02M215360	7.27540969848633	https://www.genecards.org/cgi-bin/carddisp.pl?gene=FN1
BMP6	Bone Morphogenetic Protein 6	Protein Coding	P22004	56	GC06P007726	7.27210426330566	https://www.genecards.org/cgi-bin/carddisp.pl?gene=BMP6
LINC01672	Long Intergenic Non-Protein Coding RNA 1672	RNA Gene		19	GC01P060062	7.24806499481201	https://www.genecards.org/cgi-bin/carddisp.pl?gene=LINC01672
EPHA2	EPH Receptor A2	Protein Coding	P29317	65	GC01M016124	7.13510704040527	https://www.genecards.org/cgi-bin/carddisp.pl?gene=EPHA2
PVT1	Pvt1 Oncogene	RNA Gene		34	GC08P128246	7.08597564697266	https://www.genecards.org/cgi-bin/carddisp.pl?gene=PVT1
PDGFRA	Platelet Derived Growth Factor Receptor Alpha	Protein Coding	P16234	66	GC04P054229	7.05635452270508	https://www.genecards.org/cgi-bin/carddisp.pl?gene=PDGFRA
JUN	Jun Proto-Oncogene, AP-1 Transcription Factor Subunit	Protein Coding	P05412	62	GC01M058780	7.05397415161133	https://www.genecards.org/cgi-bin/carddisp.pl?gene=JUN
PRKCA	Protein Kinase C Alpha	Protein Coding	P17252	64	GC17P066302	7.04235076904297	https://www.genecards.org/cgi-bin/carddisp.pl?gene=PRKCA
CCN2	Cellular Communication Network Factor 2	Protein Coding	P29279	58	GC06M131948	7.04222583770752	https://www.genecards.org/cgi-bin/carddisp.pl?gene=CCN2
SPP1	Secreted Phosphoprotein 1	Protein Coding	P10451	56	GC04P087975	6.99582242965698	https://www.genecards.org/cgi-bin/carddisp.pl?gene=SPP1
PLAU	Plasminogen Activator, Urokinase	Protein Coding	P00749	64	GC10P073909	6.91528415679932	https://www.genecards.org/cgi-bin/carddisp.pl?gene=PLAU
SETD2	SET Domain Containing 2, Histone Lysine Methyltransferase	Protein Coding	Q9BYW2	59	GC03M047033	6.90401887893677	https://www.genecards.org/cgi-bin/carddisp.pl?gene=SETD2
H19	H19 Imprinted Maternally Expressed Transcript	RNA Gene		36	GC11M001995	6.86327028274536	https://www.genecards.org/cgi-bin/carddisp.pl?gene=H19
BAIAP2	BAR/IMD Domain Containing Adaptor Protein 2	Protein Coding	Q9UQB8	52	GC17P081035	6.86205101013184	https://www.genecards.org/cgi-bin/carddisp.pl?gene=BAIAP2
VWF	Von Willebrand Factor	Protein Coding	P04275	60	GC12M032666	6.84934520721436	https://www.genecards.org/cgi-bin/carddisp.pl?gene=VWF
BDNF-AS	BDNF Antisense RNA	RNA Gene		31	GC11P027466	6.81949043273926	https://www.genecards.org/cgi-bin/carddisp.pl?gene=BDNF-AS
ID1	Inhibitor Of DNA Binding 1	Protein Coding	P41134	54	GC20P031605	6.81177663803101	https://www.genecards.org/cgi-bin/carddisp.pl?gene=ID1
SERPINE1	Serpin Family E Member 1	Protein Coding	P05121	63	GC07P101127	6.79384851455688	https://www.genecards.org/cgi-bin/carddisp.pl?gene=SERPINE1
TGFA	Transforming Growth Factor Alpha	Protein Coding	P01135	58	GC02M070447	6.78838396072388	https://www.genecards.org/cgi-bin/carddisp.pl?gene=TGFA
NOS2	Nitric Oxide Synthase 2	Protein Coding	P35228	62	GC17M027756	6.7851676940918	https://www.genecards.org/cgi-bin/carddisp.pl?gene=NOS2
CNMD	Chondromodulin	Protein Coding	O75829	51	GC13M052704	6.7318959236145	https://www.genecards.org/cgi-bin/carddisp.pl?gene=CNMD
ACE	Angiotensin I Converting Enzyme	Protein Coding	P12821	64	GC17P063477	6.7165699005127	https://www.genecards.org/cgi-bin/carddisp.pl?gene=ACE
AKT3	AKT Serine/Threonine Kinase 3	Protein Coding	Q9Y243	68	GC01M243488	6.65	https://www.genecards.org/cgi-bin/carddisp.pl?gene=AKT3
HMOX1	Heme Oxygenase 1	Protein Coding	P09601	65	GC22P035380	6.59438514709473	https://www.genecards.org/cgi-bin/carddisp.pl?gene=HMOX1
EGF	Epidermal Growth Factor	Protein Coding	P01133	64	GC04P109912	6.57574892044067	https://www.genecards.org/cgi-bin/carddisp.pl?gene=EGF
MAPK14	Mitogen-Activated Protein Kinase 14	Protein Coding	Q16539	63	GC06P156437	6.56879186630249	https://www.genecards.org/cgi-bin/carddisp.pl?gene=MAPK14
TGFBR1	Transforming Growth Factor Beta Receptor 1	Protein Coding	P36897	66	GC09P103929	6.56179809570313	https://www.genecards.org/cgi-bin/carddisp.pl?gene=TGFBR1
MIR126	MicroRNA 126	RNA Gene		31	GC09P136670	6.55800151824951	https://www.genecards.org/cgi-bin/carddisp.pl?gene=MIR126
VTN	Vitronectin	Protein Coding	P04004	56	GC17M088839	6.54184770584106	https://www.genecards.org/cgi-bin/carddisp.pl?gene=VTN
COL4A2	Collagen Type IV Alpha 2 Chain	Protein Coding	P08572	59	GC13P110305	6.52865505218506	https://www.genecards.org/cgi-bin/carddisp.pl?gene=COL4A2
TIMP3	TIMP Metallopeptidase Inhibitor 3	Protein Coding	P35625	56	GC22P081341	6.52171325683594	https://www.genecards.org/cgi-bin/carddisp.pl?gene=TIMP3
MET	MET Proto-Oncogene, Receptor Tyrosine Kinase	Protein Coding	P08581	67	GC07P116672	6.48232746124268	https://www.genecards.org/cgi-bin/carddisp.pl?gene=MET
PTEN	Phosphatase And Tensin Homolog	Protein Coding	P60484	65	GC10P116113	6.45043611526489	https://www.genecards.org/cgi-bin/carddisp.pl?gene=PTEN
BAIAP3	BAI1 Associated Protein 3	Protein Coding	O94812	48	GC16P001333	6.40160608291626	https://www.genecards.org/cgi-bin/carddisp.pl?gene=BAIAP3
VASH2	Vasohibin 2	Protein Coding	Q86V25	43	GC01P212950	6.40118885040283	https://www.genecards.org/cgi-bin/carddisp.pl?gene=VASH2
NFKB1	Nuclear Factor Kappa B Subunit 1	Protein Coding	P19838	66	GC04P102501	6.39691686630249	https://www.genecards.org/cgi-bin/carddisp.pl?gene=NFKB1
PF4	Platelet Factor 4	Protein Coding	P02776	52	GC04M073980	6.39481067657471	https://www.genecards.org/cgi-bin/carddisp.pl?gene=PF4
ECM1	Extracellular Matrix Protein 1	Protein Coding	Q16610	57	GC01P150508	6.37772464752197	https://www.genecards.org/cgi-bin/carddisp.pl?gene=ECM1
THBS2	Thrombospondin 2	Protein Coding	P35442	59	GC06M169215	6.35297870635986	https://www.genecards.org/cgi-bin/carddisp.pl?gene=THBS2
COL4A3	Collagen Type IV Alpha 3 Chain	Protein Coding	Q01955	58	GC02P227164	6.34495115280151	https://www.genecards.org/cgi-bin/carddisp.pl?gene=COL4A3
ADM	Adrenomedullin	Protein Coding	P35318	57	GC11P014571	6.29765272140503	https://www.genecards.org/cgi-bin/carddisp.pl?gene=ADM
CD34	CD34 Molecule	Protein Coding	P28906	58	GC01M207880	6.27682733535767	https://www.genecards.org/cgi-bin/carddisp.pl?gene=CD34
NRP2	Neuropilin 2	Protein Coding	O60462	57	GC02P205681	6.24959278106689	https://www.genecards.org/cgi-bin/carddisp.pl?gene=NRP2
CERNA3	Competing Endogenous LncRNA 3 For MiR-645	RNA Gene		21	GC08P056381	6.23	https://www.genecards.org/cgi-bin/carddisp.pl?gene=CERNA3
MAPK3	Mitogen-Activated Protein Kinase 3	Protein Coding	P27361	62	GC16M045720	6.20885229110718	https://www.genecards.org/cgi-bin/carddisp.pl?gene=MAPK3
TNC	Tenascin C	Protein Coding	P24821	62	GC09M115019	6.18170404434204	https://www.genecards.org/cgi-bin/carddisp.pl?gene=TNC
ANGPT4	Angiopoietin 4	Protein Coding	Q9Y264	51	GC20M000869	6.12792062759399	https://www.genecards.org/cgi-bin/carddisp.pl?gene=ANGPT4
CD47	CD47 Molecule	Protein Coding	Q08722	58	GC03M108043	6.08089733123779	https://www.genecards.org/cgi-bin/carddisp.pl?gene=CD47
MIR7-3HG	MIR7-3 Host Gene	RNA Gene	Q8N6C7	34	GC19P132003	6.06407117843628	https://www.genecards.org/cgi-bin/carddisp.pl?gene=MIR7-3HG
MMRN2	Multimerin 2	Protein Coding	Q9H8L6	41	GC10M086935	6.04446363449097	https://www.genecards.org/cgi-bin/carddisp.pl?gene=MMRN2
ERBB2	Erb-B2 Receptor Tyrosine Kinase 2	Protein Coding	P04626	68	GC17P039687	6.03572225570679	https://www.genecards.org/cgi-bin/carddisp.pl?gene=ERBB2
LEP	Leptin	Protein Coding	P41159	59	GC07P128241	6.01117706298828	https://www.genecards.org/cgi-bin/carddisp.pl?gene=LEP
CEACAM1	CEA Cell Adhesion Molecule 1	Protein Coding	P13688	56	GC19M042507	5.90324306488037	https://www.genecards.org/cgi-bin/carddisp.pl?gene=CEACAM1
KIT	KIT Proto-Oncogene, Receptor Tyrosine Kinase	Protein Coding	P10721	66	GC04P054657	5.84732723236084	https://www.genecards.org/cgi-bin/carddisp.pl?gene=KIT
RHOA	Ras Homolog Family Member A	Protein Coding	P61586	62	GC03M049359	5.84525012969971	https://www.genecards.org/cgi-bin/carddisp.pl?gene=RHOA
JAG1	Jagged Canonical Notch Ligand 1	Protein Coding	P78504	63	GC20M010637	5.84463977813721	https://www.genecards.org/cgi-bin/carddisp.pl?gene=JAG1
SNHG6	Small Nucleolar RNA Host Gene 6	RNA Gene		26	GC08M066921	5.80991554260254	https://www.genecards.org/cgi-bin/carddisp.pl?gene=SNHG6
FGFR3	Fibroblast Growth Factor Receptor 3	Protein Coding	P22607	68	GC04P005899	5.79711818695068	https://www.genecards.org/cgi-bin/carddisp.pl?gene=FGFR3
ANGPTL3	Angiopoietin Like 3	Protein Coding	Q9Y5C1	59	GC01P062597	5.78090047836304	https://www.genecards.org/cgi-bin/carddisp.pl?gene=ANGPTL3
VCAN	Versican	Protein Coding	P13611	59	GC05P083471	5.77417469024658	https://www.genecards.org/cgi-bin/carddisp.pl?gene=VCAN
FZD4	Frizzled Class Receptor 4	Protein Coding	Q9ULV1	62	GC11M086945	5.76765441894531	https://www.genecards.org/cgi-bin/carddisp.pl?gene=FZD4
EGLN1	Egl-9 Family Hypoxia Inducible Factor 1	Protein Coding	Q9GZT9	63	GC01M231363	5.74546384811401	https://www.genecards.org/cgi-bin/carddisp.pl?gene=EGLN1
HRG	Histidine Rich Glycoprotein	Protein Coding	P04196	56	GC03P186660	5.69997262954712	https://www.genecards.org/cgi-bin/carddisp.pl?gene=HRG
CXCR4	C-X-C Motif Chemokine Receptor 4	Protein Coding	P61073	65	GC02M136114	5.69550895690918	https://www.genecards.org/cgi-bin/carddisp.pl?gene=CXCR4
RECK	Reversion Inducing Cysteine Rich Protein With Kazal Motifs	Protein Coding	O95980	51	GC09P036036	5.69436073303223	https://www.genecards.org/cgi-bin/carddisp.pl?gene=RECK
MTOR	Mechanistic Target Of Rapamycin Kinase	Protein Coding	P42345	68	GC01M011106	5.69034147262573	https://www.genecards.org/cgi-bin/carddisp.pl?gene=MTOR
MALAT1	Metastasis Associated Lung Adenocarcinoma Transcript 1	RNA Gene		33	GC11P098972	5.64898872375488	https://www.genecards.org/cgi-bin/carddisp.pl?gene=MALAT1
MMP1	Matrix Metallopeptidase 1	Protein Coding	P03956	62	GC11M133503	5.62890386581421	https://www.genecards.org/cgi-bin/carddisp.pl?gene=MMP1
PTN	Pleiotrophin	Protein Coding	P21246	53	GC07M137227	5.61533451080322	https://www.genecards.org/cgi-bin/carddisp.pl?gene=PTN
RAC1	Rac Family Small GTPase 1	Protein Coding	P63000	62	GC07P015409	5.54984998703003	https://www.genecards.org/cgi-bin/carddisp.pl?gene=RAC1
ADAMTS1	ADAM Metallopeptidase With Thrombospondin Type 1 Motif 1	Protein Coding	Q9UHI8	57	GC21M026835	5.54027366638184	https://www.genecards.org/cgi-bin/carddisp.pl?gene=ADAMTS1
EPHB2	EPH Receptor B2	Protein Coding	P29323	65	GC01P022710	5.49534559249878	https://www.genecards.org/cgi-bin/carddisp.pl?gene=EPHB2
AKT2	AKT Serine/Threonine Kinase 2	Protein Coding	P31751	66	GC19M040230	5.47450685501099	https://www.genecards.org/cgi-bin/carddisp.pl?gene=AKT2
TNMD	Tenomodulin	Protein Coding	Q9H2S6	44	GC0XP100584	5.46949625015259	https://www.genecards.org/cgi-bin/carddisp.pl?gene=TNMD
MMP7	Matrix Metallopeptidase 7	Protein Coding	P09237	60	GC11M133496	5.45255708694458	https://www.genecards.org/cgi-bin/carddisp.pl?gene=MMP7
PROK1	Prokineticin 1	Protein Coding	P58294	47	GC01P110451	5.44970083236694	https://www.genecards.org/cgi-bin/carddisp.pl?gene=PROK1
RELA	RELA Proto-Oncogene, NF-KB Subunit	Protein Coding	Q04206	64	GC11M065653	5.42992115020752	https://www.genecards.org/cgi-bin/carddisp.pl?gene=RELA
BSG	Basigin (Ok Blood Group)	Protein Coding	P35613	56	GC19P000571	5.42915678024292	https://www.genecards.org/cgi-bin/carddisp.pl?gene=BSG
TMX2-CTNND1	TMX2-CTNND1 Readthrough (NMD Candidate)	RNA Gene		26	GC11P057712	5.42358255386353	https://www.genecards.org/cgi-bin/carddisp.pl?gene=TMX2-CTNND1
WARS1	Tryptophanyl-TRNA Synthetase 1	Protein Coding	P23381	59	GC14M122090	5.42343139648438	https://www.genecards.org/cgi-bin/carddisp.pl?gene=WARS1
MIAT	Myocardial Infarction Associated Transcript	RNA Gene		34	GC22P026646	5.39906454086304	https://www.genecards.org/cgi-bin/carddisp.pl?gene=MIAT
PTGS1	Prostaglandin-Endoperoxide Synthase 1	Protein Coding	P23219	59	GC09P122370	5.39368915557861	https://www.genecards.org/cgi-bin/carddisp.pl?gene=PTGS1
RHOJ	Ras Homolog Family Member J	Protein Coding	Q9H4E5	41	GC14P063204	5.36926937103271	https://www.genecards.org/cgi-bin/carddisp.pl?gene=RHOJ
BIRC5	Baculoviral IAP Repeat Containing 5	Protein Coding	O15392	58	GC17P078214	5.36646747589111	https://www.genecards.org/cgi-bin/carddisp.pl?gene=BIRC5
CXCL10	C-X-C Motif Chemokine Ligand 10	Protein Coding	P02778	56	GC04M076021	5.35070419311523	https://www.genecards.org/cgi-bin/carddisp.pl?gene=CXCL10
SOD2	Superoxide Dismutase 2	Protein Coding	P04179	61	GC06M159669	5.34490537643433	https://www.genecards.org/cgi-bin/carddisp.pl?gene=SOD2
MMP13	Matrix Metallopeptidase 13	Protein Coding	P45452	62	GC11M102942	5.33576250076294	https://www.genecards.org/cgi-bin/carddisp.pl?gene=MMP13
PPARG	Peroxisome Proliferator Activated Receptor Gamma	Protein Coding	P37231	65	GC03P012287	5.33396530151367	https://www.genecards.org/cgi-bin/carddisp.pl?gene=PPARG
ADAMTSL1	ADAMTS Like 1	Protein Coding	Q8N6G6	52	GC09P017906	5.30077791213989	https://www.genecards.org/cgi-bin/carddisp.pl?gene=ADAMTSL1
CALR	Calreticulin	Protein Coding	P27797	64	GC19P012938	5.27036237716675	https://www.genecards.org/cgi-bin/carddisp.pl?gene=CALR
COL4A1	Collagen Type IV Alpha 1 Chain	Protein Coding	P02462	60	GC13M110148	5.26071643829346	https://www.genecards.org/cgi-bin/carddisp.pl?gene=COL4A1
BCL2	BCL2 Apoptosis Regulator	Protein Coding	P10415	63	GC18M063123	5.25066566467285	https://www.genecards.org/cgi-bin/carddisp.pl?gene=BCL2
CASP3	Caspase 3	Protein Coding	P42574	62	GC04M184627	5.23211336135864	https://www.genecards.org/cgi-bin/carddisp.pl?gene=CASP3
SP1	Sp1 Transcription Factor	Protein Coding	P08047	58	GC12P053380	5.20648384094238	https://www.genecards.org/cgi-bin/carddisp.pl?gene=SP1
AIMP1	Aminoacyl TRNA Synthetase Complex Interacting Multifunctional Protein 1	Protein Coding	Q12904	58	GC04P106315	5.20491886138916	https://www.genecards.org/cgi-bin/carddisp.pl?gene=AIMP1
AGTR1	Angiotensin II Receptor Type 1	Protein Coding	P30556	65	GC03P148697	5.18234968185425	https://www.genecards.org/cgi-bin/carddisp.pl?gene=AGTR1
PDGFA	Platelet Derived Growth Factor Subunit A	Protein Coding	P04085	56	GC07M000497	5.16273736953735	https://www.genecards.org/cgi-bin/carddisp.pl?gene=PDGFA
EPHA1	EPH Receptor A1	Protein Coding	P21709	59	GC07M143390	5.14580011367798	https://www.genecards.org/cgi-bin/carddisp.pl?gene=EPHA1
BMP4	Bone Morphogenetic Protein 4	Protein Coding	P12644	62	GC14M053949	5.13533687591553	https://www.genecards.org/cgi-bin/carddisp.pl?gene=BMP4
KRIT1	KRIT1 Ankyrin Repeat Containing	Protein Coding	O00522	54	GC07M092198	5.13158702850342	https://www.genecards.org/cgi-bin/carddisp.pl?gene=KRIT1
ANGPTL4	Angiopoietin Like 4	Protein Coding	Q9BY76	56	GC19P008363	5.07563495635986	https://www.genecards.org/cgi-bin/carddisp.pl?gene=ANGPTL4
PRKD1	Protein Kinase D1	Protein Coding	Q15139	62	GC14M029576	5.07512474060059	https://www.genecards.org/cgi-bin/carddisp.pl?gene=PRKD1
IFNG	Interferon Gamma	Protein Coding	P01579	63	GC12M068154	5.0670952796936	https://www.genecards.org/cgi-bin/carddisp.pl?gene=IFNG
MMP3	Matrix Metallopeptidase 3	Protein Coding	P08254	62	GC11M102835	5.04666709899902	https://www.genecards.org/cgi-bin/carddisp.pl?gene=MMP3
MYC	MYC Proto-Oncogene, BHLH Transcription Factor	Protein Coding	P01106	65	GC08P127735	5.04332160949707	https://www.genecards.org/cgi-bin/carddisp.pl?gene=MYC
S1PR1	Sphingosine-1-Phosphate Receptor 1	Protein Coding	P21453	58	GC01P101236	4.99369621276855	https://www.genecards.org/cgi-bin/carddisp.pl?gene=S1PR1
COL2A1	Collagen Type II Alpha 1 Chain	Protein Coding	P02458	62	GC12M047972	4.99073648452759	https://www.genecards.org/cgi-bin/carddisp.pl?gene=COL2A1
ROBO4	Roundabout Guidance Receptor 4	Protein Coding	Q8WZ75	55	GC11M124883	4.94584846496582	https://www.genecards.org/cgi-bin/carddisp.pl?gene=ROBO4
UNC5B	Unc-5 Netrin Receptor B	Protein Coding	Q8IZJ1	51	GC10P071212	4.93368148803711	https://www.genecards.org/cgi-bin/carddisp.pl?gene=UNC5B
AGGF1	Angiogenic Factor With G-Patch And FHA Domains 1	Protein Coding	Q8N302	52	GC05P077029	4.91513442993164	https://www.genecards.org/cgi-bin/carddisp.pl?gene=AGGF1
EFNA1	Ephrin A1	Protein Coding	P20827	55	GC01P155127	4.9044303894043	https://www.genecards.org/cgi-bin/carddisp.pl?gene=EFNA1
MIR125A	MicroRNA 125a	RNA Gene		30	GC19P133539	4.89892721176147	https://www.genecards.org/cgi-bin/carddisp.pl?gene=MIR125A
IFNA1	Interferon Alpha 1	Protein Coding	P01562	51	GC09P021872	4.89886474609375	https://www.genecards.org/cgi-bin/carddisp.pl?gene=IFNA1
TNFSF12	TNF Superfamily Member 12	Protein Coding	O43508	51	GC17P132657	4.88746929168701	https://www.genecards.org/cgi-bin/carddisp.pl?gene=TNFSF12
IGF1R	Insulin Like Growth Factor 1 Receptor	Protein Coding	P08069	68	GC15P098648	4.88608837127686	https://www.genecards.org/cgi-bin/carddisp.pl?gene=IGF1R
F2R	Coagulation Factor II Thrombin Receptor	Protein Coding	P25116	58	GC05P076716	4.88594961166382	https://www.genecards.org/cgi-bin/carddisp.pl?gene=F2R
ZC3H12A	Zinc Finger CCCH-Type Containing 12A	Protein Coding	Q5D1E8	49	GC01P037474	4.86059474945068	https://www.genecards.org/cgi-bin/carddisp.pl?gene=ZC3H12A
RPS6KB1	Ribosomal Protein S6 Kinase B1	Protein Coding	P23443	62	GC17P059893	4.85173320770264	https://www.genecards.org/cgi-bin/carddisp.pl?gene=RPS6KB1
SOD2-OT1	SOD2 Overlapping Transcript 1	RNA Gene		20	GC06M159772	4.84290027618408	https://www.genecards.org/cgi-bin/carddisp.pl?gene=SOD2-OT1
VCAM1	Vascular Cell Adhesion Molecule 1	Protein Coding	P19320	58	GC01P100719	4.82864379882813	https://www.genecards.org/cgi-bin/carddisp.pl?gene=VCAM1
MIR223	MicroRNA 223	RNA Gene		30	GC0XP066018	4.81353950500488	https://www.genecards.org/cgi-bin/carddisp.pl?gene=MIR223
SERPINB5	Serpin Family B Member 5	Protein Coding	P36952	55	GC18P063476	4.79330396652222	https://www.genecards.org/cgi-bin/carddisp.pl?gene=SERPINB5
DCN	Decorin	Protein Coding	P07585	59	GC12M091140	4.76594877243042	https://www.genecards.org/cgi-bin/carddisp.pl?gene=DCN
PRKD2	Protein Kinase D2	Protein Coding	Q9BZL6	56	GC19M046674	4.76091384887695	https://www.genecards.org/cgi-bin/carddisp.pl?gene=PRKD2
HSPG2	Heparan Sulfate Proteoglycan 2	Protein Coding	P98160	60	GC01M021822	4.76048994064331	https://www.genecards.org/cgi-bin/carddisp.pl?gene=HSPG2
PCNA	Proliferating Cell Nuclear Antigen	Protein Coding	P12004	63	GC20M005114	4.73941993713379	https://www.genecards.org/cgi-bin/carddisp.pl?gene=PCNA
IL10	Interleukin 10	Protein Coding	P22301	60	GC01M206767	4.73502349853516	https://www.genecards.org/cgi-bin/carddisp.pl?gene=IL10
HDAC9	Histone Deacetylase 9	Protein Coding	Q9UKV0	63	GC07P018086	4.72779512405396	https://www.genecards.org/cgi-bin/carddisp.pl?gene=HDAC9
LRP5	LDL Receptor Related Protein 5	Protein Coding	O75197	62	GC11P068298	4.72350692749023	https://www.genecards.org/cgi-bin/carddisp.pl?gene=LRP5
HSP90AA1	Heat Shock Protein 90 Alpha Family Class A Member 1	Protein Coding	P07900	64	GC14M102080	4.71125602722168	https://www.genecards.org/cgi-bin/carddisp.pl?gene=HSP90AA1
RUNX2	RUNX Family Transcription Factor 2	Protein Coding	Q13950	59	GC06P156520	4.70665693283081	https://www.genecards.org/cgi-bin/carddisp.pl?gene=RUNX2
RASA1	RAS P21 Protein Activator 1	Protein Coding	P20936	59	GC05P087267	4.70049667358398	https://www.genecards.org/cgi-bin/carddisp.pl?gene=RASA1
RAF1	Raf-1 Proto-Oncogene, Serine/Threonine Kinase	Protein Coding	P04049	67	GC03M012583	4.69736623764038	https://www.genecards.org/cgi-bin/carddisp.pl?gene=RAF1
CSF1	Colony Stimulating Factor 1	Protein Coding	P09603	57	GC01P109917	4.69638299942017	https://www.genecards.org/cgi-bin/carddisp.pl?gene=CSF1
PLAUR	Plasminogen Activator, Urokinase Receptor	Protein Coding	Q03405	57	GC19M043646	4.66965913772583	https://www.genecards.org/cgi-bin/carddisp.pl?gene=PLAUR
PDE3B	Phosphodiesterase 3B	Protein Coding	Q13370	55	GC11P014643	4.66220760345459	https://www.genecards.org/cgi-bin/carddisp.pl?gene=PDE3B
CCND1	Cyclin D1	Protein Coding	P24385	66	GC11P069641	4.63706636428833	https://www.genecards.org/cgi-bin/carddisp.pl?gene=CCND1
EDIL3	EGF Like Repeats And Discoidin Domains 3	Protein Coding	O43854	48	GC05M083940	4.6263165473938	https://www.genecards.org/cgi-bin/carddisp.pl?gene=EDIL3
EGFL7	EGF Like Domain Multiple 7	Protein Coding	Q9UHF1	51	GC09P136658	4.6177282333374	https://www.genecards.org/cgi-bin/carddisp.pl?gene=EGFL7
CA9	Carbonic Anhydrase 9	Protein Coding	Q16790	59	GC09P035673	4.61363124847412	https://www.genecards.org/cgi-bin/carddisp.pl?gene=CA9
IL1RN	Interleukin 1 Receptor Antagonist	Protein Coding	P18510	62	GC02P148590	4.6002950668335	https://www.genecards.org/cgi-bin/carddisp.pl?gene=IL1RN
MIR494	MicroRNA 494	RNA Gene		26	GC14P119078	4.59437847137451	https://www.genecards.org/cgi-bin/carddisp.pl?gene=MIR494
F2RL1	F2R Like Trypsin Receptor 1	Protein Coding	P55085	56	GC05P076818	4.57820749282837	https://www.genecards.org/cgi-bin/carddisp.pl?gene=F2RL1
TGFB3	Transforming Growth Factor Beta 3	Protein Coding	P10600	61	GC14M075958	4.5781307220459	https://www.genecards.org/cgi-bin/carddisp.pl?gene=TGFB3
ICAM1	Intercellular Adhesion Molecule 1	Protein Coding	P05362	63	GC19P132284	4.57758045196533	https://www.genecards.org/cgi-bin/carddisp.pl?gene=ICAM1
IGF1	Insulin Like Growth Factor 1	Protein Coding	P05019	61	GC12M102395	4.56179141998291	https://www.genecards.org/cgi-bin/carddisp.pl?gene=IGF1
TNFSF15	TNF Superfamily Member 15	Protein Coding	O95150	55	GC09M114784	4.55812501907349	https://www.genecards.org/cgi-bin/carddisp.pl?gene=TNFSF15
PRSS23	Serine Protease 23	Protein Coding	O95084	51	GC11P086791	4.55143785476685	https://www.genecards.org/cgi-bin/carddisp.pl?gene=PRSS23
CSF3	Colony Stimulating Factor 3	Protein Coding	P09919	54	GC17P040015	4.54161071777344	https://www.genecards.org/cgi-bin/carddisp.pl?gene=CSF3
SMAD1	SMAD Family Member 1	Protein Coding	Q15797	56	GC04P145481	4.54019975662231	https://www.genecards.org/cgi-bin/carddisp.pl?gene=SMAD1
IL1A	Interleukin 1 Alpha	Protein Coding	P01583	58	GC02M112773	4.51616764068604	https://www.genecards.org/cgi-bin/carddisp.pl?gene=IL1A
NTRK1	Neurotrophic Receptor Tyrosine Kinase 1	Protein Coding	P04629	62	GC01P156815	4.50450563430786	https://www.genecards.org/cgi-bin/carddisp.pl?gene=NTRK1
MIR377	MicroRNA 377	RNA Gene		27	GC14P119063	4.4948410987854	https://www.genecards.org/cgi-bin/carddisp.pl?gene=MIR377
SDC1	Syndecan 1	Protein Coding	P18827	55	GC02M020200	4.49479389190674	https://www.genecards.org/cgi-bin/carddisp.pl?gene=SDC1
MIR146B	MicroRNA 146b	RNA Gene		30	GC10P102436	4.48709344863892	https://www.genecards.org/cgi-bin/carddisp.pl?gene=MIR146B
FGFR4	Fibroblast Growth Factor Receptor 4	Protein Coding	P22455	65	GC05P177086	4.48636150360107	https://www.genecards.org/cgi-bin/carddisp.pl?gene=FGFR4
MCAM	Melanoma Cell Adhesion Molecule	Protein Coding	P43121	54	GC11M119308	4.47559976577759	https://www.genecards.org/cgi-bin/carddisp.pl?gene=MCAM
EDN1	Endothelin 1	Protein Coding	P05305	61	GC06P012497	4.46572971343994	https://www.genecards.org/cgi-bin/carddisp.pl?gene=EDN1
MIR210	MicroRNA 210	RNA Gene		30	GC11M013222	4.44079065322876	https://www.genecards.org/cgi-bin/carddisp.pl?gene=MIR210
TUG1	Taurine Up-Regulated 1	Protein Coding	A0A6I8PU40	33	GC22P030969	4.43970203399658	https://www.genecards.org/cgi-bin/carddisp.pl?gene=TUG1
ADGRA2	Adhesion G Protein-Coupled Receptor A2	Protein Coding	Q96PE1	48	GC08P040851	4.43045473098755	https://www.genecards.org/cgi-bin/carddisp.pl?gene=ADGRA2
ECSCR	Endothelial Cell Surface Expressed Chemotaxis And Apoptosis Regulator	Protein Coding	Q19T08	34	GC05M139448	4.41663980484009	https://www.genecards.org/cgi-bin/carddisp.pl?gene=ECSCR
CXCR3	C-X-C Motif Chemokine Receptor 3	Protein Coding	P49682	57	GC0XM071615	4.41663265228271	https://www.genecards.org/cgi-bin/carddisp.pl?gene=CXCR3
PWAR1	Prader Willi/Angelman Region RNA 1	RNA Gene		23	GC15P025135	4.40260362625122	https://www.genecards.org/cgi-bin/carddisp.pl?gene=PWAR1
CIB1	Calcium And Integrin Binding 1	Protein Coding	Q99828	54	GC15M090229	4.37800884246826	https://www.genecards.org/cgi-bin/carddisp.pl?gene=CIB1
SMAD5-AS1	SMAD5 Antisense RNA 1	RNA Gene	Q9Y6J3	30	GC05M136129	4.34729385375977	https://www.genecards.org/cgi-bin/carddisp.pl?gene=SMAD5-AS1
KLK3	Kallikrein Related Peptidase 3	Protein Coding	P07288	59	GC19P050854	4.32594156265259	https://www.genecards.org/cgi-bin/carddisp.pl?gene=KLK3
ESR1	Estrogen Receptor 1	Protein Coding	P03372	66	GC06P151656	4.32432413101196	https://www.genecards.org/cgi-bin/carddisp.pl?gene=ESR1
PTK2B	Protein Tyrosine Kinase 2 Beta	Protein Coding	Q14289	62	GC08P027311	4.32366275787354	https://www.genecards.org/cgi-bin/carddisp.pl?gene=PTK2B
CAV1	Caveolin 1	Protein Coding	Q03135	61	GC07P116524	4.3198823928833	https://www.genecards.org/cgi-bin/carddisp.pl?gene=CAV1
COL15A1	Collagen Type XV Alpha 1 Chain	Protein Coding	P39059	50	GC09P098943	4.31936931610107	https://www.genecards.org/cgi-bin/carddisp.pl?gene=COL15A1
E2F7	E2F Transcription Factor 7	Protein Coding	Q96AV8	44	GC12M077021	4.31823921203613	https://www.genecards.org/cgi-bin/carddisp.pl?gene=E2F7
MDK	Midkine	Protein Coding	P21741	56	GC11P046380	4.31658697128296	https://www.genecards.org/cgi-bin/carddisp.pl?gene=MDK
METAP2	Methionyl Aminopeptidase 2	Protein Coding	P50579	56	GC12P095473	4.30698490142822	https://www.genecards.org/cgi-bin/carddisp.pl?gene=METAP2
ABL1	ABL Proto-Oncogene 1, Non-Receptor Tyrosine Kinase	Protein Coding	P00519	65	GC09P130713	4.2989649772644	https://www.genecards.org/cgi-bin/carddisp.pl?gene=ABL1
MIR217	MicroRNA 217	RNA Gene		25	GC02M055982	4.29747581481934	https://www.genecards.org/cgi-bin/carddisp.pl?gene=MIR217
LOC102723566	Uncharacterized LOC102723566	RNA Gene		19	GC09P127816	4.29456758499146	https://www.genecards.org/cgi-bin/carddisp.pl?gene=LOC102723566
APLNR	Apelin Receptor	Protein Coding	P35414	55	GC11M057233	4.29051733016968	https://www.genecards.org/cgi-bin/carddisp.pl?gene=APLNR
BDNF	Brain Derived Neurotrophic Factor	Protein Coding	P23560	62	GC11M027654	4.28894901275635	https://www.genecards.org/cgi-bin/carddisp.pl?gene=BDNF
PDCD10	Programmed Cell Death 10	Protein Coding	Q9BUL8	53	GC03M167683	4.28258085250854	https://www.genecards.org/cgi-bin/carddisp.pl?gene=PDCD10
EZH2	Enhancer Of Zeste 2 Polycomb Repressive Complex 2 Subunit	Protein Coding	Q15910	66	GC07M148807	4.27648973464966	https://www.genecards.org/cgi-bin/carddisp.pl?gene=EZH2
ESM1	Endothelial Cell Specific Molecule 1	Protein Coding	Q9NQ30	51	GC05M054977	4.25778388977051	https://www.genecards.org/cgi-bin/carddisp.pl?gene=ESM1
PTPN11	Protein Tyrosine Phosphatase Non-Receptor Type 11	Protein Coding	Q06124	66	GC12P112418	4.24041700363159	https://www.genecards.org/cgi-bin/carddisp.pl?gene=PTPN11
SEMA4A	Semaphorin 4A	Protein Coding	Q9H3S1	54	GC01P156147	4.22164440155029	https://www.genecards.org/cgi-bin/carddisp.pl?gene=SEMA4A
LEF1-AS1	LEF1 Antisense RNA 1	RNA Gene		26	GC04P108167	4.21739768981934	https://www.genecards.org/cgi-bin/carddisp.pl?gene=LEF1-AS1
FOS	Fos Proto-Oncogene, AP-1 Transcription Factor Subunit	Protein Coding	P01100	63	GC14P075278	4.21293878555298	https://www.genecards.org/cgi-bin/carddisp.pl?gene=FOS
GREM1	Gremlin 1, DAN Family BMP Antagonist	Protein Coding	O60565	56	GC15P174912	4.20763158798218	https://www.genecards.org/cgi-bin/carddisp.pl?gene=GREM1
MIF	Macrophage Migration Inhibitory Factor	Protein Coding	P14174	61	GC22P023894	4.20149564743042	https://www.genecards.org/cgi-bin/carddisp.pl?gene=MIF
PIK3CB	Phosphatidylinositol-4,5-Bisphosphate 3-Kinase Catalytic Subunit Beta	Protein Coding	P42338	62	GC03M138652	4.19178056716919	https://www.genecards.org/cgi-bin/carddisp.pl?gene=PIK3CB
LINC00323	Long Intergenic Non-Protein Coding RNA 323	RNA Gene		25	GC21M041141	4.18114757537842	https://www.genecards.org/cgi-bin/carddisp.pl?gene=LINC00323
PLCG1	Phospholipase C Gamma 1	Protein Coding	P19174	62	GC20P041136	4.17088174819946	https://www.genecards.org/cgi-bin/carddisp.pl?gene=PLCG1
PGR-AS1	PGR Antisense RNA 1	RNA Gene		19	GC11P101136	4.16291427612305	https://www.genecards.org/cgi-bin/carddisp.pl?gene=PGR-AS1
COL1A1	Collagen Type I Alpha 1 Chain	Protein Coding	P02452	62	GC17M089744	4.1608099937439	https://www.genecards.org/cgi-bin/carddisp.pl?gene=COL1A1
NGF	Nerve Growth Factor	Protein Coding	P01138	63	GC01M115285	4.14802598953247	https://www.genecards.org/cgi-bin/carddisp.pl?gene=NGF
MINAR1	Membrane Integral NOTCH2 Associated Receptor 1	Protein Coding	Q9UPX6	33	GC15P175946	4.14160871505737	https://www.genecards.org/cgi-bin/carddisp.pl?gene=MINAR1
XBP1	X-Box Binding Protein 1	Protein Coding	P17861	59	GC22M028794	4.13728618621826	https://www.genecards.org/cgi-bin/carddisp.pl?gene=XBP1
EPHB1	EPH Receptor B1	Protein Coding	P54762	60	GC03P134795	4.1312141418457	https://www.genecards.org/cgi-bin/carddisp.pl?gene=EPHB1
CXCR2	C-X-C Motif Chemokine Receptor 2	Protein Coding	P25025	62	GC02P218125	4.12482643127441	https://www.genecards.org/cgi-bin/carddisp.pl?gene=CXCR2
JAM3	Junctional Adhesion Molecule 3	Protein Coding	Q9BX67	55	GC11P134083	4.1190185546875	https://www.genecards.org/cgi-bin/carddisp.pl?gene=JAM3
RNF213	Ring Finger Protein 213	Protein Coding	Q63HN8	50	GC17P080260	4.11393451690674	https://www.genecards.org/cgi-bin/carddisp.pl?gene=RNF213
APLN	Apelin	Protein Coding	Q9ULZ1	48	GC0XM129645	4.11275863647461	https://www.genecards.org/cgi-bin/carddisp.pl?gene=APLN
SEMA3E	Semaphorin 3E	Protein Coding	O15041	56	GC07M083363	4.1030011177063	https://www.genecards.org/cgi-bin/carddisp.pl?gene=SEMA3E
EMP2	Epithelial Membrane Protein 2	Protein Coding	P54851	55	GC16M027292	4.09382820129395	https://www.genecards.org/cgi-bin/carddisp.pl?gene=EMP2
ITGB1BP1	Integrin Subunit Beta 1 Binding Protein 1	Protein Coding	O14713	47	GC02M009391	4.08281850814819	https://www.genecards.org/cgi-bin/carddisp.pl?gene=ITGB1BP1
FLT3	Fms Related Receptor Tyrosine Kinase 3	Protein Coding	P36888	66	GC13M028003	4.06809139251709	https://www.genecards.org/cgi-bin/carddisp.pl?gene=FLT3
KRAS	KRAS Proto-Oncogene, GTPase	Protein Coding	P01116	66	GC12M033285	4.05	https://www.genecards.org/cgi-bin/carddisp.pl?gene=KRAS
ROCK1	Rho Associated Coiled-Coil Containing Protein Kinase 1	Protein Coding	Q13464	62	GC18M036048	4.04148960113525	https://www.genecards.org/cgi-bin/carddisp.pl?gene=ROCK1
CD44	CD44 Molecule (IN Blood Group)	Protein Coding	P16070	61	GC11P035139	4.04088592529297	https://www.genecards.org/cgi-bin/carddisp.pl?gene=CD44
MIR20A	MicroRNA 20a	RNA Gene		29	GC13P091717	4.03868436813354	https://www.genecards.org/cgi-bin/carddisp.pl?gene=MIR20A
IL17F	Interleukin 17F	Protein Coding	Q96PD4	53	GC06M100650	4.0385217666626	https://www.genecards.org/cgi-bin/carddisp.pl?gene=IL17F
TMIGD2	Transmembrane And Immunoglobulin Domain Containing 2	Protein Coding	Q96BF3	40	GC19M004292	4.03707790374756	https://www.genecards.org/cgi-bin/carddisp.pl?gene=TMIGD2
SIRT1	Sirtuin 1	Protein Coding	Q96EB6	62	GC10P067884	4.03174448013306	https://www.genecards.org/cgi-bin/carddisp.pl?gene=SIRT1
MKI67	Marker Of Proliferation Ki-67	Protein Coding	P46013	56	GC10M128096	4.02953243255615	https://www.genecards.org/cgi-bin/carddisp.pl?gene=MKI67
CD248	CD248 Molecule	Protein Coding	Q9HCU0	48	GC11M066314	4.02566289901733	https://www.genecards.org/cgi-bin/carddisp.pl?gene=CD248
AAMP	Angio Associated Migratory Cell Protein	Protein Coding	Q13685	48	GC02M218264	4.02409839630127	https://www.genecards.org/cgi-bin/carddisp.pl?gene=AAMP
VAV3	Vav Guanine Nucleotide Exchange Factor 3	Protein Coding	Q9UKW4	55	GC01M107571	4.02345561981201	https://www.genecards.org/cgi-bin/carddisp.pl?gene=VAV3
F2	Coagulation Factor II, Thrombin	Protein Coding	P00734	63	GC11P048362	4.00622940063477	https://www.genecards.org/cgi-bin/carddisp.pl?gene=F2
CSF1R	Colony Stimulating Factor 1 Receptor	Protein Coding	P07333	65	GC05M150053	3.99920129776001	https://www.genecards.org/cgi-bin/carddisp.pl?gene=CSF1R
AMOTL2	Angiomotin Like 2	Protein Coding	Q9Y2J4	42	GC03M134355	3.98267984390259	https://www.genecards.org/cgi-bin/carddisp.pl?gene=AMOTL2
LINC00667	Long Intergenic Non-Protein Coding RNA 667	RNA Gene		22	GC18P005233	3.98261308670044	https://www.genecards.org/cgi-bin/carddisp.pl?gene=LINC00667
CXCL1	C-X-C Motif Chemokine Ligand 1	Protein Coding	P09341	56	GC04P073869	3.95797491073608	https://www.genecards.org/cgi-bin/carddisp.pl?gene=CXCL1
LINC02605	Long Intergenic Non-Protein Coding RNA 2605	RNA Gene		22	GC08P078838	3.95040345191956	https://www.genecards.org/cgi-bin/carddisp.pl?gene=LINC02605
SRPX2	Sushi Repeat Containing Protein X-Linked 2	Protein Coding	O60687	53	GC0XP100648	3.94806575775146	https://www.genecards.org/cgi-bin/carddisp.pl?gene=SRPX2
EP300	E1A Binding Protein P300	Protein Coding	Q09472	65	GC22P081600	3.94653630256653	https://www.genecards.org/cgi-bin/carddisp.pl?gene=EP300
TWIST1	Twist Family BHLH Transcription Factor 1	Protein Coding	Q15672	59	GC07M019020	3.94081377983093	https://www.genecards.org/cgi-bin/carddisp.pl?gene=TWIST1
TSPAN12	Tetraspanin 12	Protein Coding	O95859	52	GC07M120787	3.93748450279236	https://www.genecards.org/cgi-bin/carddisp.pl?gene=TSPAN12
XIST	X Inactive Specific Transcript	RNA Gene		32	GC0XM073820	3.93303346633911	https://www.genecards.org/cgi-bin/carddisp.pl?gene=XIST
IL2	Interleukin 2	Protein Coding	P60568	58	GC04M122451	3.92946243286133	https://www.genecards.org/cgi-bin/carddisp.pl?gene=IL2
CASP8	Caspase 8	Protein Coding	Q14790	65	GC02P201233	3.92860078811646	https://www.genecards.org/cgi-bin/carddisp.pl?gene=CASP8
NDRG1	N-Myc Downstream Regulated 1	Protein Coding	Q92597	57	GC08M133237	3.92546129226685	https://www.genecards.org/cgi-bin/carddisp.pl?gene=NDRG1
MIR15A	MicroRNA 15a	RNA Gene		25	GC13M050049	3.91223740577698	https://www.genecards.org/cgi-bin/carddisp.pl?gene=MIR15A
PDGFC	Platelet Derived Growth Factor C	Protein Coding	Q9NRA1	54	GC04M156760	3.89788508415222	https://www.genecards.org/cgi-bin/carddisp.pl?gene=PDGFC
GAS5	Growth Arrest Specific 5	RNA Gene		32	GC01M173947	3.89684534072876	https://www.genecards.org/cgi-bin/carddisp.pl?gene=GAS5
RAPGEF3	Rap Guanine Nucleotide Exchange Factor 3	Protein Coding	O95398	55	GC12M047736	3.87210035324097	https://www.genecards.org/cgi-bin/carddisp.pl?gene=RAPGEF3
PXN	Paxillin	Protein Coding	P49023	58	GC12M120210	3.86638760566711	https://www.genecards.org/cgi-bin/carddisp.pl?gene=PXN
STAB1	Stabilin 1	Protein Coding	Q9NY15	50	GC03P052495	3.8636839389801	https://www.genecards.org/cgi-bin/carddisp.pl?gene=STAB1
MIR18A	MicroRNA 18a	RNA Gene		27	GC13P091719	3.86190724372864	https://www.genecards.org/cgi-bin/carddisp.pl?gene=MIR18A
RAB4B-EGLN2	RAB4B-EGLN2 Readthrough (NMD Candidate)	RNA Gene		20	GC19P040778	3.85753107070923	https://www.genecards.org/cgi-bin/carddisp.pl?gene=RAB4B-EGLN2
CBL	Cbl Proto-Oncogene	Protein Coding	P22681	64	GC11P119206	3.84264254570007	https://www.genecards.org/cgi-bin/carddisp.pl?gene=CBL
HIPK2	Homeodomain Interacting Protein Kinase 2	Protein Coding	Q9H2X6	56	GC07M139561	3.83278203010559	https://www.genecards.org/cgi-bin/carddisp.pl?gene=HIPK2
MIR199A1	MicroRNA 199a-1	RNA Gene		29	GC19M010817	3.82300353050232	https://www.genecards.org/cgi-bin/carddisp.pl?gene=MIR199A1
SPARC	Secreted Protein Acidic And Cysteine Rich	Protein Coding	P09486	62	GC05M151661	3.81977891921997	https://www.genecards.org/cgi-bin/carddisp.pl?gene=SPARC
MAGI1	Membrane Associated Guanylate Kinase, WW And PDZ Domain Containing 1	Protein Coding	Q96QZ7	52	GC03M065330	3.81929063796997	https://www.genecards.org/cgi-bin/carddisp.pl?gene=MAGI1
AGT	Angiotensinogen	Protein Coding	P01019	62	GC01M230690	3.8177375793457	https://www.genecards.org/cgi-bin/carddisp.pl?gene=AGT
HULC	Hepatocellular Carcinoma Up-Regulated Long Non-Coding RNA	RNA Gene		29	GC06P008703	3.81482458114624	https://www.genecards.org/cgi-bin/carddisp.pl?gene=HULC
CHI3L1	Chitinase 3 Like 1	Protein Coding	P36222	58	GC01M203148	3.7985098361969	https://www.genecards.org/cgi-bin/carddisp.pl?gene=CHI3L1
MIR216A	MicroRNA 216a	RNA Gene		29	GC02M055988	3.78973865509033	https://www.genecards.org/cgi-bin/carddisp.pl?gene=MIR216A
IL18	Interleukin 18	Protein Coding	Q14116	56	GC11M112143	3.78	https://www.genecards.org/cgi-bin/carddisp.pl?gene=IL18
MEOX2	Mesenchyme Homeobox 2	Protein Coding	P50222	51	GC07M015617	3.77525448799133	https://www.genecards.org/cgi-bin/carddisp.pl?gene=MEOX2
JMJD8	Jumonji Domain Containing 8	Protein Coding	Q96S16	40	GC16M000681	3.77343225479126	https://www.genecards.org/cgi-bin/carddisp.pl?gene=JMJD8
MAPK8	Mitogen-Activated Protein Kinase 8	Protein Coding	P45983	62	GC10P048306	3.76897168159485	https://www.genecards.org/cgi-bin/carddisp.pl?gene=MAPK8
MIR29A	MicroRNA 29a	RNA Gene		30	GC07M130876	3.76471376419067	https://www.genecards.org/cgi-bin/carddisp.pl?gene=MIR29A
ADIPOQ	Adiponectin, C1Q And Collagen Domain Containing	Protein Coding	Q15848	59	GC03P186842	3.76068568229675	https://www.genecards.org/cgi-bin/carddisp.pl?gene=ADIPOQ
ANXA2	Annexin A2	Protein Coding	P07355	59	GC15M060347	3.75228905677795	https://www.genecards.org/cgi-bin/carddisp.pl?gene=ANXA2
CRP	C-Reactive Protein	Protein Coding	P02741	58	GC01M165279	3.74449968338013	https://www.genecards.org/cgi-bin/carddisp.pl?gene=CRP
IL17A	Interleukin 17A	Protein Coding	Q16552	55	GC06P052186	3.73846673965454	https://www.genecards.org/cgi-bin/carddisp.pl?gene=IL17A
SEMA6A	Semaphorin 6A	Protein Coding	Q9H2E6	52	GC05M116443	3.72210168838501	https://www.genecards.org/cgi-bin/carddisp.pl?gene=SEMA6A
HMGB1	High Mobility Group Box 1	Protein Coding	P09429	62	GC13M030456	3.71855354309082	https://www.genecards.org/cgi-bin/carddisp.pl?gene=HMGB1
TGIF1	TGFB Induced Factor Homeobox 1	Protein Coding	Q15583	58	GC18P003411	3.71326804161072	https://www.genecards.org/cgi-bin/carddisp.pl?gene=TGIF1
YAP1	Yes1 Associated Transcriptional Regulator	Protein Coding	P46937	61	GC11P102110	3.71025371551514	https://www.genecards.org/cgi-bin/carddisp.pl?gene=YAP1
EPOR	Erythropoietin Receptor	Protein Coding	P19235	61	GC19M011377	3.70550584793091	https://www.genecards.org/cgi-bin/carddisp.pl?gene=EPOR
YJEFN3	YjeF N-Terminal Domain Containing 3	Protein Coding	A6XGL0	35	GC19P019528	3.70229554176331	https://www.genecards.org/cgi-bin/carddisp.pl?gene=YJEFN3
FASLG	Fas Ligand	Protein Coding	P48023	61	GC01P172659	3.69720077514648	https://www.genecards.org/cgi-bin/carddisp.pl?gene=FASLG
ING4	Inhibitor Of Growth Family Member 4	Protein Coding	Q9UNL4	51	GC12M006650	3.69713187217712	https://www.genecards.org/cgi-bin/carddisp.pl?gene=ING4
NTN4	Netrin 4	Protein Coding	Q9HB63	52	GC12M095657	3.6960334777832	https://www.genecards.org/cgi-bin/carddisp.pl?gene=NTN4
MIR17	MicroRNA 17	RNA Gene		28	GC13P091350	3.69514584541321	https://www.genecards.org/cgi-bin/carddisp.pl?gene=MIR17
LINC01139	Long Intergenic Non-Protein Coding RNA 1139	RNA Gene		22	GC01M238480	3.69395089149475	https://www.genecards.org/cgi-bin/carddisp.pl?gene=LINC01139
S100A4	S100 Calcium Binding Protein A4	Protein Coding	P26447	57	GC01M153543	3.6899299621582	https://www.genecards.org/cgi-bin/carddisp.pl?gene=S100A4
CDKN2B-AS1	CDKN2B Antisense RNA 1	RNA Gene		32	GC09P021994	3.67833375930786	https://www.genecards.org/cgi-bin/carddisp.pl?gene=CDKN2B-AS1
HBEGF	Heparin Binding EGF Like Growth Factor	Protein Coding	Q99075	57	GC05M140332	3.66915464401245	https://www.genecards.org/cgi-bin/carddisp.pl?gene=HBEGF
ITGB5	Integrin Subunit Beta 5	Protein Coding	P18084	56	GC03M124761	3.66884589195251	https://www.genecards.org/cgi-bin/carddisp.pl?gene=ITGB5
PLXND1	Plexin D1	Protein Coding	Q9Y4D7	55	GC03M129555	3.66802954673767	https://www.genecards.org/cgi-bin/carddisp.pl?gene=PLXND1
RTN4	Reticulon 4	Protein Coding	Q9NQC3	56	GC02M054934	3.65702819824219	https://www.genecards.org/cgi-bin/carddisp.pl?gene=RTN4
CXCL5	C-X-C Motif Chemokine Ligand 5	Protein Coding	P42830	51	GC04M073995	3.6458797454834	https://www.genecards.org/cgi-bin/carddisp.pl?gene=CXCL5
SARS1	Seryl-TRNA Synthetase 1	Protein Coding	P49591	55	GC01P109768	3.63141417503357	https://www.genecards.org/cgi-bin/carddisp.pl?gene=SARS1
FGFBP1	Fibroblast Growth Factor Binding Protein 1	Protein Coding	Q14512	48	GC04M015937	3.63134956359863	https://www.genecards.org/cgi-bin/carddisp.pl?gene=FGFBP1
IGFBP3	Insulin Like Growth Factor Binding Protein 3	Protein Coding	P17936	59	GC07M045912	3.62910485267639	https://www.genecards.org/cgi-bin/carddisp.pl?gene=IGFBP3
CHRDL1	Chordin Like 1	Protein Coding	Q9BU40	51	GC0XM110674	3.61754131317139	https://www.genecards.org/cgi-bin/carddisp.pl?gene=CHRDL1
PTX3	Pentraxin 3	Protein Coding	P26022	55	GC03P157436	3.61719989776611	https://www.genecards.org/cgi-bin/carddisp.pl?gene=PTX3
MIR192	MicroRNA 192	RNA Gene		30	GC11M064891	3.6063220500946	https://www.genecards.org/cgi-bin/carddisp.pl?gene=MIR192
PDGFD	Platelet Derived Growth Factor D	Protein Coding	Q9GZP0	55	GC11M103907	3.59885787963867	https://www.genecards.org/cgi-bin/carddisp.pl?gene=PDGFD
TNFRSF11B	TNF Receptor Superfamily Member 11b	Protein Coding	O00300	59	GC08M118923	3.58991360664368	https://www.genecards.org/cgi-bin/carddisp.pl?gene=TNFRSF11B
TGM2	Transglutaminase 2	Protein Coding	P21980	60	GC20M038127	3.5790057182312	https://www.genecards.org/cgi-bin/carddisp.pl?gene=TGM2
NFE2L2	NFE2 Like BZIP Transcription Factor 2	Protein Coding	Q16236	63	GC02M177227	3.5788037776947	https://www.genecards.org/cgi-bin/carddisp.pl?gene=NFE2L2
THBD	Thrombomodulin	Protein Coding	P07204	58	GC20M023026	3.57689380645752	https://www.genecards.org/cgi-bin/carddisp.pl?gene=THBD
SHC1	SHC Adaptor Protein 1	Protein Coding	P29353	57	GC01M154962	3.57641792297363	https://www.genecards.org/cgi-bin/carddisp.pl?gene=SHC1
PROX1	Prospero Homeobox 1	Protein Coding	Q92786	55	GC01P213983	3.57027196884155	https://www.genecards.org/cgi-bin/carddisp.pl?gene=PROX1
MDM2	MDM2 Proto-Oncogene	Protein Coding	Q00987	66	GC12P068808	3.56729245185852	https://www.genecards.org/cgi-bin/carddisp.pl?gene=MDM2
SNHG15	Small Nucleolar RNA Host Gene 15	RNA Gene		29	GC07M045537	3.5562744140625	https://www.genecards.org/cgi-bin/carddisp.pl?gene=SNHG15
ITGA6	Integrin Subunit Alpha 6	Protein Coding	P23229	62	GC02P172241	3.54842925071716	https://www.genecards.org/cgi-bin/carddisp.pl?gene=ITGA6
ROBO1	Roundabout Guidance Receptor 1	Protein Coding	Q9Y6N7	57	GC03M078597	3.53625869750977	https://www.genecards.org/cgi-bin/carddisp.pl?gene=ROBO1
BRAF	B-Raf Proto-Oncogene, Serine/Threonine Kinase	Protein Coding	P15056	66	GC07M140783	3.51992321014404	https://www.genecards.org/cgi-bin/carddisp.pl?gene=BRAF
ILK	Integrin Linked Kinase	Protein Coding	Q13418	58	GC11P014351	3.51396489143372	https://www.genecards.org/cgi-bin/carddisp.pl?gene=ILK
PGR	Progesterone Receptor	Protein Coding	P06401	62	GC11M133477	3.50915241241455	https://www.genecards.org/cgi-bin/carddisp.pl?gene=PGR
EMC10	ER Membrane Protein Complex Subunit 10	Protein Coding	Q5UCC4	48	GC19P050476	3.50376105308533	https://www.genecards.org/cgi-bin/carddisp.pl?gene=EMC10
CDKN1B	Cyclin Dependent Kinase Inhibitor 1B	Protein Coding	P46527	61	GC12P047017	3.49992179870605	https://www.genecards.org/cgi-bin/carddisp.pl?gene=CDKN1B
MIR23A	MicroRNA 23a	RNA Gene		30	GC19M100412	3.49494433403015	https://www.genecards.org/cgi-bin/carddisp.pl?gene=MIR23A
HAR1B	Highly Accelerated Region 1B	RNA Gene		25	GC20M063095	3.47678661346436	https://www.genecards.org/cgi-bin/carddisp.pl?gene=HAR1B
CCL5	C-C Motif Chemokine Ligand 5	Protein Coding	P13501	56	GC17M035871	3.46500492095947	https://www.genecards.org/cgi-bin/carddisp.pl?gene=CCL5
BMP2	Bone Morphogenetic Protein 2	Protein Coding	P12643	58	GC20P006767	3.46173572540283	https://www.genecards.org/cgi-bin/carddisp.pl?gene=BMP2
CX3CR1	C-X3-C Motif Chemokine Receptor 1	Protein Coding	P49238	57	GC03M039279	3.46136617660522	https://www.genecards.org/cgi-bin/carddisp.pl?gene=CX3CR1
NOTCH4	Notch Receptor 4	Protein Coding	Q99466	58	GC06M100334	3.44998121261597	https://www.genecards.org/cgi-bin/carddisp.pl?gene=NOTCH4
EGR1	Early Growth Response 1	Protein Coding	P18146	57	GC05P138465	3.44412851333618	https://www.genecards.org/cgi-bin/carddisp.pl?gene=EGR1
IL32	Interleukin 32	Protein Coding	P24001	50	GC16P104084	3.44162034988403	https://www.genecards.org/cgi-bin/carddisp.pl?gene=IL32
MPL	MPL Proto-Oncogene, Thrombopoietin Receptor	Protein Coding	P40238	60	GC01P043337	3.40414333343506	https://www.genecards.org/cgi-bin/carddisp.pl?gene=MPL
SMOC2	SPARC Related Modular Calcium Binding 2	Protein Coding	Q9H3U7	51	GC06P168441	3.39938497543335	https://www.genecards.org/cgi-bin/carddisp.pl?gene=SMOC2
CREBBP	CREB Binding Protein	Protein Coding	Q92793	67	GC16M027070	3.37844300270081	https://www.genecards.org/cgi-bin/carddisp.pl?gene=CREBBP
CCNH	Cyclin H	Protein Coding	P51946	59	GC05M087311	3.36820459365845	https://www.genecards.org/cgi-bin/carddisp.pl?gene=CCNH
KCP	Kielin Cysteine Rich BMP Regulator	Protein Coding	Q6ZWJ8	45	GC07M128862	3.36820459365845	https://www.genecards.org/cgi-bin/carddisp.pl?gene=KCP
LINC00336	Long Intergenic Non-Protein Coding RNA 336	RNA Gene	Q6ZUF6	32	GC06M033586	3.36820459365845	https://www.genecards.org/cgi-bin/carddisp.pl?gene=LINC00336
ZEB1-AS1	ZEB1 Antisense RNA 1	RNA Gene		26	GC10M031166	3.36820459365845	https://www.genecards.org/cgi-bin/carddisp.pl?gene=ZEB1-AS1
LINC00596	Long Intergenic Non-Protein Coding RNA 596	RNA Gene	Q86U02	24	GC14M027935	3.36820459365845	https://www.genecards.org/cgi-bin/carddisp.pl?gene=LINC00596
FAM66B	Family With Sequence Similarity 66 Member B	RNA Gene		21	GC08M007286	3.36820459365845	https://www.genecards.org/cgi-bin/carddisp.pl?gene=FAM66B
LINC01538	Long Intergenic Non-Protein Coding RNA 1538	RNA Gene		20	GC18M064193	3.36820459365845	https://www.genecards.org/cgi-bin/carddisp.pl?gene=LINC01538
SMIM2-IT1	SMIM2 Intronic Transcript 1	RNA Gene		20	GC13M044146	3.36820459365845	https://www.genecards.org/cgi-bin/carddisp.pl?gene=SMIM2-IT1
SPRY4-AS1	SPRY4 Antisense RNA 1	RNA Gene		20	GC05P155529	3.36820459365845	https://www.genecards.org/cgi-bin/carddisp.pl?gene=SPRY4-AS1
LINC00929	Long Intergenic Non-Protein Coding RNA 929	RNA Gene		19	GC15P174600	3.36820459365845	https://www.genecards.org/cgi-bin/carddisp.pl?gene=LINC00929
LINC01204	Long Intergenic Non-Protein Coding RNA 1204	RNA Gene		19	GC0XP045367	3.36820459365845	https://www.genecards.org/cgi-bin/carddisp.pl?gene=LINC01204
LINC01798	Long Intergenic Non-Protein Coding RNA 1798	RNA Gene		19	GC02P066576	3.36820459365845	https://www.genecards.org/cgi-bin/carddisp.pl?gene=LINC01798
LINC01020	Long Intergenic Non-Protein Coding RNA 1020	RNA Gene		18	GC05P004987	3.36820459365845	https://www.genecards.org/cgi-bin/carddisp.pl?gene=LINC01020
LINC01762	Long Intergenic Non-Protein Coding RNA 1762	RNA Gene		18	GC01M116424	3.36820459365845	https://www.genecards.org/cgi-bin/carddisp.pl?gene=LINC01762
TTTY7	Testis Expressed Transcript, Y-Linked 7	RNA Gene		18	GC0YP006449	3.36820459365845	https://www.genecards.org/cgi-bin/carddisp.pl?gene=TTTY7
LINC01721	Long Intergenic Non-Protein Coding RNA 1721	RNA Gene		17	GC20P024780	3.36820459365845	https://www.genecards.org/cgi-bin/carddisp.pl?gene=LINC01721
TTLL11-IT1		RNA Gene		14	GC09M121884	3.36820459365845	https://www.genecards.org/cgi-bin/carddisp.pl?gene=TTLL11-IT1
GIT1	GIT ArfGAP 1	Protein Coding	Q9Y2X7	53	GC17M029573	3.36689043045044	https://www.genecards.org/cgi-bin/carddisp.pl?gene=GIT1
ANGPTL6	Angiopoietin Like 6	Protein Coding	Q8NI99	49	GC19M010092	3.35925006866455	https://www.genecards.org/cgi-bin/carddisp.pl?gene=ANGPTL6
SPHK1	Sphingosine Kinase 1	Protein Coding	Q9NYA1	58	GC17P076376	3.34828734397888	https://www.genecards.org/cgi-bin/carddisp.pl?gene=SPHK1
MTDH	Metadherin	Protein Coding	Q86UE4	51	GC08P097644	3.34663248062134	https://www.genecards.org/cgi-bin/carddisp.pl?gene=MTDH
IL6R	Interleukin 6 Receptor	Protein Coding	P08887	63	GC01P154405	3.33954095840454	https://www.genecards.org/cgi-bin/carddisp.pl?gene=IL6R
NINJ1	Ninjurin 1	Protein Coding	Q92982	50	GC09M093121	3.33466625213623	https://www.genecards.org/cgi-bin/carddisp.pl?gene=NINJ1
NCBP2AS2	NCBP2 Antisense 2 (Head To Head)	Protein Coding	Q69YL0	23	GC03P199733	3.32155680656433	https://www.genecards.org/cgi-bin/carddisp.pl?gene=NCBP2AS2
ACE2	Angiotensin Converting Enzyme 2	Protein Coding	Q9BYF1	62	GC0XM015494	3.31531119346619	https://www.genecards.org/cgi-bin/carddisp.pl?gene=ACE2
FAP	Fibroblast Activation Protein Alpha	Protein Coding	Q12884	58	GC02M162170	3.30918002128601	https://www.genecards.org/cgi-bin/carddisp.pl?gene=FAP
MIR26A1	MicroRNA 26a-1	RNA Gene		30	GC03P037969	3.30406785011292	https://www.genecards.org/cgi-bin/carddisp.pl?gene=MIR26A1
PIK3R6	Phosphoinositide-3-Kinase Regulatory Subunit 6	Protein Coding	Q5UE93	38	GC17M008802	3.29962635040283	https://www.genecards.org/cgi-bin/carddisp.pl?gene=PIK3R6
CSF2	Colony Stimulating Factor 2	Protein Coding	P04141	58	GC05P132073	3.2988269329071	https://www.genecards.org/cgi-bin/carddisp.pl?gene=CSF2
MRFAP1P1	MRFAP1 Pseudogene 1	Pseudogene		9	GC0XP153720	3.28950333595276	https://www.genecards.org/cgi-bin/carddisp.pl?gene=MRFAP1P1
LOXL2	Lysyl Oxidase Like 2	Protein Coding	Q9Y4K0	58	GC08M023296	3.28788137435913	https://www.genecards.org/cgi-bin/carddisp.pl?gene=LOXL2
AQP1	Aquaporin 1 (Colton Blood Group)	Protein Coding	P29972	60	GC07P030911	3.28755831718445	https://www.genecards.org/cgi-bin/carddisp.pl?gene=AQP1
TNFRSF12A	TNF Receptor Superfamily Member 12A	Protein Coding	Q9NP84	54	GC16P003018	3.28750348091125	https://www.genecards.org/cgi-bin/carddisp.pl?gene=TNFRSF12A
NDP-AS1	NDP Antisense RNA 1	RNA Gene		20	GC0XP043949	3.28509640693665	https://www.genecards.org/cgi-bin/carddisp.pl?gene=NDP-AS1
SLIT2	Slit Guidance Ligand 2	Protein Coding	O94813	58	GC04P026914	3.27621030807495	https://www.genecards.org/cgi-bin/carddisp.pl?gene=SLIT2
PLXDC1	Plexin Domain Containing 1	Protein Coding	Q8IUK5	47	GC17M039063	3.27552890777588	https://www.genecards.org/cgi-bin/carddisp.pl?gene=PLXDC1
OTULIN	OTU Deubiquitinase With Linear Linkage Specificity	Protein Coding	Q96BN8	51	GC05P015639	3.27182865142822	https://www.genecards.org/cgi-bin/carddisp.pl?gene=OTULIN
PDPN	Podoplanin	Protein Coding	Q86YL7	54	GC01P013583	3.26969242095947	https://www.genecards.org/cgi-bin/carddisp.pl?gene=PDPN
CLEC14A	C-Type Lectin Domain Containing 14A	Protein Coding	Q86T13	40	GC14M038254	3.26692771911621	https://www.genecards.org/cgi-bin/carddisp.pl?gene=CLEC14A
SLC2A1	Solute Carrier Family 2 Member 1	Protein Coding	P11166	66	GC01M042925	3.26229929924011	https://www.genecards.org/cgi-bin/carddisp.pl?gene=SLC2A1
TGFBR3	Transforming Growth Factor Beta Receptor 3	Protein Coding	Q03167	59	GC01M091680	3.26138281822205	https://www.genecards.org/cgi-bin/carddisp.pl?gene=TGFBR3
PKM	Pyruvate Kinase M1/2	Protein Coding	P14618	62	GC15M072199	3.25774765014648	https://www.genecards.org/cgi-bin/carddisp.pl?gene=PKM
HIF1AN	Hypoxia Inducible Factor 1 Subunit Alpha Inhibitor	Protein Coding	Q9NWT6	54	GC10P100529	3.25675225257874	https://www.genecards.org/cgi-bin/carddisp.pl?gene=HIF1AN
SHH	Sonic Hedgehog Signaling Molecule	Protein Coding	Q15465	63	GC07M155799	3.24072027206421	https://www.genecards.org/cgi-bin/carddisp.pl?gene=SHH
MIR16-1	MicroRNA 16-1	RNA Gene		29	GC13M050048	3.22743201255798	https://www.genecards.org/cgi-bin/carddisp.pl?gene=MIR16-1
SELE	Selectin E	Protein Coding	P16581	56	GC01M169722	3.22694754600525	https://www.genecards.org/cgi-bin/carddisp.pl?gene=SELE
BMPER	BMP Binding Endothelial Regulator	Protein Coding	Q8N8U9	51	GC07P034022	3.22631311416626	https://www.genecards.org/cgi-bin/carddisp.pl?gene=BMPER
SST	Somatostatin	Protein Coding	P61278	52	GC03M187668	3.22383546829224	https://www.genecards.org/cgi-bin/carddisp.pl?gene=SST
MYDGF	Myeloid Derived Growth Factor	Protein Coding	Q969H8	45	GC19M004641	3.22122693061829	https://www.genecards.org/cgi-bin/carddisp.pl?gene=MYDGF
SEMA5A	Semaphorin 5A	Protein Coding	Q13591	54	GC05M009036	3.21368360519409	https://www.genecards.org/cgi-bin/carddisp.pl?gene=SEMA5A
CDKN2A	Cyclin Dependent Kinase Inhibitor 2A	Protein Coding	Q8N726	63	GC09M021967	3.21283864974976	https://www.genecards.org/cgi-bin/carddisp.pl?gene=CDKN2A
MIR29B1	MicroRNA 29b-1	RNA Gene		29	GC07M130877	3.21071577072144	https://www.genecards.org/cgi-bin/carddisp.pl?gene=MIR29B1
VCL	Vinculin	Protein Coding	P18206	60	GC10P073995	3.21014499664307	https://www.genecards.org/cgi-bin/carddisp.pl?gene=VCL
POSTN	Periostin	Protein Coding	Q15063	55	GC13M037562	3.20818948745728	https://www.genecards.org/cgi-bin/carddisp.pl?gene=POSTN
MIR29C	MicroRNA 29c	RNA Gene		27	GC01M207838	3.20774674415588	https://www.genecards.org/cgi-bin/carddisp.pl?gene=MIR29C
ACKR3	Atypical Chemokine Receptor 3	Protein Coding	P25106	53	GC02P236537	3.19918394088745	https://www.genecards.org/cgi-bin/carddisp.pl?gene=ACKR3
FAUP4	FAU Pseudogene 4	Pseudogene		10	GC11P100055	3.19854164123535	https://www.genecards.org/cgi-bin/carddisp.pl?gene=FAUP4
RRAS	RAS Related	Protein Coding	P10301	54	GC19M049635	3.19847965240479	https://www.genecards.org/cgi-bin/carddisp.pl?gene=RRAS
MFGE8	Milk Fat Globule EGF And Factor V/VIII Domain Containing	Protein Coding	Q08431	55	GC15M088898	3.19596290588379	https://www.genecards.org/cgi-bin/carddisp.pl?gene=MFGE8
LMO2	LIM Domain Only 2	Protein Coding	P25791	55	GC11M033858	3.19395565986633	https://www.genecards.org/cgi-bin/carddisp.pl?gene=LMO2
BCAS3	BCAS3 Microtubule Associated Cell Migration Factor	Protein Coding	Q9H6U6	49	GC17P134259	3.19266629219055	https://www.genecards.org/cgi-bin/carddisp.pl?gene=BCAS3
EDNRA	Endothelin Receptor Type A	Protein Coding	P25101	62	GC04P147480	3.19174981117249	https://www.genecards.org/cgi-bin/carddisp.pl?gene=EDNRA
CDKN1A	Cyclin Dependent Kinase Inhibitor 1A	Protein Coding	P38936	63	GC06P156447	3.17670226097107	https://www.genecards.org/cgi-bin/carddisp.pl?gene=CDKN1A
PRKCB	Protein Kinase C Beta	Protein Coding	P05771	62	GC16P104638	3.17508268356323	https://www.genecards.org/cgi-bin/carddisp.pl?gene=PRKCB
MIR145	MicroRNA 145	RNA Gene		32	GC05P149430	3.16901302337646	https://www.genecards.org/cgi-bin/carddisp.pl?gene=MIR145
BAIAP2L2	BAR/IMD Domain Containing Adaptor Protein 2 Like 2	Protein Coding	Q6UXY1	42	GC22M081742	3.16200304031372	https://www.genecards.org/cgi-bin/carddisp.pl?gene=BAIAP2L2
MIR199B	MicroRNA 199b	RNA Gene		29	GC09M128244	3.16187906265259	https://www.genecards.org/cgi-bin/carddisp.pl?gene=MIR199B
NAMPT	Nicotinamide Phosphoribosyltransferase	Protein Coding	P43490	60	GC07M106248	3.1615686416626	https://www.genecards.org/cgi-bin/carddisp.pl?gene=NAMPT
CDH1	Cadherin 1	Protein Coding	P12830	62	GC16P068737	3.15924692153931	https://www.genecards.org/cgi-bin/carddisp.pl?gene=CDH1
ITGB2	Integrin Subunit Beta 2	Protein Coding	P05107	63	GC21M044885	3.15857601165771	https://www.genecards.org/cgi-bin/carddisp.pl?gene=ITGB2
PIK3R1	Phosphoinositide-3-Kinase Regulatory Subunit 1	Protein Coding	P27986	65	GC05P068215	3.15028309822083	https://www.genecards.org/cgi-bin/carddisp.pl?gene=PIK3R1
MIR221	MicroRNA 221	RNA Gene		30	GC0XM045746	3.14897680282593	https://www.genecards.org/cgi-bin/carddisp.pl?gene=MIR221
CD40LG	CD40 Ligand	Protein Coding	P29965	62	GC0XP136649	3.14279842376709	https://www.genecards.org/cgi-bin/carddisp.pl?gene=CD40LG
ZNF408	Zinc Finger Protein 408	Protein Coding	Q9H9D4	46	GC11P046701	3.13841199874878	https://www.genecards.org/cgi-bin/carddisp.pl?gene=ZNF408
FUT1	Fucosyltransferase 1 (H Blood Group)	Protein Coding	P19526	51	GC19M048748	3.12261033058167	https://www.genecards.org/cgi-bin/carddisp.pl?gene=FUT1
PON1	Paraoxonase 1	Protein Coding	P27169	60	GC07M095297	3.11844182014465	https://www.genecards.org/cgi-bin/carddisp.pl?gene=PON1
PRL	Prolactin	Protein Coding	P01236	56	GC06M022287	3.11259937286377	https://www.genecards.org/cgi-bin/carddisp.pl?gene=PRL
LINC-ROR	Long Intergenic Non-Protein Coding RNA, Regulator Of Reprogramming	RNA Gene		25	GC18M057054	3.10804438591003	https://www.genecards.org/cgi-bin/carddisp.pl?gene=LINC-ROR
SHB	SH2 Domain Containing Adaptor Protein B	Protein Coding	Q15464	47	GC09M043777	3.10656309127808	https://www.genecards.org/cgi-bin/carddisp.pl?gene=SHB
CTSB	Cathepsin B	Protein Coding	P07858	63	GC08M011842	3.10334205627441	https://www.genecards.org/cgi-bin/carddisp.pl?gene=CTSB
AGER	Advanced Glycosylation End-Product Specific Receptor	Protein Coding	Q15109	59	GC06M032180	3.0975239276886	https://www.genecards.org/cgi-bin/carddisp.pl?gene=AGER
F11R	F11 Receptor	Protein Coding	Q9Y624	54	GC01M160995	3.09073567390442	https://www.genecards.org/cgi-bin/carddisp.pl?gene=F11R
TNFSF10	TNF Superfamily Member 10	Protein Coding	P50591	57	GC03M172505	3.08395195007324	https://www.genecards.org/cgi-bin/carddisp.pl?gene=TNFSF10
FGF4	Fibroblast Growth Factor 4	Protein Coding	P08620	56	GC11M132993	3.07953596115112	https://www.genecards.org/cgi-bin/carddisp.pl?gene=FGF4
MIR378A	MicroRNA 378a	RNA Gene		30	GC05P149732	3.07560062408447	https://www.genecards.org/cgi-bin/carddisp.pl?gene=MIR378A
RUNX1	RUNX Family Transcription Factor 1	Protein Coding	Q01196	62	GC21M034787	3.07548713684082	https://www.genecards.org/cgi-bin/carddisp.pl?gene=RUNX1
IGF2	Insulin Like Growth Factor 2	Protein Coding	P01344	61	GC11M013301	3.06408667564392	https://www.genecards.org/cgi-bin/carddisp.pl?gene=IGF2
COL5A1	Collagen Type V Alpha 1 Chain	Protein Coding	P20908	59	GC09P134641	3.06336188316345	https://www.genecards.org/cgi-bin/carddisp.pl?gene=COL5A1
CDC42	Cell Division Cycle 42	Protein Coding	P60953	63	GC01P022052	3.05918455123901	https://www.genecards.org/cgi-bin/carddisp.pl?gene=CDC42
S1PR3	Sphingosine-1-Phosphate Receptor 3	Protein Coding	Q99500	56	GC09P103526	3.05378460884094	https://www.genecards.org/cgi-bin/carddisp.pl?gene=S1PR3
MIR30B	MicroRNA 30b	RNA Gene		30	GC08M134800	3.04766511917114	https://www.genecards.org/cgi-bin/carddisp.pl?gene=MIR30B
CXCL11	C-X-C Motif Chemokine Ligand 11	Protein Coding	O14625	52	GC04M076033	3.04718685150146	https://www.genecards.org/cgi-bin/carddisp.pl?gene=CXCL11
REN	Renin	Protein Coding	P00797	61	GC01M204154	3.04340267181396	https://www.genecards.org/cgi-bin/carddisp.pl?gene=REN
PDCD6	Programmed Cell Death 6	Protein Coding	O75340	48	GC05P004301	3.03934931755066	https://www.genecards.org/cgi-bin/carddisp.pl?gene=PDCD6
MIR200B	MicroRNA 200b	RNA Gene		30	GC01P001167	3.03874135017395	https://www.genecards.org/cgi-bin/carddisp.pl?gene=MIR200B
NOTCH3	Notch Receptor 3	Protein Coding	Q9UM47	64	GC19M015159	3.03582167625427	https://www.genecards.org/cgi-bin/carddisp.pl?gene=NOTCH3
LGALS1	Galectin 1	Protein Coding	P09382	56	GC22P037675	3.03574252128601	https://www.genecards.org/cgi-bin/carddisp.pl?gene=LGALS1
ID3	Inhibitor Of DNA Binding 3	Protein Coding	Q02535	51	GC01M023557	3.03500819206238	https://www.genecards.org/cgi-bin/carddisp.pl?gene=ID3
PPP1R16B	Protein Phosphatase 1 Regulatory Subunit 16B	Protein Coding	Q96T49	43	GC20P038805	3.03315734863281	https://www.genecards.org/cgi-bin/carddisp.pl?gene=PPP1R16B
NR4A1	Nuclear Receptor Subfamily 4 Group A Member 1	Protein Coding	P22736	60	GC12P052022	3.02633285522461	https://www.genecards.org/cgi-bin/carddisp.pl?gene=NR4A1
HLA-G	Major Histocompatibility Complex, Class I, G	Protein Coding	P17693	57	GC06P156194	3.02461695671082	https://www.genecards.org/cgi-bin/carddisp.pl?gene=HLA-G
BMX	BMX Non-Receptor Tyrosine Kinase	Protein Coding	P51813	57	GC0XP015464	3.02156615257263	https://www.genecards.org/cgi-bin/carddisp.pl?gene=BMX
CCN3	Cellular Communication Network Factor 3	Protein Coding	P48745	51	GC08P119416	3.00582814216614	https://www.genecards.org/cgi-bin/carddisp.pl?gene=CCN3
CD40	CD40 Molecule	Protein Coding	P25942	63	GC20P046118	3.00280213356018	https://www.genecards.org/cgi-bin/carddisp.pl?gene=CD40
CEBPB	CCAAT Enhancer Binding Protein Beta	Protein Coding	P17676	57	GC20P050190	2.99982476234436	https://www.genecards.org/cgi-bin/carddisp.pl?gene=CEBPB
MIR92A1	MicroRNA 92a-1	RNA Gene		28	GC13P091718	2.99015045166016	https://www.genecards.org/cgi-bin/carddisp.pl?gene=MIR92A1
SNORD15A	Small Nucleolar RNA, C/D Box 15A	RNA Gene		25	GC11P075400	2.98738813400269	https://www.genecards.org/cgi-bin/carddisp.pl?gene=SNORD15A
COL7A1	Collagen Type VII Alpha 1 Chain	Protein Coding	Q02388	56	GC03M048564	2.98596572875977	https://www.genecards.org/cgi-bin/carddisp.pl?gene=COL7A1
NTN1	Netrin 1	Protein Coding	O95631	58	GC17P132733	2.98227667808533	https://www.genecards.org/cgi-bin/carddisp.pl?gene=NTN1
UQCRB	Ubiquinol-Cytochrome C Reductase Binding Protein	Protein Coding	P14927	56	GC08M096225	2.98109722137451	https://www.genecards.org/cgi-bin/carddisp.pl?gene=UQCRB
RCAN1	Regulator Of Calcineurin 1	Protein Coding	P53805	55	GC21M034513	2.97682571411133	https://www.genecards.org/cgi-bin/carddisp.pl?gene=RCAN1
NOTCH2	Notch Receptor 2	Protein Coding	Q04721	65	GC01M119911	2.96911478042603	https://www.genecards.org/cgi-bin/carddisp.pl?gene=NOTCH2
CYBB	Cytochrome B-245 Beta Chain	Protein Coding	P04839	62	GC0XP037780	2.96830296516418	https://www.genecards.org/cgi-bin/carddisp.pl?gene=CYBB
HDAC5	Histone Deacetylase 5	Protein Coding	Q9UQL6	59	GC17M044076	2.96830296516418	https://www.genecards.org/cgi-bin/carddisp.pl?gene=HDAC5
HTRA1	HtrA Serine Peptidase 1	Protein Coding	Q92743	57	GC10P122463	2.96419715881348	https://www.genecards.org/cgi-bin/carddisp.pl?gene=HTRA1
MIR320A	MicroRNA 320a	RNA Gene		30	GC08M022379	2.96390199661255	https://www.genecards.org/cgi-bin/carddisp.pl?gene=MIR320A
SELP	Selectin P	Protein Coding	P16109	58	GC01M169558	2.96329379081726	https://www.genecards.org/cgi-bin/carddisp.pl?gene=SELP
IL4	Interleukin 4	Protein Coding	P05112	59	GC05P132673	2.95915913581848	https://www.genecards.org/cgi-bin/carddisp.pl?gene=IL4
PROKR1	Prokineticin Receptor 1	Protein Coding	Q8TCW9	47	GC02P068643	2.95637631416321	https://www.genecards.org/cgi-bin/carddisp.pl?gene=PROKR1
WNT5A	Wnt Family Member 5A	Protein Coding	P41221	63	GC03M055465	2.95377063751221	https://www.genecards.org/cgi-bin/carddisp.pl?gene=WNT5A
SNHG1	Small Nucleolar RNA Host Gene 1	RNA Gene		29	GC11M132691	2.95189595222473	https://www.genecards.org/cgi-bin/carddisp.pl?gene=SNHG1
ADGRG1	Adhesion G Protein-Coupled Receptor G1	Protein Coding	Q9Y653	55	GC16P057610	2.94330215454102	https://www.genecards.org/cgi-bin/carddisp.pl?gene=ADGRG1
IRS1	Insulin Receptor Substrate 1	Protein Coding	P35568	61	GC02M226731	2.94195604324341	https://www.genecards.org/cgi-bin/carddisp.pl?gene=IRS1
FGF7	Fibroblast Growth Factor 7	Protein Coding	P21781	56	GC15P049423	2.94169521331787	https://www.genecards.org/cgi-bin/carddisp.pl?gene=FGF7
CDK2	Cyclin Dependent Kinase 2	Protein Coding	P24941	63	GC12P055966	2.93688583374023	https://www.genecards.org/cgi-bin/carddisp.pl?gene=CDK2
SERPINA4	Serpin Family A Member 4	Protein Coding	P29622	54	GC14P094561	2.93641138076782	https://www.genecards.org/cgi-bin/carddisp.pl?gene=SERPINA4
TRC-GCA24-1	TRNA-Cys (GCA) 24-1	RNA Gene		15	GC17M089223	2.93641138076782	https://www.genecards.org/cgi-bin/carddisp.pl?gene=TRC-GCA24-1
HMGA2	High Mobility Group AT-Hook 2	Protein Coding	P52926	58	GC12P065824	2.93454003334045	https://www.genecards.org/cgi-bin/carddisp.pl?gene=HMGA2
MMP19	Matrix Metallopeptidase 19	Protein Coding	Q99542	59	GC12M055835	2.93289375305176	https://www.genecards.org/cgi-bin/carddisp.pl?gene=MMP19
MIR497	MicroRNA 497	RNA Gene		27	GC17M088263	2.93181085586548	https://www.genecards.org/cgi-bin/carddisp.pl?gene=MIR497
BCL2L1	BCL2 Like 1	Protein Coding	Q07817	62	GC20M031664	2.93124008178711	https://www.genecards.org/cgi-bin/carddisp.pl?gene=BCL2L1
PIGF	Phosphatidylinositol Glycan Anchor Biosynthesis Class F	Protein Coding	Q07326	50	GC02M046580	2.92815661430359	https://www.genecards.org/cgi-bin/carddisp.pl?gene=PIGF
TLN1	Talin 1	Protein Coding	Q9Y490	55	GC09M035696	2.92769622802734	https://www.genecards.org/cgi-bin/carddisp.pl?gene=TLN1
FOXO1	Forkhead Box O1	Protein Coding	Q12778	64	GC13M040555	2.91884994506836	https://www.genecards.org/cgi-bin/carddisp.pl?gene=FOXO1
CAPN5	Calpain 5	Protein Coding	O15484	55	GC11P077066	2.91677045822144	https://www.genecards.org/cgi-bin/carddisp.pl?gene=CAPN5
LGALS3	Galectin 3	Protein Coding	P17931	57	GC14P055124	2.91600275039673	https://www.genecards.org/cgi-bin/carddisp.pl?gene=LGALS3
MMP12	Matrix Metallopeptidase 12	Protein Coding	P39900	58	GC11M102862	2.90877056121826	https://www.genecards.org/cgi-bin/carddisp.pl?gene=MMP12
KLF2	KLF Transcription Factor 2	Protein Coding	Q9Y5W3	53	GC19P132577	2.90673041343689	https://www.genecards.org/cgi-bin/carddisp.pl?gene=KLF2
MIR27B	MicroRNA 27b	RNA Gene		30	GC09P103712	2.9026780128479	https://www.genecards.org/cgi-bin/carddisp.pl?gene=MIR27B
TNFSF11	TNF Superfamily Member 11	Protein Coding	O14788	62	GC13P042562	2.89844465255737	https://www.genecards.org/cgi-bin/carddisp.pl?gene=TNFSF11
SCG3	Secretogranin III	Protein Coding	Q8WXD2	48	GC15P051681	2.89825940132141	https://www.genecards.org/cgi-bin/carddisp.pl?gene=SCG3
TBXA2R	Thromboxane A2 Receptor	Protein Coding	P21731	62	GC19M003594	2.89518094062805	https://www.genecards.org/cgi-bin/carddisp.pl?gene=TBXA2R
MIR424	MicroRNA 424	RNA Gene		27	GC0XM134901	2.89062786102295	https://www.genecards.org/cgi-bin/carddisp.pl?gene=MIR424
BMP10	Bone Morphogenetic Protein 10	Protein Coding	O95393	50	GC02M068865	2.88976359367371	https://www.genecards.org/cgi-bin/carddisp.pl?gene=BMP10
ERG	ETS Transcription Factor ERG	Protein Coding	P11308	59	GC21M038367	2.88960266113281	https://www.genecards.org/cgi-bin/carddisp.pl?gene=ERG
DANCR	Differentiation Antagonizing Non-Protein Coding RNA	RNA Gene	P0C864	31	GC04P052712	2.8878002166748	https://www.genecards.org/cgi-bin/carddisp.pl?gene=DANCR
AGTR2	Angiotensin II Receptor Type 2	Protein Coding	P50052	56	GC0XP116170	2.87860298156738	https://www.genecards.org/cgi-bin/carddisp.pl?gene=AGTR2
HSPB6	Heat Shock Protein Family B (Small) Member 6	Protein Coding	O14558	50	GC19M100925	2.87318515777588	https://www.genecards.org/cgi-bin/carddisp.pl?gene=HSPB6
E2F8	E2F Transcription Factor 8	Protein Coding	A0AVK6	43	GC11M019203	2.87318515777588	https://www.genecards.org/cgi-bin/carddisp.pl?gene=E2F8
NAXE	NAD(P)HX Epimerase	Protein Coding	Q8NCW5	54	GC01P156591	2.87104249000549	https://www.genecards.org/cgi-bin/carddisp.pl?gene=NAXE
MIR132	MicroRNA 132	RNA Gene		31	GC17M002049	2.8708233833313	https://www.genecards.org/cgi-bin/carddisp.pl?gene=MIR132
IFNA2	Interferon Alpha 2	Protein Coding	P01563	55	GC09M021384	2.87042355537415	https://www.genecards.org/cgi-bin/carddisp.pl?gene=IFNA2
EFEMP1	EGF Containing Fibulin Extracellular Matrix Protein 1	Protein Coding	Q12805	56	GC02M055865	2.86789417266846	https://www.genecards.org/cgi-bin/carddisp.pl?gene=EFEMP1
RARRES2	Retinoic Acid Receptor Responder 2	Protein Coding	Q99969	51	GC07M150333	2.86730265617371	https://www.genecards.org/cgi-bin/carddisp.pl?gene=RARRES2
STAT1	Signal Transducer And Activator Of Transcription 1	Protein Coding	P42224	66	GC02M190908	2.86703491210938	https://www.genecards.org/cgi-bin/carddisp.pl?gene=STAT1
JUNB	JunB Proto-Oncogene, AP-1 Transcription Factor Subunit	Protein Coding	P17275	52	GC19P012791	2.86428904533386	https://www.genecards.org/cgi-bin/carddisp.pl?gene=JUNB
CYP2C9	Cytochrome P450 Family 2 Subfamily C Member 9	Protein Coding	P11712	59	GC10P094938	2.86145496368408	https://www.genecards.org/cgi-bin/carddisp.pl?gene=CYP2C9
MIR101-1	MicroRNA 101-1	RNA Gene		28	GC01M065058	2.85973644256592	https://www.genecards.org/cgi-bin/carddisp.pl?gene=MIR101-1
MTA1	Metastasis Associated 1	Protein Coding	Q13330	54	GC14P105419	2.85938310623169	https://www.genecards.org/cgi-bin/carddisp.pl?gene=MTA1
CXCL17	C-X-C Motif Chemokine Ligand 17	Protein Coding	Q6UXB2	42	GC19M042428	2.85792684555054	https://www.genecards.org/cgi-bin/carddisp.pl?gene=CXCL17
PF4V1	Platelet Factor 4 Variant 1	Protein Coding	P10720	47	GC04P073853	2.84790754318237	https://www.genecards.org/cgi-bin/carddisp.pl?gene=PF4V1
NRARP	NOTCH Regulated Ankyrin Repeat Protein	Protein Coding	Q7Z6K4	40	GC09M137299	2.84508752822876	https://www.genecards.org/cgi-bin/carddisp.pl?gene=NRARP
MIR133B	MicroRNA 133b	RNA Gene		31	GC06P052148	2.83462476730347	https://www.genecards.org/cgi-bin/carddisp.pl?gene=MIR133B
CDH13	Cadherin 13	Protein Coding	P55290	57	GC16P082626	2.83297252655029	https://www.genecards.org/cgi-bin/carddisp.pl?gene=CDH13
DAB2IP	DAB2 Interacting Protein	Protein Coding	Q5VWQ8	51	GC09P146168	2.83090424537659	https://www.genecards.org/cgi-bin/carddisp.pl?gene=DAB2IP
NEO1	Neogenin 1	Protein Coding	Q92859	54	GC15P073051	2.83035159111023	https://www.genecards.org/cgi-bin/carddisp.pl?gene=NEO1
MIR17HG	MiR-17-92a-1 Cluster Host Gene	RNA Gene	Q75NE6	36	GC13P091347	2.82297921180725	https://www.genecards.org/cgi-bin/carddisp.pl?gene=MIR17HG
MIR206	MicroRNA 206	RNA Gene		29	GC06P052144	2.82237672805786	https://www.genecards.org/cgi-bin/carddisp.pl?gene=MIR206
GATA2	GATA Binding Protein 2	Protein Coding	P23769	62	GC03M128479	2.82168745994568	https://www.genecards.org/cgi-bin/carddisp.pl?gene=GATA2
PIK3C2A	Phosphatidylinositol-4-Phosphate 3-Kinase Catalytic Subunit Type 2 Alpha	Protein Coding	O00443	59	GC11M018024	2.82051420211792	https://www.genecards.org/cgi-bin/carddisp.pl?gene=PIK3C2A
EMSLR	E2F1 MRNA Stabilizing LncRNA	RNA Gene		20	GC07P108819	2.81848835945129	https://www.genecards.org/cgi-bin/carddisp.pl?gene=EMSLR
ADGRL4	Adhesion G Protein-Coupled Receptor L4	Protein Coding	Q9HBW9	47	GC01M078889	2.81513500213623	https://www.genecards.org/cgi-bin/carddisp.pl?gene=ADGRL4
BMP7	Bone Morphogenetic Protein 7	Protein Coding	P18075	60	GC20M057168	2.80973935127258	https://www.genecards.org/cgi-bin/carddisp.pl?gene=BMP7
PROKR2	Prokineticin Receptor 2	Protein Coding	Q8NFJ6	53	GC20M010141	2.80543661117554	https://www.genecards.org/cgi-bin/carddisp.pl?gene=PROKR2
CRIPTO	Cripto, EGF-CFC Family Member	Protein Coding	P13385	53	GC03P061915	2.80289363861084	https://www.genecards.org/cgi-bin/carddisp.pl?gene=CRIPTO
MIR214	MicroRNA 214	RNA Gene		31	GC01M172234	2.80254626274109	https://www.genecards.org/cgi-bin/carddisp.pl?gene=MIR214
KLF4	KLF Transcription Factor 4	Protein Coding	O43474	59	GC09M107484	2.79758358001709	https://www.genecards.org/cgi-bin/carddisp.pl?gene=KLF4
LEPR	Leptin Receptor	Protein Coding	P48357	62	GC01P067643	2.7940149307251	https://www.genecards.org/cgi-bin/carddisp.pl?gene=LEPR
STAB2	Stabilin 2	Protein Coding	Q8WWQ8	49	GC12P103587	2.79286646842957	https://www.genecards.org/cgi-bin/carddisp.pl?gene=STAB2
COL1A2	Collagen Type I Alpha 2 Chain	Protein Coding	P08123	61	GC07P094394	2.78892207145691	https://www.genecards.org/cgi-bin/carddisp.pl?gene=COL1A2
SEMA4D	Semaphorin 4D	Protein Coding	Q92854	58	GC09M089360	2.78861236572266	https://www.genecards.org/cgi-bin/carddisp.pl?gene=SEMA4D
DLL1	Delta Like Canonical Notch Ligand 1	Protein Coding	O00548	57	GC06M170282	2.78834819793701	https://www.genecards.org/cgi-bin/carddisp.pl?gene=DLL1
SLC31A1	Solute Carrier Family 31 Member 1	Protein Coding	O15431	56	GC09P113221	2.78834819793701	https://www.genecards.org/cgi-bin/carddisp.pl?gene=SLC31A1
MIR27A	MicroRNA 27a	RNA Gene		31	GC19M100411	2.78698563575745	https://www.genecards.org/cgi-bin/carddisp.pl?gene=MIR27A
COL4A6	Collagen Type IV Alpha 6 Chain	Protein Coding	Q14031	55	GC0XM108155	2.78484058380127	https://www.genecards.org/cgi-bin/carddisp.pl?gene=COL4A6
MIR34A	MicroRNA 34a	RNA Gene		31	GC01M019769	2.78171706199646	https://www.genecards.org/cgi-bin/carddisp.pl?gene=MIR34A
MST1R	Macrophage Stimulating 1 Receptor	Protein Coding	Q04912	62	GC03M054300	2.77257394790649	https://www.genecards.org/cgi-bin/carddisp.pl?gene=MST1R
BAX	BCL2 Associated X, Apoptosis Regulator	Protein Coding	Q07812	64	GC19P048954	2.77228260040283	https://www.genecards.org/cgi-bin/carddisp.pl?gene=BAX
CD82	CD82 Molecule	Protein Coding	P27701	56	GC11P044564	2.76530170440674	https://www.genecards.org/cgi-bin/carddisp.pl?gene=CD82
HDAC7	Histone Deacetylase 7	Protein Coding	Q8WUI4	56	GC12M047782	2.7630717754364	https://www.genecards.org/cgi-bin/carddisp.pl?gene=HDAC7
ALK	ALK Receptor Tyrosine Kinase	Protein Coding	Q9UM73	64	GC02M029190	2.75585222244263	https://www.genecards.org/cgi-bin/carddisp.pl?gene=ALK
PFKFB3	6-Phosphofructo-2-Kinase/Fructose-2,6-Biphosphatase 3	Protein Coding	Q16875	55	GC10P006144	2.74953079223633	https://www.genecards.org/cgi-bin/carddisp.pl?gene=PFKFB3
SYNJ2BP	Synaptojanin 2 Binding Protein	Protein Coding	P57105	44	GC14M070366	2.74326181411743	https://www.genecards.org/cgi-bin/carddisp.pl?gene=SYNJ2BP
INS	Insulin	Protein Coding	P01308	61	GC11M002159	2.74025511741638	https://www.genecards.org/cgi-bin/carddisp.pl?gene=INS
MIR451A	MicroRNA 451a	RNA Gene		26	GC17M028861	2.73596382141113	https://www.genecards.org/cgi-bin/carddisp.pl?gene=MIR451A
IL13	Interleukin 13	Protein Coding	P35225	56	GC05P132656	2.72596573829651	https://www.genecards.org/cgi-bin/carddisp.pl?gene=IL13
CREB1	CAMP Responsive Element Binding Protein 1	Protein Coding	P16220	62	GC02P207529	2.72555422782898	https://www.genecards.org/cgi-bin/carddisp.pl?gene=CREB1
MEG8	Maternally Expressed 8, Small Nucleolar RNA Host Gene	RNA Gene		28	GC14P119043	2.72504711151123	https://www.genecards.org/cgi-bin/carddisp.pl?gene=MEG8
CYP1B1	Cytochrome P450 Family 1 Subfamily B Member 1	Protein Coding	Q16678	61	GC02M038066	2.71858358383179	https://www.genecards.org/cgi-bin/carddisp.pl?gene=CYP1B1
CD160	CD160 Molecule	Protein Coding	O95971	52	GC01P145719	2.71748399734497	https://www.genecards.org/cgi-bin/carddisp.pl?gene=CD160
IFNB1	Interferon Beta 1	Protein Coding	P01574	55	GC09M021077	2.71497106552124	https://www.genecards.org/cgi-bin/carddisp.pl?gene=IFNB1
CX3CL1	C-X3-C Motif Chemokine Ligand 1	Protein Coding	P78423	56	GC16P057372	2.71184110641479	https://www.genecards.org/cgi-bin/carddisp.pl?gene=CX3CL1
ARHGAP24	Rho GTPase Activating Protein 24	Protein Coding	Q8N264	50	GC04P085475	2.70781755447388	https://www.genecards.org/cgi-bin/carddisp.pl?gene=ARHGAP24
DNMT1	DNA Methyltransferase 1	Protein Coding	P26358	65	GC19M010133	2.70381903648376	https://www.genecards.org/cgi-bin/carddisp.pl?gene=DNMT1
PIK3CD	Phosphatidylinositol-4,5-Bisphosphate 3-Kinase Catalytic Subunit Delta	Protein Coding	O00329	66	GC01P060209	2.70017027854919	https://www.genecards.org/cgi-bin/carddisp.pl?gene=PIK3CD
IL24	Interleukin 24	Protein Coding	Q13007	53	GC01P206897	2.69578886032104	https://www.genecards.org/cgi-bin/carddisp.pl?gene=IL24
BMPR1A	Bone Morphogenetic Protein Receptor Type 1A	Protein Coding	P36894	64	GC10P116052	2.69302320480347	https://www.genecards.org/cgi-bin/carddisp.pl?gene=BMPR1A
SCUBE3	Signal Peptide, CUB Domain And EGF Like Domain Containing 3	Protein Coding	Q8IX30	52	GC06P156422	2.69157814979553	https://www.genecards.org/cgi-bin/carddisp.pl?gene=SCUBE3
SMAD2	SMAD Family Member 2	Protein Coding	Q15796	65	GC18M047809	2.69095849990845	https://www.genecards.org/cgi-bin/carddisp.pl?gene=SMAD2
FOSL1	FOS Like 1, AP-1 Transcription Factor Subunit	Protein Coding	P15407	57	GC11M132841	2.69089508056641	https://www.genecards.org/cgi-bin/carddisp.pl?gene=FOSL1
MGAT5	Alpha-1,6-Mannosylglycoprotein 6-Beta-N-Acetylglucosaminyltransferase	Protein Coding	Q09328	52	GC02P134119	2.68986415863037	https://www.genecards.org/cgi-bin/carddisp.pl?gene=MGAT5
TET2	Tet Methylcytosine Dioxygenase 2	Protein Coding	Q6N021	58	GC04P105145	2.68879699707031	https://www.genecards.org/cgi-bin/carddisp.pl?gene=TET2
NR2F2	Nuclear Receptor Subfamily 2 Group F Member 2	Protein Coding	P24468	61	GC15P096325	2.67539286613464	https://www.genecards.org/cgi-bin/carddisp.pl?gene=NR2F2
CCL21	C-C Motif Chemokine Ligand 21	Protein Coding	O00585	54	GC09M034709	2.67369556427002	https://www.genecards.org/cgi-bin/carddisp.pl?gene=CCL21
HFE	Homeostatic Iron Regulator	Protein Coding	Q30201	58	GC06P026087	2.67287921905518	https://www.genecards.org/cgi-bin/carddisp.pl?gene=HFE
MIR30A	MicroRNA 30a	RNA Gene		28	GC06M071403	2.67052888870239	https://www.genecards.org/cgi-bin/carddisp.pl?gene=MIR30A
TFCP2	Transcription Factor CP2	Protein Coding	Q12800	52	GC12M051093	2.66454863548279	https://www.genecards.org/cgi-bin/carddisp.pl?gene=TFCP2
PPARD	Peroxisome Proliferator Activated Receptor Delta	Protein Coding	Q03181	58	GC06P156423	2.65964794158936	https://www.genecards.org/cgi-bin/carddisp.pl?gene=PPARD
CDKN3	Cyclin Dependent Kinase Inhibitor 3	Protein Coding	Q16667	53	GC14P054417	2.65712857246399	https://www.genecards.org/cgi-bin/carddisp.pl?gene=CDKN3
AMOT	Angiomotin	Protein Coding	Q4VCS5	50	GC0XM112774	2.65232181549072	https://www.genecards.org/cgi-bin/carddisp.pl?gene=AMOT
MIR503	MicroRNA 503	RNA Gene		28	GC0XM134898	2.64949679374695	https://www.genecards.org/cgi-bin/carddisp.pl?gene=MIR503
MIR15B	MicroRNA 15b	RNA Gene		29	GC03P160404	2.64902782440186	https://www.genecards.org/cgi-bin/carddisp.pl?gene=MIR15B
HTN1	Histatin 1	Protein Coding	P15515	41	GC04P070079	2.64455819129944	https://www.genecards.org/cgi-bin/carddisp.pl?gene=HTN1
NUS1	NUS1 Dehydrodolichyl Diphosphate Synthase Subunit	Protein Coding	Q96E22	51	GC06P117675	2.63459277153015	https://www.genecards.org/cgi-bin/carddisp.pl?gene=NUS1
OPTC	Opticin	Protein Coding	Q9UBM4	50	GC01P203494	2.62989234924316	https://www.genecards.org/cgi-bin/carddisp.pl?gene=OPTC
FMNL3	Formin Like 3	Protein Coding	Q8IVF7	43	GC12M049636	2.62757778167725	https://www.genecards.org/cgi-bin/carddisp.pl?gene=FMNL3
OR10J5	Olfactory Receptor Family 10 Subfamily J Member 5	Protein Coding	Q8NHC4	36	GC01M159535	2.62753176689148	https://www.genecards.org/cgi-bin/carddisp.pl?gene=OR10J5
PLXNB1	Plexin B1	Protein Coding	O43157	53	GC03M048403	2.62550735473633	https://www.genecards.org/cgi-bin/carddisp.pl?gene=PLXNB1
POLR1C	RNA Polymerase I And III Subunit C	Protein Coding	O15160	56	GC06P156505	2.62447738647461	https://www.genecards.org/cgi-bin/carddisp.pl?gene=POLR1C
FUNDC1	FUN14 Domain Containing 1	Protein Coding	Q8IVP5	46	GC0XM044523	2.62310004234314	https://www.genecards.org/cgi-bin/carddisp.pl?gene=FUNDC1
TERT	Telomerase Reverse Transcriptase	Protein Coding	O14746	64	GC05M001253	2.61979985237122	https://www.genecards.org/cgi-bin/carddisp.pl?gene=TERT
PTTG1	PTTG1 Regulator Of Sister Chromatid Separation, Securin	Protein Coding	O95997	54	GC05P160454	2.6181538105011	https://www.genecards.org/cgi-bin/carddisp.pl?gene=PTTG1
NES	Nestin	Protein Coding	P48681	52	GC01M156668	2.61195230484009	https://www.genecards.org/cgi-bin/carddisp.pl?gene=NES
COL3A1	Collagen Type III Alpha 1 Chain	Protein Coding	P02461	61	GC02P188974	2.60905623435974	https://www.genecards.org/cgi-bin/carddisp.pl?gene=COL3A1
RCAN2	Regulator Of Calcineurin 2	Protein Coding	Q14206	50	GC06M046220	2.60715413093567	https://www.genecards.org/cgi-bin/carddisp.pl?gene=RCAN2
JAK1	Janus Kinase 1	Protein Coding	P23458	66	GC01M064833	2.60654902458191	https://www.genecards.org/cgi-bin/carddisp.pl?gene=JAK1
CALCRL	Calcitonin Receptor Like Receptor	Protein Coding	Q16602	58	GC02M187341	2.60388660430908	https://www.genecards.org/cgi-bin/carddisp.pl?gene=CALCRL
MIR205	MicroRNA 205	RNA Gene		29	GC01P209432	2.59803795814514	https://www.genecards.org/cgi-bin/carddisp.pl?gene=MIR205
MIR98	MicroRNA 98	RNA Gene		27	GC0XM053894	2.59743118286133	https://www.genecards.org/cgi-bin/carddisp.pl?gene=MIR98
LAMB1	Laminin Subunit Beta 1	Protein Coding	P07942	62	GC07M107923	2.59579348564148	https://www.genecards.org/cgi-bin/carddisp.pl?gene=LAMB1
LGALS9	Galectin 9	Protein Coding	O00182	51	GC17P027629	2.59310126304626	https://www.genecards.org/cgi-bin/carddisp.pl?gene=LGALS9
COL8A1	Collagen Type VIII Alpha 1 Chain	Protein Coding	P27658	51	GC03P099638	2.58207035064697	https://www.genecards.org/cgi-bin/carddisp.pl?gene=COL8A1
MIR495	MicroRNA 495	RNA Gene		25	GC14P119079	2.57903575897217	https://www.genecards.org/cgi-bin/carddisp.pl?gene=MIR495
ALOX5	Arachidonate 5-Lipoxygenase	Protein Coding	P09917	62	GC10P045374	2.57698678970337	https://www.genecards.org/cgi-bin/carddisp.pl?gene=ALOX5
TRA-TGC7-1	TRNA-Ala (Anticodon TGC) 7-1	RNA Gene		16	GC06M100125	2.57608675956726	https://www.genecards.org/cgi-bin/carddisp.pl?gene=TRA-TGC7-1
ADAMTS9	ADAM Metallopeptidase With Thrombospondin Type 1 Motif 9	Protein Coding	Q9P2N4	51	GC03M064501	2.5628821849823	https://www.genecards.org/cgi-bin/carddisp.pl?gene=ADAMTS9
CPQ	Carboxypeptidase Q	Protein Coding	Q9Y646	51	GC08P096645	2.55196499824524	https://www.genecards.org/cgi-bin/carddisp.pl?gene=CPQ
PGK1	Phosphoglycerate Kinase 1	Protein Coding	P00558	62	GC0XP078216	2.54810357093811	https://www.genecards.org/cgi-bin/carddisp.pl?gene=PGK1
SH2D2A	SH2 Domain Containing 2A	Protein Coding	Q9NP31	49	GC01M165218	2.54704713821411	https://www.genecards.org/cgi-bin/carddisp.pl?gene=SH2D2A
MAP2K5	Mitogen-Activated Protein Kinase Kinase 5	Protein Coding	Q13163	56	GC15P175683	2.54577684402466	https://www.genecards.org/cgi-bin/carddisp.pl?gene=MAP2K5
FBXW7-AS1	FBXW7 Antisense RNA 1	RNA Gene	B0L3A2	21	GC04P152338	2.54	https://www.genecards.org/cgi-bin/carddisp.pl?gene=FBXW7-AS1
PLAT	Plasminogen Activator, Tissue Type	Protein Coding	P00750	62	GC08M042174	2.53780508041382	https://www.genecards.org/cgi-bin/carddisp.pl?gene=PLAT
JUND	JunD Proto-Oncogene, AP-1 Transcription Factor Subunit	Protein Coding	P17535	54	GC19M018279	2.53733682632446	https://www.genecards.org/cgi-bin/carddisp.pl?gene=JUND
LOC126806659	BRD4-Independent Group 4 Enhancer GRCh37_chr3:41274918-41276117	Functional Element		11	GC03P041233	2.53523850440979	https://www.genecards.org/cgi-bin/carddisp.pl?gene=LOC126806659
BMPR2	Bone Morphogenetic Protein Receptor Type 2	Protein Coding	Q13873	63	GC02P202376	2.52627635002136	https://www.genecards.org/cgi-bin/carddisp.pl?gene=BMPR2
DKK1	Dickkopf WNT Signaling Pathway Inhibitor 1	Protein Coding	O94907	56	GC10P052314	2.52422618865967	https://www.genecards.org/cgi-bin/carddisp.pl?gene=DKK1
LAMA4	Laminin Subunit Alpha 4	Protein Coding	Q16363	56	GC06M112107	2.52256965637207	https://www.genecards.org/cgi-bin/carddisp.pl?gene=LAMA4
CDK5	Cyclin Dependent Kinase 5	Protein Coding	Q00535	65	GC07M151053	2.5218346118927	https://www.genecards.org/cgi-bin/carddisp.pl?gene=CDK5
MIR146A	MicroRNA 146a	RNA Gene		31	GC05P160485	2.51740264892578	https://www.genecards.org/cgi-bin/carddisp.pl?gene=MIR146A
KNG1	Kininogen 1	Protein Coding	P01042	61	GC03P186717	2.51402926445007	https://www.genecards.org/cgi-bin/carddisp.pl?gene=KNG1
SMAD3	SMAD Family Member 3	Protein Coding	P84022	66	GC15P067063	2.50878047943115	https://www.genecards.org/cgi-bin/carddisp.pl?gene=SMAD3
SOX17	SRY-Box Transcription Factor 17	Protein Coding	Q9H6I2	55	GC08P054457	2.50858211517334	https://www.genecards.org/cgi-bin/carddisp.pl?gene=SOX17
THSD7A	Thrombospondin Type 1 Domain Containing 7A	Protein Coding	Q9UPZ6	50	GC07M011371	2.50858211517334	https://www.genecards.org/cgi-bin/carddisp.pl?gene=THSD7A
ELAVL1	ELAV Like RNA Binding Protein 1	Protein Coding	Q15717	54	GC19M007958	2.50394988059998	https://www.genecards.org/cgi-bin/carddisp.pl?gene=ELAVL1
NOX4	NADPH Oxidase 4	Protein Coding	Q9NPH5	55	GC11M089324	2.50238728523254	https://www.genecards.org/cgi-bin/carddisp.pl?gene=NOX4
ALOX12	Arachidonate 12-Lipoxygenase, 12S Type	Protein Coding	P18054	56	GC17P132604	2.49741315841675	https://www.genecards.org/cgi-bin/carddisp.pl?gene=ALOX12
PTPN14	Protein Tyrosine Phosphatase Non-Receptor Type 14	Protein Coding	Q15678	55	GC01M214348	2.49619102478027	https://www.genecards.org/cgi-bin/carddisp.pl?gene=PTPN14
MIR195	MicroRNA 195	RNA Gene		28	GC17M088262	2.49541163444519	https://www.genecards.org/cgi-bin/carddisp.pl?gene=MIR195
SRF	Serum Response Factor	Protein Coding	P11831	56	GC06P043171	2.49127626419067	https://www.genecards.org/cgi-bin/carddisp.pl?gene=SRF
WT1-AS	WT1 Antisense RNA	RNA Gene	Q06250	36	GC11P032434	2.49026226997375	https://www.genecards.org/cgi-bin/carddisp.pl?gene=WT1-AS
EVR3	Exudative Vitreoretinopathy 3	Genetic Locus		6	GC11U990585	2.49026226997375	https://www.genecards.org/cgi-bin/carddisp.pl?gene=EVR3
MIR199A2	MicroRNA 199a-2	RNA Gene		29	GC01M172235	2.48968362808228	https://www.genecards.org/cgi-bin/carddisp.pl?gene=MIR199A2
PXDN	Peroxidasin	Protein Coding	Q92626	56	GC02M001635	2.4872715473175	https://www.genecards.org/cgi-bin/carddisp.pl?gene=PXDN
QKI	QKI, KH Domain Containing RNA Binding	Protein Coding	Q96PU8	54	GC06P163414	2.4872715473175	https://www.genecards.org/cgi-bin/carddisp.pl?gene=QKI
ESR2	Estrogen Receptor 2	Protein Coding	Q92731	61	GC14M064084	2.48624634742737	https://www.genecards.org/cgi-bin/carddisp.pl?gene=ESR2
AZU1	Azurocidin 1	Protein Coding	P20160	51	GC19P000825	2.48504281044006	https://www.genecards.org/cgi-bin/carddisp.pl?gene=AZU1
PPARA	Peroxisome Proliferator Activated Receptor Alpha	Protein Coding	Q07869	56	GC22P046150	2.48257064819336	https://www.genecards.org/cgi-bin/carddisp.pl?gene=PPARA
ITGA2	Integrin Subunit Alpha 2	Protein Coding	P17301	58	GC05P052989	2.47982788085938	https://www.genecards.org/cgi-bin/carddisp.pl?gene=ITGA2
SOX18	SRY-Box Transcription Factor 18	Protein Coding	P35713	52	GC20M064047	2.4724555015564	https://www.genecards.org/cgi-bin/carddisp.pl?gene=SOX18
MIRLET7B	MicroRNA Let-7b	RNA Gene		29	GC22P081742	2.46926307678223	https://www.genecards.org/cgi-bin/carddisp.pl?gene=MIRLET7B
FOXO3	Forkhead Box O3	Protein Coding	O43524	60	GC06P108559	2.46626734733582	https://www.genecards.org/cgi-bin/carddisp.pl?gene=FOXO3
AHR	Aryl Hydrocarbon Receptor	Protein Coding	P35869	60	GC07P016916	2.46473693847656	https://www.genecards.org/cgi-bin/carddisp.pl?gene=AHR
MIR204	MicroRNA 204	RNA Gene		31	GC09M070809	2.46169877052307	https://www.genecards.org/cgi-bin/carddisp.pl?gene=MIR204
ANXA5	Annexin A5	Protein Coding	P08758	59	GC04M121667	2.45858430862427	https://www.genecards.org/cgi-bin/carddisp.pl?gene=ANXA5
COL10A1	Collagen Type X Alpha 1 Chain	Protein Coding	Q03692	54	GC06M116118	2.45696568489075	https://www.genecards.org/cgi-bin/carddisp.pl?gene=COL10A1
SEMA3A	Semaphorin 3A	Protein Coding	Q14563	58	GC07M083955	2.45328330993652	https://www.genecards.org/cgi-bin/carddisp.pl?gene=SEMA3A
MIR106B	MicroRNA 106b	RNA Gene		30	GC07M106065	2.45327091217041	https://www.genecards.org/cgi-bin/carddisp.pl?gene=MIR106B
SPRY1	Sprouty RTK Signaling Antagonist 1	Protein Coding	O43609	53	GC04P123396	2.44738435745239	https://www.genecards.org/cgi-bin/carddisp.pl?gene=SPRY1
EIF4E	Eukaryotic Translation Initiation Factor 4E	Protein Coding	P06730	62	GC04M098879	2.44708061218262	https://www.genecards.org/cgi-bin/carddisp.pl?gene=EIF4E
MED28	Mediator Complex Subunit 28	Protein Coding	Q9H204	47	GC04P026884	2.44694519042969	https://www.genecards.org/cgi-bin/carddisp.pl?gene=MED28
HIF3A	Hypoxia Inducible Factor 3 Subunit Alpha	Protein Coding	Q9Y2N7	52	GC19P046297	2.44610929489136	https://www.genecards.org/cgi-bin/carddisp.pl?gene=HIF3A
ENPP2	Ectonucleotide Pyrophosphatase/Phosphodiesterase 2	Protein Coding	Q13822	57	GC08M119556	2.44445943832397	https://www.genecards.org/cgi-bin/carddisp.pl?gene=ENPP2
TNFRSF1B	TNF Receptor Superfamily Member 1B	Protein Coding	P20333	61	GC01P060401	2.44180774688721	https://www.genecards.org/cgi-bin/carddisp.pl?gene=TNFRSF1B
EFNB1	Ephrin B1	Protein Coding	P98172	58	GC0XP068828	2.44123673439026	https://www.genecards.org/cgi-bin/carddisp.pl?gene=EFNB1
PTPRJ	Protein Tyrosine Phosphatase Receptor Type J	Protein Coding	Q12913	60	GC11P048434	2.4384651184082	https://www.genecards.org/cgi-bin/carddisp.pl?gene=PTPRJ
TNN	Tenascin N	Protein Coding	Q9UQP3	48	GC01P175067	2.4384651184082	https://www.genecards.org/cgi-bin/carddisp.pl?gene=TNN
FOXM1	Forkhead Box M1	Protein Coding	Q08050	56	GC12M002857	2.4377110004425	https://www.genecards.org/cgi-bin/carddisp.pl?gene=FOXM1
MIR9-1	MicroRNA 9-1	RNA Gene		30	GC01M156420	2.4375901222229	https://www.genecards.org/cgi-bin/carddisp.pl?gene=MIR9-1
MMP8	Matrix Metallopeptidase 8	Protein Coding	P22894	60	GC11M133497	2.43725800514221	https://www.genecards.org/cgi-bin/carddisp.pl?gene=MMP8
CD151	CD151 Molecule (Raph Blood Group)	Protein Coding	P48509	55	GC11P014057	2.43491911888123	https://www.genecards.org/cgi-bin/carddisp.pl?gene=CD151
MIR20B	MicroRNA 20b	RNA Gene		23	GC0XM134523	2.43186354637146	https://www.genecards.org/cgi-bin/carddisp.pl?gene=MIR20B
ACAN	Aggrecan	Protein Coding	P16112	59	GC15P176217	2.43133306503296	https://www.genecards.org/cgi-bin/carddisp.pl?gene=ACAN
ITGA2B	Integrin Subunit Alpha 2b	Protein Coding	P08514	63	GC17M089470	2.42809510231018	https://www.genecards.org/cgi-bin/carddisp.pl?gene=ITGA2B
BCAR1	BCAR1 Scaffold Protein, Cas Family Member	Protein Coding	P56945	56	GC16M075228	2.42697715759277	https://www.genecards.org/cgi-bin/carddisp.pl?gene=BCAR1
SEMA3F	Semaphorin 3F	Protein Coding	Q13275	54	GC03P061543	2.41715264320374	https://www.genecards.org/cgi-bin/carddisp.pl?gene=SEMA3F
LRG1	Leucine Rich Alpha-2-Glycoprotein 1	Protein Coding	P02750	50	GC19M100034	2.41571593284607	https://www.genecards.org/cgi-bin/carddisp.pl?gene=LRG1
RAMP2	Receptor Activity Modifying Protein 2	Protein Coding	O60895	55	GC17P042758	2.40427088737488	https://www.genecards.org/cgi-bin/carddisp.pl?gene=RAMP2
PTPRB	Protein Tyrosine Phosphatase Receptor Type B	Protein Coding	P23467	56	GC12M070516	2.40327906608582	https://www.genecards.org/cgi-bin/carddisp.pl?gene=PTPRB
PAK1	P21 (RAC1) Activated Kinase 1	Protein Coding	Q13153	63	GC11M133198	2.40311312675476	https://www.genecards.org/cgi-bin/carddisp.pl?gene=PAK1
IBSP	Integrin Binding Sialoprotein	Protein Coding	P21815	50	GC04P087799	2.39683961868286	https://www.genecards.org/cgi-bin/carddisp.pl?gene=IBSP
CAPN6	Calpain 6	Protein Coding	Q9Y6Q1	50	GC0XM111245	2.39619469642639	https://www.genecards.org/cgi-bin/carddisp.pl?gene=CAPN6
PARP1	Poly(ADP-Ribose) Polymerase 1	Protein Coding	P09874	63	GC01M226360	2.39155530929565	https://www.genecards.org/cgi-bin/carddisp.pl?gene=PARP1
SH2B3	SH2B Adaptor Protein 3	Protein Coding	Q9UQQ2	58	GC12P111405	2.38168025016785	https://www.genecards.org/cgi-bin/carddisp.pl?gene=SH2B3
INSL6	Insulin Like 6	Protein Coding	Q9Y581	44	GC09M004991	2.38168025016785	https://www.genecards.org/cgi-bin/carddisp.pl?gene=INSL6
SNHG18	Small Nucleolar RNA Host Gene 18	RNA Gene		22	GC05P009596	2.38168025016785	https://www.genecards.org/cgi-bin/carddisp.pl?gene=SNHG18
HFE-AS1	HFE Antisense RNA 1	RNA Gene		18	GC06M026085	2.38168025016785	https://www.genecards.org/cgi-bin/carddisp.pl?gene=HFE-AS1
MVCD7	Microvascular Complications Of Diabetes, Susceptibility To, 7	Genetic Locus		2	GC06U910636	2.38168025016785	https://www.genecards.org/cgi-bin/carddisp.pl?gene=MVCD7
THBS4	Thrombospondin 4	Protein Coding	P35443	54	GC05P079991	2.37750339508057	https://www.genecards.org/cgi-bin/carddisp.pl?gene=THBS4
YARS1	Tyrosyl-TRNA Synthetase 1	Protein Coding	P54577	55	GC01M032776	2.37652516365051	https://www.genecards.org/cgi-bin/carddisp.pl?gene=YARS1
CSPG4	Chondroitin Sulfate Proteoglycan 4	Protein Coding	Q6UVK1	59	GC15M075674	2.37629413604736	https://www.genecards.org/cgi-bin/carddisp.pl?gene=CSPG4
GRP	Gastrin Releasing Peptide	Protein Coding	P07492	52	GC18P059220	2.37386512756348	https://www.genecards.org/cgi-bin/carddisp.pl?gene=GRP
FGF6	Fibroblast Growth Factor 6	Protein Coding	P10767	52	GC12M032537	2.36679100990295	https://www.genecards.org/cgi-bin/carddisp.pl?gene=FGF6
MIR211	MicroRNA 211	RNA Gene		30	GC15M031065	2.36260986328125	https://www.genecards.org/cgi-bin/carddisp.pl?gene=MIR211
ALB	Albumin	Protein Coding	P02768	61	GC04P073397	2.3575382232666	https://www.genecards.org/cgi-bin/carddisp.pl?gene=ALB
BAIAP2L1	BAR/IMD Domain Containing Adaptor Protein 2 Like 1	Protein Coding	Q9UHR4	50	GC07M098294	2.35699272155762	https://www.genecards.org/cgi-bin/carddisp.pl?gene=BAIAP2L1
AR	Androgen Receptor	Protein Coding	P10275	65	GC0XP067544	2.35665559768677	https://www.genecards.org/cgi-bin/carddisp.pl?gene=AR
MIR155	MicroRNA 155	RNA Gene		30	GC21P025573	2.35543394088745	https://www.genecards.org/cgi-bin/carddisp.pl?gene=MIR155
WNK1	WNK Lysine Deficient Protein Kinase 1	Protein Coding	Q9H4A3	61	GC12P000802	2.35514760017395	https://www.genecards.org/cgi-bin/carddisp.pl?gene=WNK1
MIR10B	MicroRNA 10b	RNA Gene		31	GC02P176150	2.35113859176636	https://www.genecards.org/cgi-bin/carddisp.pl?gene=MIR10B
MIR543	MicroRNA 543	RNA Gene		20	GC14P118095	2.34974193572998	https://www.genecards.org/cgi-bin/carddisp.pl?gene=MIR543
HRAS	HRas Proto-Oncogene, GTPase	Protein Coding	P01112	65	GC11M013218	2.34866905212402	https://www.genecards.org/cgi-bin/carddisp.pl?gene=HRAS
SOCS3	Suppressor Of Cytokine Signaling 3	Protein Coding	O14543	56	GC17M078356	2.34723711013794	https://www.genecards.org/cgi-bin/carddisp.pl?gene=SOCS3
FOSL2	FOS Like 2, AP-1 Transcription Factor Subunit	Protein Coding	P15408	54	GC02P028392	2.34644651412964	https://www.genecards.org/cgi-bin/carddisp.pl?gene=FOSL2
SCUBE2	Signal Peptide, CUB Domain And EGF Like Domain Containing 2	Protein Coding	Q9NQ36	50	GC11M009019	2.3461606502533	https://www.genecards.org/cgi-bin/carddisp.pl?gene=SCUBE2
SYK	Spleen Associated Tyrosine Kinase	Protein Coding	P43405	63	GC09P103553	2.34269380569458	https://www.genecards.org/cgi-bin/carddisp.pl?gene=SYK
STAT5A	Signal Transducer And Activator Of Transcription 5A	Protein Coding	P42229	62	GC17P042287	2.3398654460907	https://www.genecards.org/cgi-bin/carddisp.pl?gene=STAT5A
OSM	Oncostatin M	Protein Coding	P13725	55	GC22M030262	2.33811664581299	https://www.genecards.org/cgi-bin/carddisp.pl?gene=OSM
VIM	Vimentin	Protein Coding	P08670	63	GC10P017227	2.3375678062439	https://www.genecards.org/cgi-bin/carddisp.pl?gene=VIM
KLHL20	Kelch Like Family Member 20	Protein Coding	Q9Y2M5	50	GC01P173714	2.33190107345581	https://www.genecards.org/cgi-bin/carddisp.pl?gene=KLHL20
HEY1	Hes Related Family BHLH Transcription Factor With YRPW Motif 1	Protein Coding	Q9Y5J3	56	GC08M079764	2.32761311531067	https://www.genecards.org/cgi-bin/carddisp.pl?gene=HEY1
ZFAS1	ZNFX1 Antisense RNA 1	RNA Gene		29	GC20P049276	2.32608389854431	https://www.genecards.org/cgi-bin/carddisp.pl?gene=ZFAS1
MIR24-1	MicroRNA 24-1	RNA Gene		27	GC09P095086	2.31041574478149	https://www.genecards.org/cgi-bin/carddisp.pl?gene=MIR24-1
IL11	Interleukin 11	Protein Coding	P20809	52	GC19M055364	2.30798983573914	https://www.genecards.org/cgi-bin/carddisp.pl?gene=IL11
AXL	AXL Receptor Tyrosine Kinase	Protein Coding	P30530	64	GC19P041219	2.30232667922974	https://www.genecards.org/cgi-bin/carddisp.pl?gene=AXL
FZD5	Frizzled Class Receptor 5	Protein Coding	Q13467	58	GC02M207762	2.2990620136261	https://www.genecards.org/cgi-bin/carddisp.pl?gene=FZD5
VAV2	Vav Guanine Nucleotide Exchange Factor 2	Protein Coding	P52735	52	GC09M133761	2.2990620136261	https://www.genecards.org/cgi-bin/carddisp.pl?gene=VAV2
GJA1	Gap Junction Protein Alpha 1	Protein Coding	P17302	63	GC06P157880	2.29883480072021	https://www.genecards.org/cgi-bin/carddisp.pl?gene=GJA1
SNORD44	Small Nucleolar RNA, C/D Box 44	RNA Gene		22	GC01M175043	2.29321455955505	https://www.genecards.org/cgi-bin/carddisp.pl?gene=SNORD44
CXCL9	C-X-C Motif Chemokine Ligand 9	Protein Coding	Q07325	51	GC04M076001	2.28931570053101	https://www.genecards.org/cgi-bin/carddisp.pl?gene=CXCL9
RET	Ret Proto-Oncogene	Protein Coding	P07949	67	GC10P045251	2.28448486328125	https://www.genecards.org/cgi-bin/carddisp.pl?gene=RET
ZEB1	Zinc Finger E-Box Binding Homeobox 1	Protein Coding	P37275	62	GC10P031318	2.28397107124329	https://www.genecards.org/cgi-bin/carddisp.pl?gene=ZEB1
RSPO3	R-Spondin 3	Protein Coding	Q9BXY4	50	GC06P127118	2.28329944610596	https://www.genecards.org/cgi-bin/carddisp.pl?gene=RSPO3
PWAR4	Prader Willi/Angelman Region RNA 4	RNA Gene		18	GC15P025211	2.27461695671082	https://www.genecards.org/cgi-bin/carddisp.pl?gene=PWAR4
PROK2	Prokineticin 2	Protein Coding	Q9HC23	53	GC03M071771	2.27424287796021	https://www.genecards.org/cgi-bin/carddisp.pl?gene=PROK2
HTATIP2	HIV-1 Tat Interactive Protein 2	Protein Coding	Q9BUP3	51	GC11P020363	2.27417397499084	https://www.genecards.org/cgi-bin/carddisp.pl?gene=HTATIP2
APELA	Apelin Receptor Early Endogenous Ligand	Protein Coding	P0DMC3	31	GC04P164877	2.27220273017883	https://www.genecards.org/cgi-bin/carddisp.pl?gene=APELA
MIR212	MicroRNA 212	RNA Gene		30	GC17M002050	2.27126431465149	https://www.genecards.org/cgi-bin/carddisp.pl?gene=MIR212
MACC1	MET Transcriptional Regulator MACC1	Protein Coding	Q6ZN28	45	GC07M020140	2.26980400085449	https://www.genecards.org/cgi-bin/carddisp.pl?gene=MACC1
STAT5B	Signal Transducer And Activator Of Transcription 5B	Protein Coding	P51692	62	GC17M042199	2.26661539077759	https://www.genecards.org/cgi-bin/carddisp.pl?gene=STAT5B
PPARGC1A	PPARG Coactivator 1 Alpha	Protein Coding	Q9UBK2	59	GC04M023755	2.26313209533691	https://www.genecards.org/cgi-bin/carddisp.pl?gene=PPARGC1A
SPON1	Spondin 1	Protein Coding	Q9HCB6	48	GC11P014750	2.25774693489075	https://www.genecards.org/cgi-bin/carddisp.pl?gene=SPON1
HIPK1	Homeodomain Interacting Protein Kinase 1	Protein Coding	Q86Z02	47	GC01P113929	2.25457763671875	https://www.genecards.org/cgi-bin/carddisp.pl?gene=HIPK1
MIR124-3	MicroRNA 124-3	RNA Gene		25	GC20P068091	2.25268316268921	https://www.genecards.org/cgi-bin/carddisp.pl?gene=MIR124-3
TRE-TTC3-1	TRNA-Glu (Anticodon TTC) 3-1	RNA Gene		18	GC01P060692	2.25046992301941	https://www.genecards.org/cgi-bin/carddisp.pl?gene=TRE-TTC3-1
NME1	NME/NM23 Nucleoside Diphosphate Kinase 1	Protein Coding	P15531	59	GC17P134115	2.25	https://www.genecards.org/cgi-bin/carddisp.pl?gene=NME1
LIF	LIF Interleukin 6 Family Cytokine	Protein Coding	P15018	56	GC22M030240	2.24040222167969	https://www.genecards.org/cgi-bin/carddisp.pl?gene=LIF
HYAL1	Hyaluronidase 1	Protein Coding	Q12794	59	GC03M050299	2.23837423324585	https://www.genecards.org/cgi-bin/carddisp.pl?gene=HYAL1
MIR19A	MicroRNA 19a	RNA Gene		29	GC13P091713	2.23799657821655	https://www.genecards.org/cgi-bin/carddisp.pl?gene=MIR19A
NDRG4	NDRG Family Member 4	Protein Coding	Q9ULP0	48	GC16P058462	2.23786425590515	https://www.genecards.org/cgi-bin/carddisp.pl?gene=NDRG4
FGF18	Fibroblast Growth Factor 18	Protein Coding	O76093	54	GC05P171419	2.23778367042542	https://www.genecards.org/cgi-bin/carddisp.pl?gene=FGF18
RNF31	Ring Finger Protein 31	Protein Coding	Q96EP0	53	GC14P024146	2.23274040222168	https://www.genecards.org/cgi-bin/carddisp.pl?gene=RNF31
EPHB3	EPH Receptor B3	Protein Coding	P54753	58	GC03P184561	2.22894501686096	https://www.genecards.org/cgi-bin/carddisp.pl?gene=EPHB3
SDC2	Syndecan 2	Protein Coding	P34741	56	GC08P096499	2.22862100601196	https://www.genecards.org/cgi-bin/carddisp.pl?gene=SDC2
TXNIP	Thioredoxin Interacting Protein	Protein Coding	Q9H3M7	52	GC01M145992	2.22421836853027	https://www.genecards.org/cgi-bin/carddisp.pl?gene=TXNIP
CRBN	Cereblon	Protein Coding	Q96SW2	58	GC03M003144	2.22203278541565	https://www.genecards.org/cgi-bin/carddisp.pl?gene=CRBN
PTPN6	Protein Tyrosine Phosphatase Non-Receptor Type 6	Protein Coding	P29350	62	GC12P046789	2.21907591819763	https://www.genecards.org/cgi-bin/carddisp.pl?gene=PTPN6
NORAD	Non-Coding RNA Activated By DNA Damage	RNA Gene		27	GC20M036609	2.21422243118286	https://www.genecards.org/cgi-bin/carddisp.pl?gene=NORAD
MAPK10	Mitogen-Activated Protein Kinase 10	Protein Coding	P53779	60	GC04M085990	2.21316289901733	https://www.genecards.org/cgi-bin/carddisp.pl?gene=MAPK10
FOXP1	Forkhead Box P1	Protein Coding	Q9H334	57	GC03M070954	2.21290516853333	https://www.genecards.org/cgi-bin/carddisp.pl?gene=FOXP1
PTK7	Protein Tyrosine Kinase 7 (Inactive)	Protein Coding	Q13308	56	GC06P043076	2.21290516853333	https://www.genecards.org/cgi-bin/carddisp.pl?gene=PTK7
MXRA8	Matrix Remodeling Associated 8	Protein Coding	Q9BRK3	47	GC01M001352	2.21254897117615	https://www.genecards.org/cgi-bin/carddisp.pl?gene=MXRA8
MIR31	MicroRNA 31	RNA Gene		29	GC09M022239	2.20961737632751	https://www.genecards.org/cgi-bin/carddisp.pl?gene=MIR31
MAPK7	Mitogen-Activated Protein Kinase 7	Protein Coding	Q13164	60	GC17P133054	2.20699453353882	https://www.genecards.org/cgi-bin/carddisp.pl?gene=MAPK7
SNORD118	Small Nucleolar RNA, C/D Box 118	RNA Gene		28	GC17M088330	2.20646715164185	https://www.genecards.org/cgi-bin/carddisp.pl?gene=SNORD118
MIR10A	MicroRNA 10a	RNA Gene		30	GC17M048579	2.2034125328064	https://www.genecards.org/cgi-bin/carddisp.pl?gene=MIR10A
AFP	Alpha Fetoprotein	Protein Coding	P02771	59	GC04P073431	2.20191121101379	https://www.genecards.org/cgi-bin/carddisp.pl?gene=AFP
MIR150	MicroRNA 150	RNA Gene		30	GC19M049500	2.20174264907837	https://www.genecards.org/cgi-bin/carddisp.pl?gene=MIR150
MIR590	MicroRNA 590	RNA Gene		29	GC07P074191	2.18689370155334	https://www.genecards.org/cgi-bin/carddisp.pl?gene=MIR590
MIR519C	MicroRNA 519c	RNA Gene		25	GC19P053686	2.18526005744934	https://www.genecards.org/cgi-bin/carddisp.pl?gene=MIR519C
MIR222	MicroRNA 222	RNA Gene		29	GC0XM045747	2.17790818214417	https://www.genecards.org/cgi-bin/carddisp.pl?gene=MIR222
DDR2	Discoidin Domain Receptor Tyrosine Kinase 2	Protein Coding	Q16832	63	GC01P170843	2.1742582321167	https://www.genecards.org/cgi-bin/carddisp.pl?gene=DDR2
MAP2K1	Mitogen-Activated Protein Kinase Kinase 1	Protein Coding	Q02750	67	GC15P066386	2.1725959777832	https://www.genecards.org/cgi-bin/carddisp.pl?gene=MAP2K1
PANTR1	POU3F3 Adjacent Non-Coding Transcript 1	RNA Gene		23	GC02M104764	2.1725959777832	https://www.genecards.org/cgi-bin/carddisp.pl?gene=PANTR1
SIRT2	Sirtuin 2	Protein Coding	Q8IXJ6	59	GC19M038878	2.17	https://www.genecards.org/cgi-bin/carddisp.pl?gene=SIRT2
MCL1	MCL1 Apoptosis Regulator, BCL2 Family Member	Protein Coding	Q07820	61	GC01M164881	2.17208886146545	https://www.genecards.org/cgi-bin/carddisp.pl?gene=MCL1
NRAS	NRAS Proto-Oncogene, GTPase	Protein Coding	P01111	63	GC01M114704	2.17131567001343	https://www.genecards.org/cgi-bin/carddisp.pl?gene=NRAS
AKR1B1	Aldo-Keto Reductase Family 1 Member B	Protein Coding	P15121	59	GC07M134442	2.17070269584656	https://www.genecards.org/cgi-bin/carddisp.pl?gene=AKR1B1
DDAH1	Dimethylarginine Dimethylaminohydrolase 1	Protein Coding	O94760	54	GC01M085318	2.16876220703125	https://www.genecards.org/cgi-bin/carddisp.pl?gene=DDAH1
COL6A1	Collagen Type VI Alpha 1 Chain	Protein Coding	P12109	58	GC21P045981	2.16576671600342	https://www.genecards.org/cgi-bin/carddisp.pl?gene=COL6A1
GHRL	Ghrelin And Obestatin Prepropeptide	Protein Coding	Q9UBU3	54	GC03M010285	2.15475249290466	https://www.genecards.org/cgi-bin/carddisp.pl?gene=GHRL
E2F1	E2F Transcription Factor 1	Protein Coding	Q01094	56	GC20M033675	2.15061593055725	https://www.genecards.org/cgi-bin/carddisp.pl?gene=E2F1
MIRLET7C	MicroRNA Let-7c	RNA Gene		31	GC21P019897	2.14384865760803	https://www.genecards.org/cgi-bin/carddisp.pl?gene=MIRLET7C
SNHG12	Small Nucleolar RNA Host Gene 12	RNA Gene	Q9BXW3	31	GC01M032376	2.14355707168579	https://www.genecards.org/cgi-bin/carddisp.pl?gene=SNHG12
MIR185	MicroRNA 185	RNA Gene		31	GC22P080847	2.14117169380188	https://www.genecards.org/cgi-bin/carddisp.pl?gene=MIR185
CYLD	CYLD Lysine 63 Deubiquitinase	Protein Coding	Q9NQC7	60	GC16P050742	2.14099287986755	https://www.genecards.org/cgi-bin/carddisp.pl?gene=CYLD
COL6A3	Collagen Type VI Alpha 3 Chain	Protein Coding	P12111	57	GC02M237324	2.14013385772705	https://www.genecards.org/cgi-bin/carddisp.pl?gene=COL6A3
NF1	Neurofibromin 1	Protein Coding	P21359	60	GC17P031094	2.13313913345337	https://www.genecards.org/cgi-bin/carddisp.pl?gene=NF1
HSPA5	Heat Shock Protein Family A (Hsp70) Member 5	Protein Coding	P11021	61	GC09M125234	2.13181757926941	https://www.genecards.org/cgi-bin/carddisp.pl?gene=HSPA5
MIR423	MicroRNA 423	RNA Gene		28	GC17P030117	2.13043451309204	https://www.genecards.org/cgi-bin/carddisp.pl?gene=MIR423
BACH1	BTB Domain And CNC Homolog 1	Protein Coding	O14867	53	GC21P029194	2.12761235237122	https://www.genecards.org/cgi-bin/carddisp.pl?gene=BACH1
BRCC3	BRCA1/BRCA2-Containing Complex Subunit 3	Protein Coding	P46736	55	GC0XP155071	2.12684226036072	https://www.genecards.org/cgi-bin/carddisp.pl?gene=BRCC3
TP73	Tumor Protein P73	Protein Coding	O15350	58	GC01P003652	2.12494421005249	https://www.genecards.org/cgi-bin/carddisp.pl?gene=TP73
ANGPTL7	Angiopoietin Like 7	Protein Coding	O43827	50	GC01P011189	2.12292242050171	https://www.genecards.org/cgi-bin/carddisp.pl?gene=ANGPTL7
CCR3	C-C Motif Chemokine Receptor 3	Protein Coding	P51677	57	GC03P061350	2.12134909629822	https://www.genecards.org/cgi-bin/carddisp.pl?gene=CCR3
SGK1	Serum/Glucocorticoid Regulated Kinase 1	Protein Coding	O00141	62	GC06M134169	2.11250329017639	https://www.genecards.org/cgi-bin/carddisp.pl?gene=SGK1
ANGPTL1	Angiopoietin Like 1	Protein Coding	O95841	50	GC01M178849	2.11199045181274	https://www.genecards.org/cgi-bin/carddisp.pl?gene=ANGPTL1
STK11	Serine/Threonine Kinase 11	Protein Coding	Q15831	63	GC19P001177	2.11023449897766	https://www.genecards.org/cgi-bin/carddisp.pl?gene=STK11
YY1	YY1 Transcription Factor	Protein Coding	P25490	61	GC14P100238	2.10878801345825	https://www.genecards.org/cgi-bin/carddisp.pl?gene=YY1
MGMT	O-6-Methylguanine-DNA Methyltransferase	Protein Coding	P16455	62	GC10P129467	2.10632824897766	https://www.genecards.org/cgi-bin/carddisp.pl?gene=MGMT
TKT	Transketolase	Protein Coding	P29401	58	GC03M053224	2.10334610939026	https://www.genecards.org/cgi-bin/carddisp.pl?gene=TKT
EDN2	Endothelin 2	Protein Coding	P20800	51	GC01M041478	2.09670209884644	https://www.genecards.org/cgi-bin/carddisp.pl?gene=EDN2
HOTAIR	HOX Transcript Antisense RNA	RNA Gene		31	GC12M053962	2.09117221832275	https://www.genecards.org/cgi-bin/carddisp.pl?gene=HOTAIR
UBC	Ubiquitin C	Protein Coding	P0CG48	56	GC12M124911	2.09058690071106	https://www.genecards.org/cgi-bin/carddisp.pl?gene=UBC
NFKBIA	NFKB Inhibitor Alpha	Protein Coding	P25963	63	GC14M035401	2.09	https://www.genecards.org/cgi-bin/carddisp.pl?gene=NFKBIA
JUP	Junction Plakoglobin	Protein Coding	P14923	61	GC17M041754	2.08509516716003	https://www.genecards.org/cgi-bin/carddisp.pl?gene=JUP
SCG2	Secretogranin II	Protein Coding	P13521	51	GC02M223596	2.09	https://www.genecards.org/cgi-bin/carddisp.pl?gene=SCG2
MIR34C	MicroRNA 34c	RNA Gene		30	GC11P112711	2.08484315872192	https://www.genecards.org/cgi-bin/carddisp.pl?gene=MIR34C
NFATC2	Nuclear Factor Of Activated T Cells 2	Protein Coding	Q13469	59	GC20M051386	2.08387780189514	https://www.genecards.org/cgi-bin/carddisp.pl?gene=NFATC2
CD276	CD276 Molecule	Protein Coding	Q5ZPR3	55	GC15P073683	2.08387780189514	https://www.genecards.org/cgi-bin/carddisp.pl?gene=CD276
CXCL6	C-X-C Motif Chemokine Ligand 6	Protein Coding	P80162	49	GC04P073837	2.07964491844177	https://www.genecards.org/cgi-bin/carddisp.pl?gene=CXCL6
CYP2C19	Cytochrome P450 Family 2 Subfamily C Member 19	Protein Coding	P33261	57	GC10P094762	2.07828426361084	https://www.genecards.org/cgi-bin/carddisp.pl?gene=CYP2C19
MIR143	MicroRNA 143	RNA Gene		33	GC05P155623	2.07770347595215	https://www.genecards.org/cgi-bin/carddisp.pl?gene=MIR143
COL6A2	Collagen Type VI Alpha 2 Chain	Protein Coding	P12110	58	GC21P046098	2.07652807235718	https://www.genecards.org/cgi-bin/carddisp.pl?gene=COL6A2
COL11A1	Collagen Type XI Alpha 1 Chain	Protein Coding	P12107	55	GC01M102876	2.07652807235718	https://www.genecards.org/cgi-bin/carddisp.pl?gene=COL11A1
CTSD	Cathepsin D	Protein Coding	P07339	65	GC11M001752	2.07496309280396	https://www.genecards.org/cgi-bin/carddisp.pl?gene=CTSD
FAS	Fas Cell Surface Death Receptor	Protein Coding	P25445	64	GC10P116129	2.07375383377075	https://www.genecards.org/cgi-bin/carddisp.pl?gene=FAS
SMAD5	SMAD Family Member 5	Protein Coding	Q99717	55	GC05P136132	2.07220959663391	https://www.genecards.org/cgi-bin/carddisp.pl?gene=SMAD5
KITLG	KIT Ligand	Protein Coding	P21583	60	GC12M088492	2.07051944732666	https://www.genecards.org/cgi-bin/carddisp.pl?gene=KITLG
IFI27	Interferon Alpha Inducible Protein 27	Protein Coding	P40305	50	GC14P094104	2.06968665122986	https://www.genecards.org/cgi-bin/carddisp.pl?gene=IFI27
MIR140	MicroRNA 140	RNA Gene		33	GC16P106041	2.0674843788147	https://www.genecards.org/cgi-bin/carddisp.pl?gene=MIR140
COX5A	Cytochrome C Oxidase Subunit 5A	Protein Coding	P20674	56	GC15M074919	2.06585073471069	https://www.genecards.org/cgi-bin/carddisp.pl?gene=COX5A
HDAC1	Histone Deacetylase 1	Protein Coding	Q13547	63	GC01P032292	2.06464147567749	https://www.genecards.org/cgi-bin/carddisp.pl?gene=HDAC1
FSTL1	Follistatin Like 1	Protein Coding	Q12841	53	GC03M120392	2.06369662284851	https://www.genecards.org/cgi-bin/carddisp.pl?gene=FSTL1
DPP4	Dipeptidyl Peptidase 4	Protein Coding	P27487	62	GC02M161992	2.06362128257751	https://www.genecards.org/cgi-bin/carddisp.pl?gene=DPP4
PLXNC1	Plexin C1	Protein Coding	O60486	51	GC12P094150	2.06215715408325	https://www.genecards.org/cgi-bin/carddisp.pl?gene=PLXNC1
INSR	Insulin Receptor	Protein Coding	P06213	66	GC19M007112	2.05603814125061	https://www.genecards.org/cgi-bin/carddisp.pl?gene=INSR
EDNRB	Endothelin Receptor Type B	Protein Coding	P24530	62	GC13M077895	2.05444955825806	https://www.genecards.org/cgi-bin/carddisp.pl?gene=EDNRB
RAP1A	RAP1A, Member Of RAS Oncogene Family	Protein Coding	P62834	56	GC01P111542	2.05444955825806	https://www.genecards.org/cgi-bin/carddisp.pl?gene=RAP1A
ID4	Inhibitor Of DNA Binding 4	Protein Coding	P47928	51	GC06P019837	2.05213475227356	https://www.genecards.org/cgi-bin/carddisp.pl?gene=ID4
CCL3	C-C Motif Chemokine Ligand 3	Protein Coding	P10147	54	GC17M036088	2.04796600341797	https://www.genecards.org/cgi-bin/carddisp.pl?gene=CCL3
IL12A	Interleukin 12A	Protein Coding	P29459	56	GC03P159988	2.0443000793457	https://www.genecards.org/cgi-bin/carddisp.pl?gene=IL12A
NCL	Nucleolin	Protein Coding	P19338	56	GC02M231453	2.04120779037476	https://www.genecards.org/cgi-bin/carddisp.pl?gene=NCL
EIF4EBP1	Eukaryotic Translation Initiation Factor 4E Binding Protein 1	Protein Coding	Q13541	59	GC08P040885	2.03770351409912	https://www.genecards.org/cgi-bin/carddisp.pl?gene=EIF4EBP1
MIR203A	MicroRNA 203a	RNA Gene		28	GC14P118123	2.03355550765991	https://www.genecards.org/cgi-bin/carddisp.pl?gene=MIR203A
HOXA5	Homeobox A5	Protein Coding	P20719	52	GC07M028110	2.03166317939758	https://www.genecards.org/cgi-bin/carddisp.pl?gene=HOXA5
COL5A2	Collagen Type V Alpha 2 Chain	Protein Coding	P05997	56	GC02M189031	2.03155183792114	https://www.genecards.org/cgi-bin/carddisp.pl?gene=COL5A2
TNNI2	Troponin I2, Fast Skeletal Type	Protein Coding	P48788	56	GC11P014088	2.02590417861938	https://www.genecards.org/cgi-bin/carddisp.pl?gene=TNNI2
MIR193A	MicroRNA 193a	RNA Gene		29	GC17P031559	2.02480745315552	https://www.genecards.org/cgi-bin/carddisp.pl?gene=MIR193A
ELN	Elastin	Protein Coding	P15502	55	GC07P074027	2.02299857139587	https://www.genecards.org/cgi-bin/carddisp.pl?gene=ELN
WT1	WT1 Transcription Factor	Protein Coding	P19544	61	GC11M032365	2.02201318740845	https://www.genecards.org/cgi-bin/carddisp.pl?gene=WT1
IL5	Interleukin 5	Protein Coding	P05113	58	GC05M132541	2.02159595489502	https://www.genecards.org/cgi-bin/carddisp.pl?gene=IL5
ROCK2	Rho Associated Coiled-Coil Containing Protein Kinase 2	Protein Coding	O75116	58	GC02M011539	2.01794004440308	https://www.genecards.org/cgi-bin/carddisp.pl?gene=ROCK2
CLIC4	Chloride Intracellular Channel 4	Protein Coding	Q9Y696	51	GC01P024745	2.01524972915649	https://www.genecards.org/cgi-bin/carddisp.pl?gene=CLIC4
MPO	Myeloperoxidase	Protein Coding	P05164	65	GC17M058269	2.01493430137634	https://www.genecards.org/cgi-bin/carddisp.pl?gene=MPO
NR3C1	Nuclear Receptor Subfamily 3 Group C Member 1	Protein Coding	P04150	62	GC05M143277	2.01361012458801	https://www.genecards.org/cgi-bin/carddisp.pl?gene=NR3C1
HOTTIP	HOXA Distal Transcript Antisense RNA	RNA Gene		30	GC07P027198	2.01318740844727	https://www.genecards.org/cgi-bin/carddisp.pl?gene=HOTTIP
TGFBI	Transforming Growth Factor Beta Induced	Protein Coding	Q15582	58	GC05P136027	2.01101064682007	https://www.genecards.org/cgi-bin/carddisp.pl?gene=TGFBI
CGA	Glycoprotein Hormones, Alpha Polypeptide	Protein Coding	P01215	57	GC06M087085	2.00820302963257	https://www.genecards.org/cgi-bin/carddisp.pl?gene=CGA
RBCK1	RANBP2-Type And C3HC4-Type Zinc Finger Containing 1	Protein Coding	Q9BYM8	54	GC20P000407	2.00765037536621	https://www.genecards.org/cgi-bin/carddisp.pl?gene=RBCK1
MIR92A2	MicroRNA 92a-2	RNA Gene		23	GC0XM134521	2.00699377059937	https://www.genecards.org/cgi-bin/carddisp.pl?gene=MIR92A2
NOX1	NADPH Oxidase 1	Protein Coding	Q9Y5S8	56	GC0XM100843	2.00590348243713	https://www.genecards.org/cgi-bin/carddisp.pl?gene=NOX1
FGF9	Fibroblast Growth Factor 9	Protein Coding	P31371	56	GC13P021671	2.00572729110718	https://www.genecards.org/cgi-bin/carddisp.pl?gene=FGF9
MIR30C1	MicroRNA 30c-1	RNA Gene		30	GC01P040757	2.00414824485779	https://www.genecards.org/cgi-bin/carddisp.pl?gene=MIR30C1
ID2	Inhibitor Of DNA Binding 2	Protein Coding	Q02363	55	GC02P008678	2.00302886962891	https://www.genecards.org/cgi-bin/carddisp.pl?gene=ID2
STUB1	STIP1 Homology And U-Box Containing Protein 1	Protein Coding	Q9UNE7	57	GC16P103993	2.00161838531494	https://www.genecards.org/cgi-bin/carddisp.pl?gene=STUB1
SEMA3C	Semaphorin 3C	Protein Coding	Q99985	55	GC07M080742	2.00161838531494	https://www.genecards.org/cgi-bin/carddisp.pl?gene=SEMA3C
IL20	Interleukin 20	Protein Coding	Q9NYY1	51	GC01P206866	2.00161838531494	https://www.genecards.org/cgi-bin/carddisp.pl?gene=IL20
CTSL	Cathepsin L	Protein Coding	P07711	60	GC09P087725	1.99962449073792	https://www.genecards.org/cgi-bin/carddisp.pl?gene=CTSL
LAMA2	Laminin Subunit Alpha 2	Protein Coding	P24043	56	GC06P158062	1.9994204044342	https://www.genecards.org/cgi-bin/carddisp.pl?gene=LAMA2
PTAFR	Platelet Activating Factor Receptor	Protein Coding	P25105	54	GC01M028147	1.9961564540863	https://www.genecards.org/cgi-bin/carddisp.pl?gene=PTAFR
LAMB2	Laminin Subunit Beta 2	Protein Coding	P55268	58	GC03M049121	1.9954286813736	https://www.genecards.org/cgi-bin/carddisp.pl?gene=LAMB2
MIR409	MicroRNA 409	RNA Gene		28	GC14P119069	1.99472177028656	https://www.genecards.org/cgi-bin/carddisp.pl?gene=MIR409
TRAF6	TNF Receptor Associated Factor 6	Protein Coding	Q9Y4K3	59	GC11M036467	1.9908903837204	https://www.genecards.org/cgi-bin/carddisp.pl?gene=TRAF6
COL4A5	Collagen Type IV Alpha 5 Chain	Protein Coding	P29400	56	GC0XP108439	1.98785841464996	https://www.genecards.org/cgi-bin/carddisp.pl?gene=COL4A5
LAMA5	Laminin Subunit Alpha 5	Protein Coding	O15230	56	GC20M062307	1.98785841464996	https://www.genecards.org/cgi-bin/carddisp.pl?gene=LAMA5
COL4A4	Collagen Type IV Alpha 4 Chain	Protein Coding	P53420	55	GC02M226973	1.98785841464996	https://www.genecards.org/cgi-bin/carddisp.pl?gene=COL4A4
TLR4	Toll Like Receptor 4	Protein Coding	O00206	64	GC09P117704	1.98767960071564	https://www.genecards.org/cgi-bin/carddisp.pl?gene=TLR4
LYVE1	Lymphatic Vessel Endothelial Hyaluronan Receptor 1	Protein Coding	Q9Y5Y7	54	GC11M013661	1.98767960071564	https://www.genecards.org/cgi-bin/carddisp.pl?gene=LYVE1
WWTR1	WW Domain Containing Transcription Regulator 1	Protein Coding	Q9GZV5	50	GC03M149517	1.98767960071564	https://www.genecards.org/cgi-bin/carddisp.pl?gene=WWTR1
MIR19B1	MicroRNA 19b-1	RNA Gene		26	GC13P091714	1.9773952960968	https://www.genecards.org/cgi-bin/carddisp.pl?gene=MIR19B1
IGFBP1	Insulin Like Growth Factor Binding Protein 1	Protein Coding	P08833	55	GC07P050144	1.97596418857574	https://www.genecards.org/cgi-bin/carddisp.pl?gene=IGFBP1
ITGA3	Integrin Subunit Alpha 3	Protein Coding	P26006	61	GC17P050055	1.97592341899872	https://www.genecards.org/cgi-bin/carddisp.pl?gene=ITGA3
GSK3B	Glycogen Synthase Kinase 3 Beta	Protein Coding	P49841	63	GC03M119821	1.97142767906189	https://www.genecards.org/cgi-bin/carddisp.pl?gene=GSK3B
LOC107303340	3p25 Von Hippel-Lindau Tumor Suppressor, E3 Ubiquitin Protein Ligase Alu-Mediated Recombination Region	Functional Element		10	GC03P024219	1.9713808298111	https://www.genecards.org/cgi-bin/carddisp.pl?gene=LOC107303340
CDK4	Cyclin Dependent Kinase 4	Protein Coding	P11802	66	GC12M059932	1.97104716300964	https://www.genecards.org/cgi-bin/carddisp.pl?gene=CDK4
AGO2	Argonaute RISC Catalytic Component 2	Protein Coding	Q9UKV8	55	GC08M140975	1.9656857252121	https://www.genecards.org/cgi-bin/carddisp.pl?gene=AGO2
ITGB8	Integrin Subunit Beta 8	Protein Coding	P26012	52	GC07P020329	1.9656857252121	https://www.genecards.org/cgi-bin/carddisp.pl?gene=ITGB8
MIR361	MicroRNA 361	RNA Gene		27	GC0XM085903	1.96375489234924	https://www.genecards.org/cgi-bin/carddisp.pl?gene=MIR361
IL3	Interleukin 3	Protein Coding	P08700	57	GC05P132060	1.96239280700684	https://www.genecards.org/cgi-bin/carddisp.pl?gene=IL3
HSPB1	Heat Shock Protein Family B (Small) Member 1	Protein Coding	P04792	64	GC07P076302	1.96057868003845	https://www.genecards.org/cgi-bin/carddisp.pl?gene=HSPB1
PLPP3	Phospholipid Phosphatase 3	Protein Coding	O14495	50	GC01M056495	1.95752561092377	https://www.genecards.org/cgi-bin/carddisp.pl?gene=PLPP3
MIR182	MicroRNA 182	RNA Gene		31	GC07M129770	1.95103693008423	https://www.genecards.org/cgi-bin/carddisp.pl?gene=MIR182
ATF2	Activating Transcription Factor 2	Protein Coding	P15336	60	GC02M175072	1.9495096206665	https://www.genecards.org/cgi-bin/carddisp.pl?gene=ATF2
MIR379	MicroRNA 379	RNA Gene		26	GC14P119064	1.94270896911621	https://www.genecards.org/cgi-bin/carddisp.pl?gene=MIR379
SBF2-AS1	SBF2 Antisense RNA 1	RNA Gene		24	GC11P009758	1.94270896911621	https://www.genecards.org/cgi-bin/carddisp.pl?gene=SBF2-AS1
NOX5	NADPH Oxidase 5	Protein Coding	Q96PH1	45	GC15P175686	1.94067442417145	https://www.genecards.org/cgi-bin/carddisp.pl?gene=NOX5
CAMP	Cathelicidin Antimicrobial Peptide	Protein Coding	P49913	53	GC03P061472	1.93830060958862	https://www.genecards.org/cgi-bin/carddisp.pl?gene=CAMP
SERPINC1	Serpin Family C Member 1	Protein Coding	P01008	62	GC01M175056	1.93793094158173	https://www.genecards.org/cgi-bin/carddisp.pl?gene=SERPINC1
CBS	Cystathionine Beta-Synthase	Protein Coding	P35520	63	GC21M043053	1.93613290786743	https://www.genecards.org/cgi-bin/carddisp.pl?gene=CBS
MIR373	MicroRNA 373	RNA Gene		29	GC19P133648	1.93510746955872	https://www.genecards.org/cgi-bin/carddisp.pl?gene=MIR373
SRPK1	SRSF Protein Kinase 1	Protein Coding	Q96SB4	56	GC06M100447	1.93437802791595	https://www.genecards.org/cgi-bin/carddisp.pl?gene=SRPK1
KCNQ1OT1	KCNQ1 Opposite Strand/Antisense Transcript 1	RNA Gene		36	GC11M013323	1.93428111076355	https://www.genecards.org/cgi-bin/carddisp.pl?gene=KCNQ1OT1
ACTB	Actin Beta	Protein Coding	P60709	63	GC07M005726	1.93313407897949	https://www.genecards.org/cgi-bin/carddisp.pl?gene=ACTB
RHOC	Ras Homolog Family Member C	Protein Coding	P08134	54	GC01M112701	1.93301939964294	https://www.genecards.org/cgi-bin/carddisp.pl?gene=RHOC
LTA	Lymphotoxin Alpha	Protein Coding	P01374	55	GC06P156242	1.93155634403229	https://www.genecards.org/cgi-bin/carddisp.pl?gene=LTA
ADAM9	ADAM Metallopeptidase Domain 9	Protein Coding	Q13443	60	GC08P038996	1.9314728975296	https://www.genecards.org/cgi-bin/carddisp.pl?gene=ADAM9
PDE4A	Phosphodiesterase 4A	Protein Coding	P27815	56	GC19P010416	1.9304291009903	https://www.genecards.org/cgi-bin/carddisp.pl?gene=PDE4A
RHOB	Ras Homolog Family Member B	Protein Coding	P62745	56	GC02P020447	1.92813348770142	https://www.genecards.org/cgi-bin/carddisp.pl?gene=RHOB
ATP7A	ATPase Copper Transporting Alpha	Protein Coding	Q04656	58	GC0XP078214	1.9280219078064	https://www.genecards.org/cgi-bin/carddisp.pl?gene=ATP7A
MIR200C	MicroRNA 200c	RNA Gene		30	GC12P046792	1.92775368690491	https://www.genecards.org/cgi-bin/carddisp.pl?gene=MIR200C
SOD1	Superoxide Dismutase 1	Protein Coding	P00441	66	GC21P031659	1.92684435844421	https://www.genecards.org/cgi-bin/carddisp.pl?gene=SOD1
LEF1	Lymphoid Enhancer Binding Factor 1	Protein Coding	Q9UJU2	61	GC04M108047	1.92366778850555	https://www.genecards.org/cgi-bin/carddisp.pl?gene=LEF1
COL11A2	Collagen Type XI Alpha 2 Chain	Protein Coding	P13942	55	GC06M033162	1.92296957969666	https://www.genecards.org/cgi-bin/carddisp.pl?gene=COL11A2
FOXC2	Forkhead Box C2	Protein Coding	Q99958	55	GC16P106769	1.91579556465149	https://www.genecards.org/cgi-bin/carddisp.pl?gene=FOXC2
MIR483	MicroRNA 483	RNA Gene		29	GC11M013306	1.9131293296814	https://www.genecards.org/cgi-bin/carddisp.pl?gene=MIR483
SERPINH1	Serpin Family H Member 1	Protein Coding	P50454	59	GC11P075562	1.91243004798889	https://www.genecards.org/cgi-bin/carddisp.pl?gene=SERPINH1
PARVA	Parvin Alpha	Protein Coding	Q9NVD7	52	GC11P014679	1.91218531131744	https://www.genecards.org/cgi-bin/carddisp.pl?gene=PARVA
MAPK9	Mitogen-Activated Protein Kinase 9	Protein Coding	P45984	61	GC05M182811	1.90906429290771	https://www.genecards.org/cgi-bin/carddisp.pl?gene=MAPK9
RHOD	Ras Homolog Family Member D	Protein Coding	O00212	48	GC11P099089	1.90906429290771	https://www.genecards.org/cgi-bin/carddisp.pl?gene=RHOD
TLR2	Toll Like Receptor 2	Protein Coding	O60603	65	GC04P153684	1.90785503387451	https://www.genecards.org/cgi-bin/carddisp.pl?gene=TLR2
GLI1	GLI Family Zinc Finger 1	Protein Coding	P08151	61	GC12P065433	1.9074113368988	https://www.genecards.org/cgi-bin/carddisp.pl?gene=GLI1
FURIN	Furin, Paired Basic Amino Acid Cleaving Enzyme	Protein Coding	P09958	61	GC15P090868	1.90637218952179	https://www.genecards.org/cgi-bin/carddisp.pl?gene=FURIN
IL1RAPL2	Interleukin 1 Receptor Accessory Protein Like 2	Protein Coding	Q9NP60	50	GC0XP104566	1.90621054172516	https://www.genecards.org/cgi-bin/carddisp.pl?gene=IL1RAPL2
MCM3AP-AS1	MCM3AP Antisense RNA 1	RNA Gene		25	GC21P049717	1.90249991416931	https://www.genecards.org/cgi-bin/carddisp.pl?gene=MCM3AP-AS1
EPHA3	EPH Receptor A3	Protein Coding	P29320	59	GC03P089077	1.89758050441742	https://www.genecards.org/cgi-bin/carddisp.pl?gene=EPHA3
ACVR1B	Activin A Receptor Type 1B	Protein Coding	P36896	59	GC12P051951	1.89712405204773	https://www.genecards.org/cgi-bin/carddisp.pl?gene=ACVR1B
ESRRA	Estrogen Related Receptor Alpha	Protein Coding	P11474	58	GC11P064305	1.89676880836487	https://www.genecards.org/cgi-bin/carddisp.pl?gene=ESRRA
IGFBP2	Insulin Like Growth Factor Binding Protein 2	Protein Coding	P18065	56	GC02P216632	1.89249420166016	https://www.genecards.org/cgi-bin/carddisp.pl?gene=IGFBP2
CD38	CD38 Molecule	Protein Coding	P28907	59	GC04P026843	1.88743722438812	https://www.genecards.org/cgi-bin/carddisp.pl?gene=CD38
MIR125B1	MicroRNA 125b-1	RNA Gene		30	GC11M134117	1.88622653484344	https://www.genecards.org/cgi-bin/carddisp.pl?gene=MIR125B1
MIR26B	MicroRNA 26b	RNA Gene		31	GC02P218402	1.88293600082397	https://www.genecards.org/cgi-bin/carddisp.pl?gene=MIR26B
ADAM17	ADAM Metallopeptidase Domain 17	Protein Coding	P78536	63	GC02M009488	1.88266336917877	https://www.genecards.org/cgi-bin/carddisp.pl?gene=ADAM17
HIF1A-AS2	HIF1A Antisense RNA 2	RNA Gene		23	GC14M061747	1.88120126724243	https://www.genecards.org/cgi-bin/carddisp.pl?gene=HIF1A-AS2
APP	Amyloid Beta Precursor Protein	Protein Coding	P05067	63	GC21M025880	1.87807428836823	https://www.genecards.org/cgi-bin/carddisp.pl?gene=APP
MIR181A1	MicroRNA 181a-1	RNA Gene		27	GC01M198860	1.87741422653198	https://www.genecards.org/cgi-bin/carddisp.pl?gene=MIR181A1
MIR375	MicroRNA 375	RNA Gene		29	GC02M219001	1.86926996707916	https://www.genecards.org/cgi-bin/carddisp.pl?gene=MIR375
PIM1	Pim-1 Proto-Oncogene, Serine/Threonine Kinase	Protein Coding	P11309	62	GC06P156456	1.8670608997345	https://www.genecards.org/cgi-bin/carddisp.pl?gene=PIM1
CFH	Complement Factor H	Protein Coding	P08603	59	GC01P196621	1.86662721633911	https://www.genecards.org/cgi-bin/carddisp.pl?gene=CFH
PRKX	Protein Kinase CAMP-Dependent X-Linked Catalytic Subunit	Protein Coding	P51817	53	GC0XM003604	1.86608052253723	https://www.genecards.org/cgi-bin/carddisp.pl?gene=PRKX
CCBE1	Collagen And Calcium Binding EGF Domains 1	Protein Coding	Q6UXH8	51	GC18M059430	1.8660626411438	https://www.genecards.org/cgi-bin/carddisp.pl?gene=CCBE1
ACVR1	Activin A Receptor Type 1	Protein Coding	Q04771	63	GC02M157736	1.86357665061951	https://www.genecards.org/cgi-bin/carddisp.pl?gene=ACVR1
SEMA3B	Semaphorin 3B	Protein Coding	Q13214	51	GC03P050267	1.86249709129333	https://www.genecards.org/cgi-bin/carddisp.pl?gene=SEMA3B
LOC117204001	ANPEP Proximal Promoter	Functional Element		2	GC15P089806	1.86167013645172	https://www.genecards.org/cgi-bin/carddisp.pl?gene=LOC117204001
SOX9	SRY-Box Transcription Factor 9	Protein Coding	P48436	58	GC17P072121	1.85824060440063	https://www.genecards.org/cgi-bin/carddisp.pl?gene=SOX9
YBX1	Y-Box Binding Protein 1	Protein Coding	P67809	53	GC01P042682	1.85779881477356	https://www.genecards.org/cgi-bin/carddisp.pl?gene=YBX1
KRT18	Keratin 18	Protein Coding	P05783	62	GC12P052948	1.85651409626007	https://www.genecards.org/cgi-bin/carddisp.pl?gene=KRT18
PTGIS	Prostaglandin I2 Synthase	Protein Coding	Q16647	57	GC20M049503	1.8533056974411	https://www.genecards.org/cgi-bin/carddisp.pl?gene=PTGIS
MIR148A	MicroRNA 148a	RNA Gene		29	GC07M025950	1.85324954986572	https://www.genecards.org/cgi-bin/carddisp.pl?gene=MIR148A
PDPK1	3-Phosphoinositide Dependent Protein Kinase 1	Protein Coding	O15530	61	GC16P002537	1.84645450115204	https://www.genecards.org/cgi-bin/carddisp.pl?gene=PDPK1
TRAF2	TNF Receptor Associated Factor 2	Protein Coding	Q12933	58	GC09P136881	1.84576225280762	https://www.genecards.org/cgi-bin/carddisp.pl?gene=TRAF2
CDK6	Cyclin Dependent Kinase 6	Protein Coding	Q00534	64	GC07M092604	1.84400701522827	https://www.genecards.org/cgi-bin/carddisp.pl?gene=CDK6
MAGI2	Membrane Associated Guanylate Kinase, WW And PDZ Domain Containing 2	Protein Coding	Q86UL8	54	GC07M078017	1.84281718730927	https://www.genecards.org/cgi-bin/carddisp.pl?gene=MAGI2
SHARPIN	SHANK Associated RH Domain Interactor	Protein Coding	Q9H0F6	50	GC08M144098	1.84261465072632	https://www.genecards.org/cgi-bin/carddisp.pl?gene=SHARPIN
DICER1	Dicer 1, Ribonuclease III	Protein Coding	Q9UPY3	61	GC14M095086	1.84116339683533	https://www.genecards.org/cgi-bin/carddisp.pl?gene=DICER1
MIR181D	MicroRNA 181d	RNA Gene		27	GC19P013874	1.83666110038757	https://www.genecards.org/cgi-bin/carddisp.pl?gene=MIR181D
IGFBP5	Insulin Like Growth Factor Binding Protein 5	Protein Coding	P24593	55	GC02M216672	1.83479332923889	https://www.genecards.org/cgi-bin/carddisp.pl?gene=IGFBP5
CCL11	C-C Motif Chemokine Ligand 11	Protein Coding	P51671	58	GC17P034285	1.83476626873016	https://www.genecards.org/cgi-bin/carddisp.pl?gene=CCL11
SNHG16	Small Nucleolar RNA Host Gene 16	RNA Gene		27	GC17P134648	1.8347544670105	https://www.genecards.org/cgi-bin/carddisp.pl?gene=SNHG16
CASC2	Cancer Susceptibility 2	RNA Gene	Q8IU53	34	GC10P119457	1.83374512195587	https://www.genecards.org/cgi-bin/carddisp.pl?gene=CASC2
TNFAIP2	TNF Alpha Induced Protein 2	Protein Coding	Q03169	47	GC14P118108	1.83170080184937	https://www.genecards.org/cgi-bin/carddisp.pl?gene=TNFAIP2
FBLN1	Fibulin 1	Protein Coding	P23142	56	GC22P045502	1.82818400859833	https://www.genecards.org/cgi-bin/carddisp.pl?gene=FBLN1
CXCR1	C-X-C Motif Chemokine Receptor 1	Protein Coding	P25024	56	GC02M218162	1.82632684707642	https://www.genecards.org/cgi-bin/carddisp.pl?gene=CXCR1
RACK1	Receptor For Activated C Kinase 1	Protein Coding	P63244	56	GC05M182869	1.82359325885773	https://www.genecards.org/cgi-bin/carddisp.pl?gene=RACK1
MIR149	MicroRNA 149	RNA Gene		31	GC02P240456	1.82153534889221	https://www.genecards.org/cgi-bin/carddisp.pl?gene=MIR149
ACVR2A	Activin A Receptor Type 2A	Protein Coding	P27037	58	GC02P147844	1.81972801685333	https://www.genecards.org/cgi-bin/carddisp.pl?gene=ACVR2A
GRN	Granulin Precursor	Protein Coding	P28799	61	GC17P044345	1.81768202781677	https://www.genecards.org/cgi-bin/carddisp.pl?gene=GRN
LAMC2	Laminin Subunit Gamma 2	Protein Coding	Q13753	59	GC01P183186	1.81680345535278	https://www.genecards.org/cgi-bin/carddisp.pl?gene=LAMC2
ADAMTS8	ADAM Metallopeptidase With Thrombospondin Type 1 Motif 8	Protein Coding	Q9UP79	51	GC11M130404	1.8112770318985	https://www.genecards.org/cgi-bin/carddisp.pl?gene=ADAMTS8
BMP1	Bone Morphogenetic Protein 1	Protein Coding	P13497	61	GC08P022165	1.81125903129578	https://www.genecards.org/cgi-bin/carddisp.pl?gene=BMP1
MMP10	Matrix Metallopeptidase 10	Protein Coding	P09238	56	GC11M102770	1.80867612361908	https://www.genecards.org/cgi-bin/carddisp.pl?gene=MMP10
MIR1-1	MicroRNA 1-1	RNA Gene		26	GC20P068072	1.80635964870453	https://www.genecards.org/cgi-bin/carddisp.pl?gene=MIR1-1
SFRP2	Secreted Frizzled Related Protein 2	Protein Coding	Q96HF1	52	GC04M153780	1.80586266517639	https://www.genecards.org/cgi-bin/carddisp.pl?gene=SFRP2
FKBPL	FKBP Prolyl Isomerase Like	Protein Coding	Q9UIM3	45	GC06M100329	1.80586266517639	https://www.genecards.org/cgi-bin/carddisp.pl?gene=FKBPL
TFAP2A	Transcription Factor AP-2 Alpha	Protein Coding	P05549	61	GC06M010393	1.80546879768372	https://www.genecards.org/cgi-bin/carddisp.pl?gene=TFAP2A
PRKAA2	Protein Kinase AMP-Activated Catalytic Subunit Alpha 2	Protein Coding	P54646	62	GC01P056645	1.80322551727295	https://www.genecards.org/cgi-bin/carddisp.pl?gene=PRKAA2
IL15	Interleukin 15	Protein Coding	P40933	55	GC04P141636	1.80102527141571	https://www.genecards.org/cgi-bin/carddisp.pl?gene=IL15
TLR9	Toll Like Receptor 9	Protein Coding	Q9NR96	58	GC03M054385	1.79722988605499	https://www.genecards.org/cgi-bin/carddisp.pl?gene=TLR9
FBLN5	Fibulin 5	Protein Coding	Q9UBX5	59	GC14M091869	1.79533040523529	https://www.genecards.org/cgi-bin/carddisp.pl?gene=FBLN5
PDCL3	Phosducin Like 3	Protein Coding	Q9H2J4	44	GC02P100562	1.79518890380859	https://www.genecards.org/cgi-bin/carddisp.pl?gene=PDCL3
CCAT1	Colon Cancer Associated Transcript 1	RNA Gene		22	GC08M127207	1.79464948177338	https://www.genecards.org/cgi-bin/carddisp.pl?gene=CCAT1
MIR296	MicroRNA 296	RNA Gene		26	GC20M058817	1.79462814331055	https://www.genecards.org/cgi-bin/carddisp.pl?gene=MIR296
HMGCR	3-Hydroxy-3-Methylglutaryl-CoA Reductase	Protein Coding	P04035	61	GC05P075336	1.79428064823151	https://www.genecards.org/cgi-bin/carddisp.pl?gene=HMGCR
ANXA1	Annexin A1	Protein Coding	P04083	60	GC09P073151	1.7932391166687	https://www.genecards.org/cgi-bin/carddisp.pl?gene=ANXA1
EFNA3	Ephrin A3	Protein Coding	P52797	54	GC01P155078	1.7932391166687	https://www.genecards.org/cgi-bin/carddisp.pl?gene=EFNA3
NTRK2	Neurotrophic Receptor Tyrosine Kinase 2	Protein Coding	Q16620	66	GC09P084668	1.79107284545898	https://www.genecards.org/cgi-bin/carddisp.pl?gene=NTRK2
TAC1	Tachykinin Precursor 1	Protein Coding	P20366	54	GC07P097734	1.78844571113586	https://www.genecards.org/cgi-bin/carddisp.pl?gene=TAC1
GLUL	Glutamate-Ammonia Ligase	Protein Coding	P15104	61	GC01M182378	1.78760170936584	https://www.genecards.org/cgi-bin/carddisp.pl?gene=GLUL
MIR144	MicroRNA 144	RNA Gene		26	GC17M088846	1.78734660148621	https://www.genecards.org/cgi-bin/carddisp.pl?gene=MIR144
GAB1	GRB2 Associated Binding Protein 1	Protein Coding	Q13480	58	GC04P143336	1.78590631484985	https://www.genecards.org/cgi-bin/carddisp.pl?gene=GAB1
FGF10	Fibroblast Growth Factor 10	Protein Coding	O15520	60	GC05M045056	1.78464508056641	https://www.genecards.org/cgi-bin/carddisp.pl?gene=FGF10
FGF3	Fibroblast Growth Factor 3	Protein Coding	P11487	57	GC11M132994	1.78443276882172	https://www.genecards.org/cgi-bin/carddisp.pl?gene=FGF3
APEX1	Apurinic/Apyrimidinic Endodeoxyribonuclease 1	Protein Coding	P27695	58	GC14P020455	1.78192687034607	https://www.genecards.org/cgi-bin/carddisp.pl?gene=APEX1
PML	PML Nuclear Body Scaffold	Protein Coding	P29590	59	GC15P073994	1.7802597284317	https://www.genecards.org/cgi-bin/carddisp.pl?gene=PML
LAMC1	Laminin Subunit Gamma 1	Protein Coding	P11047	56	GC01P183023	1.77833831310272	https://www.genecards.org/cgi-bin/carddisp.pl?gene=LAMC1
CD24	CD24 Molecule	Protein Coding	P25063	46	GC06M106969	1.77352857589722	https://www.genecards.org/cgi-bin/carddisp.pl?gene=CD24
TXN	Thioredoxin	Protein Coding	P10599	58	GC09M110243	1.77344250679016	https://www.genecards.org/cgi-bin/carddisp.pl?gene=TXN
IQGAP1	IQ Motif Containing GTPase Activating Protein 1	Protein Coding	P46940	55	GC15P090388	1.77344250679016	https://www.genecards.org/cgi-bin/carddisp.pl?gene=IQGAP1
NCKIPSD	NCK Interacting Protein With SH3 Domain	Protein Coding	Q9NZQ3	47	GC03M048667	1.77249753475189	https://www.genecards.org/cgi-bin/carddisp.pl?gene=NCKIPSD
PROCR	Protein C Receptor	Protein Coding	Q9UNN8	54	GC20P035171	1.77198696136475	https://www.genecards.org/cgi-bin/carddisp.pl?gene=PROCR
MIR486-1	MicroRNA 486-1	RNA Gene		28	GC08M041660	1.77133321762085	https://www.genecards.org/cgi-bin/carddisp.pl?gene=MIR486-1
RHO	Rhodopsin	Protein Coding	P08100	60	GC03P140890	1.77092146873474	https://www.genecards.org/cgi-bin/carddisp.pl?gene=RHO
GTF2I	General Transcription Factor IIi	Protein Coding	P78347	53	GC07P090609	1.77010941505432	https://www.genecards.org/cgi-bin/carddisp.pl?gene=GTF2I
CASP9	Caspase 9	Protein Coding	P55211	60	GC01M019993	1.76954460144043	https://www.genecards.org/cgi-bin/carddisp.pl?gene=CASP9
BTG1	BTG Anti-Proliferation Factor 1	Protein Coding	P62324	52	GC12M092140	1.76689267158508	https://www.genecards.org/cgi-bin/carddisp.pl?gene=BTG1
TRD-GTC9-1	TRNA-Asp (Anticodon GTC) 9-1	RNA Gene		14	GC01P170816	1.76683712005615	https://www.genecards.org/cgi-bin/carddisp.pl?gene=TRD-GTC9-1
PAXIP1-DT	PAXIP1 Divergent Transcript	RNA Gene		14	GC07P161821	1.75975787639618	https://www.genecards.org/cgi-bin/carddisp.pl?gene=PAXIP1-DT
MIA3	MIA SH3 Domain ER Export Factor 3	Protein Coding	Q5JRA6	48	GC01P222618	1.75936102867126	https://www.genecards.org/cgi-bin/carddisp.pl?gene=MIA3
ACTC1	Actin Alpha Cardiac Muscle 1	Protein Coding	P68032	57	GC15M034790	1.75798583030701	https://www.genecards.org/cgi-bin/carddisp.pl?gene=ACTC1
SPON2	Spondin 2	Protein Coding	Q9BUD6	52	GC04M001166	1.75702786445618	https://www.genecards.org/cgi-bin/carddisp.pl?gene=SPON2
MIR93	MicroRNA 93	RNA Gene		30	GC07M106066	1.75481879711151	https://www.genecards.org/cgi-bin/carddisp.pl?gene=MIR93
CXCL2	C-X-C Motif Chemokine Ligand 2	Protein Coding	P19875	52	GC04M074097	1.75204849243164	https://www.genecards.org/cgi-bin/carddisp.pl?gene=CXCL2
BECN1	Beclin 1	Protein Coding	Q14457	59	GC17M042810	1.75165963172913	https://www.genecards.org/cgi-bin/carddisp.pl?gene=BECN1
RBX1	Ring-Box 1	Protein Coding	P62877	56	GC22P040951	1.75106477737427	https://www.genecards.org/cgi-bin/carddisp.pl?gene=RBX1
ATP2B4	ATPase Plasma Membrane Ca2+ Transporting 4	Protein Coding	P23634	57	GC01P203626	1.75027418136597	https://www.genecards.org/cgi-bin/carddisp.pl?gene=ATP2B4
MIR181B1	MicroRNA 181b-1	RNA Gene		28	GC01M198858	1.75027418136597	https://www.genecards.org/cgi-bin/carddisp.pl?gene=MIR181B1
EREG	Epiregulin	Protein Coding	O14944	53	GC04P074366	1.74875140190125	https://www.genecards.org/cgi-bin/carddisp.pl?gene=EREG
SP100	SP100 Nuclear Antigen	Protein Coding	P23497	52	GC02P230415	1.74875140190125	https://www.genecards.org/cgi-bin/carddisp.pl?gene=SP100
MIR29B2	MicroRNA 29b-2	RNA Gene		27	GC01M207839	1.74831163883209	https://www.genecards.org/cgi-bin/carddisp.pl?gene=MIR29B2
WNT7B	Wnt Family Member 7B	Protein Coding	P56706	55	GC22M045920	1.74340307712555	https://www.genecards.org/cgi-bin/carddisp.pl?gene=WNT7B
HDAC2	Histone Deacetylase 2	Protein Coding	Q92769	65	GC06M113933	1.74187850952148	https://www.genecards.org/cgi-bin/carddisp.pl?gene=HDAC2
IL33	Interleukin 33	Protein Coding	O95760	52	GC09P009892	1.74187850952148	https://www.genecards.org/cgi-bin/carddisp.pl?gene=IL33
ADORA2A	Adenosine A2a Receptor	Protein Coding	P29274	59	GC22P024417	1.74045968055725	https://www.genecards.org/cgi-bin/carddisp.pl?gene=ADORA2A
NUDT6	Nudix Hydrolase 6	Protein Coding	P53370	48	GC04M122888	1.74045968055725	https://www.genecards.org/cgi-bin/carddisp.pl?gene=NUDT6
NPPA	Natriuretic Peptide A	Protein Coding	P01160	57	GC01M019842	1.73984098434448	https://www.genecards.org/cgi-bin/carddisp.pl?gene=NPPA
PPP1R13B-DT	PPP1R13B Divergent Transcript	RNA Gene		17	GC14P119152	1.73660206794739	https://www.genecards.org/cgi-bin/carddisp.pl?gene=PPP1R13B-DT
LOX	Lysyl Oxidase	Protein Coding	P28300	60	GC05M122063	1.73562169075012	https://www.genecards.org/cgi-bin/carddisp.pl?gene=LOX
EFNB3	Ephrin B3	Protein Coding	Q15768	54	GC17P132667	1.73203802108765	https://www.genecards.org/cgi-bin/carddisp.pl?gene=EFNB3
NDRG2	NDRG Family Member 2	Protein Coding	Q9UN36	51	GC14M021016	1.73203802108765	https://www.genecards.org/cgi-bin/carddisp.pl?gene=NDRG2
MIR9-2	MicroRNA 9-2	RNA Gene		27	GC05M088666	1.72461032867432	https://www.genecards.org/cgi-bin/carddisp.pl?gene=MIR9-2
RAB11B-AS1	RAB11B Antisense RNA 1	RNA Gene		16	GC19M100171	1.72461032867432	https://www.genecards.org/cgi-bin/carddisp.pl?gene=RAB11B-AS1
TLR3	Toll Like Receptor 3	Protein Coding	O15455	63	GC04P186059	1.72406256198883	https://www.genecards.org/cgi-bin/carddisp.pl?gene=TLR3
STIM1	Stromal Interaction Molecule 1	Protein Coding	Q13586	62	GC11P014188	1.72406256198883	https://www.genecards.org/cgi-bin/carddisp.pl?gene=STIM1
FCGR3A	Fc Gamma Receptor IIIa	Protein Coding	P08637	59	GC01M161541	1.72121214866638	https://www.genecards.org/cgi-bin/carddisp.pl?gene=FCGR3A
TEAD4	TEA Domain Transcription Factor 4	Protein Coding	Q15561	50	GC12P002959	1.72097826004028	https://www.genecards.org/cgi-bin/carddisp.pl?gene=TEAD4
B2M	Beta-2-Microglobulin	Protein Coding	P61769	62	GC15P044711	1.72012448310852	https://www.genecards.org/cgi-bin/carddisp.pl?gene=B2M
CHUK	Component Of Inhibitor Of Nuclear Factor Kappa B Kinase Complex	Protein Coding	O15111	63	GC10M100501	1.71613967418671	https://www.genecards.org/cgi-bin/carddisp.pl?gene=CHUK
HOXD3	Homeobox D3	Protein Coding	P31249	45	GC02P176136	1.71579456329346	https://www.genecards.org/cgi-bin/carddisp.pl?gene=HOXD3
TSPOAP1-AS1	TSPOAP1, SUPT4H1 And RNF43 Antisense RNA 1	RNA Gene		19	GC17P134202	1.71579456329346	https://www.genecards.org/cgi-bin/carddisp.pl?gene=TSPOAP1-AS1
NRG1	Neuregulin 1	Protein Coding	Q02297	61	GC08P031639	1.71189677715302	https://www.genecards.org/cgi-bin/carddisp.pl?gene=NRG1
PCAT1	Prostate Cancer Associated Transcript 1	RNA Gene		25	GC08P126553	1.71022653579712	https://www.genecards.org/cgi-bin/carddisp.pl?gene=PCAT1
IL37	Interleukin 37	Protein Coding	Q9NZH6	50	GC02P148587	1.70912885665894	https://www.genecards.org/cgi-bin/carddisp.pl?gene=IL37
TMEM33	Transmembrane Protein 33	Protein Coding	P57088	44	GC04P041937	1.70889163017273	https://www.genecards.org/cgi-bin/carddisp.pl?gene=TMEM33
GNA13	G Protein Subunit Alpha 13	Protein Coding	Q14344	56	GC17M065009	1.7087037563324	https://www.genecards.org/cgi-bin/carddisp.pl?gene=GNA13
AMOTL1	Angiomotin Like 1	Protein Coding	Q8IY63	45	GC11P099918	1.7037353515625	https://www.genecards.org/cgi-bin/carddisp.pl?gene=AMOTL1
FOSB	FosB Proto-Oncogene, AP-1 Transcription Factor Subunit	Protein Coding	P53539	55	GC19P045467	1.70294344425201	https://www.genecards.org/cgi-bin/carddisp.pl?gene=FOSB
NDRG3	NDRG Family Member 3	Protein Coding	Q9UGV2	46	GC20M036651	1.70294344425201	https://www.genecards.org/cgi-bin/carddisp.pl?gene=NDRG3
MIR184	MicroRNA 184	RNA Gene		31	GC15P079209	1.7026948928833	https://www.genecards.org/cgi-bin/carddisp.pl?gene=MIR184
LINC00908	Long Intergenic Non-Protein Coding RNA 908	RNA Gene		16	GC18P076528	1.69969129562378	https://www.genecards.org/cgi-bin/carddisp.pl?gene=LINC00908
FIBP	FGF1 Intracellular Binding Protein	Protein Coding	O43427	55	GC11M132838	1.69925761222839	https://www.genecards.org/cgi-bin/carddisp.pl?gene=FIBP
PRKAA1	Protein Kinase AMP-Activated Catalytic Subunit Alpha 1	Protein Coding	Q13131	59	GC05M040759	1.69527125358582	https://www.genecards.org/cgi-bin/carddisp.pl?gene=PRKAA1
MIR139	MicroRNA 139	RNA Gene		30	GC11M072615	1.69527125358582	https://www.genecards.org/cgi-bin/carddisp.pl?gene=MIR139
ZNF304	Zinc Finger Protein 304	Protein Coding	Q9HCX3	41	GC19P057351	1.69502103328705	https://www.genecards.org/cgi-bin/carddisp.pl?gene=ZNF304
CCNA2	Cyclin A2	Protein Coding	P20248	58	GC04M121816	1.69301652908325	https://www.genecards.org/cgi-bin/carddisp.pl?gene=CCNA2
GPNMB	Glycoprotein Nmb	Protein Coding	Q14956	56	GC07P024381	1.69269037246704	https://www.genecards.org/cgi-bin/carddisp.pl?gene=GPNMB
SFRP1	Secreted Frizzled Related Protein 1	Protein Coding	Q8N474	55	GC08M041262	1.69269037246704	https://www.genecards.org/cgi-bin/carddisp.pl?gene=SFRP1
CREB3L1	CAMP Responsive Element Binding Protein 3 Like 1	Protein Coding	Q96BA8	53	GC11P048351	1.69269037246704	https://www.genecards.org/cgi-bin/carddisp.pl?gene=CREB3L1
KLF5	KLF Transcription Factor 5	Protein Coding	Q13887	57	GC13P073054	1.69253528118134	https://www.genecards.org/cgi-bin/carddisp.pl?gene=KLF5
LCN2	Lipocalin 2	Protein Coding	P80188	58	GC09P128149	1.69137334823608	https://www.genecards.org/cgi-bin/carddisp.pl?gene=LCN2
CCR1	C-C Motif Chemokine Receptor 1	Protein Coding	P32246	57	GC03M046218	1.68805742263794	https://www.genecards.org/cgi-bin/carddisp.pl?gene=CCR1
SULF1	Sulfatase 1	Protein Coding	Q8IWU6	54	GC08P069466	1.68780124187469	https://www.genecards.org/cgi-bin/carddisp.pl?gene=SULF1
RUNX3	RUNX Family Transcription Factor 3	Protein Coding	Q13761	55	GC01M024899	1.68671190738678	https://www.genecards.org/cgi-bin/carddisp.pl?gene=RUNX3
PIK3R2	Phosphoinositide-3-Kinase Regulatory Subunit 2	Protein Coding	O00459	62	GC19P018153	1.6847243309021	https://www.genecards.org/cgi-bin/carddisp.pl?gene=PIK3R2
WARS2	Tryptophanyl TRNA Synthetase 2, Mitochondrial	Protein Coding	Q9UGM6	56	GC01M119031	1.68380951881409	https://www.genecards.org/cgi-bin/carddisp.pl?gene=WARS2
FBXW7	F-Box And WD Repeat Domain Containing 7	Protein Coding	Q969H0	58	GC04M152321	1.68108904361725	https://www.genecards.org/cgi-bin/carddisp.pl?gene=FBXW7
MAP3K5	Mitogen-Activated Protein Kinase Kinase Kinase 5	Protein Coding	Q99683	61	GC06M136557	1.67899119853973	https://www.genecards.org/cgi-bin/carddisp.pl?gene=MAP3K5
MIR429	MicroRNA 429	RNA Gene		30	GC01P059856	1.67899119853973	https://www.genecards.org/cgi-bin/carddisp.pl?gene=MIR429
ADORA2B	Adenosine A2b Receptor	Protein Coding	P29275	59	GC17P132871	1.67661118507385	https://www.genecards.org/cgi-bin/carddisp.pl?gene=ADORA2B
NGFR	Nerve Growth Factor Receptor	Protein Coding	P08138	60	GC17P049495	1.6740095615387	https://www.genecards.org/cgi-bin/carddisp.pl?gene=NGFR
SPRY2	Sprouty RTK Signaling Antagonist 2	Protein Coding	O43597	60	GC13M080335	1.6740095615387	https://www.genecards.org/cgi-bin/carddisp.pl?gene=SPRY2
LTF	Lactotransferrin	Protein Coding	P02788	58	GC03M046435	1.67097342014313	https://www.genecards.org/cgi-bin/carddisp.pl?gene=LTF
MIR181C	MicroRNA 181c	RNA Gene		29	GC19P132486	1.67097342014313	https://www.genecards.org/cgi-bin/carddisp.pl?gene=MIR181C
CCN6	Cellular Communication Network Factor 6	Protein Coding	O95389	52	GC06P157639	1.66937959194183	https://www.genecards.org/cgi-bin/carddisp.pl?gene=CCN6
RELB	RELB Proto-Oncogene, NF-KB Subunit	Protein Coding	Q01201	58	GC19P133242	1.66843199729919	https://www.genecards.org/cgi-bin/carddisp.pl?gene=RELB
P4HTM	Prolyl 4-Hydroxylase, Transmembrane	Protein Coding	Q9NXG6	51	GC03P061498	1.66843199729919	https://www.genecards.org/cgi-bin/carddisp.pl?gene=P4HTM
TMEM215	Transmembrane Protein 215	Protein Coding	Q68D42	38	GC09P032783	1.66797709465027	https://www.genecards.org/cgi-bin/carddisp.pl?gene=TMEM215
IL2RA	Interleukin 2 Receptor Subunit Alpha	Protein Coding	P01589	63	GC10M006010	1.66469788551331	https://www.genecards.org/cgi-bin/carddisp.pl?gene=IL2RA
CDH2	Cadherin 2	Protein Coding	P19022	63	GC18M036283	1.66300356388092	https://www.genecards.org/cgi-bin/carddisp.pl?gene=CDH2
ATM	ATM Serine/Threonine Kinase	Protein Coding	Q13315	66	GC11P108223	1.65955305099487	https://www.genecards.org/cgi-bin/carddisp.pl?gene=ATM
WNT7A	Wnt Family Member 7A	Protein Coding	O00755	61	GC03M027398	1.65951263904572	https://www.genecards.org/cgi-bin/carddisp.pl?gene=WNT7A
HHEX	Hematopoietically Expressed Homeobox	Protein Coding	Q03014	52	GC10P092689	1.65831053256989	https://www.genecards.org/cgi-bin/carddisp.pl?gene=HHEX
FGF5	Fibroblast Growth Factor 5	Protein Coding	P12034	56	GC04P080266	1.65671372413635	https://www.genecards.org/cgi-bin/carddisp.pl?gene=FGF5
FOXA1	Forkhead Box A1	Protein Coding	P55317	57	GC14M037589	1.65290999412537	https://www.genecards.org/cgi-bin/carddisp.pl?gene=FOXA1
ING1	Inhibitor Of Growth Family Member 1	Protein Coding	Q9UK53	56	GC13P110712	1.65290999412537	https://www.genecards.org/cgi-bin/carddisp.pl?gene=ING1
APOH	Apolipoprotein H	Protein Coding	P02749	58	GC17M066212	1.6510626077652	https://www.genecards.org/cgi-bin/carddisp.pl?gene=APOH
PKNOX1	PBX/Knotted 1 Homeobox 1	Protein Coding	P55347	50	GC21P042974	1.65077888965607	https://www.genecards.org/cgi-bin/carddisp.pl?gene=PKNOX1
CCDC134	Coiled-Coil Domain Containing 134	Protein Coding	Q9H6E4	48	GC22P041800	1.65077888965607	https://www.genecards.org/cgi-bin/carddisp.pl?gene=CCDC134
FOXJ2	Forkhead Box J2	Protein Coding	Q9P0K8	40	GC12P008032	1.65077888965607	https://www.genecards.org/cgi-bin/carddisp.pl?gene=FOXJ2
ADTRP	Androgen Dependent TFPI Regulating Protein	Protein Coding	Q96IZ2	37	GC06M011712	1.65077888965607	https://www.genecards.org/cgi-bin/carddisp.pl?gene=ADTRP
TBXAS1	Thromboxane A Synthase 1	Protein Coding	P24557	61	GC07P139777	1.64806067943573	https://www.genecards.org/cgi-bin/carddisp.pl?gene=TBXAS1
MIR22	MicroRNA 22	RNA Gene		31	GC17M001713	1.64509224891663	https://www.genecards.org/cgi-bin/carddisp.pl?gene=MIR22
VEZF1	Vascular Endothelial Zinc Finger 1	Protein Coding	Q14119	45	GC17M057971	1.64497113227844	https://www.genecards.org/cgi-bin/carddisp.pl?gene=VEZF1
UGT1A1	UDP Glucuronosyltransferase Family 1 Member A1	Protein Coding	P22309	63	GC02P233760	1.6434154510498	https://www.genecards.org/cgi-bin/carddisp.pl?gene=UGT1A1
TYK2	Tyrosine Kinase 2	Protein Coding	P29597	66	GC19M010350	1.64080393314362	https://www.genecards.org/cgi-bin/carddisp.pl?gene=TYK2
PRKCD	Protein Kinase C Delta	Protein Coding	Q05655	65	GC03P053156	1.64061450958252	https://www.genecards.org/cgi-bin/carddisp.pl?gene=PRKCD
CAPN2	Calpain 2	Protein Coding	P17655	59	GC01P223701	1.64061450958252	https://www.genecards.org/cgi-bin/carddisp.pl?gene=CAPN2
SDC4	Syndecan 4	Protein Coding	P31431	54	GC20M045325	1.64061450958252	https://www.genecards.org/cgi-bin/carddisp.pl?gene=SDC4
BDKRB2	Bradykinin Receptor B2	Protein Coding	P30411	56	GC14P096205	1.64035725593567	https://www.genecards.org/cgi-bin/carddisp.pl?gene=BDKRB2
SDCBP	Syndecan Binding Protein	Protein Coding	O00560	53	GC08P058539	1.64035725593567	https://www.genecards.org/cgi-bin/carddisp.pl?gene=SDCBP
S100A13	S100 Calcium Binding Protein A13	Protein Coding	Q99584	47	GC01M153618	1.64035725593567	https://www.genecards.org/cgi-bin/carddisp.pl?gene=S100A13
MIR16-2	MicroRNA 16-2	RNA Gene		28	GC03P160418	1.64035725593567	https://www.genecards.org/cgi-bin/carddisp.pl?gene=MIR16-2
HNF1A-AS1	HNF1A Antisense RNA 1	RNA Gene		27	GC12M124261	1.6396826505661	https://www.genecards.org/cgi-bin/carddisp.pl?gene=HNF1A-AS1
AIF1	Allograft Inflammatory Factor 1	Protein Coding	P55008	51	GC06P156243	1.63923227787018	https://www.genecards.org/cgi-bin/carddisp.pl?gene=AIF1
MUC1	Mucin 1, Cell Surface Associated	Protein Coding	P15941	61	GC01M155185	1.63645946979523	https://www.genecards.org/cgi-bin/carddisp.pl?gene=MUC1
ETS2	ETS Proto-Oncogene 2, Transcription Factor	Protein Coding	P15036	52	GC21P038805	1.63645946979523	https://www.genecards.org/cgi-bin/carddisp.pl?gene=ETS2
PTGER2	Prostaglandin E Receptor 2	Protein Coding	P43116	61	GC14P052314	1.63540947437286	https://www.genecards.org/cgi-bin/carddisp.pl?gene=PTGER2
TFPI2	Tissue Factor Pathway Inhibitor 2	Protein Coding	P48307	52	GC07M093885	1.63540947437286	https://www.genecards.org/cgi-bin/carddisp.pl?gene=TFPI2
TTR	Transthyretin	Protein Coding	P02766	61	GC18P031557	1.63279223442078	https://www.genecards.org/cgi-bin/carddisp.pl?gene=TTR
TSHR	Thyroid Stimulating Hormone Receptor	Protein Coding	P16473	61	GC14P080954	1.63130140304565	https://www.genecards.org/cgi-bin/carddisp.pl?gene=TSHR
ADORA3	Adenosine A3 Receptor	Protein Coding	P0DMS8	55	GC01M111499	1.63130140304565	https://www.genecards.org/cgi-bin/carddisp.pl?gene=ADORA3
CD274	CD274 Molecule	Protein Coding	Q9NZQ7	58	GC09P005450	1.63030242919922	https://www.genecards.org/cgi-bin/carddisp.pl?gene=CD274
MIR499A	MicroRNA 499a	RNA Gene		30	GC20P034990	1.62657618522644	https://www.genecards.org/cgi-bin/carddisp.pl?gene=MIR499A
NCAM1	Neural Cell Adhesion Molecule 1	Protein Coding	P13591	61	GC11P112961	1.62599515914917	https://www.genecards.org/cgi-bin/carddisp.pl?gene=NCAM1
DIO2	Iodothyronine Deiodinase 2	Protein Coding	Q92813	52	GC14M080197	1.62345588207245	https://www.genecards.org/cgi-bin/carddisp.pl?gene=DIO2
CCM2	CCM2 Scaffold Protein	Protein Coding	Q9BSQ5	54	GC07P044999	1.61948931217194	https://www.genecards.org/cgi-bin/carddisp.pl?gene=CCM2
GLS	Glutaminase	Protein Coding	O94925	62	GC02P190880	1.61808276176453	https://www.genecards.org/cgi-bin/carddisp.pl?gene=GLS
MIR640	MicroRNA 640	RNA Gene		15	GC19P019435	1.61655116081238	https://www.genecards.org/cgi-bin/carddisp.pl?gene=MIR640
CASP7	Caspase 7	Protein Coding	P55210	62	GC10P113679	1.61501145362854	https://www.genecards.org/cgi-bin/carddisp.pl?gene=CASP7
COX4I2	Cytochrome C Oxidase Subunit 4I2	Protein Coding	Q96KJ9	54	GC20P031637	1.61501145362854	https://www.genecards.org/cgi-bin/carddisp.pl?gene=COX4I2
HAND2	Heart And Neural Crest Derivatives Expressed 2	Protein Coding	P61296	54	GC04M173524	1.61453652381897	https://www.genecards.org/cgi-bin/carddisp.pl?gene=HAND2
ARHGAP22	Rho GTPase Activating Protein 22	Protein Coding	Q7Z5H3	48	GC10M049002	1.61453652381897	https://www.genecards.org/cgi-bin/carddisp.pl?gene=ARHGAP22
RASIP1	Ras Interacting Protein 1	Protein Coding	Q5U651	47	GC19M048720	1.61453652381897	https://www.genecards.org/cgi-bin/carddisp.pl?gene=RASIP1
PKD2	Polycystin 2, Transient Receptor Potential Cation Channel	Protein Coding	Q13563	60	GC04P088007	1.61368083953857	https://www.genecards.org/cgi-bin/carddisp.pl?gene=PKD2
HK2	Hexokinase 2	Protein Coding	P52789	58	GC02P075207	1.61359894275665	https://www.genecards.org/cgi-bin/carddisp.pl?gene=HK2
SFTA3	Surfactant Associated 3	RNA Gene	P0C7M3	43	GC14M036518	1.61275815963745	https://www.genecards.org/cgi-bin/carddisp.pl?gene=SFTA3
GATA1	GATA Binding Protein 1	Protein Coding	P15976	59	GC0XP048786	1.61056280136108	https://www.genecards.org/cgi-bin/carddisp.pl?gene=GATA1
SLC2A3	Solute Carrier Family 2 Member 3	Protein Coding	P11169	61	GC12M007919	1.60996830463409	https://www.genecards.org/cgi-bin/carddisp.pl?gene=SLC2A3
ADAM15	ADAM Metallopeptidase Domain 15	Protein Coding	Q13444	55	GC01P155050	1.60612225532532	https://www.genecards.org/cgi-bin/carddisp.pl?gene=ADAM15
TMSB4X	Thymosin Beta 4 X-Linked	Protein Coding	P62328	54	GC0XP012975	1.60450792312622	https://www.genecards.org/cgi-bin/carddisp.pl?gene=TMSB4X
MIR215	MicroRNA 215	RNA Gene		27	GC01M220117	1.60450792312622	https://www.genecards.org/cgi-bin/carddisp.pl?gene=MIR215
MYLK-AS1	MYLK Antisense RNA 1	RNA Gene		24	GC03P123600	1.60436046123505	https://www.genecards.org/cgi-bin/carddisp.pl?gene=MYLK-AS1
RAMP2-AS1	RAMP2 Antisense RNA 1	RNA Gene		22	GC17M089378	1.60436046123505	https://www.genecards.org/cgi-bin/carddisp.pl?gene=RAMP2-AS1
FAM225A	Family With Sequence Similarity 225 Member A	RNA Gene		21	GC09P146058	1.60436046123505	https://www.genecards.org/cgi-bin/carddisp.pl?gene=FAM225A
ELANE	Elastase, Neutrophil Expressed	Protein Coding	P08246	63	GC19P131807	1.60164439678192	https://www.genecards.org/cgi-bin/carddisp.pl?gene=ELANE
MERTK	MER Proto-Oncogene, Tyrosine Kinase	Protein Coding	Q12866	63	GC02P111898	1.60164439678192	https://www.genecards.org/cgi-bin/carddisp.pl?gene=MERTK
BRCA2	BRCA2 DNA Repair Associated	Protein Coding	P51587	60	GC13P032315	1.60164439678192	https://www.genecards.org/cgi-bin/carddisp.pl?gene=BRCA2
CD163	CD163 Molecule	Protein Coding	Q86VB7	57	GC12M032935	1.60164439678192	https://www.genecards.org/cgi-bin/carddisp.pl?gene=CD163
FRS2	Fibroblast Growth Factor Receptor Substrate 2	Protein Coding	Q8WU20	54	GC12P069471	1.60164439678192	https://www.genecards.org/cgi-bin/carddisp.pl?gene=FRS2
COL13A1	Collagen Type XIII Alpha 1 Chain	Protein Coding	Q5TAT6	53	GC10P069801	1.59963917732239	https://www.genecards.org/cgi-bin/carddisp.pl?gene=COL13A1
TJP1	Tight Junction Protein 1	Protein Coding	Q07157	58	GC15M029699	1.59683954715729	https://www.genecards.org/cgi-bin/carddisp.pl?gene=TJP1
CMA1	Chymase 1	Protein Coding	P23946	56	GC14M027988	1.59683954715729	https://www.genecards.org/cgi-bin/carddisp.pl?gene=CMA1
PTGER4	Prostaglandin E Receptor 4	Protein Coding	P35408	58	GC05P040679	1.59638524055481	https://www.genecards.org/cgi-bin/carddisp.pl?gene=PTGER4
SMAD6	SMAD Family Member 6	Protein Coding	O43541	59	GC15P066702	1.58830451965332	https://www.genecards.org/cgi-bin/carddisp.pl?gene=SMAD6
MELTF	Melanotransferrin	Protein Coding	P08582	53	GC03M196980	1.58785271644592	https://www.genecards.org/cgi-bin/carddisp.pl?gene=MELTF
SOX2	SRY-Box Transcription Factor 2	Protein Coding	P48431	58	GC03P181711	1.58783912658691	https://www.genecards.org/cgi-bin/carddisp.pl?gene=SOX2
FGF8	Fibroblast Growth Factor 8	Protein Coding	P55075	61	GC10M101770	1.58382713794708	https://www.genecards.org/cgi-bin/carddisp.pl?gene=FGF8
STS	Steroid Sulfatase	Protein Coding	P08842	58	GC0XP007146	1.58357131481171	https://www.genecards.org/cgi-bin/carddisp.pl?gene=STS
PROM1	Prominin 1	Protein Coding	O43490	59	GC04M015965	1.58110809326172	https://www.genecards.org/cgi-bin/carddisp.pl?gene=PROM1
GDF15	Growth Differentiation Factor 15	Protein Coding	Q99988	56	GC19P132620	1.58110809326172	https://www.genecards.org/cgi-bin/carddisp.pl?gene=GDF15
ADAM12	ADAM Metallopeptidase Domain 12	Protein Coding	O43184	58	GC10M126012	1.57807087898254	https://www.genecards.org/cgi-bin/carddisp.pl?gene=ADAM12
CCNB1	Cyclin B1	Protein Coding	P14635	59	GC05P069167	1.57485961914063	https://www.genecards.org/cgi-bin/carddisp.pl?gene=CCNB1
HSPA4	Heat Shock Protein Family A (Hsp70) Member 4	Protein Coding	P34932	55	GC05P133097	1.57485961914063	https://www.genecards.org/cgi-bin/carddisp.pl?gene=HSPA4
HDAC6	Histone Deacetylase 6	Protein Coding	Q9UBN7	66	GC0XP048801	1.57359302043915	https://www.genecards.org/cgi-bin/carddisp.pl?gene=HDAC6
F10	Coagulation Factor X	Protein Coding	P00742	63	GC13P113122	1.57359302043915	https://www.genecards.org/cgi-bin/carddisp.pl?gene=F10
ORAI1	ORAI Calcium Release-Activated Calcium Modulator 1	Protein Coding	Q96D31	57	GC12P136103	1.57359302043915	https://www.genecards.org/cgi-bin/carddisp.pl?gene=ORAI1
HOXB9	Homeobox B9	Protein Coding	P17482	48	GC17M048621	1.57359302043915	https://www.genecards.org/cgi-bin/carddisp.pl?gene=HOXB9
RNU6-1	RNA, U6 Small Nuclear 1	RNA Gene		25	GC15M067839	1.57138168811798	https://www.genecards.org/cgi-bin/carddisp.pl?gene=RNU6-1
MIR208B	MicroRNA 208b	RNA Gene		30	GC14M023417	1.57075476646423	https://www.genecards.org/cgi-bin/carddisp.pl?gene=MIR208B
RAPGEF2	Rap Guanine Nucleotide Exchange Factor 2	Protein Coding	Q9Y4G8	52	GC04P159106	1.56855821609497	https://www.genecards.org/cgi-bin/carddisp.pl?gene=RAPGEF2
APOA1	Apolipoprotein A1	Protein Coding	P02647	63	GC11M116835	1.56531500816345	https://www.genecards.org/cgi-bin/carddisp.pl?gene=APOA1
CHGA	Chromogranin A	Protein Coding	P10645	56	GC14P093923	1.56386041641235	https://www.genecards.org/cgi-bin/carddisp.pl?gene=CHGA
MIR34B	MicroRNA 34b	RNA Gene		30	GC11P112710	1.56329214572906	https://www.genecards.org/cgi-bin/carddisp.pl?gene=MIR34B
MIR939	MicroRNA 939	RNA Gene		23	GC08M144394	1.56329214572906	https://www.genecards.org/cgi-bin/carddisp.pl?gene=MIR939
PITRM1	Pitrilysin Metallopeptidase 1	Protein Coding	Q5JRX3	53	GC10M003138	1.56308484077454	https://www.genecards.org/cgi-bin/carddisp.pl?gene=PITRM1
METAP1	Methionyl Aminopeptidase 1	Protein Coding	P53582	52	GC04P098995	1.56308484077454	https://www.genecards.org/cgi-bin/carddisp.pl?gene=METAP1
SSTR2	Somatostatin Receptor 2	Protein Coding	P30874	59	GC17P073165	1.56152296066284	https://www.genecards.org/cgi-bin/carddisp.pl?gene=SSTR2
ITGA1	Integrin Subunit Alpha 1	Protein Coding	P56199	58	GC05P052788	1.5614926815033	https://www.genecards.org/cgi-bin/carddisp.pl?gene=ITGA1
F8	Coagulation Factor VIII	Protein Coding	P00451	59	GC0XM154835	1.55881428718567	https://www.genecards.org/cgi-bin/carddisp.pl?gene=F8
HMMR	Hyaluronan Mediated Motility Receptor	Protein Coding	O75330	56	GC05P163472	1.55881428718567	https://www.genecards.org/cgi-bin/carddisp.pl?gene=HMMR
GPR4	G Protein-Coupled Receptor 4	Protein Coding	P46093	49	GC19M045589	1.55761742591858	https://www.genecards.org/cgi-bin/carddisp.pl?gene=GPR4
RETN	Resistin	Protein Coding	Q9HD89	54	GC19P007669	1.55456328392029	https://www.genecards.org/cgi-bin/carddisp.pl?gene=RETN
TARS1	Threonyl-TRNA Synthetase 1	Protein Coding	P26639	54	GC05P033546	1.55390536785126	https://www.genecards.org/cgi-bin/carddisp.pl?gene=TARS1
COL8A2	Collagen Type VIII Alpha 2 Chain	Protein Coding	P25067	51	GC01M036095	1.55026018619537	https://www.genecards.org/cgi-bin/carddisp.pl?gene=COL8A2
NR1H2	Nuclear Receptor Subfamily 1 Group H Member 2	Protein Coding	P55055	58	GC19P050329	1.54889941215515	https://www.genecards.org/cgi-bin/carddisp.pl?gene=NR1H2
FABP4	Fatty Acid Binding Protein 4	Protein Coding	P15090	55	GC08M081478	1.54770088195801	https://www.genecards.org/cgi-bin/carddisp.pl?gene=FABP4
MIR30C2	MicroRNA 30c-2	RNA Gene		27	GC06M100827	1.54770088195801	https://www.genecards.org/cgi-bin/carddisp.pl?gene=MIR30C2
NPY	Neuropeptide Y	Protein Coding	P01303	57	GC07P024449	1.54546201229095	https://www.genecards.org/cgi-bin/carddisp.pl?gene=NPY
RB1	RB Transcriptional Corepressor 1	Protein Coding	P06400	61	GC13P048303	1.54359424114227	https://www.genecards.org/cgi-bin/carddisp.pl?gene=RB1
CYBA	Cytochrome B-245 Alpha Chain	Protein Coding	P13498	58	GC16M088643	1.54359424114227	https://www.genecards.org/cgi-bin/carddisp.pl?gene=CYBA
PROS1	Protein S	Protein Coding	P07225	61	GC03M093873	1.54345548152924	https://www.genecards.org/cgi-bin/carddisp.pl?gene=PROS1
STC1	Stanniocalcin 1	Protein Coding	P52823	53	GC08M023841	1.54140090942383	https://www.genecards.org/cgi-bin/carddisp.pl?gene=STC1
TF	Transferrin	Protein Coding	P02787	63	GC03P140959	1.53733897209167	https://www.genecards.org/cgi-bin/carddisp.pl?gene=TF
SNHG14	Small Nucleolar RNA Host Gene 14	RNA Gene		26	GC15P174552	1.53659605979919	https://www.genecards.org/cgi-bin/carddisp.pl?gene=SNHG14
IL27	Interleukin 27	Protein Coding	Q8NEV9	48	GC16M045528	1.53344118595123	https://www.genecards.org/cgi-bin/carddisp.pl?gene=IL27
CCDC88A	Coiled-Coil Domain Containing 88A	Protein Coding	Q3V6T2	54	GC02M055287	1.53239417076111	https://www.genecards.org/cgi-bin/carddisp.pl?gene=CCDC88A
KDM1A	Lysine Demethylase 1A	Protein Coding	O60341	61	GC01P023019	1.52744209766388	https://www.genecards.org/cgi-bin/carddisp.pl?gene=KDM1A
MIR152	MicroRNA 152	RNA Gene		30	GC17M048037	1.52744209766388	https://www.genecards.org/cgi-bin/carddisp.pl?gene=MIR152
HPSE2	Heparanase 2 (Inactive)	Protein Coding	Q8WWQ2	51	GC10M098457	1.52007794380188	https://www.genecards.org/cgi-bin/carddisp.pl?gene=HPSE2
CDK1	Cyclin Dependent Kinase 1	Protein Coding	P06493	61	GC10P060772	1.51949334144592	https://www.genecards.org/cgi-bin/carddisp.pl?gene=CDK1
S100A1	S100 Calcium Binding Protein A1	Protein Coding	P23297	51	GC01P153627	1.51944351196289	https://www.genecards.org/cgi-bin/carddisp.pl?gene=S100A1
KLF6	KLF Transcription Factor 6	Protein Coding	Q99612	56	GC10M003779	1.51849734783173	https://www.genecards.org/cgi-bin/carddisp.pl?gene=KLF6
CD93	CD93 Molecule	Protein Coding	Q9NPY3	52	GC20M023079	1.51849734783173	https://www.genecards.org/cgi-bin/carddisp.pl?gene=CD93
CTNND1	Catenin Delta 1	Protein Coding	O60716	58	GC11P059056	1.51584076881409	https://www.genecards.org/cgi-bin/carddisp.pl?gene=CTNND1
MIR181A2	MicroRNA 181a-2	RNA Gene		29	GC09P124692	1.51584076881409	https://www.genecards.org/cgi-bin/carddisp.pl?gene=MIR181A2
NPR1	Natriuretic Peptide Receptor 1	Protein Coding	P16066	58	GC01P170368	1.51516056060791	https://www.genecards.org/cgi-bin/carddisp.pl?gene=NPR1
MIR137	MicroRNA 137	RNA Gene		27	GC01M098046	1.51516056060791	https://www.genecards.org/cgi-bin/carddisp.pl?gene=MIR137
PI4KA	Phosphatidylinositol 4-Kinase Alpha	Protein Coding	P42356	61	GC22M020707	1.51487374305725	https://www.genecards.org/cgi-bin/carddisp.pl?gene=PI4KA
PI4KB	Phosphatidylinositol 4-Kinase Beta	Protein Coding	Q9UBF8	58	GC01M151291	1.51487374305725	https://www.genecards.org/cgi-bin/carddisp.pl?gene=PI4KB
PLN	Phospholamban	Protein Coding	P26678	56	GC06P118548	1.51487374305725	https://www.genecards.org/cgi-bin/carddisp.pl?gene=PLN
GANC	Glucosidase Alpha, Neutral C	Protein Coding	Q8TET4	47	GC15P042273	1.51487374305725	https://www.genecards.org/cgi-bin/carddisp.pl?gene=GANC
LAMTOR1	Late Endosomal/Lysosomal Adaptor, MAPK And MTOR Activator 1	Protein Coding	Q6IAA8	45	GC11M072085	1.51487374305725	https://www.genecards.org/cgi-bin/carddisp.pl?gene=LAMTOR1
DLEU1	Deleted In Lymphocytic Leukemia 1	RNA Gene	O43261	36	GC13P050967	1.5106828212738	https://www.genecards.org/cgi-bin/carddisp.pl?gene=DLEU1
MIR491	MicroRNA 491	RNA Gene		29	GC09P020716	1.5106828212738	https://www.genecards.org/cgi-bin/carddisp.pl?gene=MIR491
FOLH1	Folate Hydrolase 1	Protein Coding	Q04609	59	GC11M132494	1.50925397872925	https://www.genecards.org/cgi-bin/carddisp.pl?gene=FOLH1
MIR141	MicroRNA 141	RNA Gene		30	GC12P046793	1.50923848152161	https://www.genecards.org/cgi-bin/carddisp.pl?gene=MIR141
C1GALT1	Core 1 Synthase, Glycoprotein-N-Acetylgalactosamine 3-Beta-Galactosyltransferase 1	Protein Coding	Q9NS00	48	GC07P007156	1.50595438480377	https://www.genecards.org/cgi-bin/carddisp.pl?gene=C1GALT1
MINAR2	Membrane Integral NOTCH2 Associated Receptor 2	Protein Coding	P59773	37	GC05P129749	1.50595438480377	https://www.genecards.org/cgi-bin/carddisp.pl?gene=MINAR2
CCR5	C-C Motif Chemokine Receptor 5	Protein Coding	P51681	59	GC03P061355	1.50413131713867	https://www.genecards.org/cgi-bin/carddisp.pl?gene=CCR5
MIR26A2	MicroRNA 26a-2	RNA Gene		25	GC12M057824	1.50413131713867	https://www.genecards.org/cgi-bin/carddisp.pl?gene=MIR26A2
BCL2L11	BCL2 Like 11	Protein Coding	O43521	58	GC02P111119	1.50330364704132	https://www.genecards.org/cgi-bin/carddisp.pl?gene=BCL2L11
SKP2	S-Phase Kinase Associated Protein 2	Protein Coding	Q13309	58	GC05P036151	1.50330364704132	https://www.genecards.org/cgi-bin/carddisp.pl?gene=SKP2
AGR2	Anterior Gradient 2, Protein Disulphide Isomerase Family Member	Protein Coding	O95994	52	GC07M017509	1.50330364704132	https://www.genecards.org/cgi-bin/carddisp.pl?gene=AGR2
MIR335	MicroRNA 335	RNA Gene		29	GC07P130496	1.5015914440155	https://www.genecards.org/cgi-bin/carddisp.pl?gene=MIR335
NOL7	Nucleolar Protein 7	Protein Coding	Q9UMY1	44	GC06P013615	1.50144815444946	https://www.genecards.org/cgi-bin/carddisp.pl?gene=NOL7
GATA6	GATA Binding Protein 6	Protein Coding	Q92908	59	GC18P022169	1.49754011631012	https://www.genecards.org/cgi-bin/carddisp.pl?gene=GATA6
NRCAM	Neuronal Cell Adhesion Molecule	Protein Coding	Q92823	57	GC07M108147	1.49754011631012	https://www.genecards.org/cgi-bin/carddisp.pl?gene=NRCAM
HOXB13	Homeobox B13	Protein Coding	Q92826	54	GC17M089707	1.49754011631012	https://www.genecards.org/cgi-bin/carddisp.pl?gene=HOXB13
CLDN5	Claudin 5	Protein Coding	O00501	53	GC22M019523	1.49754011631012	https://www.genecards.org/cgi-bin/carddisp.pl?gene=CLDN5
CTTN	Cortactin	Protein Coding	Q14247	56	GC11P070398	1.49724662303925	https://www.genecards.org/cgi-bin/carddisp.pl?gene=CTTN
LTB4R2	Leukotriene B4 Receptor 2	Protein Coding	Q9NPC1	54	GC14P051722	1.49724662303925	https://www.genecards.org/cgi-bin/carddisp.pl?gene=LTB4R2
CRNDE	Colorectal Neoplasia Differentially Expressed	RNA Gene		29	GC16M054979	1.49724662303925	https://www.genecards.org/cgi-bin/carddisp.pl?gene=CRNDE
WNT2	Wnt Family Member 2	Protein Coding	P09544	57	GC07M117357	1.49579203128815	https://www.genecards.org/cgi-bin/carddisp.pl?gene=WNT2
SPRED1	Sprouty Related EVH1 Domain Containing 1	Protein Coding	Q7Z699	54	GC15P038252	1.49470710754395	https://www.genecards.org/cgi-bin/carddisp.pl?gene=SPRED1
CP	Ceruloplasmin	Protein Coding	P00450	61	GC03M149162	1.49450159072876	https://www.genecards.org/cgi-bin/carddisp.pl?gene=CP
DNMT3A	DNA Methyltransferase 3 Alpha	Protein Coding	Q9Y6K1	64	GC02M025228	1.4932336807251	https://www.genecards.org/cgi-bin/carddisp.pl?gene=DNMT3A
SNORD94	Small Nucleolar RNA, C/D Box 94	RNA Gene		22	GC02P086909	1.49306225776672	https://www.genecards.org/cgi-bin/carddisp.pl?gene=SNORD94
BDKRB1	Bradykinin Receptor B1	Protein Coding	P46663	52	GC14P096352	1.49118804931641	https://www.genecards.org/cgi-bin/carddisp.pl?gene=BDKRB1
SLC17A5	Solute Carrier Family 17 Member 5	Protein Coding	Q9NRA2	57	GC06M073593	1.48568892478943	https://www.genecards.org/cgi-bin/carddisp.pl?gene=SLC17A5
IKBKB	Inhibitor Of Nuclear Factor Kappa B Kinase Subunit Beta	Protein Coding	O14920	66	GC08P042271	1.4849511384964	https://www.genecards.org/cgi-bin/carddisp.pl?gene=IKBKB
ERN1	Endoplasmic Reticulum To Nucleus Signaling 1	Protein Coding	O75460	60	GC17M064039	1.4849511384964	https://www.genecards.org/cgi-bin/carddisp.pl?gene=ERN1
RNH1	Ribonuclease/Angiogenin Inhibitor 1	Protein Coding	P13489	50	GC11M013219	1.48372793197632	https://www.genecards.org/cgi-bin/carddisp.pl?gene=RNH1
CCL24	C-C Motif Chemokine Ligand 24	Protein Coding	O00175	50	GC07M079197	1.48267340660095	https://www.genecards.org/cgi-bin/carddisp.pl?gene=CCL24
ATF4	Activating Transcription Factor 4	Protein Coding	P18848	60	GC22P039519	1.48067653179169	https://www.genecards.org/cgi-bin/carddisp.pl?gene=ATF4
IL6ST	Interleukin 6 Cytokine Family Signal Transducer	Protein Coding	P40189	62	GC05M055935	1.47984409332275	https://www.genecards.org/cgi-bin/carddisp.pl?gene=IL6ST
PIEZO1	Piezo Type Mechanosensitive Ion Channel Component 1 (Er Blood Group)	Protein Coding	Q92508	52	GC16M088715	1.47984409332275	https://www.genecards.org/cgi-bin/carddisp.pl?gene=PIEZO1
GJA5	Gap Junction Protein Alpha 5	Protein Coding	P36382	57	GC01M147756	1.47891044616699	https://www.genecards.org/cgi-bin/carddisp.pl?gene=GJA5
RLN2	Relaxin 2	Protein Coding	P04090	45	GC09M005772	1.47891044616699	https://www.genecards.org/cgi-bin/carddisp.pl?gene=RLN2
THPO	Thrombopoietin	Protein Coding	P40225	56	GC03M184371	1.47761464118958	https://www.genecards.org/cgi-bin/carddisp.pl?gene=THPO
TSC2	TSC Complex Subunit 2	Protein Coding	P49815	64	GC16P104050	1.47232758998871	https://www.genecards.org/cgi-bin/carddisp.pl?gene=TSC2
DUSP1	Dual Specificity Phosphatase 1	Protein Coding	P28562	58	GC05M172768	1.47232758998871	https://www.genecards.org/cgi-bin/carddisp.pl?gene=DUSP1
GAB2	GRB2 Associated Binding Protein 2	Protein Coding	Q9UQC2	55	GC11M078215	1.47232758998871	https://www.genecards.org/cgi-bin/carddisp.pl?gene=GAB2
IGF2BP3	Insulin Like Growth Factor 2 MRNA Binding Protein 3	Protein Coding	O00425	54	GC07M023708	1.47232758998871	https://www.genecards.org/cgi-bin/carddisp.pl?gene=IGF2BP3
CCL23	C-C Motif Chemokine Ligand 23	Protein Coding	P55773	44	GC17M036013	1.47232758998871	https://www.genecards.org/cgi-bin/carddisp.pl?gene=CCL23
IL12B	Interleukin 12B	Protein Coding	P29460	57	GC05M159314	1.4706369638443	https://www.genecards.org/cgi-bin/carddisp.pl?gene=IL12B
PRMT5	Protein Arginine Methyltransferase 5	Protein Coding	O14744	59	GC14M022920	1.47053098678589	https://www.genecards.org/cgi-bin/carddisp.pl?gene=PRMT5
CCL4	C-C Motif Chemokine Ligand 4	Protein Coding	P13236	52	GC17P036103	1.47053098678589	https://www.genecards.org/cgi-bin/carddisp.pl?gene=CCL4
CCR6	C-C Motif Chemokine Receptor 6	Protein Coding	P51684	55	GC06P167111	1.46722042560577	https://www.genecards.org/cgi-bin/carddisp.pl?gene=CCR6
NPTX1	Neuronal Pentraxin 1	Protein Coding	Q15818	54	GC17M080466	1.46722042560577	https://www.genecards.org/cgi-bin/carddisp.pl?gene=NPTX1
KISS1	KiSS-1 Metastasis Suppressor	Protein Coding	Q15726	52	GC01M204190	1.46722042560577	https://www.genecards.org/cgi-bin/carddisp.pl?gene=KISS1
ALKBH5	AlkB Homolog 5, RNA Demethylase	Protein Coding	Q6P6C2	47	GC17P018183	1.46722042560577	https://www.genecards.org/cgi-bin/carddisp.pl?gene=ALKBH5
EIF2AK3	Eukaryotic Translation Initiation Factor 2 Alpha Kinase 3	Protein Coding	Q9NZJ5	63	GC02M088556	1.45985949039459	https://www.genecards.org/cgi-bin/carddisp.pl?gene=EIF2AK3
SLC16A1	Solute Carrier Family 16 Member 1	Protein Coding	P53985	61	GC01M113130	1.45934820175171	https://www.genecards.org/cgi-bin/carddisp.pl?gene=SLC16A1
IGFBP7	Insulin Like Growth Factor Binding Protein 7	Protein Coding	Q16270	58	GC04M057030	1.45934820175171	https://www.genecards.org/cgi-bin/carddisp.pl?gene=IGFBP7
PTP4A3	Protein Tyrosine Phosphatase 4A3	Protein Coding	O75365	53	GC08P141391	1.45934820175171	https://www.genecards.org/cgi-bin/carddisp.pl?gene=PTP4A3
MIR874	MicroRNA 874	RNA Gene		26	GC05M137647	1.45934820175171	https://www.genecards.org/cgi-bin/carddisp.pl?gene=MIR874
ERAP1	Endoplasmic Reticulum Aminopeptidase 1	Protein Coding	Q9NZ08	57	GC05M096760	1.45845699310303	https://www.genecards.org/cgi-bin/carddisp.pl?gene=ERAP1
MIR410	MicroRNA 410	RNA Gene		26	GC14P119070	1.45845699310303	https://www.genecards.org/cgi-bin/carddisp.pl?gene=MIR410
REC8	REC8 Meiotic Recombination Protein	Protein Coding	O95072	47	GC14P024171	1.45459723472595	https://www.genecards.org/cgi-bin/carddisp.pl?gene=REC8
SIK2	Salt Inducible Kinase 2	Protein Coding	Q9H0K1	57	GC11P112716	1.45424103736877	https://www.genecards.org/cgi-bin/carddisp.pl?gene=SIK2
HDGF	Heparin Binding Growth Factor	Protein Coding	P51858	51	GC01M165215	1.45424103736877	https://www.genecards.org/cgi-bin/carddisp.pl?gene=HDGF
FLNA	Filamin A	Protein Coding	P21333	61	GC0XM154348	1.44786763191223	https://www.genecards.org/cgi-bin/carddisp.pl?gene=FLNA
IDH1	Isocitrate Dehydrogenase (NADP(+)) 1	Protein Coding	O75874	65	GC02M208236	1.44719362258911	https://www.genecards.org/cgi-bin/carddisp.pl?gene=IDH1
CYCS	Cytochrome C, Somatic	Protein Coding	P99999	61	GC07M025118	1.4445264339447	https://www.genecards.org/cgi-bin/carddisp.pl?gene=CYCS
COL27A1	Collagen Type XXVII Alpha 1 Chain	Protein Coding	Q8IZC6	51	GC09P146062	1.44167804718018	https://www.genecards.org/cgi-bin/carddisp.pl?gene=COL27A1
TPI1	Triosephosphate Isomerase 1	Protein Coding	P60174	59	GC12P006867	1.44087398052216	https://www.genecards.org/cgi-bin/carddisp.pl?gene=TPI1
PCA3	Prostate Cancer Associated 3	RNA Gene		30	GC09P076691	1.44087398052216	https://www.genecards.org/cgi-bin/carddisp.pl?gene=PCA3
XIAP	X-Linked Inhibitor Of Apoptosis	Protein Coding	P98170	64	GC0XP123859	1.43953549861908	https://www.genecards.org/cgi-bin/carddisp.pl?gene=XIAP
MIR329-1	MicroRNA 329-1	RNA Gene		23	GC14P119055	1.43862164020538	https://www.genecards.org/cgi-bin/carddisp.pl?gene=MIR329-1
GATA4	GATA Binding Protein 4	Protein Coding	P43694	62	GC08P011676	1.43776452541351	https://www.genecards.org/cgi-bin/carddisp.pl?gene=GATA4
EGR3	Early Growth Response 3	Protein Coding	Q06889	52	GC08M022687	1.43776452541351	https://www.genecards.org/cgi-bin/carddisp.pl?gene=EGR3
SPHK2	Sphingosine Kinase 2	Protein Coding	Q9NRA0	56	GC19P048619	1.43712854385376	https://www.genecards.org/cgi-bin/carddisp.pl?gene=SPHK2
PLA2G3	Phospholipase A2 Group III	Protein Coding	Q9NZ20	49	GC22M081418	1.43712854385376	https://www.genecards.org/cgi-bin/carddisp.pl?gene=PLA2G3
FYN	FYN Proto-Oncogene, Src Family Tyrosine Kinase	Protein Coding	P06241	60	GC06M111660	1.43292629718781	https://www.genecards.org/cgi-bin/carddisp.pl?gene=FYN
MIR142	MicroRNA 142	RNA Gene		30	GC17M058331	1.43241500854492	https://www.genecards.org/cgi-bin/carddisp.pl?gene=MIR142
NECTIN4	Nectin Cell Adhesion Molecule 4	Protein Coding	Q96NY8	57	GC01M165323	1.4321893453598	https://www.genecards.org/cgi-bin/carddisp.pl?gene=NECTIN4
ILF3	Interleukin Enhancer Binding Factor 3	Protein Coding	Q12906	49	GC19P132289	1.4321893453598	https://www.genecards.org/cgi-bin/carddisp.pl?gene=ILF3
MIR9-3	MicroRNA 9-3	RNA Gene		27	GC15P089368	1.4321893453598	https://www.genecards.org/cgi-bin/carddisp.pl?gene=MIR9-3
MIR1246	MicroRNA 1246	RNA Gene		22	GC02M176600	1.4321893453598	https://www.genecards.org/cgi-bin/carddisp.pl?gene=MIR1246
PTPN1	Protein Tyrosine Phosphatase Non-Receptor Type 1	Protein Coding	P18031	62	GC20P050510	1.42977929115295	https://www.genecards.org/cgi-bin/carddisp.pl?gene=PTPN1
CALCA	Calcitonin Related Polypeptide Alpha	Protein Coding	P06881	56	GC11M014966	1.42977929115295	https://www.genecards.org/cgi-bin/carddisp.pl?gene=CALCA
HOXA11-AS	HOXA11 Antisense RNA	RNA Gene		29	GC07P027184	1.42977929115295	https://www.genecards.org/cgi-bin/carddisp.pl?gene=HOXA11-AS
SNHG5	Small Nucleolar RNA Host Gene 5	RNA Gene		29	GC06M085650	1.42977929115295	https://www.genecards.org/cgi-bin/carddisp.pl?gene=SNHG5
RARA	Retinoic Acid Receptor Alpha	Protein Coding	P10276	62	GC17P040309	1.42708230018616	https://www.genecards.org/cgi-bin/carddisp.pl?gene=RARA
MSN	Moesin	Protein Coding	P26038	60	GC0XP065588	1.42708230018616	https://www.genecards.org/cgi-bin/carddisp.pl?gene=MSN
ABCB1	ATP Binding Cassette Subfamily B Member 1	Protein Coding	P08183	64	GC07M087504	1.4246027469635	https://www.genecards.org/cgi-bin/carddisp.pl?gene=ABCB1
ADM2	Adrenomedullin 2	Protein Coding	Q7Z4H4	47	GC22P050481	1.42230713367462	https://www.genecards.org/cgi-bin/carddisp.pl?gene=ADM2
MIR200A	MicroRNA 200a	RNA Gene		29	GC01P059855	1.4190274477005	https://www.genecards.org/cgi-bin/carddisp.pl?gene=MIR200A
RAP1B	RAP1B, Member Of RAS Oncogene Family	Protein Coding	P61224	57	GC12P068610	1.41792964935303	https://www.genecards.org/cgi-bin/carddisp.pl?gene=RAP1B
MIR885	MicroRNA 885	RNA Gene		26	GC03M010978	1.41731119155884	https://www.genecards.org/cgi-bin/carddisp.pl?gene=MIR885
ETV6	ETS Variant Transcription Factor 6	Protein Coding	P41212	59	GC12P011649	1.4170560836792	https://www.genecards.org/cgi-bin/carddisp.pl?gene=ETV6
PSMA7	Proteasome 20S Subunit Alpha 7	Protein Coding	O14818	57	GC20M062136	1.4170560836792	https://www.genecards.org/cgi-bin/carddisp.pl?gene=PSMA7
RNASE1	Ribonuclease A Family Member 1, Pancreatic	Protein Coding	P07998	55	GC14M020801	1.41647505760193	https://www.genecards.org/cgi-bin/carddisp.pl?gene=RNASE1
ARMS2	Age-Related Maculopathy Susceptibility 2	Protein Coding	P0C7Q2	40	GC10P122454	1.41531360149384	https://www.genecards.org/cgi-bin/carddisp.pl?gene=ARMS2
LDHA	Lactate Dehydrogenase A	Protein Coding	P00338	63	GC11P018394	1.41522979736328	https://www.genecards.org/cgi-bin/carddisp.pl?gene=LDHA
PAPPA-AS1	PAPPA Antisense RNA 1	RNA Gene	Q5QFB9	28	GC09M116398	1.41444540023804	https://www.genecards.org/cgi-bin/carddisp.pl?gene=PAPPA-AS1
PABPC1	Poly(A) Binding Protein Cytoplasmic 1	Protein Coding	P11940	54	GC08M100685	1.41282260417938	https://www.genecards.org/cgi-bin/carddisp.pl?gene=PABPC1
MIR376B	MicroRNA 376b	RNA Gene		22	GC14P119061	1.41282260417938	https://www.genecards.org/cgi-bin/carddisp.pl?gene=MIR376B
CCR4	C-C Motif Chemokine Receptor 4	Protein Coding	P51679	57	GC03P032951	1.41149580478668	https://www.genecards.org/cgi-bin/carddisp.pl?gene=CCR4
HECW2	HECT, C2 And WW Domain Containing E3 Ubiquitin Protein Ligase 2	Protein Coding	Q9P2P5	52	GC02M196194	1.41149580478668	https://www.genecards.org/cgi-bin/carddisp.pl?gene=HECW2
ADAMTSL4	ADAMTS Like 4	Protein Coding	Q6UY14	51	GC01P150549	1.41149580478668	https://www.genecards.org/cgi-bin/carddisp.pl?gene=ADAMTSL4
ADGRA3	Adhesion G Protein-Coupled Receptor A3	Protein Coding	Q8IWK6	48	GC04M022345	1.41149580478668	https://www.genecards.org/cgi-bin/carddisp.pl?gene=ADGRA3
TRPC6	Transient Receptor Potential Cation Channel Subfamily C Member 6	Protein Coding	Q9Y210	62	GC11M101451	1.40315103530884	https://www.genecards.org/cgi-bin/carddisp.pl?gene=TRPC6
PLXNA1	Plexin A1	Protein Coding	Q9UIW2	58	GC03P127011	1.40315103530884	https://www.genecards.org/cgi-bin/carddisp.pl?gene=PLXNA1
ERBB3	Erb-B2 Receptor Tyrosine Kinase 3	Protein Coding	P21860	67	GC12P065362	1.3980438709259	https://www.genecards.org/cgi-bin/carddisp.pl?gene=ERBB3
F5	Coagulation Factor V	Protein Coding	P12259	59	GC01M169511	1.3980438709259	https://www.genecards.org/cgi-bin/carddisp.pl?gene=F5
CTSS	Cathepsin S	Protein Coding	P25774	58	GC01M150730	1.3980438709259	https://www.genecards.org/cgi-bin/carddisp.pl?gene=CTSS
TRAF1	TNF Receptor Associated Factor 1	Protein Coding	Q13077	53	GC09M120902	1.3980438709259	https://www.genecards.org/cgi-bin/carddisp.pl?gene=TRAF1
BIRC2	Baculoviral IAP Repeat Containing 2	Protein Coding	Q13490	60	GC11P102347	1.39716506004333	https://www.genecards.org/cgi-bin/carddisp.pl?gene=BIRC2
BIRC3	Baculoviral IAP Repeat Containing 3	Protein Coding	Q13489	58	GC11P102317	1.39716506004333	https://www.genecards.org/cgi-bin/carddisp.pl?gene=BIRC3
MIR100	MicroRNA 100	RNA Gene		30	GC11M122152	1.39685845375061	https://www.genecards.org/cgi-bin/carddisp.pl?gene=MIR100
OIP5-AS1	OIP5 Antisense RNA 1	RNA Gene		26	GC15P175121	1.39685845375061	https://www.genecards.org/cgi-bin/carddisp.pl?gene=OIP5-AS1
RBPJ	Recombination Signal Binding Protein For Immunoglobulin Kappa J Region	Protein Coding	Q06330	59	GC04P026105	1.39660215377808	https://www.genecards.org/cgi-bin/carddisp.pl?gene=RBPJ
CHRNA7	Cholinergic Receptor Nicotinic Alpha 7 Subunit	Protein Coding	P36544	55	GC15P031923	1.39660215377808	https://www.genecards.org/cgi-bin/carddisp.pl?gene=CHRNA7
RASGRP1	RAS Guanyl Releasing Protein 1	Protein Coding	O95267	58	GC15M038488	1.39534115791321	https://www.genecards.org/cgi-bin/carddisp.pl?gene=RASGRP1
CSNK2A1	Casein Kinase 2 Alpha 1	Protein Coding	P68400	63	GC20M000472	1.39313495159149	https://www.genecards.org/cgi-bin/carddisp.pl?gene=CSNK2A1
SMANTIS	SMARCA4 Interacting SWI/SNF Chromatin Remodeling Complex Scaffold LncRNA	RNA Gene		10	GC02M069792	1.39313495159149	https://www.genecards.org/cgi-bin/carddisp.pl?gene=SMANTIS
PLXDC2	Plexin Domain Containing 2	Protein Coding	Q6UX71	47	GC10P019817	1.39287388324738	https://www.genecards.org/cgi-bin/carddisp.pl?gene=PLXDC2
APOE	Apolipoprotein E	Protein Coding	P02649	62	GC19P133238	1.39094257354736	https://www.genecards.org/cgi-bin/carddisp.pl?gene=APOE
VDR	Vitamin D Receptor	Protein Coding	P11473	61	GC12M047841	1.39094257354736	https://www.genecards.org/cgi-bin/carddisp.pl?gene=VDR
CCL20	C-C Motif Chemokine Ligand 20	Protein Coding	P78556	54	GC02P227846	1.39094257354736	https://www.genecards.org/cgi-bin/carddisp.pl?gene=CCL20
BGLAP	Bone Gamma-Carboxyglutamate Protein	Protein Coding	P02818	52	GC01P156242	1.39094257354736	https://www.genecards.org/cgi-bin/carddisp.pl?gene=BGLAP
CTNNA1	Catenin Alpha 1	Protein Coding	P35221	60	GC05P138743	1.38779211044312	https://www.genecards.org/cgi-bin/carddisp.pl?gene=CTNNA1
CRYAB	Crystallin Alpha B	Protein Coding	P02511	58	GC11M111908	1.38779211044312	https://www.genecards.org/cgi-bin/carddisp.pl?gene=CRYAB
EPIC1	Epigenetically Induced MYC Interacting LncRNA 1	RNA Gene		12	GC22P081777	1.38779211044312	https://www.genecards.org/cgi-bin/carddisp.pl?gene=EPIC1
CCL15-CCL14	CCL15-CCL14 Readthrough (NMD Candidate)	RNA Gene		18	GC17M035983	1.38541221618652	https://www.genecards.org/cgi-bin/carddisp.pl?gene=CCL15-CCL14
PRKCZ	Protein Kinase C Zeta	Protein Coding	Q05513	61	GC01P059904	1.38268506526947	https://www.genecards.org/cgi-bin/carddisp.pl?gene=PRKCZ
TRPM7	Transient Receptor Potential Cation Channel Subfamily M Member 7	Protein Coding	Q96QT4	56	GC15M050552	1.38268506526947	https://www.genecards.org/cgi-bin/carddisp.pl?gene=TRPM7
PTPN3	Protein Tyrosine Phosphatase Non-Receptor Type 3	Protein Coding	P26045	55	GC09M109375	1.38268506526947	https://www.genecards.org/cgi-bin/carddisp.pl?gene=PTPN3
ETV5	ETS Variant Transcription Factor 5	Protein Coding	P41161	51	GC03M186046	1.38268506526947	https://www.genecards.org/cgi-bin/carddisp.pl?gene=ETV5
RNGTT	RNA Guanylyltransferase And 5'-Phosphatase	Protein Coding	O60942	50	GC06M088609	1.38268506526947	https://www.genecards.org/cgi-bin/carddisp.pl?gene=RNGTT
MIR96	MicroRNA 96	RNA Gene		30	GC07M129774	1.38268506526947	https://www.genecards.org/cgi-bin/carddisp.pl?gene=MIR96
MIR299	MicroRNA 299	RNA Gene		27	GC14P119051	1.38268506526947	https://www.genecards.org/cgi-bin/carddisp.pl?gene=MIR299
ETV1	ETS Variant Transcription Factor 1	Protein Coding	P50549	56	GC07M013891	1.38240134716034	https://www.genecards.org/cgi-bin/carddisp.pl?gene=ETV1
ADAMTS10	ADAM Metallopeptidase With Thrombospondin Type 1 Motif 10	Protein Coding	Q9H324	55	GC19M008580	1.38240134716034	https://www.genecards.org/cgi-bin/carddisp.pl?gene=ADAMTS10
RGCC	Regulator Of Cell Cycle	Protein Coding	Q9H4X1	46	GC13P041457	1.38135576248169	https://www.genecards.org/cgi-bin/carddisp.pl?gene=RGCC
TOP1	DNA Topoisomerase I	Protein Coding	P11387	62	GC20P041028	1.37831902503967	https://www.genecards.org/cgi-bin/carddisp.pl?gene=TOP1
TACR1	Tachykinin Receptor 1	Protein Coding	P25103	58	GC02M075743	1.37370264530182	https://www.genecards.org/cgi-bin/carddisp.pl?gene=TACR1
RMST	Rhabdomyosarcoma 2 Associated Transcript	RNA Gene		30	GC12P097431	1.37370264530182	https://www.genecards.org/cgi-bin/carddisp.pl?gene=RMST
PRECSIT	P53 Regulated Carcinoma Associated Stat3 Activating Long Intergenic Non-Protein Coding Transcript	RNA Gene		27	GC13M110866	1.37370264530182	https://www.genecards.org/cgi-bin/carddisp.pl?gene=PRECSIT
RRM2	Ribonucleotide Reductase Regulatory Subunit M2	Protein Coding	P31350	60	GC02P010384	1.37177872657776	https://www.genecards.org/cgi-bin/carddisp.pl?gene=RRM2
MIR135A1	MicroRNA 135a-1	RNA Gene		29	GC03M054393	1.37177872657776	https://www.genecards.org/cgi-bin/carddisp.pl?gene=MIR135A1
FGD5-AS1	FGD5 Antisense RNA 1	RNA Gene		22	GC03M027410	1.37177872657776	https://www.genecards.org/cgi-bin/carddisp.pl?gene=FGD5-AS1
CCR7	C-C Motif Chemokine Receptor 7	Protein Coding	P32248	57	GC17M089298	1.37032413482666	https://www.genecards.org/cgi-bin/carddisp.pl?gene=CCR7
PSMD4	Proteasome 26S Subunit Ubiquitin Receptor, Non-ATPase 4	Protein Coding	P55036	57	GC01P170249	1.37032413482666	https://www.genecards.org/cgi-bin/carddisp.pl?gene=PSMD4
IL7	Interleukin 7	Protein Coding	P13232	55	GC08M078689	1.37032413482666	https://www.genecards.org/cgi-bin/carddisp.pl?gene=IL7
ACTG1	Actin Gamma 1	Protein Coding	P63261	60	GC17M081509	1.3685507774353	https://www.genecards.org/cgi-bin/carddisp.pl?gene=ACTG1
ATP5IF1	ATP Synthase Inhibitory Factor Subunit 1	Protein Coding	Q9UII2	48	GC01P061354	1.3685507774353	https://www.genecards.org/cgi-bin/carddisp.pl?gene=ATP5IF1
IKBKG	Inhibitor Of Nuclear Factor Kappa B Kinase Regulatory Subunit Gamma	Protein Coding	Q9Y6K9	60	GC0XP154541	1.36667168140411	https://www.genecards.org/cgi-bin/carddisp.pl?gene=IKBKG
PAX2	Paired Box 2	Protein Coding	Q02962	58	GC10P100735	1.36667168140411	https://www.genecards.org/cgi-bin/carddisp.pl?gene=PAX2
TAFAZZIN	Tafazzin, Phospholipid-Lysophospholipid Transacylase	Protein Coding	Q16635	54	GC0XP154968	1.36667168140411	https://www.genecards.org/cgi-bin/carddisp.pl?gene=TAFAZZIN
ADAM10	ADAM Metallopeptidase Domain 10	Protein Coding	O14672	66	GC15M058588	1.36171090602875	https://www.genecards.org/cgi-bin/carddisp.pl?gene=ADAM10
S1PR2	Sphingosine-1-Phosphate Receptor 2	Protein Coding	O95136	58	GC19M100258	1.36171090602875	https://www.genecards.org/cgi-bin/carddisp.pl?gene=S1PR2
CXCL16	C-X-C Motif Chemokine Ligand 16	Protein Coding	Q9H2A7	50	GC17M004733	1.36171090602875	https://www.genecards.org/cgi-bin/carddisp.pl?gene=CXCL16
MIR381	MicroRNA 381	RNA Gene		27	GC14P119066	1.35772693157196	https://www.genecards.org/cgi-bin/carddisp.pl?gene=MIR381
EPHA4	EPH Receptor A4	Protein Coding	P54764	62	GC02M221418	1.35662364959717	https://www.genecards.org/cgi-bin/carddisp.pl?gene=EPHA4
OXSR1	Oxidative Stress Responsive Kinase 1	Protein Coding	O95747	53	GC03P038401	1.35662364959717	https://www.genecards.org/cgi-bin/carddisp.pl?gene=OXSR1
ACVR2B	Activin A Receptor Type 2B	Protein Coding	Q13705	61	GC03P038453	1.35661923885345	https://www.genecards.org/cgi-bin/carddisp.pl?gene=ACVR2B
WIF1	WNT Inhibitory Factor 1	Protein Coding	Q9Y5W5	55	GC12M065050	1.35501945018768	https://www.genecards.org/cgi-bin/carddisp.pl?gene=WIF1
ELK3	ETS Transcription Factor ELK3	Protein Coding	P41970	47	GC12P096194	1.35377204418182	https://www.genecards.org/cgi-bin/carddisp.pl?gene=ELK3
KAT2B	Lysine Acetyltransferase 2B	Protein Coding	Q92831	61	GC03P024437	1.34991240501404	https://www.genecards.org/cgi-bin/carddisp.pl?gene=KAT2B
CTHRC1	Collagen Triple Helix Repeat Containing 1	Protein Coding	Q96CG8	52	GC08P103371	1.34991240501404	https://www.genecards.org/cgi-bin/carddisp.pl?gene=CTHRC1
EGFL6	EGF Like Domain Multiple 6	Protein Coding	Q8IUX8	46	GC0XP013569	1.34991240501404	https://www.genecards.org/cgi-bin/carddisp.pl?gene=EGFL6
MIR328	MicroRNA 328	RNA Gene		29	GC16M067652	1.34991240501404	https://www.genecards.org/cgi-bin/carddisp.pl?gene=MIR328
LOC109113863	FGF2 Promoter Region	Functional Element		2	GC04P123101	1.34991240501404	https://www.genecards.org/cgi-bin/carddisp.pl?gene=LOC109113863
EZR	Ezrin	Protein Coding	P15311	59	GC06M158765	1.34941530227661	https://www.genecards.org/cgi-bin/carddisp.pl?gene=EZR
PENK	Proenkephalin	Protein Coding	P01210	50	GC08M056436	1.34941530227661	https://www.genecards.org/cgi-bin/carddisp.pl?gene=PENK
FKBP5	FKBP Prolyl Isomerase 5	Protein Coding	Q13451	61	GC06M100442	1.34803318977356	https://www.genecards.org/cgi-bin/carddisp.pl?gene=FKBP5
CNR2	Cannabinoid Receptor 2	Protein Coding	P34972	57	GC01M023870	1.3443284034729	https://www.genecards.org/cgi-bin/carddisp.pl?gene=CNR2
FZD10	Frizzled Class Receptor 10	Protein Coding	Q9ULW2	55	GC12P130162	1.3443284034729	https://www.genecards.org/cgi-bin/carddisp.pl?gene=FZD10
FAM222A	Family With Sequence Similarity 222 Member A	Protein Coding	Q5U5X8	38	GC12P109733	1.3443284034729	https://www.genecards.org/cgi-bin/carddisp.pl?gene=FAM222A
DDB1	Damage Specific DNA Binding Protein 1	Protein Coding	Q16531	56	GC11M132628	1.34155547618866	https://www.genecards.org/cgi-bin/carddisp.pl?gene=DDB1
MIRLET7A1	MicroRNA Let-7a-1	RNA Gene		31	GC09P094175	1.33841323852539	https://www.genecards.org/cgi-bin/carddisp.pl?gene=MIRLET7A1
PTGES	Prostaglandin E Synthase	Protein Coding	O14684	54	GC09M129738	1.33818078041077	https://www.genecards.org/cgi-bin/carddisp.pl?gene=PTGES
PRNP	Prion Protein (Kanno Blood Group)	Protein Coding	F7VJQ1	61	GC20P004686	1.33739900588989	https://www.genecards.org/cgi-bin/carddisp.pl?gene=PRNP
MIR302D	MicroRNA 302d	RNA Gene		28	GC04M112648	1.33739900588989	https://www.genecards.org/cgi-bin/carddisp.pl?gene=MIR302D
MIR191	MicroRNA 191	RNA Gene		30	GC03M054249	1.33679175376892	https://www.genecards.org/cgi-bin/carddisp.pl?gene=MIR191
MIR107	MicroRNA 107	RNA Gene		29	GC10M089604	1.33679175376892	https://www.genecards.org/cgi-bin/carddisp.pl?gene=MIR107
MIR130B	MicroRNA 130b	RNA Gene		28	GC22P085687	1.33679175376892	https://www.genecards.org/cgi-bin/carddisp.pl?gene=MIR130B
MIR24-2	MicroRNA 24-2	RNA Gene		28	GC19M100410	1.33679175376892	https://www.genecards.org/cgi-bin/carddisp.pl?gene=MIR24-2
MIR7-1	MicroRNA 7-1	RNA Gene		25	GC09M112905	1.33679175376892	https://www.genecards.org/cgi-bin/carddisp.pl?gene=MIR7-1
CRIM1	Cysteine Rich Transmembrane BMP Regulator 1	Protein Coding	Q9NZV1	47	GC02P036355	1.33678829669952	https://www.genecards.org/cgi-bin/carddisp.pl?gene=CRIM1
FILIP1L	Filamin A Interacting Protein 1 Like	Protein Coding	Q4L180	44	GC03M099830	1.33678829669952	https://www.genecards.org/cgi-bin/carddisp.pl?gene=FILIP1L
H4C16	H4 Histone 16	Protein Coding	P62805	47	GC12M033519	1.3359442949295	https://www.genecards.org/cgi-bin/carddisp.pl?gene=H4C16
HSP90B1	Heat Shock Protein 90 Beta Family Member 1	Protein Coding	P14625	60	GC12P103930	1.33229184150696	https://www.genecards.org/cgi-bin/carddisp.pl?gene=HSP90B1
GH1	Growth Hormone 1	Protein Coding	P01241	55	GC17M063917	1.33229184150696	https://www.genecards.org/cgi-bin/carddisp.pl?gene=GH1
KLK4	Kallikrein Related Peptidase 4	Protein Coding	Q9Y5K2	55	GC19M101378	1.33229184150696	https://www.genecards.org/cgi-bin/carddisp.pl?gene=KLK4
MYCN	MYCN Proto-Oncogene, BHLH Transcription Factor	Protein Coding	P04198	59	GC02P015972	1.32896709442139	https://www.genecards.org/cgi-bin/carddisp.pl?gene=MYCN
EPX	Eosinophil Peroxidase	Protein Coding	P11678	56	GC17P058192	1.32819783687592	https://www.genecards.org/cgi-bin/carddisp.pl?gene=EPX
SELL	Selectin L	Protein Coding	P14151	55	GC01M169690	1.3281421661377	https://www.genecards.org/cgi-bin/carddisp.pl?gene=SELL
PLK1	Polo Like Kinase 1	Protein Coding	P53350	63	GC16P104634	1.32688367366791	https://www.genecards.org/cgi-bin/carddisp.pl?gene=PLK1
PANK2	Pantothenate Kinase 2	Protein Coding	Q9BZ23	57	GC20P009571	1.32535207271576	https://www.genecards.org/cgi-bin/carddisp.pl?gene=PANK2
PTPRM	Protein Tyrosine Phosphatase Receptor Type M	Protein Coding	P28827	55	GC18P007557	1.32535207271576	https://www.genecards.org/cgi-bin/carddisp.pl?gene=PTPRM
TSPAN18	Tetraspanin 18	Protein Coding	Q96SJ8	40	GC11P044726	1.32535207271576	https://www.genecards.org/cgi-bin/carddisp.pl?gene=TSPAN18
SOAT1	Sterol O-Acyltransferase 1	Protein Coding	P35610	55	GC01P179298	1.32392108440399	https://www.genecards.org/cgi-bin/carddisp.pl?gene=SOAT1
ADAMTS13	ADAM Metallopeptidase With Thrombospondin Type 1 Motif 13	Protein Coding	Q76LX8	61	GC09P133414	1.32381236553192	https://www.genecards.org/cgi-bin/carddisp.pl?gene=ADAMTS13
LAMTOR5	Late Endosomal/Lysosomal Adaptor, MAPK And MTOR Activator 5	Protein Coding	O43504	45	GC01M110401	1.32381236553192	https://www.genecards.org/cgi-bin/carddisp.pl?gene=LAMTOR5
MIR103A2	MicroRNA 103a-2	RNA Gene		27	GC20P003917	1.32381236553192	https://www.genecards.org/cgi-bin/carddisp.pl?gene=MIR103A2
MIR103A1	MicroRNA 103a-1	RNA Gene		26	GC05M168560	1.32381236553192	https://www.genecards.org/cgi-bin/carddisp.pl?gene=MIR103A1
LINC00665	Long Intergenic Non-Protein Coding RNA 665	RNA Gene		21	GC19M102359	1.32381236553192	https://www.genecards.org/cgi-bin/carddisp.pl?gene=LINC00665
CXCL13	C-X-C Motif Chemokine Ligand 13	Protein Coding	O43927	52	GC04P077511	1.32239985466003	https://www.genecards.org/cgi-bin/carddisp.pl?gene=CXCL13
MIR196A1	MicroRNA 196a-1	RNA Gene		30	GC17M048632	1.32239985466003	https://www.genecards.org/cgi-bin/carddisp.pl?gene=MIR196A1
ITGB4	Integrin Subunit Beta 4	Protein Coding	P16144	61	GC17P075721	1.31990611553192	https://www.genecards.org/cgi-bin/carddisp.pl?gene=ITGB4
DROSHA	Drosha Ribonuclease III	Protein Coding	Q9NRR4	56	GC05M031401	1.31390166282654	https://www.genecards.org/cgi-bin/carddisp.pl?gene=DROSHA
HADHA	Hydroxyacyl-CoA Dehydrogenase Trifunctional Multienzyme Complex Subunit Alpha	Protein Coding	P40939	59	GC02M026190	1.31366217136383	https://www.genecards.org/cgi-bin/carddisp.pl?gene=HADHA
FGFRL1	Fibroblast Growth Factor Receptor Like 1	Protein Coding	Q8N441	55	GC04P005849	1.31366217136383	https://www.genecards.org/cgi-bin/carddisp.pl?gene=FGFRL1
PDK1	Pyruvate Dehydrogenase Kinase 1	Protein Coding	Q15118	60	GC02P172555	1.31149160861969	https://www.genecards.org/cgi-bin/carddisp.pl?gene=PDK1
LPAR1	Lysophosphatidic Acid Receptor 1	Protein Coding	Q92633	59	GC09M110873	1.3104453086853	https://www.genecards.org/cgi-bin/carddisp.pl?gene=LPAR1
ALOX15	Arachidonate 15-Lipoxygenase	Protein Coding	P16050	58	GC17M004630	1.3104453086853	https://www.genecards.org/cgi-bin/carddisp.pl?gene=ALOX15
PKD1	Polycystin 1, Transient Receptor Potential Channel Interacting	Protein Coding	P98161	57	GC16M026906	1.3104453086853	https://www.genecards.org/cgi-bin/carddisp.pl?gene=PKD1
CXCL14	C-X-C Motif Chemokine Ligand 14	Protein Coding	O95715	48	GC05M135617	1.3104453086853	https://www.genecards.org/cgi-bin/carddisp.pl?gene=CXCL14
ARL6IP5	ADP Ribosylation Factor Like GTPase 6 Interacting Protein 5	Protein Coding	O75915	41	GC03P069084	1.3104453086853	https://www.genecards.org/cgi-bin/carddisp.pl?gene=ARL6IP5
MIR183	MicroRNA 183	RNA Gene		27	GC07M129892	1.3104453086853	https://www.genecards.org/cgi-bin/carddisp.pl?gene=MIR183
ANTXR1	ANTXR Cell Adhesion Molecule 1	Protein Coding	Q9H6X2	56	GC02P068977	1.31007528305054	https://www.genecards.org/cgi-bin/carddisp.pl?gene=ANTXR1
MIR615	MicroRNA 615	RNA Gene		29	GC12P054033	1.30688738822937	https://www.genecards.org/cgi-bin/carddisp.pl?gene=MIR615
SP3	Sp3 Transcription Factor	Protein Coding	Q02447	54	GC02M173882	1.30632066726685	https://www.genecards.org/cgi-bin/carddisp.pl?gene=SP3
RMRP	RNA Component Of Mitochondrial RNA Processing Endoribonuclease	RNA Gene		33	GC09M035655	1.30632066726685	https://www.genecards.org/cgi-bin/carddisp.pl?gene=RMRP
S100A7	S100 Calcium Binding Protein A7	Protein Coding	P31151	51	GC01M153457	1.30564045906067	https://www.genecards.org/cgi-bin/carddisp.pl?gene=S100A7
EMILIN2	Elastin Microfibril Interfacer 2	Protein Coding	Q9BXX0	45	GC18P002846	1.30564045906067	https://www.genecards.org/cgi-bin/carddisp.pl?gene=EMILIN2
C3	Complement C3	Protein Coding	P01024	62	GC19M006677	1.30418586730957	https://www.genecards.org/cgi-bin/carddisp.pl?gene=C3
OS9	OS9 Endoplasmic Reticulum Lectin	Protein Coding	Q13438	52	GC12P057693	1.30291366577148	https://www.genecards.org/cgi-bin/carddisp.pl?gene=OS9
CCR10	C-C Motif Chemokine Receptor 10	Protein Coding	P46092	48	GC17M042678	1.30291366577148	https://www.genecards.org/cgi-bin/carddisp.pl?gene=CCR10
SHROOM2	Shroom Family Member 2	Protein Coding	Q13796	47	GC0XP009786	1.30291366577148	https://www.genecards.org/cgi-bin/carddisp.pl?gene=SHROOM2
SNAI2	Snail Family Transcriptional Repressor 2	Protein Coding	O43623	55	GC08M048917	1.30007910728455	https://www.genecards.org/cgi-bin/carddisp.pl?gene=SNAI2
ITGA4	Integrin Subunit Alpha 4	Protein Coding	P13612	62	GC02P181483	1.2966536283493	https://www.genecards.org/cgi-bin/carddisp.pl?gene=ITGA4
NOS1	Nitric Oxide Synthase 1	Protein Coding	P29475	62	GC12M117208	1.2966536283493	https://www.genecards.org/cgi-bin/carddisp.pl?gene=NOS1
GAL	Galanin And GMAP Prepropeptide	Protein Coding	P22466	57	GC11P099196	1.2966536283493	https://www.genecards.org/cgi-bin/carddisp.pl?gene=GAL
GAS6	Growth Arrest Specific 6	Protein Coding	Q14393	56	GC13M113820	1.2966536283493	https://www.genecards.org/cgi-bin/carddisp.pl?gene=GAS6
MMP15	Matrix Metallopeptidase 15	Protein Coding	P51511	56	GC16P058025	1.2966536283493	https://www.genecards.org/cgi-bin/carddisp.pl?gene=MMP15
KDM5A	Lysine Demethylase 5A	Protein Coding	P29375	55	GC12M000280	1.2966536283493	https://www.genecards.org/cgi-bin/carddisp.pl?gene=KDM5A
MIR302A	MicroRNA 302a	RNA Gene		28	GC04M112949	1.2966536283493	https://www.genecards.org/cgi-bin/carddisp.pl?gene=MIR302A
MIR7-3	MicroRNA 7-3	RNA Gene		26	GC19P004770	1.2966536283493	https://www.genecards.org/cgi-bin/carddisp.pl?gene=MIR7-3
MIR7-2	MicroRNA 7-2	RNA Gene		25	GC15P088611	1.2966536283493	https://www.genecards.org/cgi-bin/carddisp.pl?gene=MIR7-2
ABCG2	ATP Binding Cassette Subfamily G Member 2 (JR Blood Group)	Protein Coding	Q9UNQ0	62	GC04M088090	1.29461121559143	https://www.genecards.org/cgi-bin/carddisp.pl?gene=ABCG2
TBK1	TANK Binding Kinase 1	Protein Coding	Q9UHD2	62	GC12P067025	1.29382681846619	https://www.genecards.org/cgi-bin/carddisp.pl?gene=TBK1
TSPO	Translocator Protein	Protein Coding	B1AH88	57	GC22P043151	1.29382681846619	https://www.genecards.org/cgi-bin/carddisp.pl?gene=TSPO
H2AX	H2A.X Variant Histone	Protein Coding	P16104	56	GC11M133876	1.29382681846619	https://www.genecards.org/cgi-bin/carddisp.pl?gene=H2AX
AGK	Acylglycerol Kinase	Protein Coding	Q53H12	52	GC07P141551	1.29382681846619	https://www.genecards.org/cgi-bin/carddisp.pl?gene=AGK
SNORD50A	Small Nucleolar RNA, C/D Box 50A	RNA Gene		19	GC06M085677	1.29382681846619	https://www.genecards.org/cgi-bin/carddisp.pl?gene=SNORD50A
FPR1	Formyl Peptide Receptor 1	Protein Coding	P21462	58	GC19M051745	1.29378354549408	https://www.genecards.org/cgi-bin/carddisp.pl?gene=FPR1
CD4	CD4 Molecule	Protein Coding	P01730	63	GC12P006786	1.29237222671509	https://www.genecards.org/cgi-bin/carddisp.pl?gene=CD4
NODAL	Nodal Growth Differentiation Factor	Protein Coding	Q96S42	54	GC10M070431	1.28802001476288	https://www.genecards.org/cgi-bin/carddisp.pl?gene=NODAL
HRH1	Histamine Receptor H1	Protein Coding	P35367	58	GC03P024228	1.28699636459351	https://www.genecards.org/cgi-bin/carddisp.pl?gene=HRH1
HGS	Hepatocyte Growth Factor-Regulated Tyrosine Kinase Substrate	Protein Coding	O14964	55	GC17P081683	1.28656530380249	https://www.genecards.org/cgi-bin/carddisp.pl?gene=HGS
BCR	BCR Activator Of RhoGEF And GTPase	Protein Coding	P11274	65	GC22P023179	1.28371357917786	https://www.genecards.org/cgi-bin/carddisp.pl?gene=BCR
ARID1A	AT-Rich Interaction Domain 1A	Protein Coding	O14497	58	GC01P026693	1.28371357917786	https://www.genecards.org/cgi-bin/carddisp.pl?gene=ARID1A
TP63	Tumor Protein P63	Protein Coding	Q9H3D4	58	GC03P189598	1.28261947631836	https://www.genecards.org/cgi-bin/carddisp.pl?gene=TP63
ADGRE5	Adhesion G Protein-Coupled Receptor E5	Protein Coding	P48960	56	GC19P132505	1.28239393234253	https://www.genecards.org/cgi-bin/carddisp.pl?gene=ADGRE5
IGF2BP2	Insulin Like Growth Factor 2 MRNA Binding Protein 2	Protein Coding	Q9Y6M1	56	GC03M185643	1.28239393234253	https://www.genecards.org/cgi-bin/carddisp.pl?gene=IGF2BP2
CMKLR1	Chemerin Chemokine-Like Receptor 1	Protein Coding	Q99788	50	GC12M108288	1.28239393234253	https://www.genecards.org/cgi-bin/carddisp.pl?gene=CMKLR1
IGFBP4	Insulin Like Growth Factor Binding Protein 4	Protein Coding	P22692	56	GC17P040443	1.27777016162872	https://www.genecards.org/cgi-bin/carddisp.pl?gene=IGFBP4
CHEK2	Checkpoint Kinase 2	Protein Coding	O96017	67	GC22M028687	1.27762341499329	https://www.genecards.org/cgi-bin/carddisp.pl?gene=CHEK2
TRAF3	TNF Receptor Associated Factor 3	Protein Coding	Q13114	59	GC14P118105	1.27251625061035	https://www.genecards.org/cgi-bin/carddisp.pl?gene=TRAF3
HMGCS2	3-Hydroxy-3-Methylglutaryl-CoA Synthase 2	Protein Coding	P54868	58	GC01M119747	1.27251625061035	https://www.genecards.org/cgi-bin/carddisp.pl?gene=HMGCS2
PTPA	Protein Phosphatase 2 Phosphatase Activator	Protein Coding	Q15257	57	GC09P146667	1.27251625061035	https://www.genecards.org/cgi-bin/carddisp.pl?gene=PTPA
CPB2	Carboxypeptidase B2	Protein Coding	Q96IY4	56	GC13M046053	1.27251625061035	https://www.genecards.org/cgi-bin/carddisp.pl?gene=CPB2
CDH4	Cadherin 4	Protein Coding	P55283	54	GC20P061252	1.27251625061035	https://www.genecards.org/cgi-bin/carddisp.pl?gene=CDH4
BTG2	BTG Anti-Proliferation Factor 2	Protein Coding	P78543	51	GC01P203305	1.27251625061035	https://www.genecards.org/cgi-bin/carddisp.pl?gene=BTG2
YBX3	Y-Box Binding Protein 3	Protein Coding	P16989	51	GC12M033122	1.27251625061035	https://www.genecards.org/cgi-bin/carddisp.pl?gene=YBX3
MIR130A	MicroRNA 130a	RNA Gene		30	GC11P057641	1.26939034461975	https://www.genecards.org/cgi-bin/carddisp.pl?gene=MIR130A
MIR1908	MicroRNA 1908	RNA Gene		25	GC11M061815	1.26939034461975	https://www.genecards.org/cgi-bin/carddisp.pl?gene=MIR1908
MIR4306	MicroRNA 4306	RNA Gene		12	GC13P099643	1.26900887489319	https://www.genecards.org/cgi-bin/carddisp.pl?gene=MIR4306
HMGA1	High Mobility Group AT-Hook 1	Protein Coding	P17096	59	GC06P156409	1.26761531829834	https://www.genecards.org/cgi-bin/carddisp.pl?gene=HMGA1
ATF3	Activating Transcription Factor 3	Protein Coding	P18847	57	GC01P212565	1.26761531829834	https://www.genecards.org/cgi-bin/carddisp.pl?gene=ATF3
INHBA	Inhibin Subunit Beta A	Protein Coding	P08476	57	GC07M041670	1.26761531829834	https://www.genecards.org/cgi-bin/carddisp.pl?gene=INHBA
DLC1	DLC1 Rho GTPase Activating Protein	Protein Coding	Q96QB1	56	GC08M013083	1.26761531829834	https://www.genecards.org/cgi-bin/carddisp.pl?gene=DLC1
HAS2	Hyaluronan Synthase 2	Protein Coding	Q92819	55	GC08M121612	1.26761531829834	https://www.genecards.org/cgi-bin/carddisp.pl?gene=HAS2
TSGA10	Testis Specific 10	Protein Coding	Q9BZW7	45	GC02M098997	1.26761531829834	https://www.genecards.org/cgi-bin/carddisp.pl?gene=TSGA10
MIR222HG	MiR222/221 Cluster Host Gene	RNA Gene		18	GC0XM045745	1.26761531829834	https://www.genecards.org/cgi-bin/carddisp.pl?gene=MIR222HG
PSEN1	Presenilin 1	Protein Coding	P49768	66	GC14P073136	1.26667129993439	https://www.genecards.org/cgi-bin/carddisp.pl?gene=PSEN1
GAA	Alpha Glucosidase	Protein Coding	P10253	63	GC17P080101	1.26382255554199	https://www.genecards.org/cgi-bin/carddisp.pl?gene=GAA
CYP3A4	Cytochrome P450 Family 3 Subfamily A Member 4	Protein Coding	P08684	61	GC07M106050	1.26259791851044	https://www.genecards.org/cgi-bin/carddisp.pl?gene=CYP3A4
CCL19	C-C Motif Chemokine Ligand 19	Protein Coding	Q99731	52	GC09M035507	1.26101088523865	https://www.genecards.org/cgi-bin/carddisp.pl?gene=CCL19
MMP11	Matrix Metallopeptidase 11	Protein Coding	P24347	56	GC22P023768	1.25825703144073	https://www.genecards.org/cgi-bin/carddisp.pl?gene=MMP11
MIR92B	MicroRNA 92b	RNA Gene		28	GC01P155195	1.25770032405853	https://www.genecards.org/cgi-bin/carddisp.pl?gene=MIR92B
SLC2A4	Solute Carrier Family 2 Member 4	Protein Coding	P14672	59	GC17P132635	1.25444960594177	https://www.genecards.org/cgi-bin/carddisp.pl?gene=SLC2A4
MAP3K7	Mitogen-Activated Protein Kinase Kinase Kinase 7	Protein Coding	O43318	63	GC06M090513	1.25225639343262	https://www.genecards.org/cgi-bin/carddisp.pl?gene=MAP3K7
FASN	Fatty Acid Synthase	Protein Coding	P49327	61	GC17M082078	1.25225639343262	https://www.genecards.org/cgi-bin/carddisp.pl?gene=FASN
HAS1	Hyaluronan Synthase 1	Protein Coding	Q92839	50	GC19M101416	1.25225639343262	https://www.genecards.org/cgi-bin/carddisp.pl?gene=HAS1
CCL28	C-C Motif Chemokine Ligand 28	Protein Coding	Q9NRJ3	48	GC05M043356	1.25225639343262	https://www.genecards.org/cgi-bin/carddisp.pl?gene=CCL28
ETV7	ETS Variant Transcription Factor 7	Protein Coding	Q9Y603	44	GC06M100450	1.25225639343262	https://www.genecards.org/cgi-bin/carddisp.pl?gene=ETV7
MIR124-1	MicroRNA 124-1	RNA Gene		29	GC08M009903	1.25225639343262	https://www.genecards.org/cgi-bin/carddisp.pl?gene=MIR124-1
MYH9	Myosin Heavy Chain 9	Protein Coding	P35579	60	GC22M036281	1.24955487251282	https://www.genecards.org/cgi-bin/carddisp.pl?gene=MYH9
ADAM8	ADAM Metallopeptidase Domain 8	Protein Coding	P78325	55	GC10M133262	1.24955487251282	https://www.genecards.org/cgi-bin/carddisp.pl?gene=ADAM8
CDC25C	Cell Division Cycle 25C	Protein Coding	P30307	61	GC05M138285	1.24934256076813	https://www.genecards.org/cgi-bin/carddisp.pl?gene=CDC25C
IL1R2	Interleukin 1 Receptor Type 2	Protein Coding	P27930	58	GC02P101991	1.24934256076813	https://www.genecards.org/cgi-bin/carddisp.pl?gene=IL1R2
IL9	Interleukin 9	Protein Coding	P15248	55	GC05M135891	1.24934256076813	https://www.genecards.org/cgi-bin/carddisp.pl?gene=IL9
BTK	Bruton Tyrosine Kinase	Protein Coding	Q06187	66	GC0XM101349	1.24739599227905	https://www.genecards.org/cgi-bin/carddisp.pl?gene=BTK
ACP1	Acid Phosphatase 1	Protein Coding	P24666	55	GC02P001030	1.24728798866272	https://www.genecards.org/cgi-bin/carddisp.pl?gene=ACP1
TERC	Telomerase RNA Component	RNA Gene		37	GC03M169765	1.24472093582153	https://www.genecards.org/cgi-bin/carddisp.pl?gene=TERC
BPI	Bactericidal Permeability Increasing Protein	Protein Coding	P17213	54	GC20P038304	1.24339032173157	https://www.genecards.org/cgi-bin/carddisp.pl?gene=BPI
SLC2A10	Solute Carrier Family 2 Member 10	Protein Coding	O95528	54	GC20P046737	1.23901629447937	https://www.genecards.org/cgi-bin/carddisp.pl?gene=SLC2A10
JAM2	Junctional Adhesion Molecule 2	Protein Coding	P57087	54	GC21P025639	1.23757684230804	https://www.genecards.org/cgi-bin/carddisp.pl?gene=JAM2
ALKBH8	AlkB Homolog 8, TRNA Methyltransferase	Protein Coding	Q96BT7	48	GC11M107502	1.23757684230804	https://www.genecards.org/cgi-bin/carddisp.pl?gene=ALKBH8
CHRDL2	Chordin Like 2	Protein Coding	Q6WN34	45	GC11M074696	1.23757684230804	https://www.genecards.org/cgi-bin/carddisp.pl?gene=CHRDL2
CYP1A1	Cytochrome P450 Family 1 Subfamily A Member 1	Protein Coding	P04798	59	GC15M074719	1.23696506023407	https://www.genecards.org/cgi-bin/carddisp.pl?gene=CYP1A1
CCNE1	Cyclin E1	Protein Coding	P24864	61	GC19P029811	1.23624300956726	https://www.genecards.org/cgi-bin/carddisp.pl?gene=CCNE1
RAB5A	RAB5A, Member RAS Oncogene Family	Protein Coding	P20339	57	GC03P024432	1.23624300956726	https://www.genecards.org/cgi-bin/carddisp.pl?gene=RAB5A
VIP	Vasoactive Intestinal Peptide	Protein Coding	P01282	56	GC06P152750	1.23624300956726	https://www.genecards.org/cgi-bin/carddisp.pl?gene=VIP
ACKR1	Atypical Chemokine Receptor 1 (Duffy Blood Group)	Protein Coding	Q16570	55	GC01P170698	1.23624300956726	https://www.genecards.org/cgi-bin/carddisp.pl?gene=ACKR1
SAA1	Serum Amyloid A1	Protein Coding	P0DJI8	51	GC11P019454	1.23624300956726	https://www.genecards.org/cgi-bin/carddisp.pl?gene=SAA1
WFDC1	WAP Four-Disulfide Core Domain 1	Protein Coding	Q9HC57	43	GC16P084294	1.23624300956726	https://www.genecards.org/cgi-bin/carddisp.pl?gene=WFDC1
ADRB2	Adrenoceptor Beta 2	Protein Coding	P07550	61	GC05P155594	1.23608803749084	https://www.genecards.org/cgi-bin/carddisp.pl?gene=ADRB2
CUL3	Cullin 3	Protein Coding	Q13618	61	GC02M224470	1.23608803749084	https://www.genecards.org/cgi-bin/carddisp.pl?gene=CUL3
FLI1	Fli-1 Proto-Oncogene, ETS Transcription Factor	Protein Coding	Q01543	60	GC11P128686	1.23608803749084	https://www.genecards.org/cgi-bin/carddisp.pl?gene=FLI1
GDF5	Growth Differentiation Factor 5	Protein Coding	P43026	58	GC20M035433	1.23608803749084	https://www.genecards.org/cgi-bin/carddisp.pl?gene=GDF5
B4GALT6	Beta-1,4-Galactosyltransferase 6	Protein Coding	Q9UBX8	50	GC18M031622	1.23608803749084	https://www.genecards.org/cgi-bin/carddisp.pl?gene=B4GALT6
MAP3K3	Mitogen-Activated Protein Kinase Kinase Kinase 3	Protein Coding	Q99759	59	GC17P063622	1.22824442386627	https://www.genecards.org/cgi-bin/carddisp.pl?gene=MAP3K3
PRCP	Prolylcarboxypeptidase	Protein Coding	P42785	58	GC11M133266	1.22824442386627	https://www.genecards.org/cgi-bin/carddisp.pl?gene=PRCP
NPR3	Natriuretic Peptide Receptor 3	Protein Coding	P17342	57	GC05P032689	1.22824442386627	https://www.genecards.org/cgi-bin/carddisp.pl?gene=NPR3
POFUT1	Protein O-Fucosyltransferase 1	Protein Coding	Q9H488	56	GC20P032207	1.22824442386627	https://www.genecards.org/cgi-bin/carddisp.pl?gene=POFUT1
CARD10	Caspase Recruitment Domain Family Member 10	Protein Coding	Q9BWT7	49	GC22M081578	1.22824442386627	https://www.genecards.org/cgi-bin/carddisp.pl?gene=CARD10
MIR30E	MicroRNA 30e	RNA Gene		31	GC01P040754	1.22824442386627	https://www.genecards.org/cgi-bin/carddisp.pl?gene=MIR30E
FBN1	Fibrillin 1	Protein Coding	P35555	60	GC15M048408	1.22802770137787	https://www.genecards.org/cgi-bin/carddisp.pl?gene=FBN1
MAPK11	Mitogen-Activated Protein Kinase 11	Protein Coding	Q15759	60	GC22M050263	1.22802770137787	https://www.genecards.org/cgi-bin/carddisp.pl?gene=MAPK11
NR1H3	Nuclear Receptor Subfamily 1 Group H Member 3	Protein Coding	Q13133	59	GC11P047248	1.22476065158844	https://www.genecards.org/cgi-bin/carddisp.pl?gene=NR1H3
CASC9	Cancer Susceptibility 9	RNA Gene		23	GC08M075132	1.22464179992676	https://www.genecards.org/cgi-bin/carddisp.pl?gene=CASC9
GARS1	Glycyl-TRNA Synthetase 1	Protein Coding	P41250	58	GC07P030580	1.22370970249176	https://www.genecards.org/cgi-bin/carddisp.pl?gene=GARS1
QPCT	Glutaminyl-Peptide Cyclotransferase	Protein Coding	Q16769	55	GC02P037344	1.22370970249176	https://www.genecards.org/cgi-bin/carddisp.pl?gene=QPCT
PREX1	Phosphatidylinositol-3,4,5-Trisphosphate Dependent Rac Exchange Factor 1	Protein Coding	Q8TCU6	52	GC20M048624	1.22370970249176	https://www.genecards.org/cgi-bin/carddisp.pl?gene=PREX1
FH	Fumarate Hydratase	Protein Coding	P07954	59	GC01M241499	1.22193038463593	https://www.genecards.org/cgi-bin/carddisp.pl?gene=FH
KLK1	Kallikrein 1	Protein Coding	P06870	60	GC19M050819	1.2194836139679	https://www.genecards.org/cgi-bin/carddisp.pl?gene=KLK1
A2M	Alpha-2-Macroglobulin	Protein Coding	P01023	59	GC12M009067	1.2194836139679	https://www.genecards.org/cgi-bin/carddisp.pl?gene=A2M
TAT	Tyrosine Aminotransferase	Protein Coding	P17735	57	GC16M071565	1.2194836139679	https://www.genecards.org/cgi-bin/carddisp.pl?gene=TAT
LGALS8	Galectin 8	Protein Coding	O00214	51	GC01P236518	1.2194836139679	https://www.genecards.org/cgi-bin/carddisp.pl?gene=LGALS8
HOXB-AS3	HOXB Cluster Antisense RNA 3	RNA Gene	C0HLZ6	27	GC17P048549	1.2194836139679	https://www.genecards.org/cgi-bin/carddisp.pl?gene=HOXB-AS3
LINC00320	Long Intergenic Non-Protein Coding RNA 320	RNA Gene		19	GC21M020651	1.2194836139679	https://www.genecards.org/cgi-bin/carddisp.pl?gene=LINC00320
TPT1-AS1	TPT1 Antisense RNA 1	RNA Gene		19	GC13P045341	1.2194836139679	https://www.genecards.org/cgi-bin/carddisp.pl?gene=TPT1-AS1
PDCD1	Programmed Cell Death 1	Protein Coding	Q15116	59	GC02M241849	1.21756219863892	https://www.genecards.org/cgi-bin/carddisp.pl?gene=PDCD1
CYP19A1	Cytochrome P450 Family 19 Subfamily A Member 1	Protein Coding	P11511	61	GC15M051208	1.2153502702713	https://www.genecards.org/cgi-bin/carddisp.pl?gene=CYP19A1
CITED4	Cbp/P300 Interacting Transactivator With Glu/Asp Rich Carboxy-Terminal Domain 4	Protein Coding	Q96RK1	37	GC01M040861	1.21473145484924	https://www.genecards.org/cgi-bin/carddisp.pl?gene=CITED4
TBX4	T-Box Transcription Factor 4	Protein Coding	P57082	52	GC17P134276	1.21317911148071	https://www.genecards.org/cgi-bin/carddisp.pl?gene=TBX4
UGCG	UDP-Glucose Ceramide Glucosyltransferase	Protein Coding	Q16739	56	GC09P111896	1.21293222904205	https://www.genecards.org/cgi-bin/carddisp.pl?gene=UGCG
TNFRSF1A	TNF Receptor Superfamily Member 1A	Protein Coding	P19438	62	GC12M006328	1.21267545223236	https://www.genecards.org/cgi-bin/carddisp.pl?gene=TNFRSF1A
ENPEP	Glutamyl Aminopeptidase	Protein Coding	Q07075	58	GC04P110365	1.20507061481476	https://www.genecards.org/cgi-bin/carddisp.pl?gene=ENPEP
AGO1	Argonaute RISC Component 1	Protein Coding	Q9UL18	54	GC01P035869	1.20507061481476	https://www.genecards.org/cgi-bin/carddisp.pl?gene=AGO1
GPR15	G Protein-Coupled Receptor 15	Protein Coding	P49685	45	GC03P098531	1.20507061481476	https://www.genecards.org/cgi-bin/carddisp.pl?gene=GPR15
HSPD1	Heat Shock Protein Family D (Hsp60) Member 1	Protein Coding	P10809	61	GC02M197486	1.2049252986908	https://www.genecards.org/cgi-bin/carddisp.pl?gene=HSPD1
HSP90AB1	Heat Shock Protein 90 Alpha Family Class B Member 1	Protein Coding	P08238	62	GC06P044246	1.20330250263214	https://www.genecards.org/cgi-bin/carddisp.pl?gene=HSP90AB1
CGB5	Chorionic Gonadotropin Subunit Beta 5	Protein Coding	P0DN86	40	GC19P049043	1.20330250263214	https://www.genecards.org/cgi-bin/carddisp.pl?gene=CGB5
ARHGEF4	Rho Guanine Nucleotide Exchange Factor 4	Protein Coding	Q9NR80	53	GC02P130836	1.20306539535522	https://www.genecards.org/cgi-bin/carddisp.pl?gene=ARHGEF4
KLK14	Kallikrein Related Peptidase 14	Protein Coding	Q9P0G3	50	GC19M051077	1.20306539535522	https://www.genecards.org/cgi-bin/carddisp.pl?gene=KLK14
LAMB3	Laminin Subunit Beta 3	Protein Coding	Q13751	58	GC01M209614	1.20239496231079	https://www.genecards.org/cgi-bin/carddisp.pl?gene=LAMB3
LAMA3	Laminin Subunit Alpha 3	Protein Coding	Q16787	57	GC18P023689	1.20239496231079	https://www.genecards.org/cgi-bin/carddisp.pl?gene=LAMA3
POU5F1	POU Class 5 Homeobox 1	Protein Coding	Q01860	59	GC06M100249	1.2018631696701	https://www.genecards.org/cgi-bin/carddisp.pl?gene=POU5F1
KRT17	Keratin 17	Protein Coding	Q04695	58	GC17M041619	1.2018631696701	https://www.genecards.org/cgi-bin/carddisp.pl?gene=KRT17
LATS2	Large Tumor Suppressor Kinase 2	Protein Coding	Q9NRM7	58	GC13M020973	1.2018631696701	https://www.genecards.org/cgi-bin/carddisp.pl?gene=LATS2
KIF14	Kinesin Family Member 14	Protein Coding	Q15058	53	GC01M200551	1.2018631696701	https://www.genecards.org/cgi-bin/carddisp.pl?gene=KIF14
MIR124-2	MicroRNA 124-2	RNA Gene		24	GC08P064379	1.2018631696701	https://www.genecards.org/cgi-bin/carddisp.pl?gene=MIR124-2
MIR942	MicroRNA 942	RNA Gene		24	GC01P117094	1.2018631696701	https://www.genecards.org/cgi-bin/carddisp.pl?gene=MIR942
FABP5	Fatty Acid Binding Protein 5	Protein Coding	Q01469	55	GC08P081282	1.20094048976898	https://www.genecards.org/cgi-bin/carddisp.pl?gene=FABP5
LGALS3BP	Galectin 3 Binding Protein	Protein Coding	Q08380	54	GC17M078971	1.20094048976898	https://www.genecards.org/cgi-bin/carddisp.pl?gene=LGALS3BP
DLG4	Discs Large MAGUK Scaffold Protein 4	Protein Coding	P78352	61	GC17M088271	1.19461524486542	https://www.genecards.org/cgi-bin/carddisp.pl?gene=DLG4
PAX6	Paired Box 6	Protein Coding	P26367	61	GC11M031784	1.19447481632233	https://www.genecards.org/cgi-bin/carddisp.pl?gene=PAX6
ROBO3	Roundabout Guidance Receptor 3	Protein Coding	Q96MS0	55	GC11P124865	1.19433152675629	https://www.genecards.org/cgi-bin/carddisp.pl?gene=ROBO3
USP20	Ubiquitin Specific Peptidase 20	Protein Coding	Q9Y2K6	52	GC09P129834	1.19433152675629	https://www.genecards.org/cgi-bin/carddisp.pl?gene=USP20
SLC7A5	Solute Carrier Family 7 Member 5	Protein Coding	Q01650	56	GC16M087830	1.18864488601685	https://www.genecards.org/cgi-bin/carddisp.pl?gene=SLC7A5
OLR1	Oxidized Low Density Lipoprotein Receptor 1	Protein Coding	P78380	55	GC12M033112	1.18864488601685	https://www.genecards.org/cgi-bin/carddisp.pl?gene=OLR1
S100A8	S100 Calcium Binding Protein A8	Protein Coding	P05109	54	GC01M165010	1.18864488601685	https://www.genecards.org/cgi-bin/carddisp.pl?gene=S100A8
NEAT1	Nuclear Paraspeckle Assembly Transcript 1	RNA Gene		33	GC11P098966	1.18864488601685	https://www.genecards.org/cgi-bin/carddisp.pl?gene=NEAT1
P2RX7	Purinergic Receptor P2X 7	Protein Coding	Q99572	59	GC12P136098	1.18852376937866	https://www.genecards.org/cgi-bin/carddisp.pl?gene=P2RX7
KISS1R	KISS1 Receptor	Protein Coding	Q969F8	58	GC19P000917	1.18852376937866	https://www.genecards.org/cgi-bin/carddisp.pl?gene=KISS1R
MUC16	Mucin 16, Cell Surface Associated	Protein Coding	Q8WXI7	51	GC19M008848	1.18361485004425	https://www.genecards.org/cgi-bin/carddisp.pl?gene=MUC16
SEPTIN9	Septin 9	Protein Coding	Q9UHD8	53	GC17P134677	1.18323349952698	https://www.genecards.org/cgi-bin/carddisp.pl?gene=SEPTIN9
ATAD2	ATPase Family AAA Domain Containing 2	Protein Coding	Q6PL18	51	GC08M123319	1.18323349952698	https://www.genecards.org/cgi-bin/carddisp.pl?gene=ATAD2
MEN1	Menin 1	Protein Coding	O00255	58	GC11M064803	1.18078458309174	https://www.genecards.org/cgi-bin/carddisp.pl?gene=MEN1
FGF16	Fibroblast Growth Factor 16	Protein Coding	O43320	51	GC0XP077447	1.17960727214813	https://www.genecards.org/cgi-bin/carddisp.pl?gene=FGF16
ITGAX	Integrin Subunit Alpha X	Protein Coding	P20702	59	GC16P105024	1.17943787574768	https://www.genecards.org/cgi-bin/carddisp.pl?gene=ITGAX
CLU	Clusterin	Protein Coding	P10909	60	GC08M027596	1.17602133750916	https://www.genecards.org/cgi-bin/carddisp.pl?gene=CLU
EGLN3	Egl-9 Family Hypoxia Inducible Factor 3	Protein Coding	Q9H6Z9	58	GC14M033924	1.17602133750916	https://www.genecards.org/cgi-bin/carddisp.pl?gene=EGLN3
ERO1A	Endoplasmic Reticulum Oxidoreductase 1 Alpha	Protein Coding	Q96HE7	54	GC14M052640	1.17602133750916	https://www.genecards.org/cgi-bin/carddisp.pl?gene=ERO1A
MIR218-1	MicroRNA 218-1	RNA Gene		27	GC04P026916	1.17602133750916	https://www.genecards.org/cgi-bin/carddisp.pl?gene=MIR218-1
CAPNS1	Calpain Small Subunit 1	Protein Coding	P04632	55	GC19P132943	1.17418074607849	https://www.genecards.org/cgi-bin/carddisp.pl?gene=CAPNS1
CUL4A	Cullin 4A	Protein Coding	Q13619	56	GC13P113208	1.17335915565491	https://www.genecards.org/cgi-bin/carddisp.pl?gene=CUL4A
LAMA1	Laminin Subunit Alpha 1	Protein Coding	P25391	58	GC18M006941	1.17330050468445	https://www.genecards.org/cgi-bin/carddisp.pl?gene=LAMA1
RPS6	Ribosomal Protein S6	Protein Coding	P62753	57	GC09M019375	1.17316496372223	https://www.genecards.org/cgi-bin/carddisp.pl?gene=RPS6
ARF6	ADP Ribosylation Factor 6	Protein Coding	P62330	56	GC14P052253	1.17316496372223	https://www.genecards.org/cgi-bin/carddisp.pl?gene=ARF6
TRP-AGG2-6	TRNA-Pro (Anticodon AGG) 2-6	RNA Gene		15	GC14M027784	1.17316496372223	https://www.genecards.org/cgi-bin/carddisp.pl?gene=TRP-AGG2-6
NBN	Nibrin	Protein Coding	O60934	61	GC08M089933	1.16339814662933	https://www.genecards.org/cgi-bin/carddisp.pl?gene=NBN
IL4R	Interleukin 4 Receptor	Protein Coding	P24394	60	GC16P104696	1.16339814662933	https://www.genecards.org/cgi-bin/carddisp.pl?gene=IL4R
KEAP1	Kelch Like ECH Associated Protein 1	Protein Coding	Q14145	61	GC19M010486	1.16304194927216	https://www.genecards.org/cgi-bin/carddisp.pl?gene=KEAP1
HP	Haptoglobin	Protein Coding	P00738	58	GC16P106129	1.16304194927216	https://www.genecards.org/cgi-bin/carddisp.pl?gene=HP
SKI	SKI Proto-Oncogene	Protein Coding	P12755	57	GC01P059907	1.16304194927216	https://www.genecards.org/cgi-bin/carddisp.pl?gene=SKI
DDAH2	DDAH Family Member 2, ADMA-Independent	Protein Coding	O95865	53	GC06M031727	1.16304194927216	https://www.genecards.org/cgi-bin/carddisp.pl?gene=DDAH2
MIR122	MicroRNA 122	RNA Gene		30	GC18P058451	1.16304194927216	https://www.genecards.org/cgi-bin/carddisp.pl?gene=MIR122
MIR23B	MicroRNA 23b	RNA Gene		29	GC09P095085	1.16304194927216	https://www.genecards.org/cgi-bin/carddisp.pl?gene=MIR23B
MIR532	MicroRNA 532	RNA Gene		25	GC0XP059332	1.16304194927216	https://www.genecards.org/cgi-bin/carddisp.pl?gene=MIR532
LINCMD1	Long Intergenic Non-Protein Coding RNA, Muscle Differentiation 1	RNA Gene		23	GC06M052146	1.16304194927216	https://www.genecards.org/cgi-bin/carddisp.pl?gene=LINCMD1
MIR663A	MicroRNA 663a	RNA Gene		23	GC20M026208	1.16304194927216	https://www.genecards.org/cgi-bin/carddisp.pl?gene=MIR663A
MATN1	Matrilin 1	Protein Coding	P21941	52	GC01M030711	1.16044104099274	https://www.genecards.org/cgi-bin/carddisp.pl?gene=MATN1
PLGLB1	Plasminogen Like B1	Protein Coding	Q02325	37	GC02M087002	1.16044104099274	https://www.genecards.org/cgi-bin/carddisp.pl?gene=PLGLB1
HTR1B	5-Hydroxytryptamine Receptor 1B	Protein Coding	P28222	56	GC06M100929	1.1601037979126	https://www.genecards.org/cgi-bin/carddisp.pl?gene=HTR1B
TACR2	Tachykinin Receptor 2	Protein Coding	P21452	54	GC10M069403	1.1601037979126	https://www.genecards.org/cgi-bin/carddisp.pl?gene=TACR2
TNNI1	Troponin I1, Slow Skeletal Type	Protein Coding	P19237	52	GC01M201404	1.15808916091919	https://www.genecards.org/cgi-bin/carddisp.pl?gene=TNNI1
RAB13	RAB13, Member RAS Oncogene Family	Protein Coding	P51153	46	GC01M153981	1.15808916091919	https://www.genecards.org/cgi-bin/carddisp.pl?gene=RAB13
SPATA13	Spermatogenesis Associated 13	Protein Coding	Q96N96	46	GC13P024109	1.15808916091919	https://www.genecards.org/cgi-bin/carddisp.pl?gene=SPATA13
HNRNPK	Heterogeneous Nuclear Ribonucleoprotein K	Protein Coding	P61978	58	GC09M112904	1.15715157985687	https://www.genecards.org/cgi-bin/carddisp.pl?gene=HNRNPK
ADAMTS5	ADAM Metallopeptidase With Thrombospondin Type 1 Motif 5	Protein Coding	Q9UNA0	56	GC21M026918	1.15715157985687	https://www.genecards.org/cgi-bin/carddisp.pl?gene=ADAMTS5
AMFR	Autocrine Motility Factor Receptor	Protein Coding	Q9UKV5	56	GC16M056361	1.15715157985687	https://www.genecards.org/cgi-bin/carddisp.pl?gene=AMFR
F2RL2	Coagulation Factor II Thrombin Receptor Like 2	Protein Coding	O00254	51	GC05M076615	1.15715157985687	https://www.genecards.org/cgi-bin/carddisp.pl?gene=F2RL2
SNHG8	Small Nucleolar RNA Host Gene 8	RNA Gene		27	GC04P118278	1.15715157985687	https://www.genecards.org/cgi-bin/carddisp.pl?gene=SNHG8
MIR1260A	MicroRNA 1260a	RNA Gene		21	GC14P077266	1.15715157985687	https://www.genecards.org/cgi-bin/carddisp.pl?gene=MIR1260A
GFAP	Glial Fibrillary Acidic Protein	Protein Coding	P14136	61	GC17M089491	1.1520357131958	https://www.genecards.org/cgi-bin/carddisp.pl?gene=GFAP
SAT1	Spermidine/Spermine N1-Acetyltransferase 1	Protein Coding	P21673	58	GC0XP023784	1.15034341812134	https://www.genecards.org/cgi-bin/carddisp.pl?gene=SAT1
GADD45A	Growth Arrest And DNA Damage Inducible Alpha	Protein Coding	P24522	55	GC01P067685	1.15034341812134	https://www.genecards.org/cgi-bin/carddisp.pl?gene=GADD45A
FES	FES Proto-Oncogene, Tyrosine Kinase	Protein Coding	P07332	59	GC15P090883	1.14967489242554	https://www.genecards.org/cgi-bin/carddisp.pl?gene=FES
CAV2	Caveolin 2	Protein Coding	P51636	55	GC07P116287	1.14967489242554	https://www.genecards.org/cgi-bin/carddisp.pl?gene=CAV2
MIR128-2	MicroRNA 128-2	RNA Gene		29	GC03P035754	1.14967489242554	https://www.genecards.org/cgi-bin/carddisp.pl?gene=MIR128-2
MIR526B	MicroRNA 526b	RNA Gene		26	GC19P053694	1.14967489242554	https://www.genecards.org/cgi-bin/carddisp.pl?gene=MIR526B
CYTOR	Cytoskeleton Regulator RNA	RNA Gene		30	GC02P089642	1.14820683002472	https://www.genecards.org/cgi-bin/carddisp.pl?gene=CYTOR
FLCN	Folliculin	Protein Coding	Q8NFG4	54	GC17M017212	1.14208769798279	https://www.genecards.org/cgi-bin/carddisp.pl?gene=FLCN
NTS	Neurotensin	Protein Coding	P30990	53	GC12P085876	1.14208769798279	https://www.genecards.org/cgi-bin/carddisp.pl?gene=NTS
RIPK1	Receptor Interacting Serine/Threonine Kinase 1	Protein Coding	Q13546	63	GC06P008041	1.1403923034668	https://www.genecards.org/cgi-bin/carddisp.pl?gene=RIPK1
CAPN1	Calpain 1	Protein Coding	P07384	62	GC11P098950	1.1403923034668	https://www.genecards.org/cgi-bin/carddisp.pl?gene=CAPN1
F13A1	Coagulation Factor XIII A Chain	Protein Coding	P00488	59	GC06M006144	1.1403923034668	https://www.genecards.org/cgi-bin/carddisp.pl?gene=F13A1
DLG1	Discs Large MAGUK Scaffold Protein 1	Protein Coding	Q12959	56	GC03M197042	1.1403923034668	https://www.genecards.org/cgi-bin/carddisp.pl?gene=DLG1
SFRP4	Secreted Frizzled Related Protein 4	Protein Coding	Q6FHJ7	55	GC07M037912	1.1403923034668	https://www.genecards.org/cgi-bin/carddisp.pl?gene=SFRP4
TRIM21	Tripartite Motif Containing 21	Protein Coding	P19474	55	GC11M004384	1.1403923034668	https://www.genecards.org/cgi-bin/carddisp.pl?gene=TRIM21
KIRREL1	Kirre Like Nephrin Family Adhesion Molecule 1	Protein Coding	Q96J84	52	GC01P170647	1.1403923034668	https://www.genecards.org/cgi-bin/carddisp.pl?gene=KIRREL1
TMSB10	Thymosin Beta 10	Protein Coding	P63313	48	GC02P084905	1.1403923034668	https://www.genecards.org/cgi-bin/carddisp.pl?gene=TMSB10
CD19	CD19 Molecule	Protein Coding	P15391	63	GC16P104821	1.13881397247314	https://www.genecards.org/cgi-bin/carddisp.pl?gene=CD19
FCGR3B	Fc Gamma Receptor IIIb	Protein Coding	O75015	55	GC01M161623	1.13881397247314	https://www.genecards.org/cgi-bin/carddisp.pl?gene=FCGR3B
PSC	Cholangitis, Primary Sclerosing	Genetic Locus		6	GC03U901834	1.13881397247314	https://www.genecards.org/cgi-bin/carddisp.pl?gene=PSC
MAPK12	Mitogen-Activated Protein Kinase 12	Protein Coding	P53778	59	GC22M081719	1.13878905773163	https://www.genecards.org/cgi-bin/carddisp.pl?gene=MAPK12
COL12A1	Collagen Type XII Alpha 1 Chain	Protein Coding	Q99715	53	GC06M075084	1.13878905773163	https://www.genecards.org/cgi-bin/carddisp.pl?gene=COL12A1
HAPLN1	Hyaluronan And Proteoglycan Link Protein 1	Protein Coding	P10915	52	GC05M083637	1.13878905773163	https://www.genecards.org/cgi-bin/carddisp.pl?gene=HAPLN1
HNF4A	Hepatocyte Nuclear Factor 4 Alpha	Protein Coding	P41235	62	GC20P044355	1.13588321208954	https://www.genecards.org/cgi-bin/carddisp.pl?gene=HNF4A
PLD2	Phospholipase D2	Protein Coding	O14939	58	GC17P132521	1.13588321208954	https://www.genecards.org/cgi-bin/carddisp.pl?gene=PLD2
ADAMTS4	ADAM Metallopeptidase With Thrombospondin Type 1 Motif 4	Protein Coding	O75173	55	GC01M161184	1.13588321208954	https://www.genecards.org/cgi-bin/carddisp.pl?gene=ADAMTS4
LPAR2	Lysophosphatidic Acid Receptor 2	Protein Coding	Q9HBW0	54	GC19M100666	1.13588321208954	https://www.genecards.org/cgi-bin/carddisp.pl?gene=LPAR2
TFF3	Trefoil Factor 3	Protein Coding	Q07654	53	GC21M042311	1.13588321208954	https://www.genecards.org/cgi-bin/carddisp.pl?gene=TFF3
MIR218-2	MicroRNA 218-2	RNA Gene		25	GC05M168768	1.13588321208954	https://www.genecards.org/cgi-bin/carddisp.pl?gene=MIR218-2
MIR663B	MicroRNA 663b	RNA Gene		16	GC02M137780	1.13588321208954	https://www.genecards.org/cgi-bin/carddisp.pl?gene=MIR663B
TNNI3	Troponin I3, Cardiac Type	Protein Coding	P19429	61	GC19M055151	1.13480830192566	https://www.genecards.org/cgi-bin/carddisp.pl?gene=TNNI3
CTSE	Cathepsin E	Protein Coding	P14091	55	GC01M206009	1.13480830192566	https://www.genecards.org/cgi-bin/carddisp.pl?gene=CTSE
RNF213-AS1	RNF213 Antisense RNA 1	RNA Gene		20	GC17M080335	1.13480830192566	https://www.genecards.org/cgi-bin/carddisp.pl?gene=RNF213-AS1
BNAT1	Breast Cancer Associated ESR1 Regulating Natural Antisense Transcript 1	RNA Gene		20	GC21M054268	1.1271641254425	https://www.genecards.org/cgi-bin/carddisp.pl?gene=BNAT1
CTSK	Cathepsin K	Protein Coding	P43235	62	GC01M164912	1.12277173995972	https://www.genecards.org/cgi-bin/carddisp.pl?gene=CTSK
HADHB	Hydroxyacyl-CoA Dehydrogenase Trifunctional Multienzyme Complex Subunit Beta	Protein Coding	P55084	59	GC02P026243	1.12277173995972	https://www.genecards.org/cgi-bin/carddisp.pl?gene=HADHB
NEDD4L	NEDD4 Like E3 Ubiquitin Protein Ligase	Protein Coding	Q96PU5	58	GC18P058044	1.12277173995972	https://www.genecards.org/cgi-bin/carddisp.pl?gene=NEDD4L
ITGA9	Integrin Subunit Alpha 9	Protein Coding	Q13797	56	GC03P037468	1.12277173995972	https://www.genecards.org/cgi-bin/carddisp.pl?gene=ITGA9
SMURF2	SMAD Specific E3 Ubiquitin Protein Ligase 2	Protein Coding	Q9HAU4	54	GC17M064542	1.12277173995972	https://www.genecards.org/cgi-bin/carddisp.pl?gene=SMURF2
GNRH1	Gonadotropin Releasing Hormone 1	Protein Coding	P01148	52	GC08M025419	1.12277173995972	https://www.genecards.org/cgi-bin/carddisp.pl?gene=GNRH1
PTGER1	Prostaglandin E Receptor 1	Protein Coding	P34995	52	GC19M100432	1.12277173995972	https://www.genecards.org/cgi-bin/carddisp.pl?gene=PTGER1
CEP135	Centrosomal Protein 135	Protein Coding	Q66GS9	51	GC04P055948	1.12277173995972	https://www.genecards.org/cgi-bin/carddisp.pl?gene=CEP135
BAD	BCL2 Associated Agonist Of Cell Death	Protein Coding	Q92934	57	GC11M132747	1.12162351608276	https://www.genecards.org/cgi-bin/carddisp.pl?gene=BAD
S100A9	S100 Calcium Binding Protein A9	Protein Coding	P06702	56	GC01P153357	1.12162351608276	https://www.genecards.org/cgi-bin/carddisp.pl?gene=S100A9
TNFSF13	TNF Superfamily Member 13	Protein Coding	O75888	56	GC17P007558	1.12162351608276	https://www.genecards.org/cgi-bin/carddisp.pl?gene=TNFSF13
NCK1	NCK Adaptor Protein 1	Protein Coding	P16333	55	GC03P136862	1.12162351608276	https://www.genecards.org/cgi-bin/carddisp.pl?gene=NCK1
DKK2	Dickkopf WNT Signaling Pathway Inhibitor 2	Protein Coding	Q9UBU2	53	GC04M106921	1.12162351608276	https://www.genecards.org/cgi-bin/carddisp.pl?gene=DKK2
GPR55	G Protein-Coupled Receptor 55	Protein Coding	Q9Y2T6	52	GC02M230907	1.12162351608276	https://www.genecards.org/cgi-bin/carddisp.pl?gene=GPR55
MIR196B	MicroRNA 196b	RNA Gene		30	GC07M028101	1.12162351608276	https://www.genecards.org/cgi-bin/carddisp.pl?gene=MIR196B
MIR330	MicroRNA 330	RNA Gene		30	GC19M101140	1.12162351608276	https://www.genecards.org/cgi-bin/carddisp.pl?gene=MIR330
LINC-PINT	Long Intergenic Non-Protein Coding RNA, P53 Induced Transcript	RNA Gene	A0A455ZAR2	25	GC07M130795	1.12162351608276	https://www.genecards.org/cgi-bin/carddisp.pl?gene=LINC-PINT
MIR502	MicroRNA 502	RNA Gene		25	GC0XP050014	1.12162351608276	https://www.genecards.org/cgi-bin/carddisp.pl?gene=MIR502
MIR19B2	MicroRNA 19b-2	RNA Gene		20	GC0XM134522	1.12162351608276	https://www.genecards.org/cgi-bin/carddisp.pl?gene=MIR19B2
MIR548J	MicroRNA 548j	RNA Gene		18	GC22M026555	1.12162351608276	https://www.genecards.org/cgi-bin/carddisp.pl?gene=MIR548J
SMILR	Smooth Muscle Induced LncRNA, Enhancer Of Proliferation	RNA Gene		15	GC08M122412	1.12162351608276	https://www.genecards.org/cgi-bin/carddisp.pl?gene=SMILR
TBC1D8	TBC1 Domain Family Member 8	Protein Coding	O95759	41	GC02M101007	1.1202347278595	https://www.genecards.org/cgi-bin/carddisp.pl?gene=TBC1D8
OGT	O-Linked N-Acetylglucosamine (GlcNAc) Transferase	Protein Coding	O15294	59	GC0XP071865	1.11891388893127	https://www.genecards.org/cgi-bin/carddisp.pl?gene=OGT
GHSR	Growth Hormone Secretagogue Receptor	Protein Coding	Q92847	59	GC03M172443	1.11583197116852	https://www.genecards.org/cgi-bin/carddisp.pl?gene=GHSR
MEIS1	Meis Homeobox 1	Protein Coding	O00470	54	GC02P066433	1.11583197116852	https://www.genecards.org/cgi-bin/carddisp.pl?gene=MEIS1
MIR138-1	MicroRNA 138-1	RNA Gene		29	GC03P044115	1.11583197116852	https://www.genecards.org/cgi-bin/carddisp.pl?gene=MIR138-1
PAPPA	Pappalysin 1	Protein Coding	Q13219	55	GC09P146084	1.11512756347656	https://www.genecards.org/cgi-bin/carddisp.pl?gene=PAPPA
SCARB1	Scavenger Receptor Class B Member 1	Protein Coding	Q8WTV0	60	GC12M124776	1.10684490203857	https://www.genecards.org/cgi-bin/carddisp.pl?gene=SCARB1
ICAM2	Intercellular Adhesion Molecule 2	Protein Coding	P13598	56	GC17M064002	1.10684490203857	https://www.genecards.org/cgi-bin/carddisp.pl?gene=ICAM2
SOX4	SRY-Box Transcription Factor 4	Protein Coding	Q06945	55	GC06P021593	1.10684490203857	https://www.genecards.org/cgi-bin/carddisp.pl?gene=SOX4
SRSF1	Serine And Arginine Rich Splicing Factor 1	Protein Coding	Q07955	55	GC17M089862	1.10684490203857	https://www.genecards.org/cgi-bin/carddisp.pl?gene=SRSF1
LIMS1	LIM Zinc Finger Domain Containing 1	Protein Coding	P48059	52	GC02P108534	1.10684490203857	https://www.genecards.org/cgi-bin/carddisp.pl?gene=LIMS1
SERPINB13	Serpin Family B Member 13	Protein Coding	Q9UIV8	47	GC18P063586	1.10684490203857	https://www.genecards.org/cgi-bin/carddisp.pl?gene=SERPINB13
MIR22HG	MIR22 Host Gene	RNA Gene	Q0VDD5	34	GC17M088017	1.10684490203857	https://www.genecards.org/cgi-bin/carddisp.pl?gene=MIR22HG
MIR106A	MicroRNA 106a	RNA Gene		27	GC0XM134526	1.10684490203857	https://www.genecards.org/cgi-bin/carddisp.pl?gene=MIR106A
HEIH	Hepatocellular Carcinoma Up-Regulated EZH2-Associated Long Non-Coding RNA	RNA Gene		22	GC05M182776	1.10684490203857	https://www.genecards.org/cgi-bin/carddisp.pl?gene=HEIH
RNF123	Ring Finger Protein 123	Protein Coding	Q5XPI4	46	GC03P049689	1.10571372509003	https://www.genecards.org/cgi-bin/carddisp.pl?gene=RNF123
ITFG1	Integrin Alpha FG-GAP Repeat Containing 1	Protein Coding	Q8TB96	47	GC16M047397	1.1054995059967	https://www.genecards.org/cgi-bin/carddisp.pl?gene=ITFG1
FGG	Fibrinogen Gamma Chain	Protein Coding	P02679	60	GC04M154604	1.10414206981659	https://www.genecards.org/cgi-bin/carddisp.pl?gene=FGG
IRF1	Interferon Regulatory Factor 1	Protein Coding	P10914	60	GC05M132440	1.10414206981659	https://www.genecards.org/cgi-bin/carddisp.pl?gene=IRF1
CANX	Calnexin	Protein Coding	P27824	58	GC05P179678	1.10414206981659	https://www.genecards.org/cgi-bin/carddisp.pl?gene=CANX
NME2	NME/NM23 Nucleoside Diphosphate Kinase 2	Protein Coding	P22392	58	GC17P051165	1.10414206981659	https://www.genecards.org/cgi-bin/carddisp.pl?gene=NME2
KRT19	Keratin 19	Protein Coding	P08727	56	GC17M041523	1.10414206981659	https://www.genecards.org/cgi-bin/carddisp.pl?gene=KRT19
ALCAM	Activated Leukocyte Cell Adhesion Molecule	Protein Coding	Q13740	54	GC03P105366	1.10414206981659	https://www.genecards.org/cgi-bin/carddisp.pl?gene=ALCAM
EFNA2	Ephrin A2	Protein Coding	O43921	53	GC19P131846	1.10414206981659	https://www.genecards.org/cgi-bin/carddisp.pl?gene=EFNA2
USP22	Ubiquitin Specific Peptidase 22	Protein Coding	Q9UPT9	52	GC17M020999	1.10414206981659	https://www.genecards.org/cgi-bin/carddisp.pl?gene=USP22
MIR487B	MicroRNA 487b	RNA Gene		26	GC14P119075	1.09770667552948	https://www.genecards.org/cgi-bin/carddisp.pl?gene=MIR487B
EFEMP2	EGF Containing Fibulin Extracellular Matrix Protein 2	Protein Coding	O95967	56	GC11M132839	1.09381282329559	https://www.genecards.org/cgi-bin/carddisp.pl?gene=EFEMP2
NCAN	Neurocan	Protein Coding	O14594	55	GC19P132627	1.09381282329559	https://www.genecards.org/cgi-bin/carddisp.pl?gene=NCAN
PRG2	Proteoglycan 2, Pro Eosinophil Major Basic Protein	Protein Coding	P13727	52	GC11M057386	1.09381282329559	https://www.genecards.org/cgi-bin/carddisp.pl?gene=PRG2
PMS2	PMS1 Homolog 2, Mismatch Repair System Component	Protein Coding	P54278	62	GC07M005973	1.09328103065491	https://www.genecards.org/cgi-bin/carddisp.pl?gene=PMS2
VLDLR	Very Low Density Lipoprotein Receptor	Protein Coding	P98155	61	GC09P002611	1.09226012229919	https://www.genecards.org/cgi-bin/carddisp.pl?gene=VLDLR
PIN1	Peptidylprolyl Cis/Trans Isomerase, NIMA-Interacting 1	Protein Coding	Q13526	60	GC19P009835	1.09148597717285	https://www.genecards.org/cgi-bin/carddisp.pl?gene=PIN1
CSK	C-Terminal Src Kinase	Protein Coding	P41240	59	GC15P074782	1.09148597717285	https://www.genecards.org/cgi-bin/carddisp.pl?gene=CSK
PCNT	Pericentrin	Protein Coding	O95613	55	GC21P046324	1.09148597717285	https://www.genecards.org/cgi-bin/carddisp.pl?gene=PCNT
METTL3	Methyltransferase 3, N6-Adenosine-Methyltransferase Complex Catalytic Subunit	Protein Coding	Q86U44	53	GC14M021498	1.09148597717285	https://www.genecards.org/cgi-bin/carddisp.pl?gene=METTL3
HHIP	Hedgehog Interacting Protein	Protein Coding	Q96QV1	51	GC04P144645	1.09148597717285	https://www.genecards.org/cgi-bin/carddisp.pl?gene=HHIP
MIR151A	MicroRNA 151a	RNA Gene		28	GC08M140980	1.09148597717285	https://www.genecards.org/cgi-bin/carddisp.pl?gene=MIR151A
MIR31HG	MIR31 Host Gene	RNA Gene		26	GC09M022235	1.09148597717285	https://www.genecards.org/cgi-bin/carddisp.pl?gene=MIR31HG
MIR484	MicroRNA 484	RNA Gene		26	GC16P104375	1.09148597717285	https://www.genecards.org/cgi-bin/carddisp.pl?gene=MIR484
NBAT1	Neuroblastoma Associated Transcript 1	RNA Gene		26	GC06M022447	1.09148597717285	https://www.genecards.org/cgi-bin/carddisp.pl?gene=NBAT1
MIR147A	MicroRNA 147a	RNA Gene		24	GC09M120244	1.09148597717285	https://www.genecards.org/cgi-bin/carddisp.pl?gene=MIR147A
MIR613	MicroRNA 613	RNA Gene		21	GC12P047019	1.09148597717285	https://www.genecards.org/cgi-bin/carddisp.pl?gene=MIR613
VTRNA1-1	Vault RNA 1-1	RNA Gene		18	GC05P156893	1.09148597717285	https://www.genecards.org/cgi-bin/carddisp.pl?gene=VTRNA1-1
MIR496	MicroRNA 496	RNA Gene		17	GC14P119080	1.09148597717285	https://www.genecards.org/cgi-bin/carddisp.pl?gene=MIR496
HK1	Hexokinase 1	Protein Coding	P19367	63	GC10P069269	1.08430671691895	https://www.genecards.org/cgi-bin/carddisp.pl?gene=HK1
MAPT	Microtubule Associated Protein Tau	Protein Coding	P10636	62	GC17P045894	1.08430671691895	https://www.genecards.org/cgi-bin/carddisp.pl?gene=MAPT
TUBB	Tubulin Beta Class I	Protein Coding	P07437	62	GC06P156224	1.08430671691895	https://www.genecards.org/cgi-bin/carddisp.pl?gene=TUBB
KRT8	Keratin 8	Protein Coding	P05787	59	GC12M052897	1.08430671691895	https://www.genecards.org/cgi-bin/carddisp.pl?gene=KRT8
PDE2A	Phosphodiesterase 2A	Protein Coding	O00408	59	GC11M072576	1.08430671691895	https://www.genecards.org/cgi-bin/carddisp.pl?gene=PDE2A
PEBP1	Phosphatidylethanolamine Binding Protein 1	Protein Coding	P30086	58	GC12P118158	1.08430671691895	https://www.genecards.org/cgi-bin/carddisp.pl?gene=PEBP1
FGF19	Fibroblast Growth Factor 19	Protein Coding	O95750	57	GC11M132989	1.08430671691895	https://www.genecards.org/cgi-bin/carddisp.pl?gene=FGF19
FOXF1	Forkhead Box F1	Protein Coding	Q12946	54	GC16P086510	1.08430671691895	https://www.genecards.org/cgi-bin/carddisp.pl?gene=FOXF1
SLPI	Secretory Leukocyte Peptidase Inhibitor	Protein Coding	P03973	52	GC20M045252	1.08430671691895	https://www.genecards.org/cgi-bin/carddisp.pl?gene=SLPI
TXNDC5	Thioredoxin Domain Containing 5	Protein Coding	Q8NBS9	48	GC06M007893	1.08430671691895	https://www.genecards.org/cgi-bin/carddisp.pl?gene=TXNDC5
MIR135B	MicroRNA 135b	RNA Gene		30	GC01M205448	1.08430671691895	https://www.genecards.org/cgi-bin/carddisp.pl?gene=MIR135B
MIR425	MicroRNA 425	RNA Gene		29	GC03M054248	1.08430671691895	https://www.genecards.org/cgi-bin/carddisp.pl?gene=MIR425
TTN-AS1	TTN Antisense RNA 1	RNA Gene		26	GC02P178521	1.08430671691895	https://www.genecards.org/cgi-bin/carddisp.pl?gene=TTN-AS1
TRPM2-AS	TRPM2 Antisense RNA	RNA Gene		25	GC21M054241	1.08430671691895	https://www.genecards.org/cgi-bin/carddisp.pl?gene=TRPM2-AS
GRB2	Growth Factor Receptor Bound Protein 2	Protein Coding	P62993	59	GC17M075318	1.08038890361786	https://www.genecards.org/cgi-bin/carddisp.pl?gene=GRB2
TCF4	Transcription Factor 4	Protein Coding	P15884	59	GC18M055222	1.0754725933075	https://www.genecards.org/cgi-bin/carddisp.pl?gene=TCF4
FPR2	Formyl Peptide Receptor 2	Protein Coding	P25090	58	GC19P051752	1.0754725933075	https://www.genecards.org/cgi-bin/carddisp.pl?gene=FPR2
CYSLTR2	Cysteinyl Leukotriene Receptor 2	Protein Coding	Q9NS75	57	GC13P048653	1.0754725933075	https://www.genecards.org/cgi-bin/carddisp.pl?gene=CYSLTR2
NPY5R	Neuropeptide Y Receptor Y5	Protein Coding	Q15761	54	GC04P163343	1.0754725933075	https://www.genecards.org/cgi-bin/carddisp.pl?gene=NPY5R
TRIB3	Tribbles Pseudokinase 3	Protein Coding	Q96RU7	54	GC20P000455	1.0754725933075	https://www.genecards.org/cgi-bin/carddisp.pl?gene=TRIB3
IQSEC1	IQ Motif And Sec7 Domain ArfGEF 1	Protein Coding	Q6DN90	53	GC03M027391	1.0754725933075	https://www.genecards.org/cgi-bin/carddisp.pl?gene=IQSEC1
MAZ	MYC Associated Zinc Finger Protein	Protein Coding	P56270	52	GC16P029806	1.0754725933075	https://www.genecards.org/cgi-bin/carddisp.pl?gene=MAZ
FGL2	Fibrinogen Like 2	Protein Coding	Q14314	51	GC07M077193	1.0754725933075	https://www.genecards.org/cgi-bin/carddisp.pl?gene=FGL2
IL34	Interleukin 34	Protein Coding	Q6ZMJ4	51	GC16P106078	1.0754725933075	https://www.genecards.org/cgi-bin/carddisp.pl?gene=IL34
FERMT2	FERM Domain Containing Kindlin 2	Protein Coding	Q96AC1	50	GC14M052857	1.0754725933075	https://www.genecards.org/cgi-bin/carddisp.pl?gene=FERMT2
PI3	Peptidase Inhibitor 3	Protein Coding	P19957	50	GC20P045174	1.0754725933075	https://www.genecards.org/cgi-bin/carddisp.pl?gene=PI3
MIR433	MicroRNA 433	RNA Gene		31	GC14P118049	1.0754725933075	https://www.genecards.org/cgi-bin/carddisp.pl?gene=MIR433
MIR196A2	MicroRNA 196a-2	RNA Gene		30	GC12P065260	1.0754725933075	https://www.genecards.org/cgi-bin/carddisp.pl?gene=MIR196A2
RNY3	RNA, Ro60-Associated Y3	RNA Gene		24	GC07P161644	1.0754725933075	https://www.genecards.org/cgi-bin/carddisp.pl?gene=RNY3
LINC00265	Long Intergenic Non-Protein Coding RNA 265	RNA Gene		23	GC07P039700	1.0754725933075	https://www.genecards.org/cgi-bin/carddisp.pl?gene=LINC00265
MIR524	MicroRNA 524	RNA Gene		22	GC19P053711	1.0754725933075	https://www.genecards.org/cgi-bin/carddisp.pl?gene=MIR524
RNF217-AS1	RNF217 Antisense RNA 1 (Head To Head)	RNA Gene		20	GC06M124563	1.0754725933075	https://www.genecards.org/cgi-bin/carddisp.pl?gene=RNF217-AS1
LOC107980440	ABL Breakpoint Recombination Region	Functional Element		9	GC09P130710	1.07120227813721	https://www.genecards.org/cgi-bin/carddisp.pl?gene=LOC107980440
LOC107963948	BCR-ABL Micro-Breakpoint Cluster Region	Functional Element		4	GC22P082288	1.07120227813721	https://www.genecards.org/cgi-bin/carddisp.pl?gene=LOC107963948
PIK3R3	Phosphoinositide-3-Kinase Regulatory Subunit 3	Protein Coding	Q92569	55	GC01M046041	1.07085573673248	https://www.genecards.org/cgi-bin/carddisp.pl?gene=PIK3R3
TYMS	Thymidylate Synthetase	Protein Coding	P04818	62	GC18P000657	1.07003557682037	https://www.genecards.org/cgi-bin/carddisp.pl?gene=TYMS
LINC02802	Long Intergenic Non-Protein Coding RNA 2802	RNA Gene		7	GC01M164456	1.06418657302856	https://www.genecards.org/cgi-bin/carddisp.pl?gene=LINC02802
HSPA9	Heat Shock Protein Family A (Hsp70) Member 9	Protein Coding	P38646	61	GC05M138554	1.06299614906311	https://www.genecards.org/cgi-bin/carddisp.pl?gene=HSPA9
ST14	ST14 Transmembrane Serine Protease Matriptase	Protein Coding	Q9Y5Y6	60	GC11P130159	1.06299614906311	https://www.genecards.org/cgi-bin/carddisp.pl?gene=ST14
EIF4G1	Eukaryotic Translation Initiation Factor 4 Gamma 1	Protein Coding	Q04637	59	GC03P184314	1.06299614906311	https://www.genecards.org/cgi-bin/carddisp.pl?gene=EIF4G1
GFPT1	Glutamine--Fructose-6-Phosphate Transaminase 1	Protein Coding	Q06210	59	GC02M069319	1.06299614906311	https://www.genecards.org/cgi-bin/carddisp.pl?gene=GFPT1
ABCB7	ATP Binding Cassette Subfamily B Member 7	Protein Coding	O75027	57	GC0XM075053	1.06299614906311	https://www.genecards.org/cgi-bin/carddisp.pl?gene=ABCB7
TUBA1B	Tubulin Alpha 1b	Protein Coding	P68363	57	GC12M049127	1.06299614906311	https://www.genecards.org/cgi-bin/carddisp.pl?gene=TUBA1B
LPA	Lipoprotein(A)	Protein Coding	P08519	54	GC06M160531	1.06299614906311	https://www.genecards.org/cgi-bin/carddisp.pl?gene=LPA
ATE1	Arginyltransferase 1	Protein Coding	O95260	49	GC10M121709	1.06299614906311	https://www.genecards.org/cgi-bin/carddisp.pl?gene=ATE1
TCF21	Transcription Factor 21	Protein Coding	O43680	47	GC06P133889	1.06299614906311	https://www.genecards.org/cgi-bin/carddisp.pl?gene=TCF21
CASC15	Cancer Susceptibility 15	RNA Gene		27	GC06P021689	1.06299614906311	https://www.genecards.org/cgi-bin/carddisp.pl?gene=CASC15
MIR1247	MicroRNA 1247	RNA Gene		26	GC14M101560	1.06299614906311	https://www.genecards.org/cgi-bin/carddisp.pl?gene=MIR1247
PCAT2	Prostate Cancer Associated Transcript 2	RNA Gene		25	GC08M127072	1.06299614906311	https://www.genecards.org/cgi-bin/carddisp.pl?gene=PCAT2
SQSTM1	Sequestosome 1	Protein Coding	Q13501	62	GC05P179806	1.05871319770813	https://www.genecards.org/cgi-bin/carddisp.pl?gene=SQSTM1
ESRRB	Estrogen Related Receptor Beta	Protein Coding	O95718	60	GC14P076310	1.05871319770813	https://www.genecards.org/cgi-bin/carddisp.pl?gene=ESRRB
NCF2	Neutrophil Cytosolic Factor 2	Protein Coding	P19878	60	GC01M186360	1.05871319770813	https://www.genecards.org/cgi-bin/carddisp.pl?gene=NCF2
MEF2A	Myocyte Enhancer Factor 2A	Protein Coding	Q02078	59	GC15P099565	1.05871319770813	https://www.genecards.org/cgi-bin/carddisp.pl?gene=MEF2A
CUL1	Cullin 1	Protein Coding	Q13616	58	GC07P148697	1.05871319770813	https://www.genecards.org/cgi-bin/carddisp.pl?gene=CUL1
TLR6	Toll Like Receptor 6	Protein Coding	Q9Y2C9	57	GC04M038828	1.05871319770813	https://www.genecards.org/cgi-bin/carddisp.pl?gene=TLR6
RICTOR	RPTOR Independent Companion Of MTOR Complex 2	Protein Coding	Q6R327	56	GC05M038937	1.05871319770813	https://www.genecards.org/cgi-bin/carddisp.pl?gene=RICTOR
EFNA4	Ephrin A4	Protein Coding	P52798	55	GC01P155063	1.05871319770813	https://www.genecards.org/cgi-bin/carddisp.pl?gene=EFNA4
HOXA9	Homeobox A9	Protein Coding	P31269	52	GC07M027162	1.05871319770813	https://www.genecards.org/cgi-bin/carddisp.pl?gene=HOXA9
PLVAP	Plasmalemma Vesicle Associated Protein	Protein Coding	Q9BX97	51	GC19M017351	1.05871319770813	https://www.genecards.org/cgi-bin/carddisp.pl?gene=PLVAP
SPAG9	Sperm Associated Antigen 9	Protein Coding	O60271	50	GC17M050962	1.05871319770813	https://www.genecards.org/cgi-bin/carddisp.pl?gene=SPAG9
CYP4Z1	Cytochrome P450 Family 4 Subfamily Z Member 1	Protein Coding	Q86W10	43	GC01P062615	1.05871319770813	https://www.genecards.org/cgi-bin/carddisp.pl?gene=CYP4Z1
MIR129-2	MicroRNA 129-2	RNA Gene		27	GC11P044116	1.05871319770813	https://www.genecards.org/cgi-bin/carddisp.pl?gene=MIR129-2
MIR129-1	MicroRNA 129-1	RNA Gene		26	GC07P128207	1.05871319770813	https://www.genecards.org/cgi-bin/carddisp.pl?gene=MIR129-1
PCGEM1	PCGEM1 Prostate-Specific Transcript	RNA Gene		26	GC02P192749	1.05871319770813	https://www.genecards.org/cgi-bin/carddisp.pl?gene=PCGEM1
MIR506	MicroRNA 506	RNA Gene		24	GC0XM147230	1.05871319770813	https://www.genecards.org/cgi-bin/carddisp.pl?gene=MIR506
MIR101-2	MicroRNA 101-2	RNA Gene		19	GC09P004867	1.05871319770813	https://www.genecards.org/cgi-bin/carddisp.pl?gene=MIR101-2
MIR1229	MicroRNA 1229	RNA Gene		19	GC05M179798	1.05871319770813	https://www.genecards.org/cgi-bin/carddisp.pl?gene=MIR1229
DDX11-AS1	DDX11 Antisense RNA 1	RNA Gene		18	GC12M033424	1.05871319770813	https://www.genecards.org/cgi-bin/carddisp.pl?gene=DDX11-AS1
SCIRT	Stem Cell Inhibitory RNA Transcript	RNA Gene		13	GC06M102950	1.05871319770813	https://www.genecards.org/cgi-bin/carddisp.pl?gene=SCIRT
GBP1	Guanylate Binding Protein 1	Protein Coding	P32455	51	GC01M089052	1.05569672584534	https://www.genecards.org/cgi-bin/carddisp.pl?gene=GBP1
PLEKHG5	Pleckstrin Homology And RhoGEF Domain Containing G5	Protein Coding	O94827	52	GC01M019661	1.04950702190399	https://www.genecards.org/cgi-bin/carddisp.pl?gene=PLEKHG5
SH3BP1	SH3 Domain Binding Protein 1	Protein Coding	Q9Y3L3	47	GC22P037634	1.04950702190399	https://www.genecards.org/cgi-bin/carddisp.pl?gene=SH3BP1
REM1	RRAD And GEM Like GTPase 1	Protein Coding	O75628	44	GC20P031475	1.04950702190399	https://www.genecards.org/cgi-bin/carddisp.pl?gene=REM1
PNP	Purine Nucleoside Phosphorylase	Protein Coding	P00491	62	GC14P051461	1.04919540882111	https://www.genecards.org/cgi-bin/carddisp.pl?gene=PNP
CCN4	Cellular Communication Network Factor 4	Protein Coding	O95388	50	GC08P133192	1.04873692989349	https://www.genecards.org/cgi-bin/carddisp.pl?gene=CCN4
MIR655	MicroRNA 655	RNA Gene		20	GC14P119085	1.04873692989349	https://www.genecards.org/cgi-bin/carddisp.pl?gene=MIR655
BMPR1B	Bone Morphogenetic Protein Receptor Type 1B	Protein Coding	O00238	61	GC04P094757	1.04401314258575	https://www.genecards.org/cgi-bin/carddisp.pl?gene=BMPR1B
NPHS1	NPHS1 Adhesion Molecule, Nephrin	Protein Coding	O60500	59	GC19M035825	1.0434535741806	https://www.genecards.org/cgi-bin/carddisp.pl?gene=NPHS1
PLD1	Phospholipase D1	Protein Coding	Q13393	62	GC03M171600	1.04109275341034	https://www.genecards.org/cgi-bin/carddisp.pl?gene=PLD1
ACTA1	Actin Alpha 1, Skeletal Muscle	Protein Coding	P68133	61	GC01M230430	1.04109275341034	https://www.genecards.org/cgi-bin/carddisp.pl?gene=ACTA1
RXRA	Retinoid X Receptor Alpha	Protein Coding	P19793	61	GC09P134317	1.04109275341034	https://www.genecards.org/cgi-bin/carddisp.pl?gene=RXRA
XDH	Xanthine Dehydrogenase	Protein Coding	P47989	60	GC02M031334	1.04109275341034	https://www.genecards.org/cgi-bin/carddisp.pl?gene=XDH
GNAI1	G Protein Subunit Alpha I1	Protein Coding	P63096	59	GC07P090784	1.04109275341034	https://www.genecards.org/cgi-bin/carddisp.pl?gene=GNAI1
IDO1	Indoleamine 2,3-Dioxygenase 1	Protein Coding	P14902	59	GC08P040947	1.04109275341034	https://www.genecards.org/cgi-bin/carddisp.pl?gene=IDO1
KLK6	Kallikrein Related Peptidase 6	Protein Coding	Q92876	56	GC19M050958	1.04109275341034	https://www.genecards.org/cgi-bin/carddisp.pl?gene=KLK6
ADGRG6	Adhesion G Protein-Coupled Receptor G6	Protein Coding	Q86SQ4	54	GC06P142301	1.04109275341034	https://www.genecards.org/cgi-bin/carddisp.pl?gene=ADGRG6
CYP2J2	Cytochrome P450 Family 2 Subfamily J Member 2	Protein Coding	P51589	54	GC01M059893	1.04109275341034	https://www.genecards.org/cgi-bin/carddisp.pl?gene=CYP2J2
FRG1	FSHD Region Gene 1	Protein Coding	Q14331	52	GC04P189940	1.04109275341034	https://www.genecards.org/cgi-bin/carddisp.pl?gene=FRG1
IL17RC	Interleukin 17 Receptor C	Protein Coding	Q8NAC3	52	GC03P009917	1.04109275341034	https://www.genecards.org/cgi-bin/carddisp.pl?gene=IL17RC
FTMT	Ferritin Mitochondrial	Protein Coding	Q8N4E7	50	GC05P121851	1.04109275341034	https://www.genecards.org/cgi-bin/carddisp.pl?gene=FTMT
RASAL2	RAS Protein Activator Like 2	Protein Coding	Q9UJF2	50	GC01P178093	1.04109275341034	https://www.genecards.org/cgi-bin/carddisp.pl?gene=RASAL2
BRMS1	BRMS1 Transcriptional Repressor And Anoikis Regulator	Protein Coding	Q9HCU9	48	GC11M132862	1.04109275341034	https://www.genecards.org/cgi-bin/carddisp.pl?gene=BRMS1
RSF1	Remodeling And Spacing Factor 1	Protein Coding	Q96T23	47	GC11M133204	1.04109275341034	https://www.genecards.org/cgi-bin/carddisp.pl?gene=RSF1
HSP90AA2P	Heat Shock Protein 90 Alpha Family Class A Member 2, Pseudogene	Pseudogene	Q14568	28	GC11M027888	1.04109275341034	https://www.genecards.org/cgi-bin/carddisp.pl?gene=HSP90AA2P
MIR338	MicroRNA 338	RNA Gene		27	GC17M090574	1.04109275341034	https://www.genecards.org/cgi-bin/carddisp.pl?gene=MIR338
MIR877	MicroRNA 877	RNA Gene		27	GC06P030584	1.04109275341034	https://www.genecards.org/cgi-bin/carddisp.pl?gene=MIR877
CCAT2	Colon Cancer Associated Transcript 2	RNA Gene		21	GC08P127400	1.04109275341034	https://www.genecards.org/cgi-bin/carddisp.pl?gene=CCAT2
LINC00968	Long Intergenic Non-Protein Coding RNA 968	RNA Gene		20	GC08M056734	1.04109275341034	https://www.genecards.org/cgi-bin/carddisp.pl?gene=LINC00968
LINC01150	Long Intergenic Non-Protein Coding RNA 1150	RNA Gene		17	GC11P014093	1.04109275341034	https://www.genecards.org/cgi-bin/carddisp.pl?gene=LINC01150
RNY5	RNA, Ro60-Associated Y5	RNA Gene		17	GC07P148941	1.04109275341034	https://www.genecards.org/cgi-bin/carddisp.pl?gene=RNY5
MIR4505	MicroRNA 4505	RNA Gene		16	GC14P073758	1.04109275341034	https://www.genecards.org/cgi-bin/carddisp.pl?gene=MIR4505
TFRC	Transferrin Receptor	Protein Coding	P02786	63	GC03M196576	1.03982245922089	https://www.genecards.org/cgi-bin/carddisp.pl?gene=TFRC
KCNN4	Potassium Calcium-Activated Channel Subfamily N Member 4	Protein Coding	O15554	60	GC19M101081	1.03982245922089	https://www.genecards.org/cgi-bin/carddisp.pl?gene=KCNN4
FMR1	Fragile X Messenger Ribonucleoprotein 1	Protein Coding	Q06787	56	GC0XP148000	1.03982245922089	https://www.genecards.org/cgi-bin/carddisp.pl?gene=FMR1
CTNND2	Catenin Delta 2	Protein Coding	Q9UQB3	55	GC05M010971	1.03982245922089	https://www.genecards.org/cgi-bin/carddisp.pl?gene=CTNND2
PDK2	Pyruvate Dehydrogenase Kinase 2	Protein Coding	Q15119	55	GC17P134082	1.03982245922089	https://www.genecards.org/cgi-bin/carddisp.pl?gene=PDK2
DMP1	Dentin Matrix Acidic Phosphoprotein 1	Protein Coding	Q13316	54	GC04P087650	1.03982245922089	https://www.genecards.org/cgi-bin/carddisp.pl?gene=DMP1
PUM1	Pumilio RNA Binding Family Member 1	Protein Coding	Q14671	54	GC01M030931	1.03982245922089	https://www.genecards.org/cgi-bin/carddisp.pl?gene=PUM1
CDK20	Cyclin Dependent Kinase 20	Protein Coding	Q8IZL9	53	GC09M087966	1.03982245922089	https://www.genecards.org/cgi-bin/carddisp.pl?gene=CDK20
IL17B	Interleukin 17B	Protein Coding	Q9UHF5	52	GC05M149371	1.03982245922089	https://www.genecards.org/cgi-bin/carddisp.pl?gene=IL17B
MMRN1	Multimerin 1	Protein Coding	Q13201	52	GC04P089879	1.03982245922089	https://www.genecards.org/cgi-bin/carddisp.pl?gene=MMRN1
CHI3L2	Chitinase 3 Like 2	Protein Coding	Q15782	51	GC01P111282	1.03982245922089	https://www.genecards.org/cgi-bin/carddisp.pl?gene=CHI3L2
MPP1	MAGUK P55 Scaffold Protein 1	Protein Coding	Q00013	51	GC0XM154779	1.03982245922089	https://www.genecards.org/cgi-bin/carddisp.pl?gene=MPP1
ITGB3BP	Integrin Subunit Beta 3 Binding Protein	Protein Coding	Q13352	50	GC01M063440	1.03982245922089	https://www.genecards.org/cgi-bin/carddisp.pl?gene=ITGB3BP
HOXC10	Homeobox C10	Protein Coding	Q9NYD6	45	GC12P065256	1.03982245922089	https://www.genecards.org/cgi-bin/carddisp.pl?gene=HOXC10
IRX2-DT	IRX2 Divergent Transcript	RNA Gene	Q86SI9	33	GC05P002751	1.03982245922089	https://www.genecards.org/cgi-bin/carddisp.pl?gene=IRX2-DT
CFLAR	CASP8 And FADD Like Apoptosis Regulator	Protein Coding	O15519	56	GC02P204216	1.03776788711548	https://www.genecards.org/cgi-bin/carddisp.pl?gene=CFLAR
AREG	Amphiregulin	Protein Coding	P15514	55	GC04P074445	1.0265679359436	https://www.genecards.org/cgi-bin/carddisp.pl?gene=AREG
DELEC1	Deleted In Esophageal Cancer 1	RNA Gene	Q9P2X7	34	GC09P146075	1.0265679359436	https://www.genecards.org/cgi-bin/carddisp.pl?gene=DELEC1
FTH1	Ferritin Heavy Chain 1	Protein Coding	P02794	63	GC11M061959	1.02246308326721	https://www.genecards.org/cgi-bin/carddisp.pl?gene=FTH1
PTCH1	Patched 1	Protein Coding	Q13635	63	GC09M095442	1.02246308326721	https://www.genecards.org/cgi-bin/carddisp.pl?gene=PTCH1
RARB	Retinoic Acid Receptor Beta	Protein Coding	P10826	62	GC03P025081	1.02246308326721	https://www.genecards.org/cgi-bin/carddisp.pl?gene=RARB
CAST	Calpastatin	Protein Coding	P20810	61	GC05P095975	1.02246308326721	https://www.genecards.org/cgi-bin/carddisp.pl?gene=CAST
PLA2G4A	Phospholipase A2 Group IVA	Protein Coding	P47712	61	GC01P186798	1.02246308326721	https://www.genecards.org/cgi-bin/carddisp.pl?gene=PLA2G4A
TEAD1	TEA Domain Transcription Factor 1	Protein Coding	P28347	59	GC11P012674	1.02246308326721	https://www.genecards.org/cgi-bin/carddisp.pl?gene=TEAD1
GJB2	Gap Junction Protein Beta 2	Protein Coding	P29033	58	GC13M020187	1.02246308326721	https://www.genecards.org/cgi-bin/carddisp.pl?gene=GJB2
GNAI3	G Protein Subunit Alpha I3	Protein Coding	P08754	58	GC01P109548	1.02246308326721	https://www.genecards.org/cgi-bin/carddisp.pl?gene=GNAI3
GLO1	Glyoxalase I	Protein Coding	Q04760	57	GC06M100461	1.02246308326721	https://www.genecards.org/cgi-bin/carddisp.pl?gene=GLO1
GRM8	Glutamate Metabotropic Receptor 8	Protein Coding	O00222	57	GC07M126438	1.02246308326721	https://www.genecards.org/cgi-bin/carddisp.pl?gene=GRM8
TK1	Thymidine Kinase 1	Protein Coding	P04183	57	GC17M090467	1.02246308326721	https://www.genecards.org/cgi-bin/carddisp.pl?gene=TK1
SENP1	SUMO Specific Peptidase 1	Protein Coding	Q9P0U3	56	GC12M048042	1.02246308326721	https://www.genecards.org/cgi-bin/carddisp.pl?gene=SENP1
CRHR2	Corticotropin Releasing Hormone Receptor 2	Protein Coding	Q13324	55	GC07M030651	1.02246308326721	https://www.genecards.org/cgi-bin/carddisp.pl?gene=CRHR2
NPY2R	Neuropeptide Y Receptor Y2	Protein Coding	P49146	55	GC04P155173	1.02246308326721	https://www.genecards.org/cgi-bin/carddisp.pl?gene=NPY2R
CLIC1	Chloride Intracellular Channel 1	Protein Coding	O00299	54	GC06M100309	1.02246308326721	https://www.genecards.org/cgi-bin/carddisp.pl?gene=CLIC1
CEP41	Centrosomal Protein 41	Protein Coding	Q9BYV8	52	GC07M130393	1.02246308326721	https://www.genecards.org/cgi-bin/carddisp.pl?gene=CEP41
PPIG	Peptidylprolyl Isomerase G	Protein Coding	Q13427	52	GC02P169584	1.02246308326721	https://www.genecards.org/cgi-bin/carddisp.pl?gene=PPIG
ADAMTS12	ADAM Metallopeptidase With Thrombospondin Type 1 Motif 12	Protein Coding	P58397	51	GC05M033524	1.02246308326721	https://www.genecards.org/cgi-bin/carddisp.pl?gene=ADAMTS12
FGF21	Fibroblast Growth Factor 21	Protein Coding	Q9NSA1	51	GC19P133377	1.02246308326721	https://www.genecards.org/cgi-bin/carddisp.pl?gene=FGF21
GALR2	Galanin Receptor 2	Protein Coding	O43603	51	GC17P134628	1.02246308326721	https://www.genecards.org/cgi-bin/carddisp.pl?gene=GALR2
KLF8	KLF Transcription Factor 8	Protein Coding	O95600	51	GC0XP059531	1.02246308326721	https://www.genecards.org/cgi-bin/carddisp.pl?gene=KLF8
MEST	Mesoderm Specific Transcript	Protein Coding	Q5EB52	51	GC07P130486	1.02246308326721	https://www.genecards.org/cgi-bin/carddisp.pl?gene=MEST
POMGNT2	Protein O-Linked Mannose N-Acetylglucosaminyltransferase 2 (Beta 1,4-)	Protein Coding	Q8NAT1	50	GC03M043121	1.02246308326721	https://www.genecards.org/cgi-bin/carddisp.pl?gene=POMGNT2
PI16	Peptidase Inhibitor 16	Protein Coding	Q6UXB8	49	GC06P156455	1.02246308326721	https://www.genecards.org/cgi-bin/carddisp.pl?gene=PI16
TRHDE	Thyrotropin Releasing Hormone Degrading Enzyme	Protein Coding	Q9UKU6	49	GC12P072087	1.02246308326721	https://www.genecards.org/cgi-bin/carddisp.pl?gene=TRHDE
DCUN1D1	Defective In Cullin Neddylation 1 Domain Containing 1	Protein Coding	Q96GG9	47	GC03M182938	1.02246308326721	https://www.genecards.org/cgi-bin/carddisp.pl?gene=DCUN1D1
OR10J1	Olfactory Receptor Family 10 Subfamily J Member 1	Protein Coding	P30954	40	GC01P170699	1.02246308326721	https://www.genecards.org/cgi-bin/carddisp.pl?gene=OR10J1
OR10J3	Olfactory Receptor Family 10 Subfamily J Member 3	Pseudogene	Q5JRS4	32	GC01M159313	1.02246308326721	https://www.genecards.org/cgi-bin/carddisp.pl?gene=OR10J3
MIR190A	MicroRNA 190a	RNA Gene		28	GC15P181414	1.02246308326721	https://www.genecards.org/cgi-bin/carddisp.pl?gene=MIR190A
MIR490	MicroRNA 490	RNA Gene		26	GC07P136903	1.02246308326721	https://www.genecards.org/cgi-bin/carddisp.pl?gene=MIR490
MIR573	MicroRNA 573	RNA Gene		23	GC04M024521	1.02246308326721	https://www.genecards.org/cgi-bin/carddisp.pl?gene=MIR573
NKILA	NF-KappaB Interacting LncRNA	RNA Gene		20	GC20P057718	1.02246308326721	https://www.genecards.org/cgi-bin/carddisp.pl?gene=NKILA
NRAD1	Non-Coding RNA In The Aldehyde Dehydrogenase 1A Pathway	RNA Gene		20	GC13P043910	1.02246308326721	https://www.genecards.org/cgi-bin/carddisp.pl?gene=NRAD1
HHIP-AS1	HHIP Antisense RNA 1	RNA Gene		18	GC04M144642	1.02246308326721	https://www.genecards.org/cgi-bin/carddisp.pl?gene=HHIP-AS1
MIR578	MicroRNA 578	RNA Gene		16	GC04P165386	1.02246308326721	https://www.genecards.org/cgi-bin/carddisp.pl?gene=MIR578
LINC03080	Long Intergenic Non-Protein Coding RNA 3080	RNA Gene		13	GC15M156728	1.02246308326721	https://www.genecards.org/cgi-bin/carddisp.pl?gene=LINC03080
SCUBE3-AS1	SCUBE3 Antisense RNA 1	RNA Gene		12	GC06M102951	1.02246308326721	https://www.genecards.org/cgi-bin/carddisp.pl?gene=SCUBE3-AS1
MIR99B	MicroRNA 99b	RNA Gene		29	GC19P051692	1.02182340621948	https://www.genecards.org/cgi-bin/carddisp.pl?gene=MIR99B
EHMT2	Euchromatic Histone Lysine Methyltransferase 2	Protein Coding	Q96KQ7	58	GC06M031879	1.02102553844452	https://www.genecards.org/cgi-bin/carddisp.pl?gene=EHMT2
LIFR	LIF Receptor Subunit Alpha	Protein Coding	P42702	59	GC05M038645	1.01418960094452	https://www.genecards.org/cgi-bin/carddisp.pl?gene=LIFR
ST3GAL5	ST3 Beta-Galactoside Alpha-2,3-Sialyltransferase 5	Protein Coding	Q9UNP4	59	GC02M085847	1.01418960094452	https://www.genecards.org/cgi-bin/carddisp.pl?gene=ST3GAL5
NDUFS8	NADH:Ubiquinone Oxidoreductase Core Subunit S8	Protein Coding	O00217	56	GC11P068030	1.01418960094452	https://www.genecards.org/cgi-bin/carddisp.pl?gene=NDUFS8
PRSS1	Serine Protease 1	Protein Coding	P07477	56	GC07P161556	1.01418960094452	https://www.genecards.org/cgi-bin/carddisp.pl?gene=PRSS1
AZGP1	Alpha-2-Glycoprotein 1, Zinc-Binding	Protein Coding	P25311	55	GC07M106061	1.01418960094452	https://www.genecards.org/cgi-bin/carddisp.pl?gene=AZGP1
CYP51A1	Cytochrome P450 Family 51 Subfamily A Member 1	Protein Coding	Q16850	55	GC07M092112	1.01418960094452	https://www.genecards.org/cgi-bin/carddisp.pl?gene=CYP51A1
HRH2	Histamine Receptor H2	Protein Coding	P25021	55	GC05P175659	1.01418960094452	https://www.genecards.org/cgi-bin/carddisp.pl?gene=HRH2
NPEPPS	Aminopeptidase Puromycin Sensitive	Protein Coding	P55786	55	GC17P047522	1.01418960094452	https://www.genecards.org/cgi-bin/carddisp.pl?gene=NPEPPS
PKD2L1	Polycystin 2 Like 1, Transient Receptor Potential Cation Channel	Protein Coding	Q9P0L9	55	GC10M100288	1.01418960094452	https://www.genecards.org/cgi-bin/carddisp.pl?gene=PKD2L1
TNFRSF25	TNF Receptor Superfamily Member 25	Protein Coding	Q93038	55	GC01M006460	1.01418960094452	https://www.genecards.org/cgi-bin/carddisp.pl?gene=TNFRSF25
IL16	Interleukin 16	Protein Coding	Q14005	54	GC15P081159	1.01418960094452	https://www.genecards.org/cgi-bin/carddisp.pl?gene=IL16
MLANA	Melan-A	Protein Coding	Q16655	54	GC09P009883	1.01418960094452	https://www.genecards.org/cgi-bin/carddisp.pl?gene=MLANA
BCAP31	B Cell Receptor Associated Protein 31	Protein Coding	P51572	53	GC0XM153701	1.01418960094452	https://www.genecards.org/cgi-bin/carddisp.pl?gene=BCAP31
ATAD3A	ATPase Family AAA Domain Containing 3A	Protein Coding	Q9NVI7	52	GC01P059876	1.01418960094452	https://www.genecards.org/cgi-bin/carddisp.pl?gene=ATAD3A
GUK1	Guanylate Kinase 1	Protein Coding	Q16774	52	GC01P228139	1.01418960094452	https://www.genecards.org/cgi-bin/carddisp.pl?gene=GUK1
POLG2	DNA Polymerase Gamma 2, Accessory Subunit	Protein Coding	Q9UHN1	52	GC17M064477	1.01418960094452	https://www.genecards.org/cgi-bin/carddisp.pl?gene=POLG2
DGKG	Diacylglycerol Kinase Gamma	Protein Coding	P49619	51	GC03M186105	1.01418960094452	https://www.genecards.org/cgi-bin/carddisp.pl?gene=DGKG
HIPK3	Homeodomain Interacting Protein Kinase 3	Protein Coding	Q9H422	51	GC11P033421	1.01418960094452	https://www.genecards.org/cgi-bin/carddisp.pl?gene=HIPK3
UBA3	Ubiquitin Like Modifier Activating Enzyme 3	Protein Coding	Q8TBC4	47	GC03M069054	1.01418960094452	https://www.genecards.org/cgi-bin/carddisp.pl?gene=UBA3
ZNF687	Zinc Finger Protein 687	Protein Coding	Q8N1G0	47	GC01P151281	1.01418960094452	https://www.genecards.org/cgi-bin/carddisp.pl?gene=ZNF687
GTF3A	General Transcription Factor IIIA	Protein Coding	Q92664	45	GC13P028175	1.01418960094452	https://www.genecards.org/cgi-bin/carddisp.pl?gene=GTF3A
LBH	LBH Regulator Of WNT Signaling Pathway	Protein Coding	Q53QV2	40	GC02P030231	1.01418960094452	https://www.genecards.org/cgi-bin/carddisp.pl?gene=LBH
MIR508	MicroRNA 508	RNA Gene		24	GC0XM147236	1.01418960094452	https://www.genecards.org/cgi-bin/carddisp.pl?gene=MIR508
RAMP1	Receptor Activity Modifying Protein 1	Protein Coding	O60894	54	GC02P237858	1.01361727714539	https://www.genecards.org/cgi-bin/carddisp.pl?gene=RAMP1
WNT1	Wnt Family Member 1	Protein Coding	P04628	59	GC12P064917	1.00341212749481	https://www.genecards.org/cgi-bin/carddisp.pl?gene=WNT1
SNAI1	Snail Family Transcriptional Repressor 1	Protein Coding	O95863	56	GC20P049982	1.00341212749481	https://www.genecards.org/cgi-bin/carddisp.pl?gene=SNAI1
PRKACA	Protein Kinase CAMP-Activated Catalytic Subunit Alpha	Protein Coding	P17612	66	GC19M100419	1.00262773036957	https://www.genecards.org/cgi-bin/carddisp.pl?gene=PRKACA
SMARCA4	SWI/SNF Related, Matrix Associated, Actin Dependent Regulator Of Chromatin, Subfamily A, Member 4	Protein Coding	P51532	64	GC19P132300	1.00262773036957	https://www.genecards.org/cgi-bin/carddisp.pl?gene=SMARCA4
HDAC3	Histone Deacetylase 3	Protein Coding	O15379	62	GC05M141620	1.00262773036957	https://www.genecards.org/cgi-bin/carddisp.pl?gene=HDAC3
MEF2D	Myocyte Enhancer Factor 2D	Protein Coding	Q14814	57	GC01M156463	1.00262773036957	https://www.genecards.org/cgi-bin/carddisp.pl?gene=MEF2D
PTGIR	Prostaglandin I2 Receptor	Protein Coding	P43119	57	GC19M101178	1.00262773036957	https://www.genecards.org/cgi-bin/carddisp.pl?gene=PTGIR
CYP26B1	Cytochrome P450 Family 26 Subfamily B Member 1	Protein Coding	Q9NR63	55	GC02M072129	1.00262773036957	https://www.genecards.org/cgi-bin/carddisp.pl?gene=CYP26B1
GDF6	Growth Differentiation Factor 6	Protein Coding	Q6KF10	54	GC08M096142	1.00262773036957	https://www.genecards.org/cgi-bin/carddisp.pl?gene=GDF6
SERPINE2	Serpin Family E Member 2	Protein Coding	P07093	54	GC02M223975	1.00262773036957	https://www.genecards.org/cgi-bin/carddisp.pl?gene=SERPINE2
NET1	Neuroepithelial Cell Transforming 1	Protein Coding	Q7Z628	53	GC10P005420	1.00262773036957	https://www.genecards.org/cgi-bin/carddisp.pl?gene=NET1
PRRX1	Paired Related Homeobox 1	Protein Coding	P54821	53	GC01P170662	1.00262773036957	https://www.genecards.org/cgi-bin/carddisp.pl?gene=PRRX1
USP28	Ubiquitin Specific Peptidase 28	Protein Coding	Q96RU2	52	GC11M113797	1.00262773036957	https://www.genecards.org/cgi-bin/carddisp.pl?gene=USP28
VASN	Vasorin	Protein Coding	Q6EMK4	45	GC16P104121	1.00262773036957	https://www.genecards.org/cgi-bin/carddisp.pl?gene=VASN
MIR128-1	MicroRNA 128-1	RNA Gene		27	GC02P135665	1.00262773036957	https://www.genecards.org/cgi-bin/carddisp.pl?gene=MIR128-1
CCDST	Cervical Cancer Associated DHX9 Suppressive Transcript	RNA Gene		25	GC01P171112	1.00262773036957	https://www.genecards.org/cgi-bin/carddisp.pl?gene=CCDST
SNHG17	Small Nucleolar RNA Host Gene 17	RNA Gene		25	GC20M038936	1.00262773036957	https://www.genecards.org/cgi-bin/carddisp.pl?gene=SNHG17
MIR632	MicroRNA 632	RNA Gene		23	GC17P032350	1.00262773036957	https://www.genecards.org/cgi-bin/carddisp.pl?gene=MIR632
CYP4Z2P	Cytochrome P450 Family 4 Subfamily Z Member 2, Pseudogene	Pseudogene	Q8N1L4	19	GC01M046843	1.00262773036957	https://www.genecards.org/cgi-bin/carddisp.pl?gene=CYP4Z2P
MIR612	MicroRNA 612	RNA Gene		17	GC11P098971	1.00262773036957	https://www.genecards.org/cgi-bin/carddisp.pl?gene=MIR612
LINC00488	Long Intergenic Non-Protein Coding RNA 488	RNA Gene		16	GC03P109178	1.00262773036957	https://www.genecards.org/cgi-bin/carddisp.pl?gene=LINC00488
MIR665	MicroRNA 665	RNA Gene		16	GC14P119087	1.00262773036957	https://www.genecards.org/cgi-bin/carddisp.pl?gene=MIR665
CYP1A2	Cytochrome P450 Family 1 Subfamily A Member 2	Protein Coding	P05177	58	GC15P074748	0.994468092918396	https://www.genecards.org/cgi-bin/carddisp.pl?gene=CYP1A2
MAP3K14	Mitogen-Activated Protein Kinase Kinase Kinase 14	Protein Coding	Q99558	56	GC17M045263	0.991420388221741	https://www.genecards.org/cgi-bin/carddisp.pl?gene=MAP3K14
GSTT1	Glutathione S-Transferase Theta 1	Protein Coding	P30711	43	GC22Mi00270	0.988497793674469	https://www.genecards.org/cgi-bin/carddisp.pl?gene=GSTT1
SMC3	Structural Maintenance Of Chromosomes 3	Protein Coding	Q9UQE7	60	GC10P110567	0.985230684280396	https://www.genecards.org/cgi-bin/carddisp.pl?gene=SMC3
MAPK13	Mitogen-Activated Protein Kinase 13	Protein Coding	O15264	59	GC06P156438	0.985230684280396	https://www.genecards.org/cgi-bin/carddisp.pl?gene=MAPK13
COL17A1	Collagen Type XVII Alpha 1 Chain	Protein Coding	Q9UMD9	58	GC10M104031	0.985230684280396	https://www.genecards.org/cgi-bin/carddisp.pl?gene=COL17A1
LEFTY2	Left-Right Determination Factor 2	Protein Coding	O00292	56	GC01M227121	0.985230684280396	https://www.genecards.org/cgi-bin/carddisp.pl?gene=LEFTY2
COL9A1	Collagen Type IX Alpha 1 Chain	Protein Coding	P20849	55	GC06M070215	0.985230684280396	https://www.genecards.org/cgi-bin/carddisp.pl?gene=COL9A1
COL9A3	Collagen Type IX Alpha 3 Chain	Protein Coding	Q14050	55	GC20P062816	0.985230684280396	https://www.genecards.org/cgi-bin/carddisp.pl?gene=COL9A3
FBN2	Fibrillin 2	Protein Coding	P35556	55	GC05M128257	0.985230684280396	https://www.genecards.org/cgi-bin/carddisp.pl?gene=FBN2
COL9A2	Collagen Type IX Alpha 2 Chain	Protein Coding	Q14055	54	GC01M040300	0.985230684280396	https://www.genecards.org/cgi-bin/carddisp.pl?gene=COL9A2
LAMC3	Laminin Subunit Gamma 3	Protein Coding	Q9Y6N6	54	GC09P131009	0.985230684280396	https://www.genecards.org/cgi-bin/carddisp.pl?gene=LAMC3
PRG4	Proteoglycan 4	Protein Coding	Q92954	54	GC01P186296	0.985230684280396	https://www.genecards.org/cgi-bin/carddisp.pl?gene=PRG4
COL14A1	Collagen Type XIV Alpha 1 Chain	Protein Coding	Q05707	52	GC08P120109	0.985230684280396	https://www.genecards.org/cgi-bin/carddisp.pl?gene=COL14A1
FREM1	FRAS1 Related Extracellular Matrix 1	Protein Coding	Q5H8C1	52	GC09M014734	0.985230684280396	https://www.genecards.org/cgi-bin/carddisp.pl?gene=FREM1
SPOCK1	SPARC (Osteonectin), Cwcv And Kazal Like Domains Proteoglycan 1	Protein Coding	Q08629	51	GC05M136975	0.985230684280396	https://www.genecards.org/cgi-bin/carddisp.pl?gene=SPOCK1
COL25A1	Collagen Type XXV Alpha 1 Chain	Protein Coding	Q9BXS0	50	GC04M108810	0.985230684280396	https://www.genecards.org/cgi-bin/carddisp.pl?gene=COL25A1
FBN3	Fibrillin 3	Protein Coding	Q75N90	50	GC19M008065	0.985230684280396	https://www.genecards.org/cgi-bin/carddisp.pl?gene=FBN3
IMPG1	Interphotoreceptor Matrix Proteoglycan 1	Protein Coding	Q17R60	50	GC06M075921	0.985230684280396	https://www.genecards.org/cgi-bin/carddisp.pl?gene=IMPG1
IMPG2	Interphotoreceptor Matrix Proteoglycan 2	Protein Coding	Q9BZV3	50	GC03M101222	0.985230684280396	https://www.genecards.org/cgi-bin/carddisp.pl?gene=IMPG2
MEPE	Matrix Extracellular Phosphoglycoprotein	Protein Coding	Q9NQ76	50	GC04P087821	0.985230684280396	https://www.genecards.org/cgi-bin/carddisp.pl?gene=MEPE
COL16A1	Collagen Type XVI Alpha 1 Chain	Protein Coding	Q07092	49	GC01M032484	0.985230684280396	https://www.genecards.org/cgi-bin/carddisp.pl?gene=COL16A1
FRAS1	Fraser Extracellular Matrix Complex Subunit 1	Protein Coding	Q86XX4	49	GC04P078057	0.985230684280396	https://www.genecards.org/cgi-bin/carddisp.pl?gene=FRAS1
COL5A3	Collagen Type V Alpha 3 Chain	Protein Coding	P25940	48	GC19M100250	0.985230684280396	https://www.genecards.org/cgi-bin/carddisp.pl?gene=COL5A3
ECM2	Extracellular Matrix Protein 2	Protein Coding	O94769	48	GC09M092493	0.985230684280396	https://www.genecards.org/cgi-bin/carddisp.pl?gene=ECM2
EPYC	Epiphycan	Protein Coding	Q99645	48	GC12M090963	0.985230684280396	https://www.genecards.org/cgi-bin/carddisp.pl?gene=EPYC
FREM2	FRAS1 Related Extracellular Matrix 2	Protein Coding	Q5SZK8	48	GC13P038687	0.985230684280396	https://www.genecards.org/cgi-bin/carddisp.pl?gene=FREM2
COL19A1	Collagen Type XIX Alpha 1 Chain	Protein Coding	Q14993	47	GC06P069866	0.985230684280396	https://www.genecards.org/cgi-bin/carddisp.pl?gene=COL19A1
COL20A1	Collagen Type XX Alpha 1 Chain	Protein Coding	Q9P218	47	GC20P063293	0.985230684280396	https://www.genecards.org/cgi-bin/carddisp.pl?gene=COL20A1
COL22A1	Collagen Type XXII Alpha 1 Chain	Protein Coding	Q8NFW1	47	GC08M138588	0.985230684280396	https://www.genecards.org/cgi-bin/carddisp.pl?gene=COL22A1
HAPLN4	Hyaluronan And Proteoglycan Link Protein 4	Protein Coding	Q86UW8	47	GC19M100647	0.985230684280396	https://www.genecards.org/cgi-bin/carddisp.pl?gene=HAPLN4
SPOCK2	SPARC (Osteonectin), Cwcv And Kazal Like Domains Proteoglycan 2	Protein Coding	Q92563	47	GC10M072059	0.985230684280396	https://www.genecards.org/cgi-bin/carddisp.pl?gene=SPOCK2
SPOCK3	SPARC (Osteonectin), Cwcv And Kazal Like Domains Proteoglycan 3	Protein Coding	Q9BQ16	47	GC04M166733	0.985230684280396	https://www.genecards.org/cgi-bin/carddisp.pl?gene=SPOCK3
HAPLN2	Hyaluronan And Proteoglycan Link Protein 2	Protein Coding	Q9GZV7	46	GC01P156601	0.985230684280396	https://www.genecards.org/cgi-bin/carddisp.pl?gene=HAPLN2
COL21A1	Collagen Type XXI Alpha 1 Chain	Protein Coding	Q96P44	44	GC06M100715	0.985230684280396	https://www.genecards.org/cgi-bin/carddisp.pl?gene=COL21A1
COL23A1	Collagen Type XXIII Alpha 1 Chain	Protein Coding	Q86Y22	44	GC05M178237	0.985230684280396	https://www.genecards.org/cgi-bin/carddisp.pl?gene=COL23A1
COL24A1	Collagen Type XXIV Alpha 1 Chain	Protein Coding	Q17RW2	44	GC01M085729	0.985230684280396	https://www.genecards.org/cgi-bin/carddisp.pl?gene=COL24A1
LAMB4	Laminin Subunit Beta 4	Protein Coding	A4D0S4	44	GC07M108023	0.985230684280396	https://www.genecards.org/cgi-bin/carddisp.pl?gene=LAMB4
HAPLN3	Hyaluronan And Proteoglycan Link Protein 3	Protein Coding	Q96S86	40	GC15M088877	0.985230684280396	https://www.genecards.org/cgi-bin/carddisp.pl?gene=HAPLN3
SERPINA1	Serpin Family A Member 1	Protein Coding	P01009	62	GC14M094376	0.985095143318176	https://www.genecards.org/cgi-bin/carddisp.pl?gene=SERPINA1
CPT1A	Carnitine Palmitoyltransferase 1A	Protein Coding	P50416	61	GC11M068754	0.985095143318176	https://www.genecards.org/cgi-bin/carddisp.pl?gene=CPT1A
TMPRSS2	Transmembrane Serine Protease 2	Protein Coding	O15393	60	GC21M041464	0.985095143318176	https://www.genecards.org/cgi-bin/carddisp.pl?gene=TMPRSS2
CNR1	Cannabinoid Receptor 1	Protein Coding	P21554	59	GC06M088139	0.985095143318176	https://www.genecards.org/cgi-bin/carddisp.pl?gene=CNR1
DCX	Doublecortin	Protein Coding	O43602	58	GC0XM111293	0.985095143318176	https://www.genecards.org/cgi-bin/carddisp.pl?gene=DCX
TGM1	Transglutaminase 1	Protein Coding	P22735	58	GC14M024249	0.985095143318176	https://www.genecards.org/cgi-bin/carddisp.pl?gene=TGM1
ARRB1	Arrestin Beta 1	Protein Coding	P49407	56	GC11M133131	0.985095143318176	https://www.genecards.org/cgi-bin/carddisp.pl?gene=ARRB1
KRT10	Keratin 10	Protein Coding	P13645	56	GC17M040818	0.985095143318176	https://www.genecards.org/cgi-bin/carddisp.pl?gene=KRT10
P4HA2	Prolyl 4-Hydroxylase Subunit Alpha 2	Protein Coding	O15460	56	GC05M132193	0.985095143318176	https://www.genecards.org/cgi-bin/carddisp.pl?gene=P4HA2
CHKA	Choline Kinase Alpha	Protein Coding	P35790	55	GC11M068052	0.985095143318176	https://www.genecards.org/cgi-bin/carddisp.pl?gene=CHKA
MBTPS1	Membrane Bound Transcription Factor Peptidase, Site 1	Protein Coding	Q14703	55	GC16M084053	0.985095143318176	https://www.genecards.org/cgi-bin/carddisp.pl?gene=MBTPS1
P4HA1	Prolyl 4-Hydroxylase Subunit Alpha 1	Protein Coding	P13674	54	GC10M073007	0.985095143318176	https://www.genecards.org/cgi-bin/carddisp.pl?gene=P4HA1
SPINK1	Serine Peptidase Inhibitor Kazal Type 1	Protein Coding	P00995	54	GC05M147825	0.985095143318176	https://www.genecards.org/cgi-bin/carddisp.pl?gene=SPINK1
SUV39H1	SUV39H1 Histone Lysine Methyltransferase	Protein Coding	O43463	54	GC0XP059283	0.985095143318176	https://www.genecards.org/cgi-bin/carddisp.pl?gene=SUV39H1
RPL19	Ribosomal Protein L19	Protein Coding	P84098	53	GC17P039200	0.985095143318176	https://www.genecards.org/cgi-bin/carddisp.pl?gene=RPL19
YTHDF2	YTH N6-Methyladenosine RNA Binding Protein F2	Protein Coding	Q9Y5A9	49	GC01P061385	0.985095143318176	https://www.genecards.org/cgi-bin/carddisp.pl?gene=YTHDF2
PHYHIP	Phytanoyl-CoA 2-Hydroxylase Interacting Protein	Protein Coding	Q92561	44	GC08M022219	0.985095143318176	https://www.genecards.org/cgi-bin/carddisp.pl?gene=PHYHIP
FAM215A	Family With Sequence Similarity 215 Member A	RNA Gene	Q9Y5M1	32	GC17P043917	0.985095143318176	https://www.genecards.org/cgi-bin/carddisp.pl?gene=FAM215A
MIR6805	MicroRNA 6805	RNA Gene		11	GC19P133702	0.985095143318176	https://www.genecards.org/cgi-bin/carddisp.pl?gene=MIR6805
FOXP3	Forkhead Box P3	Protein Coding	Q9BZS1	60	GC0XM049250	0.981317222118378	https://www.genecards.org/cgi-bin/carddisp.pl?gene=FOXP3
RXRB	Retinoid X Receptor Beta	Protein Coding	P28702	58	GC06M033193	0.981317222118378	https://www.genecards.org/cgi-bin/carddisp.pl?gene=RXRB
DOT1L	DOT1 Like Histone Lysine Methyltransferase	Protein Coding	Q8TEK3	56	GC19P131892	0.981317222118378	https://www.genecards.org/cgi-bin/carddisp.pl?gene=DOT1L
HPN	Hepsin	Protein Coding	P05981	56	GC19P035040	0.981317222118378	https://www.genecards.org/cgi-bin/carddisp.pl?gene=HPN
BAG3	BAG Cochaperone 3	Protein Coding	O95817	55	GC10P119651	0.981317222118378	https://www.genecards.org/cgi-bin/carddisp.pl?gene=BAG3
DST	Dystonin	Protein Coding	Q03001	55	GC06M056457	0.981317222118378	https://www.genecards.org/cgi-bin/carddisp.pl?gene=DST
PLIN2	Perilipin 2	Protein Coding	Q99541	55	GC09M019290	0.981317222118378	https://www.genecards.org/cgi-bin/carddisp.pl?gene=PLIN2
IL22	Interleukin 22	Protein Coding	Q9GZX6	54	GC12M068248	0.981317222118378	https://www.genecards.org/cgi-bin/carddisp.pl?gene=IL22
MUC4	Mucin 4, Cell Surface Associated	Protein Coding	Q99102	52	GC03M195746	0.981317222118378	https://www.genecards.org/cgi-bin/carddisp.pl?gene=MUC4
RXRG	Retinoid X Receptor Gamma	Protein Coding	P48443	52	GC01M165432	0.981317222118378	https://www.genecards.org/cgi-bin/carddisp.pl?gene=RXRG
HSPB2	Heat Shock Protein Family B (Small) Member 2	Protein Coding	Q16082	51	GC11P112732	0.981317222118378	https://www.genecards.org/cgi-bin/carddisp.pl?gene=HSPB2
SGK3	Serum/Glucocorticoid Regulated Kinase Family Member 3	Protein Coding	Q96BR1	51	GC08P066712	0.981317222118378	https://www.genecards.org/cgi-bin/carddisp.pl?gene=SGK3
SUCNR1	Succinate Receptor 1	Protein Coding	Q9BXA5	47	GC03P151873	0.981317222118378	https://www.genecards.org/cgi-bin/carddisp.pl?gene=SUCNR1
AKIP1	A-Kinase Interacting Protein 1	Protein Coding	Q9NQ31	44	GC11P008911	0.981317222118378	https://www.genecards.org/cgi-bin/carddisp.pl?gene=AKIP1
PSG9	Pregnancy Specific Beta-1-Glycoprotein 9	Protein Coding	Q00887	44	GC19M101065	0.981317222118378	https://www.genecards.org/cgi-bin/carddisp.pl?gene=PSG9
SAMD4A	Sterile Alpha Motif Domain Containing 4A	Protein Coding	Q9UPU9	41	GC14P054567	0.981317222118378	https://www.genecards.org/cgi-bin/carddisp.pl?gene=SAMD4A
ZNF580	Zinc Finger Protein 580	Protein Coding	Q9UK33	36	GC19P133710	0.981317222118378	https://www.genecards.org/cgi-bin/carddisp.pl?gene=ZNF580
MIR638	MicroRNA 638	RNA Gene		22	GC19P132290	0.981317222118378	https://www.genecards.org/cgi-bin/carddisp.pl?gene=MIR638
MIR3620	MicroRNA 3620	RNA Gene		15	GC01P228097	0.981317222118378	https://www.genecards.org/cgi-bin/carddisp.pl?gene=MIR3620
MIR4497	MicroRNA 4497	RNA Gene		13	GC12P109833	0.981317222118378	https://www.genecards.org/cgi-bin/carddisp.pl?gene=MIR4497
PTGDS	Prostaglandin D2 Synthase	Protein Coding	P41222	58	GC09P147142	0.979847609996796	https://www.genecards.org/cgi-bin/carddisp.pl?gene=PTGDS
CD177	CD177 Molecule	Protein Coding	Q8N6Q3	51	GC19P043353	0.979847609996796	https://www.genecards.org/cgi-bin/carddisp.pl?gene=CD177
PTHLH	Parathyroid Hormone Like Hormone	Protein Coding	P12272	58	GC12M033363	0.979124844074249	https://www.genecards.org/cgi-bin/carddisp.pl?gene=PTHLH
UNC13D	Unc-13 Homolog D	Protein Coding	Q70J99	56	GC17M075827	0.977198362350464	https://www.genecards.org/cgi-bin/carddisp.pl?gene=UNC13D
NPPB	Natriuretic Peptide B	Protein Coding	P16860	55	GC01M019843	0.977188944816589	https://www.genecards.org/cgi-bin/carddisp.pl?gene=NPPB
MLH1	MutL Homolog 1	Protein Coding	P40692	62	GC03P036993	0.973896086215973	https://www.genecards.org/cgi-bin/carddisp.pl?gene=MLH1
NT5E	5'-Nucleotidase Ecto	Protein Coding	P21589	65	GC06P085449	0.966501235961914	https://www.genecards.org/cgi-bin/carddisp.pl?gene=NT5E
P4HB	Prolyl 4-Hydroxylase Subunit Beta	Protein Coding	P07237	62	GC17M081843	0.966501235961914	https://www.genecards.org/cgi-bin/carddisp.pl?gene=P4HB
PTGER3	Prostaglandin E Receptor 3	Protein Coding	P43115	58	GC01M070852	0.966501235961914	https://www.genecards.org/cgi-bin/carddisp.pl?gene=PTGER3
TIMP4	TIMP Metallopeptidase Inhibitor 4	Protein Coding	Q99727	51	GC03M012153	0.966501235961914	https://www.genecards.org/cgi-bin/carddisp.pl?gene=TIMP4
SVBP	Small Vasohibin Binding Protein	Protein Coding	Q8N300	42	GC01M042808	0.966501235961914	https://www.genecards.org/cgi-bin/carddisp.pl?gene=SVBP
CTLA4	Cytotoxic T-Lymphocyte Associated Protein 4	Protein Coding	P16410	61	GC02P204352	0.959956645965576	https://www.genecards.org/cgi-bin/carddisp.pl?gene=CTLA4
LCK	LCK Proto-Oncogene, Src Family Tyrosine Kinase	Protein Coding	P06239	64	GC01P032251	0.958143413066864	https://www.genecards.org/cgi-bin/carddisp.pl?gene=LCK
[truncated: 4,145 more rows]
