# Supplementary material for: Exploring the key target molecules of angiogenesis in diabetic cardiomyopathy based on bioinformatics analysis
Source: Front Endocrinol (Lausanne). 2025 Apr 17;16:1561142. doi: 10.3389/fendo.2025.1561142 (PMC12043471; doi:10.3389/fendo.2025.1561142)
Supplement: Supplementary file 1 [file DataSheet1.zip › Peer review only/angiogenesis and DCM related genes from database/MGI_Features_20241222_030535.xlsx]

## Sheet: Sheet0
Type	MGI ID	Symbol	Name	Chr	Start	End	Build	Strand	Best Match Type	Best Match	Match Score
protein coding gene	MGI:109562	Ackr3	atypical chemokine receptor 3	1	90131702	90143446	GRCm39	+	Process	angiogenesis	4
protein coding gene	MGI:87906	Actg1	actin, gamma, cytoplasmic 1	11	120236513	120239321	GRCm39	-	Process	angiogenesis	4
protein coding gene	MGI:1338946	Acvrl1	activin A receptor, type II-like 1	15	101026403	101043217	GRCm39	+	Process	angiogenesis	4
protein coding gene	MGI:107825	Adam8	a disintegrin and metallopeptidase domain 8	7	139558845	139572475	GRCm39	-	Process	angiogenesis	4
protein coding gene	MGI:1333882	Adam15	ADAM metallopeptidase domain 15	3	89246947	89257589	GRCm39	-	Process	angiogenesis	4
protein coding gene	MGI:1925810	Adgra2	adhesion G protein-coupled receptor A2	8	27575611	27613464	GRCm39	+	Process	angiogenesis	4
protein coding gene	MGI:1340051	Adgrg1	adhesion G protein-coupled receptor G1	8	95701379	95740845	GRCm39	+	Process	angiogenesis	4
protein coding gene	MGI:2675256	Adm2	adrenomedullin 2	15	89206923	89208934	GRCm39	+	Process	angiogenesis	4
protein coding gene	MGI:87935	Adra2b	adrenergic receptor, alpha 2b	2	127205128	127209141	GRCm39	+	Process	angiogenesis	4
protein coding gene	MGI:1913799	Aggf1	angiogenic factor with G patch and FHA domains 1	13	95487191	95511860	GRCm39	-	Process	angiogenesis	4
protein coding gene	MGI:102774	Aimp1	aminoacyl tRNA synthetase complex-interacting multifunctional protein 1	3	132366242	132390131	GRCm39	-	Process	angiogenesis	4
protein coding gene	MGI:108440	Amot	angiomotin	X	144229420	144288145	GRCm39	-	Process	angiogenesis	4
protein coding gene	MGI:1922973	Amotl1	angiomotin-like 1	9	14453262	14556352	GRCm39	-	Process	angiogenesis	4
protein coding gene	MGI:1929286	Amotl2	angiomotin-like 2	9	102594290	102610616	GRCm39	+	Process	angiogenesis	4
protein coding gene	MGI:88022	Ang	angiogenin, ribonuclease, RNase A family, 5	14	51328607	51339462	GRCm39	+	Process	angiogenesis	4
protein coding gene	MGI:104984	Ang2	angiogenin, ribonuclease A family, member 2	14	51432781	51436400	GRCm39	-	Process	angiogenesis	4
protein coding gene	MGI:1201793	Ang3	angiogenin, ribonuclease A family, member 3	14	syntenic		GRCm39		Process	angiogenesis	4
protein coding gene	MGI:2656551	Ang4	angiogenin, ribonuclease A family, member 4	14	52001349	52011047	GRCm39	-	Process	angiogenesis	4
protein coding gene	MGI:3528599	Ang5	angiogenin, ribonuclease A family, member 5	14	44194526	44200537	GRCm39	+	Process	angiogenesis	4
protein coding gene	MGI:3528602	Ang6	angiogenin, ribonuclease A family, member 6	14	44239121	44243875	GRCm39	-	Process	angiogenesis	4
protein coding gene	MGI:108448	Angpt1	angiopoietin 1	15	42288119	42540373	GRCm39	-	Process	angiogenesis	4
protein coding gene	MGI:1202890	Angpt2	angiopoietin 2	8	18740279	18791578	GRCm39	-	Process	angiogenesis	4
protein coding gene	MGI:1336887	Angpt4	angiopoietin 4	2	151753130	151787257	GRCm39	+	Process	angiogenesis	4
protein coding gene	MGI:1353627	Angptl3	angiopoietin-like 3	4	98919191	98926429	GRCm39	+	Process	angiogenesis	4
protein coding gene	MGI:1888999	Angptl4	angiopoietin-like 4	17	33993874	34000549	GRCm39	-	Process	angiogenesis	4
protein coding gene	MGI:1917976	Angptl6	angiopoietin-like 6	9	20785104	20791023	GRCm39	-	Process	angiogenesis	4
protein coding gene	MGI:5000466	Anpep	alanyl aminopeptidase, membrane	7	79471551	79497958	GRCm39	-	Process	angiogenesis	4
protein coding gene	MGI:88246	Anxa2	annexin A2	9	69360978	69399074	GRCm39	+	Process	angiogenesis	4
protein coding gene	MGI:3642370	Apela	apelin receptor early endogenous ligand	8	65481069	65489970	GRCm39	-	Process	angiogenesis	4
protein coding gene	MGI:1353624	Apln	apelin	X	47114023	47123730	GRCm39	-	Process	angiogenesis	4
protein coding gene	MGI:1346086	Aplnr	apelin receptor	2	84966704	84970267	GRCm39	+	Process	angiogenesis	4
protein coding gene	MGI:2685921	Apold1	apolipoprotein L domain containing 1	6	134958964	134963799	GRCm39	+	Process	angiogenesis	4
protein coding gene	MGI:2443418	Arhgap22	Rho GTPase activating protein 22	14	32935983	33091891	GRCm39	+	Process	angiogenesis	4
protein coding gene	MGI:1922647	Arhgap24	Rho GTPase activating protein 24	5	102629257	103045803	GRCm39	+	Process	angiogenesis	4
protein coding gene	MGI:107801	Atp5f1b	ATP synthase F1 subunit beta	10	127919176	127926257	GRCm39	+	Process	angiogenesis	4
protein coding gene	MGI:1929940	Bcam	basal cell adhesion molecule	7	19490063	19504457	GRCm39	-	Process	angiogenesis	4
protein coding gene	MGI:2385848	Bcas3	BCAS3 microtubule associated cell migration factor	11	85243993	85716884	GRCm39	+	Process	angiogenesis	4
protein coding gene	MGI:1891828	Becn1	beclin 1, autophagy related	11	101179084	101193112	GRCm39	-	Process	angiogenesis	4
protein coding gene	MGI:88180	Bmp4	bone morphogenetic protein 4	14	46620982	46628126	GRCm39	-	Process	angiogenesis	4
protein coding gene	MGI:1338938	Bmpr1a	bone morphogenetic protein receptor, type 1A	14	34133018	34225335	GRCm39	-	Process	angiogenesis	4
protein coding gene	MGI:88208	Bsg	basigin	10	79540325	79547803	GRCm39	+	Process	angiogenesis	4
protein coding gene	MGI:2151071	C1galt1	core 1 synthase, glycoprotein-N-acetylgalactosamine 3-beta-galactosyltransferase, 1	6	7845224	7872042	GRCm39	+	Process	angiogenesis	4
protein coding gene	MGI:1926944	Calcrl	calcitonin receptor-like	2	84160970	84255755	GRCm39	-	Process	angiogenesis	4
protein coding gene	MGI:1261423	Casp8	caspase 8	1	58834553	58886663	GRCm39	+	Process	angiogenesis	4
protein coding gene	MGI:102709	Cav1	caveolin 1, caveolae protein	6	17306387	17341323	GRCm39	+	Process	angiogenesis	4
protein coding gene	MGI:1923707	Ccdc134	coiled-coil domain containing 134	15	82012123	82026404	GRCm39	+	Process	angiogenesis	4
protein coding gene	MGI:98259	Ccl2	C-C motif chemokine ligand 2	11	81926403	81928278	GRCm39	+	Process	angiogenesis	4
protein coding gene	MGI:108224	Ccl12	C-C motif chemokine ligand 12	11	81992671	81994225	GRCm39	+	Process	angiogenesis	4
protein coding gene	MGI:95537	Ccn2	cellular communication network factor 2	10	24471340	24474581	GRCm39	+	Process	angiogenesis	4
protein coding gene	MGI:109185	Ccn3	cellular communication network factor 3	15	54609306	54617158	GRCm39	+	Process	angiogenesis	4
protein coding gene	MGI:106185	Ccr2	C-C motif chemokine receptor 2	9	123901987	123913594	GRCm39	+	Process	angiogenesis	4
protein coding gene	MGI:96617	Cd47	CD47 antigen (Rh-related antigen, integrin-associated signal transducer)	16	49671691	49732799	GRCm39	+	Process	angiogenesis	4
protein coding gene	MGI:106664	Cd93	CD93 antigen	2	148278571	148285455	GRCm39	-	Process	angiogenesis	4
protein coding gene	MGI:1890373	Cemip2	cell migration inducing hyaluronidase 2	19	21755706	21835724	GRCm39	+	Process	angiogenesis	4
protein coding gene	MGI:88385	Cfh	complement component factor h	1	140013593	140111149	GRCm39	-	Process	angiogenesis	4
protein coding gene	MGI:1344418	Cib1	calcium and integrin binding 1	7	79876904	79882367	GRCm39	-	Process	angiogenesis	4
protein coding gene	MGI:1352754	Clic4	chloride intracellular channel 4	4	134941280	135000071	GRCm39	-	Process	angiogenesis	4
protein coding gene	MGI:88455	Col4a2	collagen, type IV, alpha 2	8	11362878	11499287	GRCm39	+	Process	angiogenesis	4
protein coding gene	MGI:88463	Col8a1	collagen, type VIII, alpha 1	16	57444621	57575100	GRCm39	-	Process	angiogenesis	4
protein coding gene	MGI:88464	Col8a2	collagen, type VIII, alpha 2	4	126180613	126208123	GRCm39	+	Process	angiogenesis	4
protein coding gene	MGI:88451	Col18a1	collagen, type XVIII, alpha 1	10	76888013	77002351	GRCm39	-	Process	angiogenesis	4
protein coding gene	MGI:2153093	Cspg4	chondroitin sulfate proteoglycan 4	9	56772388	56807154	GRCm39	+	Process	angiogenesis	4
protein coding gene	MGI:2387642	Cxcl17	C-X-C motif chemokine ligand 17	7	25099478	25112311	GRCm39	-	Process	angiogenesis	4
protein coding gene	MGI:1277207	Cxcr3	C-X-C motif chemokine receptor 3	X	100775141	100777753	GRCm39	-	Process	angiogenesis	4
protein coding gene	MGI:88590	Cyp1b1	cytochrome P450, family 1, subfamily b, polypeptide 1	17	80014369	80022490	GRCm39	-	Process	angiogenesis	4
protein coding gene	MGI:1916851	Dab2ip	disabled 2 interacting protein	2	35448285	35621006	GRCm39	+	Process	angiogenesis	4
protein coding gene	MGI:2177178	Dicer1	dicer 1, ribonuclease type III	12	104654001	104718211	GRCm39	-	Process	angiogenesis	4
protein coding gene	MGI:1859388	Dll4	delta like canonical Notch ligand 4	2	119156286	119166145	GRCm39	+	Process	angiogenesis	4
protein coding gene	MGI:1349385	Dysf	dysferlin	6	83985572	84188042	GRCm39	+	Process	angiogenesis	4
protein coding gene	MGI:103060	Ecm1	extracellular matrix protein 1	3	95641459	95646880	GRCm39	-	Process	angiogenesis	4
protein coding gene	MGI:1915795	Ecscr	endothelial cell surface expressed chemotaxis and apoptosis regulator	18	35846139	35855409	GRCm39	-	Process	angiogenesis	4
protein coding gene	MGI:95284	Edn2	endothelin 2	4	120018403	120024557	GRCm39	+	Process	angiogenesis	4
protein coding gene	MGI:105923	Ednra	endothelin receptor type A	8	78389658	78451081	GRCm39	-	Process	angiogenesis	4
protein coding gene	MGI:103236	Efna1	ephrin A1	3	89179037	89188258	GRCm39	-	Process	angiogenesis	4
protein coding gene	MGI:95290	Egf	epidermal growth factor	3	129471223	129548971	GRCm39	-	Process	angiogenesis	4
protein coding gene	MGI:2449923	Egfl7	EGF-like domain 7	2	26471095	26482694	GRCm39	+	Process	angiogenesis	4
protein coding gene	MGI:1341830	Eif2ak3	eukaryotic translation initiation factor 2 alpha kinase 3	6	70821499	70882229	GRCm39	+	Process	angiogenesis	4
protein coding gene	MGI:101762	Elk3	ELK3, member of ETS oncogene family	10	93083276	93146997	GRCm39	-	Process	angiogenesis	4
protein coding gene	MGI:1916933	Emc10	ER membrane protein complex subunit 10	7	44139361	44145953	GRCm39	-	Process	angiogenesis	4
protein coding gene	MGI:1891716	Emcn	endomucin	3	137046824	137136830	GRCm39	+	Process	angiogenesis	4
protein coding gene	MGI:95392	Eng	endoglin	2	32536607	32572681	GRCm39	+	Process	angiogenesis	4
protein coding gene	MGI:106645	Enpep	glutamyl aminopeptidase	3	129062824	129126369	GRCm39	-	Process	angiogenesis	4
protein coding gene	MGI:109169	Epas1	endothelial PAS domain protein 1	17	87061292	87140838	GRCm39	+	Process	angiogenesis	4
protein coding gene	MGI:1919170	Epgn	epithelial mitogen	5	91175376	91183071	GRCm39	+	Process	angiogenesis	4
protein coding gene	MGI:107381	Epha1	Eph receptor A1	6	42335421	42350202	GRCm39	-	Process	angiogenesis	4
protein coding gene	MGI:95278	Epha2	Eph receptor A2	4	141028551	141056695	GRCm39	+	Process	angiogenesis	4
protein coding gene	MGI:1096337	Ephb1	Eph receptor B1	9	101799327	102231892	GRCm39	-	Process	angiogenesis	4
protein coding gene	MGI:99611	Ephb2	Eph receptor B2	4	136374850	136563299	GRCm39	-	Process	angiogenesis	4
protein coding gene	MGI:104770	Ephb3	Eph receptor B3	16	21023530	21042054	GRCm39	+	Process	angiogenesis	4
protein coding gene	MGI:104757	Ephb4	Eph receptor B4	5	137348371	137372784	GRCm39	+	Process	angiogenesis	4
protein coding gene	MGI:95407	Epo	erythropoietin	5	137481282	137484078	GRCm39	-	Process	angiogenesis	4
protein coding gene	MGI:107508	Ereg	epiregulin	5	91222481	91241505	GRCm39	+	Process	angiogenesis	4
protein coding gene	MGI:1918940	Esm1	endothelial cell-specific molecule 1	13	113346193	113354632	GRCm39	+	Process	angiogenesis	4
protein coding gene	MGI:109608	Fap	fibroblast activation protein	2	62331280	62404365	GRCm39	-	Process	angiogenesis	4
protein coding gene	MGI:95515	Fgf1	fibroblast growth factor 1	18	38971726	39062525	GRCm39	-	Process	angiogenesis	4
protein coding gene	MGI:95516	Fgf2	fibroblast growth factor 2	3	37402616	37464255	GRCm39	+	Process	angiogenesis	4
protein coding gene	MGI:95520	Fgf6	fibroblast growth factor 6	6	126992505	127001681	GRCm39	+	Process	angiogenesis	4
protein coding gene	MGI:104723	Fgf9	fibroblast growth factor 9	14	58308543	58350311	GRCm39	+	Process	angiogenesis	4
protein coding gene	MGI:1099809	Fgf10	fibroblast growth factor 10	13	118851199	118928651	GRCm39	+	Process	angiogenesis	4
protein coding gene	MGI:1277980	Fgf18	fibroblast growth factor 18	11	33067430	33097400	GRCm39	-	Process	angiogenesis	4
protein coding gene	MGI:95522	Fgfr1	fibroblast growth factor receptor 1	8	26008808	26067819	GRCm39	+	Process	angiogenesis	4
protein coding gene	MGI:95523	Fgfr2	fibroblast growth factor receptor 2	7	129764181	129868538	GRCm39	-	Process	angiogenesis	4
protein coding gene	MGI:95556	Flna	filamin, alpha	X	73267067	73293426	GRCm39	-	Process	angiogenesis	4
protein coding gene	MGI:95558	Flt1	FMS-like tyrosine kinase 1	5	147498414	147662821	GRCm39	-	Process	angiogenesis	4
protein coding gene	MGI:109569	Fmnl3	formin-like 3	15	99215106	99268363	GRCm39	-	Process	angiogenesis	4
protein coding gene	MGI:95566	Fn1	fibronectin 1	1	71624679	71692359	GRCm39	-	Process	angiogenesis	4
protein coding gene	MGI:1347466	Foxc1	forkhead box C1	13	31990629	31994618	GRCm39	+	Process	angiogenesis	4
protein coding gene	MGI:108520	Fzd4	frizzled class receptor 4	7	89053574	89062341	GRCm39	+	Process	angiogenesis	4
protein coding gene	MGI:108571	Fzd5	frizzled class receptor 5	1	64769717	64776907	GRCm39	-	Process	angiogenesis	4
protein coding gene	MGI:108460	Fzd8	frizzled class receptor 8	18	9212856	9216201	GRCm39	+	Process	angiogenesis	4
protein coding gene	MGI:108088	Gab1	growth factor receptor bound protein 2-associated protein 1	8	81491067	81607148	GRCm39	-	Process	angiogenesis	4
protein coding gene	MGI:95662	Gata2	GATA binding protein 2	6	88170873	88184014	GRCm39	+	Process	angiogenesis	4
protein coding gene	MGI:1321394	Gdf2	growth differentiation factor 2	14	33662996	33669155	GRCm39	+	Process	angiogenesis	4
protein coding gene	MGI:95739	Glul	glutamate-ammonia ligase	1	153775692	153785469	GRCm39	+	Process	angiogenesis	4
protein coding gene	MGI:95768	Gna13	guanine nucleotide binding protein, alpha 13	11	109253657	109292195	GRCm39	+	Process	angiogenesis	4
protein coding gene	MGI:1918473	Gpr15	G protein-coupled receptor 15	16	58537796	58539433	GRCm39	-	Process	angiogenesis	4
protein coding gene	MGI:1344337	Grem1	gremlin 1, DAN family BMP antagonist	2	113579020	113588993	GRCm39	-	Process	angiogenesis	4
protein coding gene	MGI:103577	Hand1	heart and neural crest derivatives expressed 1	11	57719539	57722973	GRCm39	-	Process	angiogenesis	4
protein coding gene	MGI:103580	Hand2	heart and neural crest derivatives expressed 2	8	57774018	57777552	GRCm39	+	Process	angiogenesis	4
protein coding gene	MGI:96070	Hbegf	heparin-binding EGF-like growth factor	18	36637980	36648858	GRCm39	-	Process	angiogenesis	4
protein coding gene	MGI:106918	Hif1a	hypoxia inducible factor 1, alpha subunit	12	73948186	73994304	GRCm39	+	Process	angiogenesis	4
protein coding gene	MGI:1859778	Hif3a	hypoxia inducible factor 3, alpha subunit	7	16765432	16796352	GRCm39	-	Process	angiogenesis	4
protein coding gene	MGI:96163	Hmox1	heme oxygenase 1	8	75820249	75827217	GRCm39	+	Process	angiogenesis	4
protein coding gene	MGI:96175	Hoxa3	homeobox A3	6	52146042	52190316	GRCm39	-	Process	angiogenesis	4
protein coding gene	MGI:96179	Hoxa7	homeobox A7	6	52191471	52198757	GRCm39	-	Process	angiogenesis	4
protein coding gene	MGI:96184	Hoxb3	homeobox B3	11	96214152	96238756	GRCm39	+	Process	angiogenesis	4
protein coding gene	MGI:107730	Hoxb13	homeobox B13	11	96085142	96087436	GRCm39	+	Process	angiogenesis	4
protein coding gene	MGI:2146636	Hrg	histidine-rich glycoprotein	16	22769822	22780406	GRCm39	+	Process	angiogenesis	4
protein coding gene	MGI:1354958	Hs6st1	heparan sulfate 6-O-sulfotransferase 1	1	36107481	36145527	GRCm39	+	Process	angiogenesis	4
protein coding gene	MGI:96257	Hspg2	perlecan (heparan sulfate proteoglycan 2)	4	137196080	137297941	GRCm39	+	Process	angiogenesis	4
protein coding gene	MGI:1859271	Htatip2	HIV-1 Tat interactive protein 2	7	49408863	49423723	GRCm39	+	Process	angiogenesis	4
protein coding gene	MGI:107936	Il18	interleukin 18	9	50466127	50493140	GRCm39	+	Process	angiogenesis	4
protein coding gene	MGI:96601	Itga2b	integrin alpha 2b	11	102344134	102360570	GRCm39	-	Process	angiogenesis	4
protein coding gene	MGI:96604	Itga5	integrin alpha 5 (fibronectin receptor alpha)	15	103252713	103275190	GRCm39	-	Process	angiogenesis	4
protein coding gene	MGI:96608	Itgav	integrin alpha V	2	83554796	83637261	GRCm39	+	Process	angiogenesis	4
protein coding gene	MGI:1933825	Jam3	junction adhesion molecule 3	9	27008680	27066717	GRCm39	-	Process	angiogenesis	4
protein coding gene	MGI:96646	Jun	jun proto-oncogene	4	94937273	94940459	GRCm39	-	Process	angiogenesis	4
protein coding gene	MGI:2141207	Kctd10	potassium channel tetramerisation domain containing 10	5	114501633	114518566	GRCm39	-	Process	angiogenesis	4
protein coding gene	MGI:96683	Kdr	kinase insert domain protein receptor	5	76093487	76139118	GRCm39	-	Process	angiogenesis	4
protein coding gene	MGI:1338056	Klf5	Kruppel-like transcription factor 5	14	99536127	99550848	GRCm39	+	Process	angiogenesis	4
protein coding gene	MGI:1930618	Krit1	KRIT1, ankyrin repeat containing	5	3853156	3894515	GRCm39	+	Process	angiogenesis	4
protein coding gene	MGI:3580376	Lemd3	LEM domain containing 3	10	120759318	120815237	GRCm39	-	Process	angiogenesis	4
protein coding gene	MGI:104663	Lep	leptin	6	29060220	29073875	GRCm39	+	Process	angiogenesis	4
protein coding gene	MGI:104993	Lepr	leptin receptor	4	101574601	101672549	GRCm39	+	Process	angiogenesis	4
protein coding gene	MGI:1346877	Map3k7	mitogen-activated protein kinase kinase kinase 7	4	31964097	32023467	GRCm39	+	Process	angiogenesis	4
protein coding gene	MGI:1346865	Mapk14	mitogen-activated protein kinase 14	17	28910316	28967379	GRCm39	+	Process	angiogenesis	4
protein coding gene	MGI:1933966	Mcam	melanoma cell adhesion molecule	9	44045958	44054024	GRCm39	+	Process	angiogenesis	4
protein coding gene	MGI:1100846	Med1	mediator complex subunit 1	11	98042980	98084119	GRCm39	-	Process	angiogenesis	4
protein coding gene	MGI:104717	Meis1	Meis homeobox 1	11	18830428	18968992	GRCm39	-	Process	angiogenesis	4
protein coding gene	MGI:108519	Meis3	Meis homeobox 3	7	15909015	15920429	GRCm39	+	Process	angiogenesis	4
protein coding gene	MGI:103219	Meox2	mesenchyme homeobox 2	12	37158539	37229533	GRCm39	+	Process	angiogenesis	4
protein coding gene	MGI:102768	Mfge8	milk fat globule EGF and factor V/VIII domain containing	7	78783516	78798808	GRCm39	-	Process	angiogenesis	4
protein coding gene	MGI:2667167	Minar1	membrane integral NOTCH2 associated receptor 1	9	89469269	89505178	GRCm39	-	Process	angiogenesis	4
protein coding gene	MGI:2442934	Minar2	membrane integral NOTCH2 associated receptor 2	18	59195320	59210034	GRCm39	+	Process	angiogenesis	4
miRNA gene	MGI:5562755	Mir126b	microRNA 126b	2	26481375	26481432	GRCm39	-	Process	angiogenesis	4
protein coding gene	MGI:97009	Mmp2	matrix metallopeptidase 2	8	93553920	93580049	GRCm39	+	Process	angiogenesis	4
protein coding gene	MGI:101900	Mmp14	matrix metallopeptidase 14 (membrane-inserted)	14	54669055	54679913	GRCm39	+	Process	angiogenesis	4
protein coding gene	MGI:1927899	Mmp19	matrix metallopeptidase 19	10	128626779	128636693	GRCm39	+	Process	angiogenesis	4
protein coding gene	MGI:2156020	Mydgf	myeloid derived growth factor	17	56483541	56490920	GRCm39	-	Process	angiogenesis	4
protein coding gene	MGI:107717	Myh9	myosin, heavy polypeptide 9, non-muscle	15	77644788	77726315	GRCm39	-	Process	angiogenesis	4
protein coding gene	MGI:1922088	Naa15	N(alpha)-acetyltransferase 15, NatA auxiliary subunit	3	51323437	51383406	GRCm39	+	Process	angiogenesis	4
protein coding gene	MGI:97286	Ncl	nucleolin	1	86272441	86287122	GRCm39	-	Process	angiogenesis	4
protein coding gene	MGI:1915419	Ndnf	neuron-derived neurotrophic factor	6	65648595	65689307	GRCm39	+	Process	angiogenesis	4
protein coding gene	MGI:102570	Ndp	Norrie disease (pseudoglioma) (human)	X	16751760	16778013	GRCm39	-	Process	angiogenesis	4
protein coding gene	MGI:97306	Nf1	neurofibromin 1	11	79230519	79472438	GRCm39	+	Process	angiogenesis	4
protein coding gene	MGI:1196617	Ninj1	ninjurin 1	13	49341005	49349727	GRCm39	+	Process	angiogenesis	4
protein coding gene	MGI:97362	Nos3	nitric oxide synthase 3, endothelial cell	5	24569808	24589472	GRCm39	+	Process	angiogenesis	4
protein coding gene	MGI:2450016	Nox1	NADPH oxidase 1	X	132987170	133038455	GRCm39	-	Process	angiogenesis	4
protein coding gene	MGI:97369	Nppc	natriuretic peptide type C	1	86594015	86598295	GRCm39	-	Process	angiogenesis	4
protein coding gene	MGI:97373	Npr3	natriuretic peptide receptor 3	15	11839982	11907287	GRCm39	-	Process	angiogenesis	4
protein coding gene	MGI:1100526	Nr2e1	nuclear receptor subfamily 2, group E, member 1	10	42437959	42459628	GRCm39	-	Process	angiogenesis	4
protein coding gene	MGI:104750	Nrcam	neuronal cell adhesion molecule	12	44375668	44648747	GRCm39	+	Process	angiogenesis	4
protein coding gene	MGI:106206	Nrp1	neuropilin 1	8	129085085	129229844	GRCm39	+	Process	angiogenesis	4
protein coding gene	MGI:1100492	Nrp2	neuropilin 2	1	62742476	62857851	GRCm39	+	Process	angiogenesis	4
protein coding gene	MGI:1096391	Nrxn1	neurexin I	17	90341059	91400499	GRCm39	-	Process	angiogenesis	4
protein coding gene	MGI:1096389	Nrxn3	neurexin III	12	88689646	90301709	GRCm39	+	Process	angiogenesis	4
protein coding gene	MGI:1196365	Nus1	NUS1 dehydrodolichyl diphosphate synthase subunit	10	52293643	52316279	GRCm39	+	Process	angiogenesis	4
protein coding gene	MGI:2151113	Optc	opticin	1	133824937	133835737	GRCm39	-	Process	angiogenesis	4
protein coding gene	MGI:106648	Or10j5	olfactory receptor family 10 subfamily J member 5	1	172784335	172785384	GRCm39	+	Process	angiogenesis	4
protein coding gene	MGI:1338039	Ovol2	ovo like zinc finger 2	2	144147095	144174000	GRCm39	-	Process	angiogenesis	4
protein coding gene	MGI:1921700	Pank2	pantothenate kinase 2	2	131104415	131141108	GRCm39	+	Process	angiogenesis	4
protein coding gene	MGI:109283	Pdcd6	programmed cell death 6	13	74451628	74465699	GRCm39	-	Process	angiogenesis	4
protein coding gene	MGI:1928396	Pdcd10	programmed cell death 10	3	75423797	75464159	GRCm39	-	Process	angiogenesis	4
protein coding gene	MGI:1916083	Pdcl3	phosducin-like 3	1	39026895	39036317	GRCm39	+	Process	angiogenesis	4
protein coding gene	MGI:1333863	Pde3b	phosphodiesterase 3B, cGMP-inhibited	7	114014388	114137173	GRCm39	+	Process	angiogenesis	4
protein coding gene	MGI:97527	Pdgfa	platelet derived growth factor, alpha	5	138961769	138983125	GRCm39	-	Process	angiogenesis	4
protein coding gene	MGI:97528	Pdgfb	platelet derived growth factor, B polypeptide	15	79880075	79899178	GRCm39	-	Process	angiogenesis	4
protein coding gene	MGI:97531	Pdgfrb	platelet derived growth factor receptor, beta polypeptide	18	61178222	61218133	GRCm39	+	Process	angiogenesis	4
protein coding gene	MGI:97537	Pecam1	platelet/endothelial cell adhesion molecule 1	11	106545039	106606107	GRCm39	-	Process	angiogenesis	4
protein coding gene	MGI:105095	Pgf	placental growth factor	12	85213413	85224087	GRCm39	-	Process	angiogenesis	4
protein coding gene	MGI:1206581	Pik3ca	phosphatidylinositol-4,5-bisphosphate 3-kinase catalytic subunit alpha	3	32451203	32520256	GRCm39	+	Process	angiogenesis	4
protein coding gene	MGI:1353576	Pik3cg	phosphatidylinositol-4,5-bisphosphate 3-kinase catalytic subunit gamma	12	32223472	32258658	GRCm39	-	Process	angiogenesis	4
protein coding gene	MGI:2144613	Pik3r6	phosphoinositide-3-kinase regulatory subunit 5	11	68393845	68443524	GRCm39	+	Process	angiogenesis	4
protein coding gene	MGI:1201409	Pknox1	Pbx/knotted 1 homeobox	17	31783708	31826667	GRCm39	+	Process	angiogenesis	4
protein coding gene	MGI:97611	Plau	plasminogen activator, urokinase	14	20886728	20893453	GRCm39	+	Process	angiogenesis	4
protein coding gene	MGI:97614	Plcd1	phospholipase C, delta 1	9	118900595	118922570	GRCm39	-	Process	angiogenesis	4
protein coding gene	MGI:107451	Plcd3	phospholipase C, delta 3	11	102961130	102992484	GRCm39	-	Process	angiogenesis	4
protein coding gene	MGI:2154244	Plxnd1	plexin D1	6	115931772	115971966	GRCm39	-	Process	angiogenesis	4
protein coding gene	MGI:1354723	Pnpla6	patatin-like phospholipase domain containing 6	8	3565384	3594267	GRCm39	+	Process	angiogenesis	4
protein coding gene	MGI:2153207	Pofut1	protein O-fucosyltransferase 1	2	153083453	153112167	GRCm39	+	Process	angiogenesis	4
protein coding gene	MGI:97595	Prkca	protein kinase C, alpha	11	107824213	108234754	GRCm39	-	Process	angiogenesis	4
protein coding gene	MGI:99879	Prkd1	protein kinase D1	12	50388014	50695881	GRCm39	-	Process	angiogenesis	4
protein coding gene	MGI:2141917	Prkd2	protein kinase D2	7	16576827	16604386	GRCm39	+	Process	angiogenesis	4
protein coding gene	MGI:1309999	Prkx	protein kinase, X-linked	X	76805017	76839884	GRCm39	-	Process	angiogenesis	4
protein coding gene	MGI:2180370	Prok1	prokineticin 1	3	107140113	107147023	GRCm39	-	Process	angiogenesis	4
protein coding gene	MGI:1354178	Prok2	prokineticin 2	6	99688260	99703353	GRCm39	-	Process	angiogenesis	4
protein coding gene	MGI:1891354	Psg22	pregnancy-specific beta-1-glycoprotein 22	7	18452015	18461173	GRCm39	+	Process	angiogenesis	4
protein coding gene	MGI:109583	Pten	phosphatase and tensin homolog	19	32734977	32803560	GRCm39	+	Process	angiogenesis	4
protein coding gene	MGI:97798	Ptgs2	prostaglandin-endoperoxide synthase 2	1	149975851	149983978	GRCm39	+	Process	angiogenesis	4
protein coding gene	MGI:95481	Ptk2	PTK2 protein tyrosine kinase 2	15	73076951	73295129	GRCm39	-	Process	angiogenesis	4
protein coding gene	MGI:104908	Ptk2b	PTK2 protein tyrosine kinase 2 beta	14	66390706	66518501	GRCm39	-	Process	angiogenesis	4
protein coding gene	MGI:97809	Ptprb	protein tyrosine phosphatase receptor type B	10	116111428	116225440	GRCm39	+	Process	angiogenesis	4
protein coding gene	MGI:1916925	Pxdn	peroxidasin	12	29987607	30067657	GRCm39	+	Process	angiogenesis	4
protein coding gene	MGI:1858418	Ramp1	receptor (calcitonin) activity modifying protein 1	1	91107544	91152918	GRCm39	+	Process	angiogenesis	4
protein coding gene	MGI:1859650	Ramp2	receptor (calcitonin) activity modifying protein 2	11	101137160	101139076	GRCm39	+	Process	angiogenesis	4
protein coding gene	MGI:2441741	Rapgef3	Rap guanine nucleotide exchange factor (GEF) 3	15	97642651	97665853	GRCm39	-	Process	angiogenesis	4
protein coding gene	MGI:1917153	Rasip1	Ras interacting protein 1	7	45276961	45288516	GRCm39	+	Process	angiogenesis	4
protein coding gene	MGI:96522	Rbpj	recombination signal binding protein for immunoglobulin kappa J region	5	53713121	53814787	GRCm39	+	Process	angiogenesis	4
protein coding gene	MGI:107949	Rhob	ras homolog family member B	12	8547661	8550009	GRCm39	-	Process	angiogenesis	4
protein coding gene	MGI:1931551	Rhoj	ras homolog family member J	12	75355096	75448230	GRCm39	+	Process	angiogenesis	4
protein coding gene	MGI:1289196	Rnf213	ring finger protein 213	11	119283926	119378244	GRCm39	+	Process	angiogenesis	4
protein coding gene	MGI:1921394	Robo4	roundabout guidance receptor 4	9	37313198	37325319	GRCm39	+	Process	angiogenesis	4
protein coding gene	MGI:104661	Rora	RAR-related orphan receptor alpha	9	68561068	69295528	GRCm39	+	Process	angiogenesis	4
protein coding gene	MGI:1920030	Rspo3	R-spondin 3	10	29329102	29411863	GRCm39	-	Process	angiogenesis	4
protein coding gene	MGI:2656842	Rtl1	retrotransposon Gaglike 1	12	109555627	109566764	GRCm39	-	Process	angiogenesis	4
protein coding gene	MGI:1915835	Rtn4	reticulon 4	11	29642947	29694331	GRCm39	+	Process	angiogenesis	4
protein coding gene	MGI:1096355	S1pr1	sphingosine-1-phosphate receptor 1	3	115504082	115508704	GRCm39	-	Process	angiogenesis	4
protein coding gene	MGI:103033	Scg2	secretogranin II	1	79412386	79417837	GRCm39	-	Process	angiogenesis	4
protein coding gene	MGI:107560	Sema4a	sema domain, immunoglobulin domain (Ig), transmembrane domain (TM) and short cytoplasmic domain, (semaphorin) 4A	3	88343266	88368489	GRCm39	-	Process	angiogenesis	4
protein coding gene	MGI:97608	Serpine1	serine (or cysteine) peptidase inhibitor, clade E, member 1	5	137090358	137101122	GRCm39	-	Process	angiogenesis	4
protein coding gene	MGI:1918177	Setd2	SET domain containing 2	9	110361665	110447701	GRCm39	+	Process	angiogenesis	4
protein coding gene	MGI:98294	Shb	src homology 2 domain-containing transforming protein B	4	45423278	45530804	GRCm39	-	Process	angiogenesis	4
protein coding gene	MGI:98296	Shc1	src homology 2 domain-containing transforming protein C1	3	89325858	89337336	GRCm39	+	Process	angiogenesis	4
protein coding gene	MGI:98297	Shh	sonic hedgehog	5	28661838	28672099	GRCm39	-	Process	angiogenesis	4
protein coding gene	MGI:2135607	Sirt1	sirtuin 1	10	63154784	63174814	GRCm39	-	Process	angiogenesis	4
protein coding gene	MGI:1333843	Slc31a1	solute carrier family 31, member 1	4	62278964	62310006	GRCm39	+	Process	angiogenesis	4
protein coding gene	MGI:1328787	Smad5	SMAD family member 5	13	56850823	56890190	GRCm39	+	Process	angiogenesis	4
protein coding gene	MGI:107543	Sox17	SRY (sex determining region Y)-box 17	1	4561154	4567577	GRCm39	-	Process	angiogenesis	4
protein coding gene	MGI:103559	Sox18	SRY (sex determining region Y)-box 18	2	181311630	181313433	GRCm39	-	Process	angiogenesis	4
protein coding gene	MGI:1201408	Srpk2	serine/arginine-rich protein specific kinase 2	5	23708262	23889615	GRCm39	-	Process	angiogenesis	4
protein coding gene	MGI:1916042	Srpx2	sushi-repeat-containing protein, X-linked 2	X	132809175	132833195	GRCm39	+	Process	angiogenesis	4
protein coding gene	MGI:99515	Syk	spleen tyrosine kinase	13	52737209	52802828	GRCm39	+	Process	angiogenesis	4
protein coding gene	MGI:98480	Tal1	T cell acute lymphocytic leukemia 1	4	114913623	114928952	GRCm39	+	Process	angiogenesis	4
protein coding gene	MGI:98493	Tbx1	T-box 1	16	18399729	18409412	GRCm39	-	Process	angiogenesis	4
protein coding gene	MGI:102556	Tbx4	T-box 4	11	85777248	85806923	GRCm39	+	Process	angiogenesis	4
protein coding gene	MGI:98664	Tek	TEK receptor tyrosine kinase	4	94627526	94763213	GRCm39	+	Process	angiogenesis	4
protein coding gene	MGI:98724	Tgfa	transforming growth factor alpha	6	86172205	86252701	GRCm39	+	Process	angiogenesis	4
protein coding gene	MGI:99959	Tgfbi	transforming growth factor, beta induced	13	56757399	56787172	GRCm39	+	Process	angiogenesis	4
protein coding gene	MGI:98728	Tgfbr1	transforming growth factor, beta receptor I	4	47353258	47414926	GRCm39	+	Process	angiogenesis	4
protein coding gene	MGI:98737	Thbs1	thrombospondin 1	2	117942357	117957614	GRCm39	+	Process	angiogenesis	4
protein coding gene	MGI:2685683	Thsd7a	thrombospondin, type I, domain containing 7A	6	12311607	12749252	GRCm39	-	Process	angiogenesis	4
protein coding gene	MGI:98747	Thy1	thymus cell antigen 1, theta	9	43954681	43959876	GRCm39	+	Process	angiogenesis	4
protein coding gene	MGI:99906	Tie1	tyrosine kinase with immunoglobulin-like and EGF-like domains 1	4	118328388	118347046	GRCm39	-	Process	angiogenesis	4
protein coding gene	MGI:1915138	Tmem100	transmembrane protein 100	11	89921174	89927334	GRCm39	+	Process	angiogenesis	4
protein coding gene	MGI:2444167	Tmem215	transmembrane protein 215	4	40472180	40475653	GRCm39	+	Process	angiogenesis	4
protein coding gene	MGI:104960	Tnfaip2	tumor necrosis factor, alpha-induced protein 2	12	111408903	111421452	GRCm39	+	Process	angiogenesis	4
protein coding gene	MGI:1351484	Tnfrsf12a	tumor necrosis factor receptor superfamily, member 12a	17	23894419	23896423	GRCm39	-	Process	angiogenesis	4
protein coding gene	MGI:1196259	Tnfsf12	tumor necrosis factor (ligand) superfamily, member 12	11	69577076	69586675	GRCm39	-	Process	angiogenesis	4
protein coding gene	MGI:1889818	Tspan12	tetraspanin 12	6	21771394	21852514	GRCm39	-	Process	angiogenesis	4
protein coding gene	MGI:104889	Ubp1	upstream binding protein 1	9	113760002	113806270	GRCm39	+	Process	angiogenesis	4
protein coding gene	MGI:894703	Unc5b	unc-5 netrin receptor B	10	60598373	60667360	GRCm39	-	Process	angiogenesis	4
protein coding gene	MGI:2442543	Vash1	vasohibin 1	12	86725474	86738865	GRCm39	+	Process	angiogenesis	4
protein coding gene	MGI:102718	Vav2	vav 2 oncogene	2	27152116	27317045	GRCm39	-	Process	angiogenesis	4
protein coding gene	MGI:1888518	Vav3	vav 3 oncogene	3	109247969	109593014	GRCm39	+	Process	angiogenesis	4
protein coding gene	MGI:103178	Vegfa	vascular endothelial growth factor A	17	46327919	46343295	GRCm39	-	Process	angiogenesis	4
protein coding gene	MGI:106199	Vegfb	vascular endothelial growth factor B	19	6959841	6965019	GRCm39	-	Process	angiogenesis	4
protein coding gene	MGI:109124	Vegfc	vascular endothelial growth factor C	8	54530567	54639489	GRCm39	+	Process	angiogenesis	4
protein coding gene	MGI:108037	Vegfd	vascular endothelial growth factor D	X	163156374	163185646	GRCm39	+	Process	angiogenesis	4
protein coding gene	MGI:1313291	Vezf1	vascular endothelial zinc finger 1	11	87959105	87975555	GRCm39	+	Process	angiogenesis	4
protein coding gene	MGI:103223	Vhl	von Hippel-Lindau tumor suppressor	6	113600955	113608595	GRCm39	+	Process	angiogenesis	4
protein coding gene	MGI:1100499	Vps4b	vacuolar protein sorting 4B	1	106698518	106724455	GRCm39	-	Process	angiogenesis	4
protein coding gene	MGI:104630	Wars1	tryptophanyl-tRNA synthetase1	12	108825956	108860095	GRCm39	-	Process	angiogenesis	4
protein coding gene	MGI:1098641	Wasf2	WASP family, member 2	4	132857843	132927067	GRCm39	+	Process	angiogenesis	4
protein coding gene	MGI:98961	Wnt7a	wingless-type MMTV integration site family, member 7A	6	91340963	91388335	GRCm39	-	Process	angiogenesis	4
protein coding gene	MGI:98962	Wnt7b	wingless-type MMTV integration site family, member 7B	15	85419638	85466022	GRCm39	-	Process	angiogenesis	4
protein coding gene	MGI:98970	Xbp1	X-box binding protein 1	11	5470659	5475893	GRCm39	+	Process	angiogenesis	4
protein coding gene	MGI:109484	Ywhaz	tyrosine 3-monooxygenase/tryptophan 5-monooxygenase activation protein, zeta polypeptide	15	36771014	36797173	GRCm39	-	Process	angiogenesis	4
protein coding gene	MGI:2385891	Zc3h12a	zinc finger CCCH type containing 12A	4	125012216	125021633	GRCm39	-	Process	angiogenesis	4
protein coding gene	MGI:1353621	Zfp354c	zinc finger protein 354C	11	50701913	50718551	GRCm39	-	Process	angiogenesis	4
QTL	MGI:3046555	Angfq1	angiogenesis due to FGF2 QTL 1	4	13.99 cM		GRCm39		Name	angiogenesis due to FGF2 QTL 1	3
QTL	MGI:3046556	Angfq2	angiogenesis due to FGF2 QTL 2	13	syntenic		GRCm39		Name	angiogenesis due to FGF2 QTL 2	3
QTL	MGI:3046557	Angfq3	angiogenesis due to FGF2 QTL 3	15	20 cM		GRCm39		Name	angiogenesis due to FGF2 QTL 3	3
QTL	MGI:3046558	Angfq4	angiogenesis due to FGF2 QTL 4	18	51.91 cM		GRCm39		Name	angiogenesis due to FGF2 QTL 4	3
QTL	MGI:5811537	Angfq5	angiogenesis due to FGF2 QTL 5	7	syntenic		GRCm39		Name	angiogenesis due to FGF2 QTL 5	3
QTL	MGI:5811541	Angfq7	angiogenesis due to FGF2 QTL 7	14	syntenic		GRCm39		Name	angiogenesis due to FGF2 QTL 7	3
QTL	MGI:5811542	Angfq8	angiogenesis due to FGF2 QTL 8	Y	syntenic		GRCm39		Name	angiogenesis due to FGF2 QTL 8	3
QTL	MGI:2683513	Angvq1	angiogenesis by VEGF QTL 1	10	46720403	82491121	GRCm39		Name	angiogenesis by VEGF QTL 1	3
QTL	MGI:2683514	Angvq2	angiogenesis by VEGF QTL 2	2	syntenic		GRCm39		Name	angiogenesis by VEGF QTL 2	3
protein coding gene	MGI:2137336	Baiap2	brain-specific angiogenesis inhibitor 1-associated protein 2	11	119833762	119897608	GRCm39	+	Name	brain-specific angiogenesis inhibitor 1-associated protein 2	3
protein coding gene	MGI:2442963	Ism1	isthmin 1, angiogenesis inhibitor	2	139520098	139600501	GRCm39	+	Name	isthmin 1, angiogenesis inhibitor	3
protein coding gene	MGI:1933736	Adgrb1	adhesion G protein-coupled receptor B1	15	74388045	74461314	GRCm39	+	Protein Domain	Angiogenesis Inhibitor and Adhesion GPCR	3
protein coding gene	MGI:2451244	Adgrb2	adhesion G protein-coupled receptor B2	4	129878663	129916426	GRCm39	+	Protein Domain	Angiogenesis Inhibitor and Adhesion GPCR	3
protein coding gene	MGI:2685110	Ism2	isthmin 2	12	87325412	87346479	GRCm39	-	Protein Domain	Angiogenesis Inhibitor and Adhesion GPCR	3
protein coding gene	MGI:2441837	Adgrb3	adhesion G protein-coupled receptor B3	1	25106557	25868788	GRCm39	-	Protein Domain	GPCR, family 2, brain-specific angiogenesis inhibitor	3
protein coding gene	MGI:1914148	Baiap2l1	BAI1-associated protein 2-like 1	5	144201336	144294922	GRCm39	-	Protein Domain	Brain-specific angiogenesis inhibitor 1-associated protein 2-like protein 1, I-BAR domain	3
protein coding gene	MGI:2652819	Baiap2l2	BAI1-associated protein 2-like 2	15	79142395	79169737	GRCm39	-	Protein Domain	Brain-specific angiogenesis inhibitor 1-associated protein 2-like protein 2, I-BAR domain	3
protein coding gene	MGI:87874	Ace	angiotensin I converting enzyme	11	105858774	105880790	GRCm39	+	Process	angiogenesis involved in coronary vascular morphogenesis	3
protein coding gene	MGI:95705	B4galt1	UDP-Gal:betaGlcNAc beta 1,4- galactosyltransferase, polypeptide 1	4	40804602	40854005	GRCm39	-	Process	angiogenesis involved in wound healing	3
protein coding gene	MGI:1097153	Cx3cl1	C-X3-C motif chemokine ligand 1	8	95498808	95509055	GRCm39	+	Process	angiogenesis involved in wound healing	3
protein coding gene	MGI:101864	Dag1	dystroglycan 1	9	108082060	108141176	GRCm39	-	Process	angiogenesis involved in wound healing	3
protein coding gene	MGI:2441992	Gpr4	G protein-coupled receptor 4	7	18946463	18958099	GRCm39	+	Process	angiogenesis involved in wound healing	3
protein coding gene	MGI:104887	Gpx1	glutathione peroxidase 1	9	108216279	108217541	GRCm39	+	Process	angiogenesis involved in wound healing	3
protein coding gene	MGI:1343124	Hpse	heparanase	5	100827350	100867582	GRCm39	-	Process	angiogenesis involved in wound healing	3
protein coding gene	MGI:1922019	Pik3cb	phosphatidylinositol-4,5-bisphosphate 3-kinase catalytic subunit beta	9	98920455	99022264	GRCm39	-	Process	angiogenesis involved in wound healing	3
protein coding gene	MGI:1919711	Prcp	prolylcarboxypeptidase (angiotensinase C)	7	92524461	92583789	GRCm39	+	Process	angiogenesis involved in wound healing	3
protein coding gene	MGI:98214	Rxra	retinoid X receptor alpha	2	27566452	27652969	GRCm39	+	Process	angiogenesis involved in coronary vascular morphogenesis	3
protein coding gene	MGI:1352629	Abcc8	ATP-binding cassette, sub-family C member 8	7	45753952	45829441	GRCm39	-	Subterm Process	negative regulation of angiogenesis (angiogenesis)	3
protein coding gene	MGI:87859	Abl1	c-abl oncogene 1, non-receptor tyrosine kinase	2	31578388	31694239	GRCm39	+	Subterm Process	positive regulation of blood vessel branching (angiogenesis)	3
protein coding gene	MGI:87911	Acvr1	activin A receptor, type 1	2	58336450	58456840	GRCm39	-	Subterm Process	branching involved in blood vessel morphogenesis (angiogenesis)	3
protein coding gene	MGI:105378	Adam12	ADAM metallopeptidase domain 12	7	133484928	133826859	GRCm39	-	Subterm Process	positive regulation of angiogenesis (angiogenesis)	3
protein coding gene	MGI:109249	Adamts1	ADAM metallopeptidase with thrombospondin type 1 motif 1	16	85590715	85600001	GRCm39	-	Subterm Process	negative regulation of angiogenesis (angiogenesis)	3
protein coding gene	MGI:1916320	Adamts9	ADAM metallopeptidase with thrombospondin type 1 motif 9	6	92749680	92920473	GRCm39	-	Subterm Process	negative regulation of sprouting angiogenesis (angiogenesis)	3
protein coding gene	MGI:87918	Add1	adducin 1	5	34731008	34789652	GRCm39	+	Subterm Process	positive regulation of angiogenesis (angiogenesis)	3
protein coding gene	MGI:93830	Adipor2	adiponectin receptor 2	6	119330111	119394489	GRCm39	-	Subterm Process	vascular wound healing (angiogenesis)	3
protein coding gene	MGI:108058	Adm	adrenomedullin	7	110226868	110229027	GRCm39	+	Subterm Process	positive regulation of angiogenesis (angiogenesis)	3
protein coding gene	MGI:87938	Adrb2	adrenergic receptor, beta 2	18	62310887	62313030	GRCm39	-	Subterm Process	negative regulation of angiogenesis (angiogenesis)	3
protein coding gene	MGI:1924596	Adtrp	androgen dependent TFPI regulating protein	13	41916621	42001092	GRCm39	-	Subterm Process	cell migration involved in sprouting angiogenesis (angiogenesis)	3
protein coding gene	MGI:2446630	Ago1	argonaute RISC catalytic subunit 1	4	126328805	126362376	GRCm39	-	Subterm Process	negative regulation of angiogenesis (angiogenesis)	3
protein coding gene	MGI:2446632	Ago2	argonaute RISC catalytic subunit 2	15	72967693	73056777	GRCm39	-	Subterm Process	positive regulation of angiogenesis (angiogenesis)	3
protein coding gene	MGI:87963	Agt	angiotensinogen	8	125283326	125296445	GRCm39	-	Subterm Process	negative regulation of angiogenesis (angiogenesis)	3
protein coding gene	MGI:87964	Agtr1a	angiotensin II receptor, type 1a	13	30520424	30566850	GRCm39	+	Subterm Process	positive regulation of angiogenesis (angiogenesis)	3
protein coding gene	MGI:87965	Agtr1b	angiotensin II receptor, type 1b	3	20368637	20421341	GRCm39	-	Subterm Process	positive regulation of blood vessel endothelial cell proliferation involved in sprouting angiogenesis (angiogenesis)	3
protein coding gene	MGI:105043	Ahr	aryl-hydrocarbon receptor	12	35547978	35584988	GRCm39	-	Subterm Process	branching involved in blood vessel morphogenesis (angiogenesis)	3
protein coding gene	MGI:87986	Akt1	thymoma viral proto-oncogene 1	12	112620260	112641266	GRCm39	-	Subterm Process	cell migration involved in sprouting angiogenesis (angiogenesis)	3
protein coding gene	MGI:1345147	Akt3	thymoma viral proto-oncogene 3	1	176847639	177085769	GRCm39	-	Subterm Process	positive regulation of angiogenesis (angiogenesis)	3
protein coding gene	MGI:87999	Alox5	arachidonate 5-lipoxygenase	6	116387038	116438139	GRCm39	-	Subterm Process	negative regulation of angiogenesis (angiogenesis)	3
protein coding gene	MGI:96819	Anxa1	annexin A1	19	20350798	20368035	GRCm39	-	Subterm Process	positive regulation of cell migration involved in sprouting angiogenesis (angiogenesis)	3
protein coding gene	MGI:1201378	Anxa3	annexin A3	5	96941257	96993825	GRCm39	+	Subterm Process	positive regulation of angiogenesis (angiogenesis)	3
protein coding gene	MGI:88058	Apoh	apolipoprotein H	11	108286123	108305222	GRCm39	+	Subterm Process	negative regulation of angiogenesis (angiogenesis)	3
protein coding gene	MGI:103201	Aqp1	aquaporin 1	6	55313417	55325540	GRCm39	+	Subterm Process	positive regulation of angiogenesis (angiogenesis)	3
protein coding gene	MGI:109349	Atf2	activating transcription factor 2	2	73646853	73722983	GRCm39	-	Subterm Process	negative regulation of angiogenesis (angiogenesis)	3
protein coding gene	MGI:88111	Atp2b4	ATPase, Ca++ transporting, plasma membrane 4	1	133630416	133728755	GRCm39	-	Subterm Process	negative regulation of angiogenesis (angiogenesis)	3
protein coding gene	MGI:1920480	Bmper	BMP-binding endothelial regulator	9	23134372	23396496	GRCm39	+	Subterm Process	regulation of angiogenesis (angiogenesis)	3
protein coding gene	MGI:104537	Brca1	breast cancer 1, early onset	11	101379590	101442781	GRCm39	-	Subterm Process	positive regulation of angiogenesis (angiogenesis)	3
protein coding gene	MGI:88215	Btg1	BTG anti-proliferation factor 1	10	96452868	96458671	GRCm39	+	Subterm Process	positive regulation of angiogenesis (angiogenesis)	3
protein coding gene	MGI:88227	C3	complement component 3	17	57510970	57535136	GRCm39	-	Subterm Process	positive regulation of angiogenesis (angiogenesis)	3
protein coding gene	MGI:1097680	C3ar1	complement component 3a receptor 1	6	122824099	122833116	GRCm39	-	Subterm Process	positive regulation of angiogenesis (angiogenesis)	3
protein coding gene	MGI:88232	C5ar1	complement component 5a receptor 1	7	15980668	15993465	GRCm39	-	Subterm Process	positive regulation of angiogenesis (angiogenesis)	3
protein coding gene	MGI:108443	Camp	cathelicidin antimicrobial peptide	9	109676445	109678524	GRCm39	-	Subterm Process	positive regulation of angiogenesis (angiogenesis)	3
protein coding gene	MGI:2146012	Card10	caspase recruitment domain family, member 10	15	78659338	78687242	GRCm39	-	Subterm Process	negative regulation of cell migration involved in sprouting angiogenesis (angiogenesis)	3
protein coding gene	MGI:2445053	Ccbe1	collagen and calcium binding EGF domains 1	18	66189926	66424909	GRCm39	-	Subterm Process	positive regulation of angiogenesis (angiogenesis)	3
protein coding gene	MGI:98262	Ccl5	C-C motif chemokine ligand 5	11	83416604	83421344	GRCm39	-	Subterm Process	positive regulation of angiogenesis (angiogenesis)	3
protein coding gene	MGI:103576	Ccl11	C-C motif chemokine ligand 11	11	81948658	81953781	GRCm39	+	Subterm Process	positive regulation of angiogenesis (angiogenesis)	3
protein coding gene	MGI:1928953	Ccl24	C-C motif chemokine ligand 24	5	135598791	135601903	GRCm39	-	Subterm Process	positive regulation of angiogenesis (angiogenesis)	3
protein coding gene	MGI:2384924	Ccm2	cerebral cavernous malformation 2	11	6496887	6546744	GRCm39	+	Subterm Process	regulation of angiogenesis (angiogenesis)	3
protein coding gene	MGI:88613	Ccn1	cellular communication network factor 1	3	145352731	145355736	GRCm39	-	Subterm Process	intussusceptive angiogenesis (angiogenesis)	3
protein coding gene	MGI:2685581	Ccn6	cellular communication network factor 6	10	39026966	39039790	GRCm39	-	Subterm Process	negative regulation of angiogenesis (angiogenesis)	3
protein coding gene	MGI:104616	Ccr3	C-C motif chemokine receptor 3	9	123822009	123831726	GRCm39	+	Subterm Process	positive regulation of angiogenesis (angiogenesis)	3
protein coding gene	MGI:88329	Cd34	CD34 antigen	1	194621239	194643587	GRCm39	+	Subterm Process	positive regulation of angiogenesis (angiogenesis)	3
protein coding gene	MGI:107899	Cd36	CD36 molecule	5	17986688	18093799	GRCm39	-	Subterm Process	negative regulation of angiogenesis (angiogenesis)	3
protein coding gene	MGI:88336	Cd40	CD40 antigen	2	164897535	164913574	GRCm39	+	Subterm Process	positive regulation of angiogenesis (angiogenesis)	3
protein coding gene	MGI:109177	Cd59a	CD59a antigen	2	103926146	103945699	GRCm39	+	Subterm Process	negative regulation of angiogenesis (angiogenesis)	3
protein coding gene	MGI:1860383	Cd160	CD160 antigen	3	96706079	96736667	GRCm39	-	Subterm Process	negative regulation of angiogenesis (angiogenesis)	3
protein coding gene	MGI:106211	Cdc42	cell division cycle 42	4	137047011	137085007	GRCm39	-	Subterm Process	sprouting angiogenesis (angiogenesis)	3
protein coding gene	MGI:105057	Cdh5	cadherin 5	8	104828257	104871143	GRCm39	+	Subterm Process	positive regulation of angiogenesis (angiogenesis)	3
protein coding gene	MGI:99551	Cdh13	cadherin 13	8	119010472	120051660	GRCm39	+	Subterm Process	sprouting angiogenesis (angiogenesis)	3
protein coding gene	MGI:1347245	Ceacam1	CEA cell adhesion molecule 1	7	25161132	25177028	GRCm39	-	Subterm Process	regulation of sprouting angiogenesis (angiogenesis)	3
protein coding gene	MGI:95314	Cela1	chymotrypsin-like elastase family, member 1	15	100572303	100585801	GRCm39	-	Subterm Process	positive regulation of angiogenesis (angiogenesis)	3
protein coding gene	MGI:1340899	Chi3l1	chitinase 3 like 1	1	134109894	134117769	GRCm39	+	Subterm Process	positive regulation of angiogenesis (angiogenesis)	3
protein coding gene	MGI:1276112	Cldn5	claudin 5	16	18595597	18597012	GRCm39	+	Subterm Process	negative regulation of angiogenesis (angiogenesis)	3
protein coding gene	MGI:1914114	Clec14a	C-type lectin domain family 14, member a	12	58311506	58316044	GRCm39	-	Subterm Process	sprouting angiogenesis (angiogenesis)	3
protein coding gene	MGI:1916704	Clic3	chloride intracellular channel 3	2	25346855	25348789	GRCm39	+	Subterm Process	positive regulation of sprouting angiogenesis (angiogenesis)	3
protein coding gene	MGI:96941	Cma1	chymase 1, mast cell	14	56178908	56182132	GRCm39	-	Subterm Process	positive regulation of angiogenesis (angiogenesis)	3
protein coding gene	MGI:1341171	Cnmd	chondromodulin	14	79875126	79899596	GRCm39	-	Subterm Process	negative regulation of angiogenesis (angiogenesis)	3
protein coding gene	MGI:88454	Col4a1	collagen, type IV, alpha 1	8	11248423	11362826	GRCm39	-	Subterm Process	branching involved in blood vessel morphogenesis (angiogenesis)	3
protein coding gene	MGI:104688	Col4a3	collagen, type IV, alpha 3	1	82564647	82699778	GRCm39	+	Subterm Process	negative regulation of angiogenesis (angiogenesis)	3
protein coding gene	MGI:1347062	Creb3l1	cAMP responsive element binding protein 3-like 1	2	91812673	91854515	GRCm39	-	Subterm Process	negative regulation of sprouting angiogenesis (angiogenesis)	3
protein coding gene	MGI:894312	Crhr2	corticotropin releasing hormone receptor 2	6	55067034	55110001	GRCm39	-	Subterm Process	negative regulation of angiogenesis (angiogenesis)	3
protein coding gene	MGI:88276	Ctnnb1	catenin beta 1	9	120762466	120789573	GRCm39	+	Subterm Process	negative regulation of angiogenesis (angiogenesis)	3
protein coding gene	MGI:107285	Ctsh	cathepsin H	9	89936320	89958148	GRCm39	+	Subterm Process	positive regulation of angiogenesis (angiogenesis)	3
protein coding gene	MGI:1333815	Cx3cr1	C-X3-C motif chemokine receptor 1	9	119877749	119897362	GRCm39	-	Subterm Process	negative regulation of angiogenesis (angiogenesis)	3
protein coding gene	MGI:1352450	Cxcl10	C-X-C motif chemokine ligand 10	5	92494497	92496748	GRCm39	-	Subterm Process	negative regulation of angiogenesis (angiogenesis)	3
protein coding gene	MGI:103556	Cxcl12	C-X-C motif chemokine ligand 12	6	117145496	117158328	GRCm39	+	Subterm Process	branching involved in blood vessel morphogenesis (angiogenesis)	3
protein coding gene	MGI:105303	Cxcr2	C-X-C motif chemokine receptor 2	1	74193153	74200405	GRCm39	+	Subterm Process	positive regulation of angiogenesis (angiogenesis)	3
protein coding gene	MGI:109563	Cxcr4	C-X-C motif chemokine receptor 4	1	128515936	128520030	GRCm39	-	Subterm Process	positive regulation of vascular wound healing (angiogenesis)	3
protein coding gene	MGI:88574	Cybb	cytochrome b-245, beta polypeptide	X	9301493	9354005	GRCm39	-	Subterm Process	positive regulation of angiogenesis (angiogenesis)	3
protein coding gene	MGI:1926218	Cysltr1	cysteinyl leukotriene receptor 1	X	105617952	105647285	GRCm39	-	Subterm Process	positive regulation of angiogenesis (angiogenesis)	3
protein coding gene	MGI:1917336	Cysltr2	cysteinyl leukotriene receptor 2	14	73263043	73286554	GRCm39	-	Subterm Process	positive regulation of angiogenesis (angiogenesis)	3
protein coding gene	MGI:94872	Dcn	decorin	10	97315471	97354005	GRCm39	+	Subterm Process	negative regulation of angiogenesis (angiogenesis)	3
protein coding gene	MGI:1916469	Ddah1	dimethylarginine dimethylaminohydrolase 1	3	145464447	145600032	GRCm39	+	Subterm Process	positive regulation of angiogenesis (angiogenesis)	3
protein coding gene	MGI:104659	Dll1	delta like canonical Notch ligand 1	17	15587616	15597134	GRCm39	-	Subterm Process	positive regulation of sprouting angiogenesis (angiogenesis)	3
protein coding gene	MGI:1096341	E2f2	E2F transcription factor 2	4	135899705	135923368	GRCm39	+	Subterm Process	negative regulation of sprouting angiogenesis (angiogenesis)	3
protein coding gene	MGI:1289147	E2f7	E2F transcription factor 7	10	110581300	110623245	GRCm39	+	Subterm Process	sprouting angiogenesis (angiogenesis)	3
protein coding gene	MGI:1922038	E2f8	E2F transcription factor 8	7	48516177	48531344	GRCm39	-	Subterm Process	sprouting angiogenesis (angiogenesis)	3
protein coding gene	MGI:95283	Edn1	endothelin 1	13	42454952	42461466	GRCm39	+	Subterm Process	branching involved in blood vessel morphogenesis (angiogenesis)	3
protein coding gene	MGI:106644	Efna3	ephrin A3	3	89221206	89230272	GRCm39	-	Subterm Process	negative regulation of angiogenesis (angiogenesis)	3
protein coding gene	MGI:105097	Efnb2	ephrin B2	8	8667434	8711242	GRCm39	-	Subterm Process	cell migration involved in sprouting angiogenesis (angiogenesis)	3
protein coding gene	MGI:1932286	Egln1	egl-9 family hypoxia-inducible factor 1	8	125635326	125676063	GRCm39	-	Subterm Process	regulation of angiogenesis (angiogenesis)	3
protein coding gene	MGI:1306780	Egr3	early growth response 3	14	70314766	70320062	GRCm39	+	Subterm Process	cell migration involved in sprouting angiogenesis (angiogenesis)	3
protein coding gene	MGI:1926189	Emilin1	elastin microfibril interfacer 1	5	31070746	31078621	GRCm39	+	Subterm Process	negative regulation of angiogenesis (angiogenesis)	3
protein coding gene	MGI:2389136	Emilin2	elastin microfibril interfacer 2	17	71559167	71618551	GRCm39	-	Subterm Process	positive regulation of angiogenesis (angiogenesis)	3
protein coding gene	MGI:1098726	Emp2	epithelial membrane protein 2	16	10099613	10131832	GRCm39	-	Subterm Process	regulation of angiogenesis (angiogenesis)	3
protein coding gene	MGI:1333763	Epn1	epsin 1	7	5083234	5101177	GRCm39	+	Subterm Process	negative regulation of sprouting angiogenesis (angiogenesis)	3
protein coding gene	MGI:1333766	Epn2	epsin 2	11	61408075	61470513	GRCm39	-	Subterm Process	negative regulation of sprouting angiogenesis (angiogenesis)	3
protein coding gene	MGI:1933403	Erap1	endoplasmic reticulum aminopeptidase 1	13	74787692	74841321	GRCm39	+	Subterm Process	positive regulation of angiogenesis (angiogenesis)	3
protein coding gene	MGI:95455	Ets1	E26 avian leukemia oncogene 1, 5' domain	9	32547517	32669116	GRCm39	+	Subterm Process	regulation of angiogenesis (angiogenesis)	3
protein coding gene	MGI:88381	F3	coagulation factor III	3	121517186	121528697	GRCm39	+	Subterm Process	positive regulation of angiogenesis (angiogenesis)	3
protein coding gene	MGI:99255	Fasl	Fas ligand	1	161608260	161616064	GRCm39	-	Subterm Process	negative regulation of angiogenesis (angiogenesis)	3
protein coding gene	MGI:1346091	Fbln5	fibulin 5	12	101712824	101785314	GRCm39	-	Subterm Process	negative regulation of angiogenesis (angiogenesis)	3
protein coding gene	MGI:1354695	Fbxw7	F-box and WD-40 domain protein 7	3	84722575	84886505	GRCm39	+	Subterm Process	regulation of cell migration involved in sprouting angiogenesis (angiogenesis)	3
protein coding gene	MGI:99604	Fgf8	fibroblast growth factor 8	19	45725237	45731354	GRCm39	-	Subterm Process	branching involved in blood vessel morphogenesis (angiogenesis)	3
protein coding gene	MGI:1096350	Fgfbp1	fibroblast growth factor binding protein 1	5	44136200	44139121	GRCm39	-	Subterm Process	positive regulation of blood vessel endothelial cell proliferation involved in sprouting angiogenesis (angiogenesis)	3
protein coding gene	MGI:1932127	Fkbpl	FK506 binding protein-like	17	34863738	34865298	GRCm39	+	Subterm Process	regulation of angiogenesis (angiogenesis)	3
protein coding gene	MGI:95561	Flt4	FMS-like tyrosine kinase 4	11	49500506	49543566	GRCm39	+	Subterm Process	sprouting angiogenesis (angiogenesis)	3
protein coding gene	MGI:2384974	Flvcr2	feline leukemia virus subgroup C cellular receptor 2	12	85793313	85860359	GRCm39	+	Subterm Process	sprouting angiogenesis (angiogenesis)	3
protein coding gene	MGI:1347481	Foxc2	forkhead box C2	8	121842910	121845634	GRCm39	+	Subterm Process	positive regulation of cell migration involved in sprouting angiogenesis (angiogenesis)	3
protein coding gene	MGI:1926805	Foxj2	forkhead box J2	6	122797143	122822325	GRCm39	+	Subterm Process	negative regulation of angiogenesis (angiogenesis)	3
protein coding gene	MGI:1891915	Foxo4	forkhead box O4	X	100298134	100304479	GRCm39	+	Subterm Process	negative regulation of angiogenesis (angiogenesis)	3
protein coding gene	MGI:109375	Fut1	fucosyltransferase 1	7	45266862	45270483	GRCm39	+	Subterm Process	positive regulation of sprouting angiogenesis (angiogenesis)	3
protein coding gene	MGI:95602	Fyn	Fyn proto-oncogene	10	39245735	39441377	GRCm39	+	Subterm Process	negative regulation of angiogenesis (angiogenesis)	3
protein coding gene	MGI:107799	Gadd45a	growth arrest and DNA-damage-inducible 45 alpha	6	67012080	67014391	GRCm39	-	Subterm Process	negative regulation of angiogenesis (angiogenesis)	3
protein coding gene	MGI:95664	Gata4	GATA binding protein 4	14	63436371	63509141	GRCm39	-	Subterm Process	positive regulation of angiogenesis (angiogenesis)	3
protein coding gene	MGI:107516	Gata6	GATA binding protein 6	18	11052510	11085636	GRCm39	+	Subterm Process	positive regulation of angiogenesis (angiogenesis)	3
protein coding gene	MGI:95668	Gbx2	gastrulation brain homeobox 2	1	89855684	89858898	GRCm39	-	Subterm Process	branching involved in blood vessel morphogenesis (angiogenesis)	3
protein coding gene	MGI:1930008	Ghrl	ghrelin	6	113693080	113696841	GRCm39	-	Subterm Process	positive regulation of sprouting angiogenesis (angiogenesis)	3
protein coding gene	MGI:2441906	Ghsr	growth hormone secretagogue receptor	3	27425500	27432159	GRCm39	+	Subterm Process	positive regulation of sprouting angiogenesis (angiogenesis)	3
protein coding gene	MGI:106604	Gpld1	glycosylphosphatidylinositol specific phospholipase D1	13	25127135	25175919	GRCm39	+	Subterm Process	cell migration involved in sprouting angiogenesis (angiogenesis)	3
protein coding gene	MGI:95832	Grn	granulin	11	102321333	102327635	GRCm39	+	Subterm Process	positive regulation of angiogenesis (angiogenesis)	3
protein coding gene	MGI:1202722	Gtf2i	general transcription factor II I	5	134266688	134343614	GRCm39	-	Subterm Process	negative regulation of angiogenesis (angiogenesis)	3
protein coding gene	MGI:95915	H2-M3	histocompatibility 2, M region locus 3	17	37581111	37585375	GRCm39	+	Subterm Process	negative regulation of angiogenesis (angiogenesis)	3
protein coding gene	MGI:96031	Hc	hemolytic complement	2	34873343	34951450	GRCm39	-	Subterm Process	positive regulation of angiogenesis (angiogenesis)	3
protein coding gene	MGI:1333784	Hdac5	histone deacetylase 5	11	102085244	102120968	GRCm39	-	Subterm Process	negative regulation of cell migration involved in sprouting angiogenesis (angiogenesis)	3
protein coding gene	MGI:1891835	Hdac7	histone deacetylase 7	15	97690545	97742383	GRCm39	-	Subterm Process	positive regulation of cell migration involved in sprouting angiogenesis (angiogenesis)	3
protein coding gene	MGI:1931221	Hdac9	histone deacetylase 9	12	34097579	34967094	GRCm39	-	Subterm Process	positive regulation of cell migration involved in sprouting angiogenesis (angiogenesis)	3
protein coding gene	MGI:96079	Hgf	hepatocyte growth factor	5	16758493	16825150	GRCm39	+	Subterm Process	positive regulation of angiogenesis (angiogenesis)	3
protein coding gene	MGI:104681	Hgs	HGF-regulated tyrosine kinase substrate	11	120358461	120374805	GRCm39	+	Subterm Process	negative regulation of angiogenesis (angiogenesis)	3
protein coding gene	MGI:96086	Hhex	hematopoietically expressed homeobox	19	37423289	37429179	GRCm39	+	Subterm Process	negative regulation of angiogenesis (angiogenesis)	3
protein coding gene	MGI:1341847	Hhip	Hedgehog-interacting protein	8	80692480	80784635	GRCm39	-	Subterm Process	negative regulation of angiogenesis (angiogenesis)	3
protein coding gene	MGI:1314872	Hipk2	homeodomain interacting protein kinase 2	6	38671325	38853099	GRCm39	-	Subterm Process	positive regulation of angiogenesis (angiogenesis)	3
protein coding gene	MGI:1315197	Hk2	hexokinase 2	6	82702006	82751435	GRCm39	-	Subterm Process	positive regulation of angiogenesis (angiogenesis)	3
protein coding gene	MGI:101761	Hmga2	high mobility group AT-hook 2	10	120197180	120312374	GRCm39	-	Subterm Process	positive regulation of angiogenesis (angiogenesis)	3
protein coding gene	MGI:96113	Hmgb1	high mobility group box 1	5	148983512	148989867	GRCm39	-	Subterm Process	positive regulation of sprouting angiogenesis (angiogenesis)	3
protein coding gene	MGI:96177	Hoxa5	homeobox A5	6	52178768	52181437	GRCm39	-	Subterm Process	negative regulation of angiogenesis (angiogenesis)	3
protein coding gene	MGI:96240	Hspb1	heat shock protein 1	5	135916773	135918417	GRCm39	+	Subterm Process	positive regulation of angiogenesis (angiogenesis)	3
protein coding gene	MGI:2685325	Hspb6	heat shock protein, alpha-crystallin-related, B6	7	30251961	30254868	GRCm39	+	Subterm Process	positive regulation of angiogenesis (angiogenesis)	3
protein coding gene	MGI:96298	Hyal1	hyaluronoglucosaminidase 1	9	107454149	107458898	GRCm39	+	Subterm Process	positive regulation of angiogenesis (angiogenesis)	3
protein coding gene	MGI:96396	Id1	inhibitor of DNA binding 1, HLH protein	2	152578171	152579330	GRCm39	+	Subterm Process	regulation of angiogenesis (angiogenesis)	3
protein coding gene	MGI:96434	Igf2	insulin-like growth factor 2	7	142204503	142220553	GRCm39	-	Subterm Process	positive regulation of angiogenesis (angiogenesis)	3
protein coding gene	MGI:96533	Ihh	Indian hedgehog	1	74984474	74990831	GRCm39	-	Subterm Process	branching involved in blood vessel morphogenesis (angiogenesis)	3
protein coding gene	MGI:96542	Il1a	interleukin 1 alpha	2	129141530	129151892	GRCm39	-	Subterm Process	positive regulation of angiogenesis (angiogenesis)	3
protein coding gene	MGI:96543	Il1b	interleukin 1 beta	2	129206490	129213059	GRCm39	-	Subterm Process	positive regulation of angiogenesis (angiogenesis)	3
protein coding gene	MGI:96537	Il10	interleukin 10	1	130947582	130952711	GRCm39	+	Subterm Process	positive regulation of sprouting angiogenesis (angiogenesis)	3
protein coding gene	MGI:96539	Il12a	interleukin 12a	3	68597977	68605880	GRCm39	+	Subterm Process	negative regulation of blood vessel endothelial cell proliferation involved in sprouting angiogenesis (angiogenesis)	3
protein coding gene	MGI:96540	Il12b	interleukin 12b	11	44290890	44304860	GRCm39	+	Subterm Process	negative regulation of blood vessel endothelial cell proliferation involved in sprouting angiogenesis (angiogenesis)	3
protein coding gene	MGI:2676631	Il17f	interleukin 17F	1	20847370	20855498	GRCm39	-	Subterm Process	negative regulation of angiogenesis (angiogenesis)	3
protein coding gene	MGI:101791	Isl1	ISL1 transcription factor, LIM/homeodomain	13	116434817	116446225	GRCm39	-	Subterm Process	positive regulation of angiogenesis (angiogenesis)	3
protein coding gene	MGI:96609	Itgax	integrin alpha X	7	127728719	127749829	GRCm39	+	Subterm Process	positive regulation of angiogenesis (angiogenesis)	3
protein coding gene	MGI:96610	Itgb1	integrin beta 1 (fibronectin receptor beta)	8	129412135	129459681	GRCm39	+	Subterm Process	positive regulation of angiogenesis (angiogenesis)	3
protein coding gene	MGI:1306802	Itgb1bp1	integrin beta 1 binding protein 1	12	21317247	21336285	GRCm39	-	Subterm Process	blood vessel endothelial cell proliferation involved in sprouting angiogenesis (angiogenesis)	3
protein coding gene	MGI:96611	Itgb2	integrin beta 2	10	77366164	77401542	GRCm39	+	Subterm Process	positive regulation of angiogenesis (angiogenesis)	3
protein coding gene	MGI:1277979	Itgb2l	integrin beta 2-like	16	96223488	96244819	GRCm39	-	Subterm Process	positive regulation of angiogenesis (angiogenesis)	3
protein coding gene	MGI:96612	Itgb3	integrin beta 3	11	104498826	104561302	GRCm39	+	Subterm Process	positive regulation of angiogenesis (angiogenesis)	3
protein coding gene	MGI:1338035	Itgb8	integrin beta 8	12	119121757	119202537	GRCm39	-	Subterm Process	positive regulation of angiogenesis (angiogenesis)	3
protein coding gene	MGI:96628	Jak1	Janus kinase 1	4	101009564	101122479	GRCm39	-	Subterm Process	positive regulation of sprouting angiogenesis (angiogenesis)	3
protein coding gene	MGI:2685174	Jcad	junctional cadherin 5 associated	18	4634878	4682869	GRCm39	+	Subterm Process	positive regulation of blood vessel endothelial cell proliferation involved in sprouting angiogenesis (angiogenesis)	3
protein coding gene	MGI:1858910	Jmjd6	jumonji domain containing 6	11	116728258	116734275	GRCm39	-	Subterm Process	sprouting angiogenesis (angiogenesis)	3
protein coding gene	MGI:1919356	Jmjd8	jumonji domain containing 8	17	26048017	26050817	GRCm39	+	Subterm Process	positive regulation of sprouting angiogenesis (angiogenesis)	3
protein coding gene	MGI:96650	Jup	junction plakoglobin	11	100259784	100288589	GRCm39	-	Subterm Process	positive regulation of angiogenesis (angiogenesis)	3
protein coding gene	MGI:1342772	Klf2	Kruppel-like transcription factor 2 (lung)	8	73072906	73075498	GRCm39	+	Subterm Process	negative regulation of sprouting angiogenesis (angiogenesis)	3
protein coding gene	MGI:1342287	Klf4	Kruppel-like transcription factor 4 (gut)	4	55527143	55532466	GRCm39	-	Subterm Process	negative regulation of angiogenesis (angiogenesis)	3
protein coding gene	MGI:96770	Lef1	lymphoid enhancer binding factor 1	3	130904120	131018005	GRCm39	+	Subterm Process	sprouting angiogenesis (angiogenesis)	3
protein coding gene	MGI:96778	Lgals3	lectin, galactose binding, soluble 3	14	47611317	47623624	GRCm39	+	Subterm Process	positive regulation of angiogenesis (angiogenesis)	3
protein coding gene	MGI:96787	Lif	leukemia inhibitory factor	11	4207587	4222514	GRCm39	+	Subterm Process	negative regulation of angiogenesis (angiogenesis)	3
protein coding gene	MGI:2137913	Loxl2	lysyl oxidase-like 2	14	69846517	69933283	GRCm39	+	Subterm Process	sprouting angiogenesis (angiogenesis)	3
protein coding gene	MGI:1924155	Lrg1	leucine-rich alpha-2-glycoprotein 1	17	56426678	56428946	GRCm39	-	Subterm Process	positive regulation of angiogenesis (angiogenesis)	3
protein coding gene	MGI:5579435	Lrrc78	leucine rich repeat containing 78	9	96368054	96407317	GRCm39	-	Subterm Process	regulation of angiogenesis (angiogenesis)	3
protein coding gene	MGI:1346345	Map2k5	mitogen-activated protein kinase kinase 5	9	63071050	63285184	GRCm39	-	Subterm Process	negative regulation of cell migration involved in sprouting angiogenesis (angiogenesis)	3
protein coding gene	MGI:1346874	Map3k3	mitogen-activated protein kinase kinase kinase 3	11	105975439	106046272	GRCm39	+	Subterm Process	positive regulation of cell migration involved in sprouting angiogenesis (angiogenesis)	3
protein coding gene	MGI:1346347	Mapk7	mitogen-activated protein kinase 7	11	61379638	61385101	GRCm39	-	Subterm Process	regulation of angiogenesis (angiogenesis)	3
protein coding gene	MGI:96949	Mdk	midkine	2	91760149	91762348	GRCm39	-	Subterm Process	positive regulation of blood vessel branching (angiogenesis)	3
protein coding gene	MGI:99918	Mecp2	methyl CpG binding protein 2	X	73070198	73129296	GRCm39	-	Subterm Process	negative regulation of angiogenesis (angiogenesis)	3
protein coding gene	MGI:2443183	Mia3	MIA SH3 domain ER export factor 3	1	183107682	183150894	GRCm39	-	Subterm Process	cell migration involved in sprouting angiogenesis (angiogenesis)	3
miRNA gene	MGI:2676897	Mir23a	microRNA 23a	8	84935147	84935221	GRCm39	+	Subterm Process	positive regulation of angiogenesis (angiogenesis)	3
miRNA gene	MGI:2676898	Mir23b	microRNA 23b	13	63448298	63448371	GRCm39	+	Subterm Process	positive regulation of angiogenesis (angiogenesis)	3
miRNA gene	MGI:2676899	Mir24-1	microRNA 24-1	13	63449022	63449089	GRCm39	+	Subterm Process	positive regulation of angiogenesis (angiogenesis)	3
miRNA gene	MGI:3618755	Mir24-2	microRNA 24-2	8	84935444	84935550	GRCm39	+	Subterm Process	positive regulation of angiogenesis (angiogenesis)	3
miRNA gene	MGI:2676902	Mir27a	microRNA 27a	8	84935301	84935387	GRCm39	+	Subterm Process	positive regulation of angiogenesis (angiogenesis)	3
miRNA gene	MGI:2676903	Mir27b	microRNA 27b	13	63448526	63448598	GRCm39	+	Subterm Process	positive regulation of angiogenesis (angiogenesis)	3
miRNA gene	MGI:3619341	Mir329	microRNA 329	12	109679915	109680011	GRCm39	+	Subterm Process	negative regulation of angiogenesis (angiogenesis)	3
protein coding gene	MGI:97011	Mmp9	matrix metallopeptidase 9	2	164782700	164797770	GRCm39	+	Subterm Process	positive regulation of angiogenesis (angiogenesis)	3
protein coding gene	MGI:1918195	Mmrn1	multimerin 1	6	60921301	60966362	GRCm39	+	Subterm Process	negative regulation of cell migration involved in sprouting angiogenesis (angiogenesis)	3
protein coding gene	MGI:2385618	Mmrn2	multimerin 2	14	34097461	34126244	GRCm39	+	Subterm Process	negative regulation of blood vessel endothelial cell proliferation involved in sprouting angiogenesis (angiogenesis)	3
protein coding gene	MGI:1914404	Mtdh	metadherin	15	34082613	34143683	GRCm39	+	Subterm Process	positive regulation of angiogenesis (angiogenesis)	3
protein coding gene	MGI:2180167	Naxe	NAD(P)HX epimerase	3	87963827	87965802	GRCm39	-	Subterm Process	negative regulation of angiogenesis (angiogenesis)	3
protein coding gene	MGI:103296	Nfatc3	nuclear factor of activated T cells, cytoplasmic, calcineurin dependent 3	8	106785472	106857169	GRCm39	+	Subterm Process	branching involved in blood vessel morphogenesis (angiogenesis)	3
protein coding gene	MGI:1920431	Nfatc4	nuclear factor of activated T cells, cytoplasmic, calcineurin dependent 4	14	56062252	56071400	GRCm39	+	Subterm Process	branching involved in blood vessel morphogenesis (angiogenesis)	3
protein coding gene	MGI:108420	Nfe2l2	nuclear factor, erythroid derived 2, like 2	2	75505857	75534985	GRCm39	-	Subterm Process	positive regulation of angiogenesis (angiogenesis)	3
protein coding gene	MGI:97323	Ngfr	nerve growth factor receptor (TNFR superfamily, member 16)	11	95459644	95478524	GRCm39	-	Subterm Process	negative regulation of angiogenesis (angiogenesis)	3
protein coding gene	MGI:105983	Ngp	neutrophilic granule protein	9	110248876	110252080	GRCm39	+	Subterm Process	negative regulation of angiogenesis (angiogenesis)	3
protein coding gene	MGI:97359	Nodal	nodal growth differentiation factor	10	61253751	61261117	GRCm39	+	Subterm Process	positive regulation of angiogenesis (angiogenesis)	3
protein coding gene	MGI:97363	Notch1	notch 1	2	26347914	26393834	GRCm39	-	Subterm Process	sprouting angiogenesis (angiogenesis)	3
protein coding gene	MGI:97364	Notch2	notch 2	3	97920854	98057683	GRCm39	+	Subterm Process	glomerular capillary formation (angiogenesis)	3
protein coding gene	MGI:99460	Notch3	notch 3	17	32339794	32385826	GRCm39	-	Subterm Process	glomerular capillary formation (angiogenesis)	3
protein coding gene	MGI:107471	Notch4	notch 4	17	34783242	34807477	GRCm39	+	Subterm Process	positive regulation of angiogenesis (angiogenesis)	3
protein coding gene	MGI:97372	Npr2	natriuretic peptide receptor 2	4	43631935	43651244	GRCm39	+	Subterm Process	vascular wound healing (angiogenesis)	3
protein coding gene	MGI:1352454	Nr4a1	nuclear receptor subfamily 4, group A, member 1	15	101152150	101172676	GRCm39	+	Subterm Process	cell migration involved in sprouting angiogenesis (angiogenesis)	3
protein coding gene	MGI:1914372	Nrarp	Notch-regulated ankyrin repeat protein	2	25070770	25073351	GRCm39	+	Subterm Process	blood vessel endothelial cell proliferation involved in sprouting angiogenesis (angiogenesis)	3
protein coding gene	MGI:97376	Nras	neuroblastoma ras oncogene	3	102965643	102975230	GRCm39	+	Subterm Process	positive regulation of angiogenesis (angiogenesis)	3
protein coding gene	MGI:97383	Ntrk1	neurotrophic tyrosine kinase, receptor, type 1	3	87685551	87702469	GRCm39	-	Subterm Process	positive regulation of angiogenesis (angiogenesis)	3
protein coding gene	MGI:3577015	Otulin	OTU deubiquitinase with linear linkage specificity	15	27606005	27630793	GRCm39	-	Subterm Process	sprouting angiogenesis (angiogenesis)	3
protein coding gene	MGI:1917834	Pak4	p21 (RAC1) activated kinase 4	7	28258244	28297609	GRCm39	-	Subterm Process	positive regulation of angiogenesis (angiogenesis)	3
protein coding gene	MGI:1931144	Parva	parvin, alpha	7	112027102	112190899	GRCm39	+	Subterm Process	sprouting angiogenesis (angiogenesis)	3
protein coding gene	MGI:97530	Pdgfra	platelet derived growth factor receptor, alpha polypeptide	5	75312953	75358876	GRCm39	+	Subterm Process	metanephric glomerular capillary formation (angiogenesis)	3
protein coding gene	MGI:1338068	Pdpk1	3-phosphoinositide dependent protein kinase 1	17	24292654	24369898	GRCm39	-	Subterm Process	positive regulation of sprouting angiogenesis (angiogenesis)	3
protein coding gene	MGI:1888711	Pf4	platelet factor 4	5	90920362	90921242	GRCm39	+	Subterm Process	negative regulation of angiogenesis (angiogenesis)	3
protein coding gene	MGI:97555	Pgk1	phosphoglycerate kinase 1	X	105230706	105247305	GRCm39	+	Subterm Process	negative regulation of angiogenesis (angiogenesis)	3
protein coding gene	MGI:1203729	Pik3c2a	phosphatidylinositol-4-phosphate 3-kinase catalytic subunit type 2 alpha	7	115936500	116042684	GRCm39	-	Subterm Process	positive regulation of cell migration involved in sprouting angiogenesis (angiogenesis)	3
protein coding gene	MGI:1098211	Pik3cd	phosphatidylinositol-4,5-bisphosphate 3-kinase catalytic subunit delta	4	149733625	149787023	GRCm39	-	Subterm Process	positive regulation of angiogenesis (angiogenesis)	3
protein coding gene	MGI:1098772	Pik3r2	phosphoinositide-3-kinase regulatory subunit 2	8	71220820	71229356	GRCm39	-	Subterm Process	negative regulation of cell migration involved in sprouting angiogenesis (angiogenesis)	3
protein coding gene	MGI:109277	Pik3r3	phosphoinositide-3-kinase regulatory subunit 3	4	116078815	116160253	GRCm39	+	Subterm Process	cell migration involved in sprouting angiogenesis (angiogenesis)	3
protein coding gene	MGI:109340	Pitx2	paired-like homeodomain transcription factor 2	3	128993527	129013240	GRCm39	+	Subterm Process	branching involved in blood vessel morphogenesis (angiogenesis)	3
protein coding gene	MGI:97591	Pkm	pyruvate kinase, muscle	9	59563859	59586655	GRCm39	+	Subterm Process	positive regulation of sprouting angiogenesis (angiogenesis)	3
protein coding gene	MGI:97615	Plcg1	phospholipase C, gamma 1	2	160573230	160617680	GRCm39	+	Subterm Process	positive regulation of angiogenesis (angiogenesis)	3
protein coding gene	MGI:97620	Plg	plasminogen	17	12597496	12638271	GRCm39	+	Subterm Process	negative regulation of angiogenesis (angiogenesis)	3
protein coding gene	MGI:1099790	Plk2	polo like kinase 2	13	110531580	110537378	GRCm39	+	Subterm Process	negative regulation of angiogenesis (angiogenesis)	3
protein coding gene	MGI:104662	Pml	promyelocytic leukemia	9	58125359	58157069	GRCm39	-	Subterm Process	negative regulation of angiogenesis (angiogenesis)	3
protein coding gene	MGI:97747	Pparg	peroxisome proliferator activated receptor gamma	6	115337912	115467360	GRCm39	+	Subterm Process	negative regulation of angiogenesis (angiogenesis)	3
protein coding gene	MGI:1927072	Ppp1r15a	protein phosphatase 1, regulatory subunit 15A	7	45172341	45175692	GRCm39	-	Subterm Process	regulation of angiogenesis (angiogenesis)	3
protein coding gene	MGI:2151841	Ppp1r16b	protein phosphatase 1, regulatory subunit 16B	2	158508653	158608254	GRCm39	+	Subterm Process	positive regulation of blood vessel endothelial cell proliferation involved in sprouting angiogenesis (angiogenesis)	3
protein coding gene	MGI:107172	Ppp3r1	protein phosphatase 3, regulatory subunit B, alpha isoform (calcineurin B, type I)	11	17109298	17150380	GRCm39	+	Subterm Process	branching involved in blood vessel morphogenesis (angiogenesis)	3
protein coding gene	MGI:97596	Prkcb	protein kinase C, beta	7	121888327	122233625	GRCm39	+	Subterm Process	positive regulation of angiogenesis (angiogenesis)	3
protein coding gene	MGI:97618	Prl2c2	prolactin family 2, subfamily c, member 2	13	13170710	13179968	GRCm39	-	Subterm Process	positive regulation of angiogenesis (angiogenesis)	3
protein coding gene	MGI:97619	Prl7d1	prolactin family 7, subfamily d, member 1	13	27892981	27900720	GRCm39	-	Subterm Process	negative regulation of angiogenesis (angiogenesis)	3
protein coding gene	MGI:1097156	Ptgis	prostaglandin I2 (prostacyclin) synthase	2	167033725	167082524	GRCm39	-	Subterm Process	positive regulation of angiogenesis (angiogenesis)	3
protein coding gene	MGI:97804	Ptn	pleiotrophin	6	36691863	36787114	GRCm39	-	Subterm Process	negative regulation of angiogenesis (angiogenesis)	3
protein coding gene	MGI:96055	Ptpn6	protein tyrosine phosphatase, non-receptor type 6	6	124697670	124715672	GRCm39	-	Subterm Process	negative regulation of angiogenesis (angiogenesis)	3
protein coding gene	MGI:102694	Ptprm	protein tyrosine phosphatase receptor type M	17	66973942	67661452	GRCm39	-	Subterm Process	negative regulation of angiogenesis (angiogenesis)	3
protein coding gene	MGI:108295	Pxn	paxillin	5	115644735	115694046	GRCm39	+	Subterm Process	positive regulation of angiogenesis (angiogenesis)	3
protein coding gene	MGI:97837	Qki	quaking, KH domain containing RNA binding	17	10425480	10538706	GRCm39	-	Subterm Process	negative regulation of angiogenesis (angiogenesis)	3
protein coding gene	MGI:2443205	Rbm15	RNA binding motif protein 15	3	107232737	107240989	GRCm39	-	Subterm Process	branching involved in blood vessel morphogenesis (angiogenesis)	3
protein coding gene	MGI:1855698	Reck	reversion-inducing-cysteine-rich protein with kazal motifs	4	43875530	43944806	GRCm39	+	Subterm Process	regulation of angiogenesis (angiogenesis)	3
protein coding gene	MGI:103290	Rela	v-rel reticuloendotheliosis viral oncogene homolog A (avian)	19	5687511	5698158	GRCm39	+	Subterm Process	negative regulation of angiogenesis (angiogenesis)	3
protein coding gene	MGI:1913464	Rgcc	regulator of cell cycle	14	79526190	79539075	GRCm39	-	Subterm Process	negative regulation of angiogenesis (angiogenesis)	3
protein coding gene	MGI:1096342	Rhoa	ras homolog family member A	9	108183359	108215142	GRCm39	+	Subterm Process	negative regulation of cell migration involved in sprouting angiogenesis (angiogenesis)	3
protein coding gene	MGI:1195456	Rnh1	ribonuclease/angiogenin inhibitor 1	7	140740239	140752764	GRCm39	-	Subterm Process	regulation of angiogenesis (angiogenesis)	3
protein coding gene	MGI:1274781	Robo1	roundabout guidance receptor 1	16	72105194	72842983	GRCm39	+	Subterm Process	cell migration involved in sprouting angiogenesis (angiogenesis)	3
protein coding gene	MGI:107927	Rock1	Rho-associated coiled-coil containing protein kinase 1	18	10064401	10182045	GRCm39	-	Subterm Process	negative regulation of angiogenesis (angiogenesis)	3
protein coding gene	MGI:107926	Rock2	Rho-associated coiled-coil containing protein kinase 2	12	16944896	17037824	GRCm39	+	Subterm Process	negative regulation of angiogenesis (angiogenesis)	3
protein coding gene	MGI:98179	Rras	related RAS viral (r-ras) oncogene	7	44667385	44671071	GRCm39	+	Subterm Process	positive regulation of angiogenesis (angiogenesis)	3
protein coding gene	MGI:99852	Runx1	runt related transcription factor 1	16	92398354	92622962	GRCm39	-	Subterm Process	positive regulation of angiogenesis (angiogenesis)	3
protein coding gene	MGI:5141963	S2bpcox16	synaptojanin 2 binding protein Cox16 readthrough	12	81405634	81579679	GRCm39	-	Subterm Process	negative regulation of angiogenesis (angiogenesis)	3
protein coding gene	MGI:1338917	S100a1	S100 calcium binding protein A1	3	90418341	90421637	GRCm39	-	Subterm Process	positive regulation of sprouting angiogenesis (angiogenesis)	3
protein coding gene	MGI:102809	Sars1	seryl-tRNA synthetase 1	3	108332181	108352525	GRCm39	-	Subterm Process	negative regulation of angiogenesis (angiogenesis)	3
protein coding gene	MGI:1917347	Sash1	SAM and SH3 domain containing 1	10	8597983	8761814	GRCm39	-	Subterm Process	positive regulation of angiogenesis (angiogenesis)	3
protein coding gene	MGI:1928893	Sec1	secretory blood group 1	7	45327110	45343825	GRCm39	-	Subterm Process	positive regulation of sprouting angiogenesis (angiogenesis)	3
protein coding gene	MGI:1340034	Sema3e	sema domain, immunoglobulin domain (Ig), short basic domain, secreted, (semaphorin) 3E	5	14075290	14306703	GRCm39	+	Subterm Process	negative regulation of angiogenesis (angiogenesis)	3
protein coding gene	MGI:107556	Sema5a	sema domain, seven thrombospondin repeats (type 1 and type 1-like), transmembrane domain (TM) and short cytoplasmic domain, (semaphorin) 5A	15	32244959	32696487	GRCm39	+	Subterm Process	positive regulation of angiogenesis (angiogenesis)	3
protein coding gene	MGI:1203727	Sema6a	sema domain, transmembrane domain (TM), and cytoplasmic domain, (semaphorin) 6A	18	47378321	47504267	GRCm39	-	Subterm Process	negative regulation of angiogenesis (angiogenesis)	3
protein coding gene	MGI:108080	Serpinf1	serine (or cysteine) peptidase inhibitor, clade F, member 1	11	75300855	75313449	GRCm39	-	Subterm Process	negative regulation of angiogenesis (angiogenesis)	3
protein coding gene	MGI:108078	Sfrp2	secreted frizzled-related protein 2	3	83673628	83681621	GRCm39	+	Subterm Process	positive regulation of angiogenesis (angiogenesis)	3
protein coding gene	MGI:893598	Sh2b3	SH2B adaptor protein 3	5	121953551	121975709	GRCm39	-	Subterm Process	negative regulation of sprouting angiogenesis (angiogenesis)	3
protein coding gene	MGI:1354161	Sirt6	sirtuin 6	10	81457621	81463631	GRCm39	-	Subterm Process	positive regulation of blood vessel branching (angiogenesis)	3
protein coding gene	MGI:101924	Slc12a2	solute carrier family 12, member 2	18	58011750	58079893	GRCm39	+	Subterm Process	negative regulation of vascular wound healing (angiogenesis)	3
protein coding gene	MGI:2139274	Slc39a12	solute carrier family 39 (zinc transporter), member 12	2	14393127	14499788	GRCm39	+	Subterm Process	positive regulation of sprouting angiogenesis (angiogenesis)	3
protein coding gene	MGI:1315205	Slit2	slit guidance ligand 2	5	48140480	48465075	GRCm39	+	Subterm Process	cell migration involved in sprouting angiogenesis (angiogenesis)	3
protein coding gene	MGI:109452	Smad1	SMAD family member 1	8	80065024	80126057	GRCm39	-	Subterm Process	positive regulation of sprouting angiogenesis (angiogenesis)	3
protein coding gene	MGI:1929881	Smoc2	SPARC related modular calcium binding 2	17	14499768	14625052	GRCm39	+	Subterm Process	positive regulation of angiogenesis (angiogenesis)	3
protein coding gene	MGI:98372	Sp1	trans-acting transcription factor 1	15	102314751	102344839	GRCm39	+	Subterm Process	positive regulation of angiogenesis (angiogenesis)	3
protein coding gene	MGI:109561	Sp100	nuclear antigen Sp100	1	85577709	85637719	GRCm39	+	Subterm Process	regulation of angiogenesis (angiogenesis)	3
protein coding gene	MGI:98373	Sparc	secreted acidic cysteine rich glycoprotein	11	55284985	55310906	GRCm39	-	Subterm Process	negative regulation of angiogenesis (angiogenesis)	3
protein coding gene	MGI:1316649	Sphk1	sphingosine kinase 1	11	116421751	116427501	GRCm39	+	Subterm Process	positive regulation of angiogenesis (angiogenesis)	3
protein coding gene	MGI:2150016	Spred1	sprouty protein with EVH-1 domain 1, related sequence	2	116951855	117012760	GRCm39	+	Subterm Process	negative regulation of angiogenesis (angiogenesis)	3
protein coding gene	MGI:1345138	Spry2	sprouty RTK signaling antagonist 2	14	106129381	106134253	GRCm39	-	Subterm Process	negative regulation of angiogenesis (angiogenesis)	3
protein coding gene	MGI:106658	Srf	serum response factor	17	46859255	46867101	GRCm39	-	Subterm Process	cell migration involved in sprouting angiogenesis (angiogenesis)	3
protein coding gene	MGI:2178742	Stab1	stabilin 1	14	30860970	30890598	GRCm39	-	Subterm Process	negative regulation of angiogenesis (angiogenesis)	3
protein coding gene	MGI:2385331	Stard13	StAR related lipid transfer domain containing 13	5	150960975	151157301	GRCm39	-	Subterm Process	negative regulation of sprouting angiogenesis (angiogenesis)	3
protein coding gene	MGI:103063	Stat1	signal transducer and activator of transcription 1	1	52158599	52201024	GRCm39	+	Subterm Process	negative regulation of angiogenesis (angiogenesis)	3
protein coding gene	MGI:103038	Stat3	signal transducer and activator of transcription 3	11	100777632	100830447	GRCm39	-	Subterm Process	positive regulation of angiogenesis (angiogenesis)	3
protein coding gene	MGI:107476	Stim1	stromal interaction molecule 1	7	101917013	102086526	GRCm39	+	Subterm Process	positive regulation of angiogenesis (angiogenesis)	3
protein coding gene	MGI:1929004	Stk4	serine/threonine kinase 4	2	163916033	163997444	GRCm39	+	Subterm Process	branching involved in blood vessel morphogenesis (angiogenesis)	3
protein coding gene	MGI:2138563	Sulf1	sulfatase 1	1	12762501	12931416	GRCm39	+	Subterm Process	negative regulation of angiogenesis (angiogenesis)	3
protein coding gene	MGI:1344347	Synj2bp	synaptojanin 2 binding protein	12	81544715	81579685	GRCm39	-	Subterm Process	negative regulation of angiogenesis (angiogenesis)	3
protein coding gene	MGI:2146182	Tafa5	TAFA chemokine like family member 5	15	87428500	87643565	GRCm39	+	Subterm Process	negative regulation of vascular wound healing (angiogenesis)	3
protein coding gene	MGI:1888496	Tbx20	T-box 20	9	24632108	24685580	GRCm39	-	Subterm Process	branching involved in blood vessel morphogenesis (angiogenesis)	3
protein coding gene	MGI:98496	Tbxa2r	thromboxane A2 receptor	10	81164565	81171006	GRCm39	+	Subterm Process	positive regulation of angiogenesis (angiogenesis)	3
protein coding gene	MGI:98506	Tcf4	transcription factor 4	18	69476500	69821038	GRCm39	+	Subterm Process	negative regulation of angiogenesis (angiogenesis)	3
protein coding gene	MGI:1202715	Tcf21	transcription factor 21	10	22693162	22696042	GRCm39	-	Subterm Process	metanephric glomerular capillary formation (angiogenesis)	3
protein coding gene	MGI:1202709	Tert	telomerase reverse transcriptase	13	73775030	73797962	GRCm39	+	Subterm Process	positive regulation of angiogenesis (angiogenesis)	3
protein coding gene	MGI:98725	Tgfb1	transforming growth factor, beta 1	7	25386427	25404502	GRCm39	+	Subterm Process	sprouting angiogenesis (angiogenesis)	3
protein coding gene	MGI:98726	Tgfb2	transforming growth factor, beta 2	1	186354989	186438186	GRCm39	-	Subterm Process	negative regulation of angiogenesis (angiogenesis)	3
protein coding gene	MGI:98729	Tgfbr2	transforming growth factor, beta receptor II	9	115916763	116004431	GRCm39	-	Subterm Process	positive regulation of angiogenesis (angiogenesis)	3
protein coding gene	MGI:104637	Tgfbr3	transforming growth factor, beta receptor III	5	107254436	107437495	GRCm39	-	Subterm Process	positive regulation of cell migration involved in sprouting angiogenesis (angiogenesis)	3
protein coding gene	MGI:98731	Tgm2	transglutaminase 2, C polypeptide	2	157958325	157988312	GRCm39	-	Subterm Process	positive regulation of sprouting angiogenesis (angiogenesis)	3
protein coding gene	MGI:98738	Thbs2	thrombospondin 2	17	14885762	14914497	GRCm39	-	Subterm Process	negative regulation of angiogenesis (angiogenesis)	3
protein coding gene	MGI:1101779	Thbs4	thrombospondin 4	13	92888098	92931326	GRCm39	-	Subterm Process	negative regulation of angiogenesis (angiogenesis)	3
protein coding gene	MGI:98759	Tjp1	tight junction protein 1	7	64945913	65177529	GRCm39	-	Subterm Process	positive regulation of sprouting angiogenesis (angiogenesis)	3
protein coding gene	MGI:2156367	Tlr3	toll-like receptor 3	8	45848702	45864112	GRCm39	-	Subterm Process	positive regulation of angiogenesis (angiogenesis)	3
protein coding gene	MGI:104798	Tnf	tumor necrosis factor	17	35418357	35420983	GRCm39	-	Subterm Process	negative regulation of vascular wound healing (angiogenesis)	3
protein coding gene	MGI:1314884	Tnfrsf1a	tumor necrosis factor receptor superfamily, member 1a	6	125326686	125339446	GRCm39	+	Subterm Process	positive regulation of angiogenesis (angiogenesis)	3
protein coding gene	MGI:1929885	Tnmd	tenomodulin	X	132751757	132766326	GRCm39	+	Subterm Process	negative regulation of angiogenesis (angiogenesis)	3
protein coding gene	MGI:2665790	Tnn	tenascin N	1	159912599	159981150	GRCm39	-	Subterm Process	positive regulation of sprouting angiogenesis (angiogenesis)	3
protein coding gene	MGI:1917186	Tspan18	tetraspanin 18	2	93032105	93164850	GRCm39	-	Subterm Process	regulation of sprouting angiogenesis (angiogenesis)	3
protein coding gene	MGI:1346329	Uts2	urotensin 2	4	151081554	151086267	GRCm39	+	Subterm Process	positive regulation of angiogenesis (angiogenesis)	3
protein coding gene	MGI:2183450	Uts2r	urotensin 2 receptor	11	121051097	121052799	GRCm39	+	Subterm Process	positive regulation of angiogenesis (angiogenesis)	3
protein coding gene	MGI:2135272	Vangl2	VANGL planar cell polarity 2	1	171828527	171856011	GRCm39	-	Subterm Process	branching involved in blood vessel morphogenesis (angiogenesis)	3
protein coding gene	MGI:2444826	Vash2	vasohibin 2	1	190679843	190711493	GRCm39	-	Subterm Process	regulation of angiogenesis (angiogenesis)	3
protein coding gene	MGI:2444633	Vstm4	V-set and transmembrane domain containing 4	14	32578713	32661448	GRCm39	+	Subterm Process	sprouting angiogenesis (angiogenesis)	3
protein coding gene	MGI:1917810	Wars2	tryptophanyl tRNA synthetase 2 (mitochondrial)	3	99047423	99128546	GRCm39	+	Subterm Process	positive regulation of angiogenesis (angiogenesis)	3
protein coding gene	MGI:2442092	Wnk1	WNK lysine deficient protein kinase 1	6	119900930	120015633	GRCm39	-	Subterm Process	positive regulation of angiogenesis (angiogenesis)	3
protein coding gene	MGI:98958	Wnt5a	wingless-type MMTV integration site family, member 5A	14	28226707	28249405	GRCm39	+	Subterm Process	positive regulation of angiogenesis (angiogenesis)	3
protein coding gene	MGI:2681845	Yjefn3	YjeF N-terminal domain containing 3	8	70340438	70346633	GRCm39	-	Subterm Process	negative regulation of angiogenesis (angiogenesis)	3
