# Supplementary material for: Exploring the key target molecules of angiogenesis in diabetic cardiomyopathy based on bioinformatics analysis
Source: Front Endocrinol (Lausanne). 2025 Apr 17;16:1561142. doi: 10.3389/fendo.2025.1561142 (PMC12043471; doi:10.3389/fendo.2025.1561142)
Supplement: Supplementary file 1 [file DataSheet1.zip › Peer review only/DEGs/DM MICE DEGs4562.xlsx]

## Sheet: Sheet1
Symbol	Fold change	log2FC	P.Value	adj.P.Val	Regulation	DM(mean)	NC(mean)	DM1	DM2	DM3	Con1	Con2	Con3
0610009L18Rik	-1.64882	-0.721436	0.0434307	0.328646	down	2.40158	3.12302	2.24489	2.07039	2.88947	3.10434	2.97636	3.28836
0610040J01Rik	-1.15575	-0.20883	0.0353548	0.295155	down	1.29242	1.50125	1.18903	1.29866	1.38957	1.46989	1.58496	1.4489
1110004F10Rik	1.25709	0.330092	0.0170916	0.204246	up	4.18207	3.85197	4.13175	4.17871	4.23573	3.93074	3.94486	3.68032
1110019D14Rik	-1.48063	-0.566214	0.0411354	0.319166	down	0.806219	1.37243	0.536053	1.04264	0.83996	1.48543	1.54102	1.09085
1110059E24Rik	1.27158	0.346619	0.0104476	0.159048	up	1.99328	1.64666	1.96347	1.95977	2.05658	1.78241	1.64155	1.51602
1190005I06Rik	1.61995	0.695952	0.00414401	0.106223	up	1.50698	0.81103	1.42761	1.38405	1.70929	0.863938	0.918386	0.650765
1500002C15Rik	1.12967	0.175901	0.0218008	0.228844	up	0.501145	0.325244	0.422233	0.575312	0.505891	0.286881	0.31034	0.378512
1600012H06Rik	1.25373	0.326221	0.00444076	0.109206	up	2.42403	2.09781	2.35896	2.38957	2.52356	2.16672	2.08406	2.04264
1600014C10Rik	-1.58498	-0.664461	0.0039101	0.103232	down	2.77028	3.43474	2.53854	2.92029	2.852	3.50589	3.39369	3.40463
1600020E01Rik	1.51295	0.597363	0.00997185	0.155848	up	1.44232	0.844956	1.21412	1.41684	1.69599	0.863938	0.799087	0.871844
1700003E16Rik	-1.27741	-0.353221	0.00973654	0.154052	down	0.30568	0.658901	0.344828	0.333424	0.238787	0.555816	0.807355	0.613532
1700007L15Rik	1.52827	0.611898	0.0492942	0.351141	up	1.64695	1.03506	1.80323	1.18903	1.9486	0.978196	1.07039	1.05658
1700017B05Rik	1.50545	0.590192	0.0292272	0.267209	up	1.92739	1.3372	1.58496	2.24489	1.95233	1.32769	1.3505	1.33342
1700065D16Rik	1.03653	0.0517593	0.0286862	0.264567	up	0.0517593	0	0.0840643	0.0426443	0.0285692	0	0	0
1700088E04Rik	1.1981	0.260751	0.0309925	0.275184	up	0.39281	0.132059	0.367371	0.275007	0.536053	0.189034	0.15056	0.0565835
1700092C02Rik	1.20578	0.269971	0.0412391	0.319318	up	0.703857	0.433886	0.669027	0.847997	0.594549	0.485427	0.31034	0.505891
1700109K24Rik	1.1338	0.181171	0.00671429	0.131091	up	0.218182	0.0370104	0.201634	0.214125	0.238787	0.111031	0	0
1810009A15Rik	1.45515	0.541169	0.0149531	0.190462	up	2.53887	1.9977	2.40054	2.56071	2.65535	1.91839	2.23879	1.83592
1810034E14Rik	-1.39774	-0.483092	0.00811419	0.142129	down	1.50188	1.98497	1.29278	1.61353	1.59932	2.01792	1.92979	2.0072
1810044D09Rik	1.47009	0.555908	0.0165642	0.200465	up	2.43358	1.87767	2.28983	2.46989	2.54102	1.72247	1.76977	2.14078
2210406O10Rik	-1.0562	-0.0788855	0.010466	0.159146	down	0.00952305	0.0884085	0	0.0285692	0	0.0565835	0.0976108	0.111031
2210408F21Rik	-1.2267	-0.294778	0.0117415	0.168799	down	1.72957	2.02435	1.68257	1.64616	1.85997	2.01078	2.08406	1.9782
2310010J17Rik	1.36546	0.449391	0.0075938	0.139374	up	1.65291	1.20352	1.62761	1.5656	1.76553	1.19535	1.34483	1.07039
2310011J03Rik	1.22415	0.291782	0.0116561	0.168169	up	3.62406	3.33228	3.59335	3.5509	3.72792	3.36177	3.3978	3.23726
2310016G11Rik	-1.26993	-0.344747	0.0292706	0.267209	down	0.146435	0.491183	0.0840643	0.298658	0.0565835	0.333424	0.604071	0.536053
2310020H05Rik	-2.28582	-1.19271	0.0014077	0.0663515	down	0.0560428	1.24876	0.0840643	0.0840643	0	1.58496	1.08406	1.07724
2310022A10Rik	-1.20953	-0.274449	0.00109059	0.0603568	down	3.08174	3.35619	3.06867	3.09761	3.07895	3.35896	3.41684	3.29278
2310030G06Rik	1.45144	0.537485	0.00125986	0.0631671	up	1.37191	0.83442	1.31034	1.36177	1.44361	0.739848	0.956057	0.807355
2310039L15Rik	-1.35503	-0.438326	0.032204	0.281493	down	0.357095	0.79542	0.613532	0.124328	0.333424	0.85599	0.731183	0.799087
2410002F23Rik	1.84694	0.885136	0.0369484	0.301244	up	2.26975	1.38462	2.75489	1.71809	2.33628	1.37295	1.27501	1.50589
2410004B18Rik	-1.52423	-0.608079	0.00558165	0.120876	down	1.8645	2.47258	1.70929	1.7866	2.09761	2.40599	2.49825	2.51349
2410006H16Rik	2.08782	1.062	0.00946287	0.15285	up	4.20119	3.13919	4.57592	4.13914	3.8885	2.98368	3.0036	3.43029
2410022M11Rik	1.4253	0.51127	0.0122435	0.171541	up	1.54611	1.03484	1.32769	1.66448	1.64616	1.02148	1.15704	0.925999
2410137M14Rik	-1.60099	-0.678962	0.00568885	0.122078	down	0.126171	0.805132	0	0	0.378512	0.831877	0.887525	0.695994
2610020C07Rik	1.16732	0.223201	0.0437285	0.329538	up	0.298062	0.0748612	0.137504	0.400538	0.356144	0.0565835	0.0703893	0.0976108
2610524H06Rik	1.304	0.38294	0.0402388	0.314822	up	1.07166	0.688719	1.19535	0.895303	1.12433	0.722466	0.847997	0.495695
2810013P06Rik	1.39989	0.485317	0.0306509	0.27351	up	2.50483	2.01951	2.55582	2.42761	2.53107	2.09424	2.24184	1.72247
2810408A11Rik	1.26534	0.339527	0.0478606	0.345176	up	0.363312	0.023785	0.344828	0.15056	0.594549	0.0143553	0.0143553	0.0426443
2810414N06Rik	-1.30356	-0.382452	0.0488398	0.349355	down	0.501843	0.884295	0.632268	0.505891	0.367371	0.731183	1.13093	0.790772
2810454H06Rik	1.16342	0.218368	0.0118715	0.169226	up	0.396881	0.178512	0.389567	0.400538	0.400538	0.286881	0.124328	0.124328
2900076A07Rik	-1.5922	-0.671023	0.00363671	0.099954	down	2.33335	3.00437	2.14405	2.37573	2.48027	3.12102	3.01436	2.87774
2900089D17Rik	1.83165	0.873141	0.0145366	0.18715	up	1.31077	0.437628	1.15704	1.07039	1.70487	0.321928	0.321928	0.669027
3222401L13Rik	1.41234	0.498086	0.0496379	0.352476	up	0.833722	0.335636	0.807355	0.790772	0.903038	0	0.650765	0.356144
3300002I08Rik	1.14565	0.196167	0.00757474	0.139363	up	0.196167	0	0.226509	0.250962	0.111031	0	0	0
4631405J19Rik	-1.27416	-0.349547	0.0334325	0.287258	down	0.841372	1.19092	0.62293	1.02148	0.879706	1.16993	1.22651	1.17632
4632404H12Rik	1.16445	0.219652	0.025066	0.245482	up	1.13033	0.910675	1.10434	1.18903	1.09761	0.823749	1.02857	0.879706
4833419F23Rik	2.165	1.11437	0.00118006	0.0623076	up	1.67835	0.563981	1.63227	1.9486	1.45418	0.475085	0.641546	0.575312
4833420G17Rik	1.64199	0.715445	0.0167339	0.201537	up	2.33094	1.6155	2.3505	2.08406	2.55827	1.8679	1.59455	1.38405
4833438C02Rik	1.44245	0.528517	0.0144134	0.186391	up	1.34748	0.818967	1.22651	1.45418	1.36177	0.594549	1.01436	0.847997
4921524J17Rik	1.14894	0.200307	0.009018	0.150094	up	3.31054	3.11024	3.27053	3.39506	3.26604	3.11603	3.13914	3.07553
4930426L09Rik	1.09662	0.133063	0.0467305	0.340836	up	0.179596	0.0465335	0.163499	0.124328	0.250962	0	0.111031	0.0285692
4930429F24Rik	-1.24287	-0.313673	0.00507296	0.116006	down	2.4757	2.78937	2.40599	2.44095	2.58015	2.84398	2.73335	2.79077
4930473A02Rik	1.08369	0.115958	0.0392645	0.310313	up	0.171709	0.0557509	0.137504	0.163499	0.214125	0.0285692	0.124328	0.0143553
4930511A08Rik	1.31571	0.395845	0.00293867	0.0891193	up	1.52177	1.12593	1.42761	1.5008	1.63691	1.18269	1.08406	1.11103
4930513N10Rik	1.11393	0.155665	0.0397262	0.312124	up	0.216493	0.0608279	0.137504	0.201634	0.31034	0.0143553	0.0840643	0.0840643
4930563E22Rik	1.06913	0.0964312	0.0408731	0.31763	up	0.17572	0.0792886	0.124328	0.176323	0.226509	0.0976108	0.0976108	0.0426443
4933406C10Rik	1.16914	0.225452	0.0475238	0.344057	up	0.290484	0.0650319	0.298658	0.15056	0.422233	0.0840643	0	0.111031
4933416I08Rik	-1.34795	-0.430762	0.046339	0.339823	down	0.801595	1.23236	0.739848	0.594549	1.07039	1.37295	1.22651	1.09761
4933433G19Rik	1.08218	0.113947	0.0283432	0.262679	up	0.12347	0.00952305	0.137504	0.176323	0.0565835	0	0	0.0285692
5031425E22Rik	1.86064	0.895801	0.0117189	0.168673	up	1.91214	1.01633	1.87578	1.76977	2.09085	1.40054	0.925999	0.722466
5031439G07Rik	-1.13432	-0.181834	0.0296494	0.269372	down	2.04201	2.22385	2.07724	2.10769	1.94111	2.27798	2.17632	2.21723
5330413P13Rik	1.04653	0.0656129	0.0123496	0.172357	up	0.0656129	0	0.0426443	0.0976108	0.0565835	0	0	0
5530601H04Rik	1.10202	0.140145	0.0262997	0.252285	up	0.381941	0.241796	0.411426	0.344828	0.389567	0.275007	0.286881	0.163499
5830432E09Rik	-1.04245	-0.059982	0.0475888	0.344207	down	0.023785	0.083767	0.0143553	0.0143553	0.0426443	0.124328	0.0565835	0.0703893
5930430L01Rik	1.25805	0.331187	0.00137068	0.0654938	up	0.528252	0.197064	0.464668	0.516015	0.604071	0.226509	0.15056	0.214125
6330403L08Rik	-1.18542	-0.245397	0.0338587	0.289453	down	2.18636	2.43175	2.29572	2.18269	2.08066	2.47508	2.49825	2.32193
6330415G19Rik	1.15779	0.211378	0.0415435	0.320372	up	0.239399	0.0280214	0.298658	0.321928	0.0976108	0	0.0840643	0
6430710C18Rik	1.2982	0.376514	0.000111851	0.0281196	up	0.61929	0.242777	0.613532	0.575312	0.669027	0.263034	0.238787	0.226509
9130008F23Rik	1.16519	0.220562	0.0159945	0.197342	up	0.413177	0.192615	0.516015	0.356144	0.367371	0.176323	0.15056	0.250962
9330151L19Rik	1.39886	0.484249	0.0219082	0.229536	up	1.51448	1.03023	1.42761	1.52607	1.58976	0.765535	1.11103	1.21412
9330179D12Rik	1.42731	0.513301	0.0396451	0.311763	up	0.739493	0.226192	0.687061	0.454176	1.07724	0.263034	0.189034	0.226509
9430015G10Rik	1.55497	0.63689	0.00399347	0.104328	up	1.10729	0.470399	1.02148	1.1177	1.18269	0.275007	0.650765	0.485427
9430038I01Rik	1.136	0.183966	0.034528	0.292025	up	0.795537	0.61157	0.790772	0.739848	0.85599	0.584963	0.713696	0.536053
9430085M18Rik	-1.40543	-0.491013	0.00995226	0.155781	down	0.259832	0.750846	0.31034	0.344828	0.124328	0.925999	0.722466	0.604071
9530034E10Rik	1.26143	0.335057	0.00264516	0.0846235	up	0.335057	0	0.238787	0.432959	0.333424	0	0	0
A230028O05Rik	1.06997	0.0975688	0.000125474	0.0289555	up	0.0975688	0	0.0976108	0.0840643	0.111031	0	0	0
A230072C01Rik	-1.27233	-0.347476	0.0360992	0.297753	down	0.578403	0.92588	0.613532	0.356144	0.765535	0.925999	0.948601	0.903038
A330009N23Rik	-1.19565	-0.25779	0.00774314	0.139597	down	0.673047	0.930837	0.713696	0.739848	0.565597	0.963474	0.903038	0.925999
A330032B11Rik	1.03653	0.0517593	0.0286862	0.264567	up	0.0517593	0	0.0285692	0.0840643	0.0426443	0	0	0
A330076H08Rik	1.01666	0.0238312	0.00519224	0.116822	up	0.0238312	0	0.0143553	0.0285692	0.0285692	0	0	0
A430078I02Rik	1.10816	0.148164	0.00203067	0.0748496	up	0.25468	0.106517	0.286881	0.214125	0.263034	0.0976108	0.0976108	0.124328
A530013C23Rik	1.33734	0.419371	0.0202274	0.222155	up	0.620095	0.200724	0.713696	0.389567	0.757023	0.263034	0.137504	0.201634
A630089N07Rik	-1.10705	-0.146714	0.0222564	0.231029	down	0.0284296	0.175144	0.0426443	0.0426443	0	0.0976108	0.189034	0.238787
A930007A09Rik	1.07243	0.100881	0.0156749	0.195114	up	0.175829	0.0749476	0.124328	0.189034	0.214125	0.0703893	0.0840643	0.0703893
A930017M01Rik	-1.25481	-0.327468	0.00781394	0.140216	down	0.0556575	0.383126	0.0426443	0.124328	0	0.505891	0.298658	0.344828
A930033H14Rik	1.3146	0.394629	0.000707122	0.0508638	up	0.746942	0.352313	0.83996	0.695994	0.704872	0.356144	0.367371	0.333424
AA413626	1.38963	0.474703	0.00824758	0.143515	up	0.516146	0.0414427	0.641546	0.321928	0.584963	0	0.124328	0
AA986860	1.19841	0.261117	0.0138069	0.182755	up	0.501666	0.240548	0.545968	0.526069	0.432959	0.124328	0.298658	0.298658
AI480526	1.49126	0.576534	0.00571268	0.122319	up	1.69504	1.11851	1.54597	1.63227	1.90689	1.07039	1.20789	1.07724
AI837181	1.68345	0.751421	0.000213982	0.0340622	up	4.71673	3.96531	4.71754	4.61706	4.81558	3.91169	4.03562	3.9486
ATP8	-1.26607	-0.34036	0.0122083	0.171314	down	14.0453	14.3856	14.1956	13.9129	14.0273	14.3739	14.3526	14.4304
AU022252	-1.2274	-0.295601	0.0291699	0.266893	down	1.36986	1.66546	1.37851	1.43829	1.29278	1.80735	1.51096	1.67807
AU040320	-1.42245	-0.508374	0.0184066	0.212853	down	2.28921	2.79758	2.32769	2.42223	2.1177	2.87578	2.93923	2.57773
AV039307	1.12364	0.168186	0.0153679	0.192616	up	0.282595	0.114409	0.238787	0.298658	0.31034	0.0565835	0.0976108	0.189034
AW146154	1.15242	0.204667	0.0181187	0.211036	up	0.726695	0.522028	0.641546	0.731183	0.807355	0.495695	0.584963	0.485427
AW551984	1.06898	0.0962312	0.0264621	0.25281	up	0.115092	0.0188612	0.124328	0.0703893	0.15056	0	0	0.0565835
AW554918	1.20684	0.271231	0.0016369	0.0704716	up	1.02525	0.754018	1.08406	1.03562	0.956057	0.731183	0.748461	0.782409
Aagab	-1.0803	-0.11143	0.0492065	0.351141	down	1.93897	2.0504	2.0072	1.9222	1.88753	2.09761	2.02503	2.02857
Aamdc	-1.31375	-0.393695	0.00441088	0.108788	down	2.47241	2.86611	2.45154	2.48543	2.48027	2.9279	2.95233	2.71809
Aars1	-1.17972	-0.238443	0.0229077	0.23377	down	2.71859	2.95704	2.73985	2.73335	2.68257	3.08576	2.93734	2.848
Aars2	-1.28181	-0.358185	0.0169227	0.202903	down	2.2994	2.65759	2.28392	2.21101	2.40327	2.81762	2.59932	2.55582
Abat	-2.60596	-1.38182	0.0014945	0.0674909	down	0.598412	1.98023	0.536053	0.903038	0.356144	2.21723	1.88753	1.83592
Abca1	1.41895	0.504821	0.0339325	0.289618	up	2.1373	1.63248	2.40599	2.04614	1.95977	1.83592	1.5008	1.56071
Abca3	1.25614	0.329	0.00663775	0.130528	up	1.7679	1.4389	1.81558	1.72683	1.76129	1.56071	1.41684	1.33914
Abca6	1.58461	0.664132	0.0191946	0.216705	up	1.72322	1.05909	1.72247	2.0036	1.44361	1.22033	0.879706	1.07724
Abca7	1.65494	0.726778	0.0113354	0.16647	up	2.47401	1.74723	2.23573	2.78031	2.40599	1.85997	1.78241	1.59932
Abcb10	-1.27775	-0.353608	0.0369972	0.301283	down	3.06633	3.41994	3.15866	3.15866	2.88166	3.49057	3.51223	3.25701
Abcb1a	1.52548	0.609266	0.0030981	0.0909404	up	2.48066	1.87139	2.38128	2.41684	2.64386	1.95977	1.91456	1.73985
Abcb1b	1.25367	0.326162	0.00729392	0.136293	up	1.08073	0.75457	1.05658	1.02857	1.15704	0.863938	0.659925	0.739848
Abcb6	-1.50947	-0.59404	0.00181374	0.0720782	down	1.85507	2.44911	1.95977	1.91839	1.68706	2.47768	2.38681	2.48285
Abcb7	-1.47104	-0.556835	0.0419257	0.322319	down	2.25213	2.80897	2.45681	2.44361	1.85599	2.87184	2.82171	2.73335
Abcb8	-1.07642	-0.106238	0.0321508	0.281331	down	3.59548	3.70172	3.62994	3.53356	3.62293	3.73552	3.68032	3.6893
Abcc10	1.23906	0.309247	0.0384245	0.3071	up	1.07694	0.767697	0.963474	1.02857	1.23879	0.895303	0.650765	0.757023
Abcc4	-1.33509	-0.416935	0.00584398	0.123476	down	1.37551	1.79244	1.43829	1.29866	1.38957	1.90689	1.65076	1.81967
Abcd2	1.26706	0.341488	0.0287704	0.26489	up	1.07963	0.738145	1.25701	0.918386	1.0635	0.641546	0.765535	0.807355
Abcg1	1.34108	0.423395	0.00224919	0.0784377	up	1.04405	0.62066	1.04963	1.10434	0.978196	0.516015	0.713696	0.632268
Abcg2	1.80955	0.855633	0.000914854	0.0566735	up	2.53946	1.68383	2.6017	2.34767	2.66903	1.70044	1.76129	1.58976
Abhd1	2.33655	1.22438	0.00361954	0.099954	up	2.08507	0.860688	2.01078	1.81147	2.43296	1.11103	0.739848	0.731183
Abhd10	1.1981	0.260744	0.015383	0.192669	up	2.02325	1.7625	2.12102	1.95233	1.99639	1.85599	1.73552	1.69599
Abhd11	-1.23223	-0.301274	0.00184908	0.0726194	down	3.29713	3.5984	3.28096	3.25852	3.35191	3.52607	3.6427	3.62644
Abhd12	-1.2956	-0.373616	0.0128934	0.176629	down	3.36306	3.73667	3.2555	3.41954	3.41414	3.87086	3.73985	3.59932
Abhd13	1.15957	0.213585	0.0214648	0.226941	up	2.07164	1.85805	2.02503	2.18269	2.0072	1.8679	1.90304	1.80323
Abhd14a	-1.17382	-0.231215	0.0235092	0.237512	down	2.12664	2.35786	2.16993	1.99277	2.21723	2.37851	2.32769	2.36737
Abhd17a	1.25764	0.330718	0.00840895	0.144722	up	4.3046	3.97388	4.31832	4.22882	4.36667	3.8953	4.09845	3.9279
Abhd17c	-1.45557	-0.541588	0.0208273	0.224764	down	2.08128	2.62286	1.97453	2.31325	1.95606	2.77189	2.68257	2.41414
Abhd4	1.45971	0.545677	0.00138018	0.0658108	up	4.21851	3.67283	4.36667	4.13504	4.15381	3.65764	3.71699	3.64386
Abi1	1.34506	0.42767	0.0448694	0.333745	up	2.83696	2.40929	2.82375	2.74416	2.94298	2.4957	2.61117	2.12102
Abl1	1.28255	0.359012	0.00203053	0.0748496	up	2.6215	2.26249	2.56071	2.64386	2.65992	2.20789	2.35614	2.22342
Ablim2	1.25045	0.322445	0.000589703	0.0466133	up	1.60859	1.28614	1.64155	1.58015	1.60407	1.22651	1.33914	1.29278
Abracl	1.11342	0.154995	0.0249418	0.244804	up	3.82094	3.66594	3.86987	3.83592	3.75702	3.65421	3.61353	3.7301
Abt1	1.12109	0.164902	0.0374853	0.302893	up	1.77497	1.61006	1.72683	1.81147	1.7866	1.5509	1.7137	1.5656
Abtb1	1.47573	0.561426	0.0245928	0.243087	up	2.538	1.97657	2.51602	2.25399	2.84398	2.01078	1.92979	1.98914
Acaa2	1.52517	0.608975	0.00010355	0.0281196	up	9.47344	8.86446	9.4416	9.47346	9.50526	8.78908	8.86756	8.93676
Acaca	1.14184	0.191362	0.0330539	0.285444	up	0.737172	0.545809	0.782409	0.815575	0.613532	0.516015	0.555816	0.565597
Acacb	1.42154	0.507455	0.0250313	0.245217	up	5.58344	5.07599	5.45681	5.88753	5.40599	5.10224	5.0072	5.11853
Acad10	1.29749	0.375721	0.0244616	0.242878	up	1.24447	0.868751	1.02148	1.33342	1.37851	0.831877	0.918386	0.85599
Acad11	-1.65319	-0.725255	0.03095	0.275027	down	3.3625	4.08775	3.65878	3.5373	2.89142	4.10685	4.04789	4.10852
Acad8	-1.27432	-0.34973	0.0457077	0.337261	down	2.96573	3.31546	3	2.79286	3.10434	3.46728	3.14568	3.33342
Acadl	1.81097	0.856763	1.73082e-06	0.00798379	up	9.57225	8.71548	9.53368	9.59163	9.59143	8.68801	8.71466	8.74379
Acadvl	1.35983	0.443424	0.000418462	0.0417678	up	8.74509	8.30167	8.74591	8.73105	8.75832	8.22545	8.29366	8.38591
Acap3	1.26219	0.33593	0.00467327	0.110966	up	1.52594	1.19001	1.42761	1.5509	1.59932	1.26903	1.1635	1.1375
Acbd4	1.63977	0.713496	0.0161106	0.197868	up	2.66877	1.95527	2.45418	2.52356	3.02857	1.91839	2.08746	1.85997
Acbd6	1.16481	0.220096	0.0497089	0.35267	up	2.51758	2.29748	2.49825	2.44095	2.61353	2.1635	2.34767	2.38128
Ace	-1.44896	-0.53502	0.0116464	0.168169	down	2.91798	3.453	3.04614	2.93168	2.7761	3.60288	3.24641	3.5097
Acer2	2.10226	1.07194	0.00502555	0.115167	up	3.1891	2.11716	3.31034	3.04439	3.21257	2.09761	1.7866	2.46728
Ackr3	-1.56399	-0.645229	0.0373787	0.302563	down	3.88539	4.53062	3.60644	4.33056	3.71918	4.54535	4.55275	4.49378
Acly	1.45624	0.542253	0.00142841	0.0664133	up	3.25846	2.7162	3.38405	3.23266	3.15866	2.68257	2.66903	2.79701
Acot1	5.08546	2.34638	0.0029768	0.0893288	up	4.45049	2.10411	4.21335	5.13093	4.0072	2.04264	1.774	2.4957
Acot2	3.67789	1.87888	9.60927e-05	0.0281196	up	6.40351	4.52464	6.41616	6.63169	6.16269	4.5097	4.59694	4.46728
Acot7	1.33795	0.420022	0.00728651	0.136233	up	4.89795	4.47793	4.74792	5.05355	4.89239	4.49121	4.43162	4.51096
Acot8	-1.25989	-0.333301	0.0358	0.296493	down	1.74879	2.08209	1.54597	1.77821	1.9222	2.09085	2.1375	2.01792
Acot9	1.11696	0.159572	0.0438752	0.330076	up	3.13498	2.97541	3.20789	3.14568	3.05137	2.90111	3.0072	3.01792
Acp1	1.22672	0.294812	0.0126746	0.174819	up	2.99577	2.70096	3.0036	2.99639	2.98732	2.62527	2.85	2.62761
Acr	1.58031	0.660212	0.03533	0.295155	up	0.911199	0.250988	1.09761	0.485427	1.15056	0.333424	0.321928	0.0976108
Acsf2	1.40704	0.492665	0.000989983	0.0579703	up	4.24653	3.75387	4.21878	4.32625	4.19456	3.79181	3.81558	3.65421
Acsf3	-1.26098	-0.334543	0.00130262	0.0639213	down	2.49779	2.83233	2.43296	2.48027	2.58015	2.79701	2.854	2.84599
Acss3	1.42074	0.50664	0.00121434	0.0628569	up	0.585461	0.0788207	0.555816	0.495695	0.704872	0.137504	0.0285692	0.0703893
Acta1	-4.71273	-2.23656	0.00359913	0.0997531	down	5.63349	7.87006	6.11124	5.11936	5.66988	8.438	7.53489	7.63728
Acta2	-2.04056	-1.02897	0.00439411	0.108788	down	4.52762	5.55659	4.44758	4.51412	4.62117	5.9241	5.45253	5.29315
Actc1	-1.61547	-0.691953	0.000698169	0.0508	down	11.5482	12.2401	11.7052	11.4241	11.5151	12.2558	12.2388	12.2256
Actc1dt	-3.19888	-1.67757	0.00122464	0.0628569	down	3.43653	5.11409	3.88362	3.27053	3.15543	5.21529	5.06824	5.05875
Actn2	1.12711	0.172623	0.00341094	0.0962727	up	8.88974	8.71712	8.93407	8.89924	8.83592	8.70134	8.71139	8.73863
Actr3b	1.16333	0.218261	0.0322785	0.281623	up	3.96734	3.74908	4.04439	3.82375	4.03386	3.74739	3.72901	3.77083
Actr5	1.32243	0.403189	0.0192195	0.216712	up	1.23056	0.827371	1.25701	1.31034	1.12433	0.739848	1.02857	0.713696
Actr6	-1.40705	-0.492675	0.0026567	0.0846814	down	1.80196	2.29463	1.68257	1.89142	1.83188	2.24184	2.23879	2.40327
Actr8	1.19797	0.260587	0.00450182	0.109738	up	2.13136	1.87077	2.19219	2.09085	2.11103	1.81147	1.85599	1.94486
Acvr1b	1.49762	0.582676	0.0139864	0.18356	up	2.84111	2.25843	3.05311	2.83794	2.63227	2.33628	2.36177	2.07724
Acyp2	-1.31882	-0.399248	0.00524213	0.117074	down	5.4571	5.85635	5.52325	5.34376	5.5043	5.92647	5.89627	5.74631
Adam11	-1.20799	-0.272609	0.0310641	0.275633	down	1.48859	1.7612	1.57046	1.31034	1.58496	1.78241	1.75702	1.74416
Adam12	-1.05935	-0.0831774	0.004294	0.107313	down	0.0143081	0.0974856	0.0143553	0.0285692	0	0.0840643	0.0840643	0.124328
Adam17	-1.48454	-0.570021	0.00635568	0.128262	down	1.82189	2.39191	1.79909	2.02503	1.64155	2.42761	2.30451	2.44361
Adamts2	-1.28328	-0.359839	0.0226103	0.232454	down	1.27779	1.63763	1.31034	1.19535	1.32769	1.83592	1.5509	1.52607
Adamts3	1.12035	0.163946	0.000273498	0.0384414	up	0.66292	0.498974	0.678072	0.659925	0.650765	0.485427	0.485427	0.526069
Adamts4	-1.19411	-0.25593	0.00292556	0.0890239	down	0.136737	0.392667	0.176323	0.163499	0.0703893	0.443607	0.389567	0.344828
Adamts7	1.51904	0.603156	0.0390257	0.309279	up	2.11599	1.51283	1.85997	2.02857	2.45943	1.40599	1.74846	1.38405
Adamtsl2	-1.51413	-0.598486	0.0160194	0.197499	down	0.715356	1.31384	0.978196	0.454176	0.713696	1.39506	1.34483	1.20163
Adamtsl4	1.70901	0.773161	0.00269046	0.0849176	up	3.98474	3.21158	4.1811	3.74631	4.0268	3.21412	3.2555	3.16511
Adarb1	1.51586	0.600132	0.00672728	0.131091	up	2.14611	1.54598	1.97453	2.09085	2.37295	1.5509	1.62761	1.45943
Adat1	-1.12021	-0.163772	0.0169143	0.202903	down	0.407354	0.571126	0.432959	0.432959	0.356144	0.516015	0.555816	0.641546
Adcy3	-1.10703	-0.146693	0.0143466	0.186291	down	0.478433	0.625126	0.495695	0.485427	0.454176	0.695994	0.604071	0.575312
Adcy6	1.78573	0.836516	4.98629e-05	0.0233336	up	5.81362	4.9771	5.76368	5.87627	5.8009	4.95699	4.916	5.05832
Adcy7	-1.33175	-0.413328	0.0417383	0.321184	down	0.960296	1.37362	0.823749	1.02857	1.02857	1.38405	1.1375	1.59932
Adgre1	-1.56684	-0.647854	0.00834278	0.144281	down	1.4801	2.12795	1.37851	1.73985	1.32193	2.09424	2.25399	2.03562
Adgre4	-1.23074	-0.299525	0.0254702	0.248162	down	0.0325369	0.332062	0.0976108	0	0	0.163499	0.378512	0.454176
Adgrf4	1.05207	0.0732274	0.0332194	0.286185	up	0.115464	0.0422362	0.111031	0.124328	0.111031	0	0.0426443	0.0840643
Adgrf5	1.99846	0.998886	0.000208396	0.0340424	up	5.30842	4.30954	5.22149	5.27016	5.43363	4.32048	4.19535	4.41278
Adgrg2	1.12064	0.164323	0.0234541	0.237252	up	0.274322	0.109999	0.263034	0.226509	0.333424	0.0426443	0.111031	0.176323
Adgrl1	1.50908	0.593665	0.046814	0.341252	up	1.75509	1.16143	1.38405	1.9782	1.90304	1.11103	1.39506	0.978196
Adh1	2.42568	1.27839	0.00310463	0.0910495	up	3.37652	2.09812	3.6241	3.0072	3.49825	1.85997	2.20789	2.22651
Adh5	1.14222	0.191836	3.19838e-06	0.0093884	up	3.80495	3.61311	3.80632	3.80219	3.80632	3.62059	3.60051	3.61824
Adhfe1	-1.19508	-0.257111	0.0145092	0.186988	down	3.98645	4.24356	3.95884	3.95699	4.04352	4.25776	4.13093	4.34199
Adi1	-1.23055	-0.299307	0.0445416	0.332687	down	3.69675	3.99606	3.86987	3.57652	3.64386	3.87086	4.09761	4.0197
Adig	-1.53027	-0.613786	0.00320758	0.0929709	down	0.156386	0.770172	0	0.124328	0.344828	0.790772	0.695994	0.823749
Adm	1.90798	0.932047	0.0123516	0.172357	up	3.14377	2.21172	2.89336	3.10098	3.43696	1.87184	2.32769	2.43563
Adnp	1.16797	0.224	0.0416909	0.321048	up	3.4456	3.2216	3.46989	3.55949	3.30743	3.15381	3.25701	3.25399
Adora1	1.52505	0.608857	0.00133254	0.0649534	up	1.70459	1.09573	1.83188	1.59932	1.68257	0.992768	1.13093	1.1635
Adora2a	1.79106	0.84081	0.00900051	0.149957	up	2.94371	2.1029	2.6893	2.852	3.28983	1.95606	2.17632	2.17632
Adprs	1.4254	0.51137	0.00470091	0.1112	up	2.63627	2.1249	2.51349	2.65764	2.73769	2.25399	2.12433	1.99639
Adra1d	-1.58646	-0.665812	0.0195323	0.218228	down	0.761031	1.42684	0.584963	0.757023	0.941106	1.74846	1.26303	1.26903
Adrm1	1.12747	0.173089	0.00348777	0.0979812	up	3.89422	3.72113	3.85798	3.88264	3.94205	3.70487	3.70044	3.75809
Afg1l	-1.37448	-0.458886	0.0183889	0.212853	down	3.53297	3.99185	3.74846	3.39232	3.45812	4.12846	3.90881	3.93829
Afg3l1	-1.33863	-0.420753	0.000311984	0.0384414	down	3.27049	3.69124	3.30743	3.28836	3.21568	3.74631	3.68818	3.63923
Afg3l2	-1.14616	-0.196812	0.0342641	0.29061	down	3.81837	4.01518	3.88947	3.87971	3.68594	4.0321	4.01436	3.9991
Agmat	1.12605	0.171265	0.00500739	0.114995	up	0.171265	0	0.238787	0.137504	0.137504	0	0	0
Ago1	1.10419	0.142994	0.0103946	0.158648	up	1.81777	1.67478	1.76553	1.85997	1.82782	1.7137	1.66448	1.64616
Ago4	-1.28193	-0.358323	0.0169207	0.202903	down	1.22258	1.5809	1.1177	1.40599	1.14405	1.62293	1.60881	1.51096
Agpat1	-1.55375	-0.63575	0.0118865	0.169226	down	3.60719	4.24294	3.76129	3.37434	3.68594	4.40395	4.27873	4.04614
Agt	2.00174	1.00125	9.64193e-05	0.0281196	up	2.58485	1.5836	2.52607	2.65076	2.57773	1.66903	1.45418	1.62761
Ahctf1	1.45872	0.544704	0.00627757	0.127643	up	1.69117	1.14646	1.72247	1.70487	1.64616	0.925999	1.28688	1.22651
Ahcy	1.28546	0.362281	0.00441366	0.108788	up	3.27802	2.91574	3.24489	3.38128	3.20789	2.98003	2.82985	2.93734
Ahdc1	1.18203	0.241272	0.016418	0.199978	up	0.843831	0.602559	0.765535	0.925999	0.83996	0.687061	0.526069	0.594549
Ahnak	1.93068	0.949107	7.40577e-05	0.0269185	up	4.88415	3.93504	4.96901	4.79494	4.8885	3.90207	4.02237	3.88069
Ahr	1.5525	0.63459	0.0122001	0.171299	up	1.62551	0.990921	1.68257	1.48027	1.7137	1.24489	0.970854	0.757023
Ahsa1	-1.37459	-0.458997	0.00629776	0.127731	down	3.79741	4.25641	3.64616	3.93357	3.8125	4.21568	4.20163	4.35191
Ahsa2	-1.42272	-0.508652	0.00459464	0.110697	down	2.42891	2.93756	2.27202	2.56316	2.45154	3.01078	2.84398	2.95791
Ahsg	2.02929	1.02097	0.0447386	0.333463	up	2.83547	1.8145	3.39917	2.45418	2.65306	2.30743	1.5656	1.57046
Aif1	-1.3829	-0.467697	0.00116147	0.0617836	down	0.727624	1.19532	0.669027	0.773996	0.739848	1.25701	1.24489	1.08406
Aifm1	-1.38243	-0.467204	5.49862e-05	0.0246114	down	3.87402	4.34122	3.87381	3.851	3.89724	4.36457	4.28614	4.37295
Airn	1.25125	0.323366	0.0400254	0.313989	up	1.34108	1.01771	1.22033	1.28688	1.51602	0.956057	1.1635	0.933573
Ajuba	1.45708	0.54308	0.00070223	0.0508	up	1.88944	1.34636	1.83592	1.88753	1.94486	1.23266	1.41684	1.38957
Ak1	-1.19115	-0.252349	0.00305805	0.0901973	down	6.85167	7.10402	6.82069	6.83441	6.8999	7.04013	7.16601	7.10591
Ak3	-1.20873	-0.273491	0.0135617	0.181398	down	4.83313	5.10662	4.853	4.93216	4.71425	5.0993	5.16269	5.05788
Akap11	1.20274	0.266322	0.0211079	0.225091	up	2.08912	1.8228	2.06695	2.14731	2.05311	1.79494	1.95977	1.7137
Akap17b	-1.17709	-0.23522	0.0166693	0.201285	down	0.381941	0.61716	0.389567	0.411426	0.344828	0.555816	0.739848	0.555816
Akap8	1.3996	0.485019	0.0112176	0.165239	up	2.53189	2.04687	2.35332	2.58015	2.66221	2.19535	1.9855	1.95977
Akap8l	1.41757	0.503419	0.0130817	0.17785	up	3.17376	2.67034	3.0321	3.10098	3.38819	2.67807	2.54844	2.7845
Akirin2	1.22861	0.297026	0.007706	0.139536	up	4.25906	3.96204	4.31832	4.28096	4.17792	3.86196	4.0009	4.02326
Akr1a1	1.21255	0.278041	0.00152182	0.0675325	up	5.82225	5.54421	5.77268	5.88826	5.80581	5.58706	5.52136	5.52419
Akr1b1	-1.24422	-0.315247	0.00450828	0.109738	down	4.02838	4.34363	3.9486	3.99005	4.14649	4.33628	4.34127	4.35332
Akr1b8	1.5306	0.614097	0.00848736	0.14543	up	1.69097	1.07688	1.79077	1.67807	1.60407	1.33342	0.948601	0.948601
Akr1c14	-1.38689	-0.47185	0.00990205	0.155283	down	1.04661	1.51846	1.0635	0.85599	1.22033	1.52105	1.45418	1.58015
Akr7a5	-1.37646	-0.460964	0.00148497	0.0671896	down	3.82391	4.28488	3.76977	3.8125	3.88947	4.39025	4.19535	4.26903
Alad	-1.30605	-0.385214	0.00788271	0.140699	down	3.88663	4.27184	3.83693	3.78031	4.04264	4.2891	4.21101	4.31542
Alas1	-1.2509	-0.322967	0.0314457	0.277722	down	4.31293	4.6359	4.29278	4.36877	4.27724	4.73877	4.42962	4.73931
Aldh16a1	1.23399	0.303326	0.0428657	0.326359	up	1.82593	1.5226	1.774	1.92979	1.774	1.43829	1.71809	1.41143
Aldh1a2	-2.20391	-1.14007	0.00354394	0.098732	down	0.843799	1.98387	1.1177	0.790772	0.62293	1.91456	1.774	2.26303
Aldh3b1	1.28388	0.360511	0.0186236	0.213771	up	1.12525	0.764741	0.9855	1.22033	1.16993	0.807355	0.62293	0.863938
Aldh4a1	-2.34526	-1.22974	5.78608e-05	0.0246114	down	3.65204	4.88178	3.72247	3.7126	3.52105	4.97957	4.83188	4.8339
Aldh5a1	-1.33309	-0.414772	0.0306924	0.273742	down	2.90452	3.3193	2.90881	3.1177	2.68706	3.33485	3.21568	3.40735
Aldh7a1	-1.25109	-0.323185	0.0139214	0.183388	down	2.56936	2.89255	2.44361	2.62293	2.64155	2.95977	2.93546	2.78241
Aldh9a1	1.96386	0.973692	0.00204822	0.0753247	up	4.18582	3.21213	4.14893	4.07724	4.33128	3.34908	3.34056	2.94673
Aldob	-2.51587	-1.33106	0.00542111	0.118753	down	1.04588	2.37694	1.45418	1.1375	0.545968	2.41414	2.31615	2.40054
Alg12	-1.27046	-0.345346	0.00432023	0.107485	down	1.61608	1.96142	1.71809	1.60407	1.52607	2.01792	1.89918	1.96717
Alg9	-1.30074	-0.379328	0.0223568	0.23152	down	1.19912	1.57845	1.18269	1.31034	1.10434	1.46989	1.4957	1.76977
Alkbh7	-1.51364	-0.598026	0.00150801	0.0675325	down	4.30659	4.90462	4.21956	4.38336	4.31687	4.86493	5.04571	4.80323
Alox12	1.97662	0.983035	0.00490313	0.113897	up	1.86437	0.881332	1.60407	1.89142	2.09761	1.08406	0.918386	0.641546
Alox5	-1.58982	-0.66886	0.00239304	0.0802376	down	1.42793	2.09679	1.4957	1.53107	1.25701	2.15056	2.17632	1.96347
Alpk2	-2.2032	-1.1396	0.00898371	0.149884	down	2.73894	3.87854	2.86987	2.6893	2.65764	4.27873	3.94953	3.40735
Alpl	-1.65002	-0.722482	0.0064628	0.129212	down	2.25799	2.98048	2.16993	2.40871	2.19535	3.23113	2.78241	2.9279
Alyref	1.10334	0.141883	0.0315965	0.278369	up	2.09992	1.95804	2.04963	2.17632	2.07382	2.01078	1.926	1.93734
Ambra1	1.35732	0.440765	0.00461885	0.110713	up	2.42893	1.98816	2.46467	2.37851	2.44361	2.14405	1.9486	1.87184
Amdhd2	1.48479	0.570255	0.00231425	0.0794946	up	1.74168	1.17142	1.63691	1.67356	1.91456	1.11103	1.19535	1.20789
Amer1	1.3797	0.46436	0.0090585	0.150535	up	1.06652	0.602161	1	0.948601	1.25096	0.687061	0.613532	0.505891
Amigo2	1.31049	0.390111	0.0168093	0.202219	up	1.8311	1.44099	1.94486	1.848	1.70044	1.55582	1.28688	1.48027
Ammecr1	1.33082	0.412316	0.0428254	0.326283	up	1.7624	1.35009	1.926	1.87578	1.48543	1.37851	1.23879	1.43296
Amotl2	1.54169	0.624509	0.00148542	0.0671896	up	3.72559	3.10108	3.73118	3.79597	3.64962	3.21878	2.9486	3.13586
Ampd3	-1.44716	-0.533224	0.0174208	0.206296	down	2.35962	2.89284	2.29278	2.63227	2.15381	2.97453	2.852	2.852
Amph	1.14508	0.195444	0.0191107	0.21621	up	0.493817	0.298372	0.594549	0.422233	0.464668	0.298658	0.333424	0.263034
Amy1	1.76294	0.817985	0.000550547	0.0464103	up	2.56661	1.74863	2.40871	2.60407	2.68706	1.76129	1.66903	1.81558
Amz2	-1.24962	-0.321491	0.00520235	0.116822	down	2.72169	3.04318	2.67582	2.8339	2.65535	2.98368	3.0635	3.08236
Anapc4	1.21047	0.275566	0.00109268	0.0603568	up	2.69835	2.42279	2.70044	2.64616	2.74846	2.37851	2.44095	2.4489
Anapc7	1.15421	0.206911	0.00757477	0.139363	up	2.93158	2.72467	2.98368	2.87184	2.93923	2.7845	2.7137	2.67582
Ang	1.59115	0.670073	0.0380502	0.305326	up	2.07439	1.40432	1.63691	2.41954	2.16672	1.4957	1.38957	1.32769
Angpt2	-1.52782	-0.611472	0.0301357	0.271783	down	0.68463	1.2961	0.545968	0.847997	0.659925	0.970854	1.58976	1.32769
Angptl4	12.0552	3.59159	0.000311204	0.0384414	up	4.71473	1.12314	4.63633	4.96993	4.53792	1.75702	0.641546	0.970854
Ank1	-1.50168	-0.58658	0.00782983	0.140216	down	3.73148	4.31806	3.76129	3.926	3.50716	4.39849	4.31615	4.23955
Ankmy2	1.14103	0.190337	0.0341307	0.290241	up	1.60406	1.41373	1.58015	1.69599	1.53605	1.46989	1.44361	1.32769
Ankra2	1.20173	0.265111	0.0152515	0.19214	up	1.82522	1.56011	1.74416	1.84398	1.88753	1.46989	1.54597	1.66448
Ankrd12	1.30026	0.378801	3.55873e-05	0.0221456	up	1.14402	0.765216	1.1375	1.1375	1.15704	0.782409	0.722466	0.790772
Ankrd13a	1.34514	0.427755	0.010161	0.157251	up	3.0735	2.64574	2.91456	3.23726	3.06867	2.61824	2.59216	2.72683
Ankrd16	1.66941	0.73934	0.0468645	0.341428	up	1.74587	1.00653	1.52607	1.42761	2.28392	0.887525	1.01436	1.1177
Ankrd2	-1.26877	-0.343425	0.000969081	0.0577318	down	0	0.343425	0	0	0	0.298658	0.298658	0.432959
Ankrd23	-3.30521	-1.72474	1.75268e-05	0.0182556	down	5.81461	7.53935	5.75302	5.91049	5.78031	7.66732	7.53185	7.41886
Ankrd34a	1.50695	0.591629	0.00875693	0.147729	up	1.28132	0.68969	1.26903	1.41143	1.1635	0.910733	0.526069	0.632268
Ankrd40	-1.19464	-0.256578	0.0138331	0.182755	down	5.03109	5.28766	4.99141	5.13791	4.96394	5.36562	5.25058	5.24679
Ankrd44	1.115	0.157047	0.00138453	0.0658395	up	0.719296	0.562249	0.704872	0.695994	0.757023	0.545968	0.584963	0.555816
Ankrd54	1.22156	0.28872	0.0393301	0.310313	up	1.27975	0.991029	1.18903	1.23879	1.41143	1.12433	0.85599	0.992768
Ankrd61	1.09629	0.13263	0.00545965	0.119131	up	0.13263	0	0.0840643	0.137504	0.176323	0	0	0
Ankrd63	1.56368	0.644945	0.00180662	0.0720782	up	0.961119	0.316173	1.12433	0.85599	0.903038	0.214125	0.389567	0.344828
Ankrd9	1.62325	0.69889	0.0366252	0.300173	up	3.64693	2.94804	3.58135	3.37851	3.98094	2.83794	3.27501	2.73118
Anln	1.13128	0.177954	0.0111752	0.164841	up	0.328396	0.150442	0.411426	0.286881	0.286881	0.163499	0.124328	0.163499
Ano10	-1.50993	-0.594482	0.0324827	0.282504	down	2.10634	2.70082	2.42492	1.76977	2.12433	2.81147	2.6017	2.6893
Ano5	-1.45772	-0.543712	4.11597e-05	0.0225255	down	0.0047851	0.548497	0.0143553	0	0	0.505891	0.613532	0.526069
Ano8	-1.27351	-0.348815	0.035701	0.29606	down	1.83871	2.18752	1.66903	1.88362	1.96347	2.17951	2.33342	2.04963
Anp32a	1.21955	0.286344	0.0252667	0.246849	up	5.34841	5.06207	5.26228	5.52105	5.26191	5.1014	5.05007	5.03474
Anp32b	1.18282	0.242231	0.0208479	0.224911	up	5.24211	4.99988	5.15502	5.26679	5.30451	4.9991	5.09508	4.90545
Anp32e	1.43531	0.52136	0.00466352	0.110922	up	4.05512	3.53376	3.91743	4	4.24793	3.54967	3.55336	3.49825
Antxr2	-1.37527	-0.45971	0.0292164	0.267209	down	3.68534	4.14505	3.93074	3.70708	3.41819	4.12267	4.15785	4.15462
Anxa1	1.35838	0.441889	0.0180019	0.210451	up	2.81898	2.37709	2.99639	2.83996	2.62059	2.41143	2.45681	2.26303
Anxa2	-1.23005	-0.298716	0.0465463	0.340724	down	3.53165	3.83037	3.31904	3.6565	3.61941	3.89918	3.80219	3.78973
Anxa4	1.5673	0.64828	0.000353235	0.0398795	up	2.67308	2.0248	2.62059	2.69822	2.70044	1.9855	2.14405	1.94486
Anxa6	-1.11007	-0.150656	0.00688746	0.132729	down	5.77934	5.93	5.78738	5.82655	5.7241	5.94486	5.90545	5.9397
Anxa7	1.12821	0.174033	9.33371e-05	0.0281196	up	3.49644	3.3224	3.47119	3.50716	3.51096	3.31904	3.32048	3.32769
Aoc3	1.18579	0.245847	0.0435389	0.328695	up	2.25072	2.00487	2.11437	2.29866	2.33914	2.03914	2.08406	1.89142
Aox1	1.66011	0.731279	0.00133376	0.0649534	up	2.75838	2.0271	2.60407	2.72247	2.9486	2.02503	1.99277	2.0635
Ap1b1	-1.33525	-0.417114	0.00445642	0.109333	down	3.3594	3.77652	3.23113	3.48671	3.36036	3.74201	3.83693	3.75061
Ap1g1	-1.14006	-0.189109	0.0321634	0.281331	down	2.27534	2.46445	2.30451	2.34199	2.17951	2.5435	2.42761	2.42223
Ap1m1	1.2776	0.353437	0.0373928	0.3026	up	4.06171	3.70827	3.82782	4.11853	4.23879	3.72683	3.7301	3.66789
Ap3m2	1.14292	0.192724	0.0412585	0.319318	up	1.15724	0.964511	1.26303	1.10434	1.10434	1.04963	0.948601	0.895303
Ap4b1	1.27124	0.346241	0.00469762	0.1112	up	2.84749	2.50125	2.74416	2.89142	2.90689	2.56316	2.41954	2.52105
Ap4e1	1.1209	0.164656	0.0205964	0.223542	up	0.770743	0.606087	0.807355	0.722466	0.782409	0.632268	0.526069	0.659925
Ap4m1	1.58949	0.668566	0.0045164	0.109738	up	1.96568	1.29711	1.87578	1.90689	2.11437	1.34483	1.09761	1.4489
Apba2	1.13579	0.183695	0.010615	0.160313	up	0.32499	0.141295	0.378512	0.263034	0.333424	0.163499	0.0840643	0.176323
Apba3	-1.29917	-0.377595	0.00582351	0.123405	down	2.9988	3.3764	2.93923	2.9279	3.12928	3.29425	3.42895	3.40599
Apbb2	1.11864	0.161746	0.0227548	0.233026	up	1.57523	1.41348	1.55582	1.59455	1.57531	1.50589	1.3505	1.38405
Apbb3	1.53541	0.618627	0.00624085	0.12735	up	2.08133	1.46271	1.86394	2.11103	2.26903	1.38957	1.43296	1.5656
Apip	-1.56044	-0.641949	0.00084109	0.0547696	down	4.66437	5.30632	4.59395	4.8166	4.58256	5.25285	5.32625	5.33985
Aplf	1.17417	0.231637	0.00907093	0.150587	up	0.652861	0.421224	0.584963	0.659925	0.713696	0.344828	0.464668	0.454176
Apln	-3.82613	-1.93589	2.77598e-05	0.0221456	down	0.751842	2.68773	0.918386	0.704872	0.632268	2.65306	2.81558	2.59455
Aplnr	-6.44281	-2.68769	2.99745e-05	0.0221456	down	0.659391	3.34708	0.713696	0.641546	0.62293	3.48414	3.51096	3.04614
Apmap	-1.33607	-0.417998	0.0122287	0.171497	down	3.55311	3.97111	3.57168	3.72028	3.36737	3.98732	4	3.926
Apod	4.64927	2.21701	0.000824292	0.0544286	up	3.71812	1.50112	3.21568	3.88557	4.05311	1.32193	1.48543	1.69599
Apol6	1.07915	0.109894	0.0433833	0.328442	up	0.109894	0	0.0565835	0.189034	0.0840643	0	0	0
Apol7e	1.01332	0.0190932	0.0118194	0.169016	up	0.0190932	0	0.0143553	0.0143553	0.0285692	0	0	0
Apoo	-1.21044	-0.275531	0.00175263	0.0718156	down	6.13454	6.41008	6.1643	6.08958	6.14975	6.47913	6.36929	6.3818
Apool	-1.39902	-0.484421	0.00955739	0.152922	down	3.12123	3.60565	3.12598	2.96717	3.27053	3.46467	3.70266	3.64962
App	1.12879	0.174778	0.019132	0.216376	up	3.65094	3.47617	3.66334	3.61706	3.67243	3.55213	3.48543	3.39094
Appbp2	1.14908	0.200474	0.0191637	0.216659	up	2.34754	2.14706	2.25399	2.34767	2.44095	2.17951	2.14731	2.11437
Appl2	1.56804	0.648959	0.0182187	0.211623	up	3.53118	2.88222	3.24641	3.51728	3.82985	2.76977	3.00899	2.8679
Aprt	1.14022	0.189309	0.00212034	0.0766315	up	2.79869	2.60938	2.75061	2.81967	2.82579	2.58015	2.64155	2.60644
Aqp1	-2.06605	-1.04688	0.00144239	0.0664385	down	5.93395	6.98083	5.83517	5.81532	6.15137	6.80929	6.96498	7.16822
Aqp4	1.19168	0.252991	0.0172601	0.205194	up	0.768418	0.515427	0.83996	0.823749	0.641546	0.464668	0.516015	0.565597
Aqp7	2.03723	1.02661	0.00445561	0.109333	up	3.77987	2.75326	3.43296	4.0036	3.90304	2.58256	2.86987	2.80735
Aqp8	-2.67106	-1.41741	0.000328292	0.0387518	down	0.797104	2.21452	0.594549	1.01436	0.782409	2.25701	2.07039	2.31615
Aqr	-1.07839	-0.108878	0.0221528	0.230766	down	1.45177	1.56064	1.39506	1.45943	1.5008	1.55582	1.58015	1.54597
Arel1	1.61872	0.694855	0.00726109	0.136152	up	3.73089	3.03604	3.94298	3.78764	3.46205	2.96717	3.13914	3.0018
Arfgap2	1.13172	0.178521	0.0472498	0.342689	up	3.62277	3.44425	3.74201	3.55949	3.56682	3.47638	3.38128	3.47508
Arfip2	1.55359	0.635607	3.4762e-05	0.0221456	up	2.14313	1.50753	2.07039	2.17632	2.18269	1.51096	1.49057	1.52105
Arg1	-1.10215	-0.140317	0.0131903	0.178426	down	0.0695723	0.209889	0.0426443	0.0285692	0.137504	0.189034	0.214125	0.226509
Arglu1	1.45941	0.545385	0.0186448	0.213825	up	3.544	2.99862	3.45418	3.33485	3.84298	2.98732	2.9782	3.03034
Arhgap12	-1.65302	-0.725101	0.00112097	0.0608318	down	1.10986	1.83496	1.1375	1.25096	0.941106	1.88362	1.85997	1.76129
Arhgap17	1.17788	0.236193	0.00779727	0.140103	up	1.37642	1.14023	1.39506	1.33914	1.39506	1.19535	1.18269	1.04264
Arhgap19	1.2564	0.329296	0.0499412	0.353785	up	0.884496	0.5552	0.757023	1.13093	0.765535	0.536053	0.613532	0.516015
Arhgap21	1.73477	0.794741	0.0145124	0.186988	up	2.93086	2.13612	3.10266	2.83592	2.854	2.1177	2.47508	1.81558
Arhgap22	-1.16006	-0.214198	0.0226126	0.232454	down	0.264285	0.478483	0.137504	0.321928	0.333424	0.464668	0.475085	0.495695
Arhgap23	1.1833	0.242818	0.000104298	0.0281196	up	2.24161	1.99879	2.27798	2.22651	2.22033	2.0036	1.99277	2
Arhgap24	-1.07455	-0.103735	0.0120698	0.170513	down	1.41858	1.52232	1.42761	1.40054	1.42761	1.55582	1.53605	1.47508
Arhgap42	1.21801	0.284524	0.00277573	0.0867384	up	1.38136	1.09684	1.36177	1.4489	1.33342	1.10434	1.03562	1.15056
Arhgap9	1.20418	0.268047	0.000313456	0.0384414	up	1.21618	0.948129	1.22651	1.21412	1.20789	1	0.918386	0.925999
Arhgdia	1.25632	0.329205	0.0206282	0.223661	up	6.26997	5.94076	6.10035	6.41954	6.29002	5.94298	5.98231	5.897
Arhgef1	1.43491	0.520957	0.00970581	0.154052	up	3.05862	2.53766	2.93923	2.9542	3.28244	2.60644	2.5656	2.44095
Arhgef10	1.28116	0.357452	0.0181812	0.211398	up	1.88782	1.53037	1.70487	1.93357	2.02503	1.53107	1.58496	1.47508
Arhgef11	1.06696	0.0935127	0.0153324	0.192572	up	2.35419	2.26067	2.35332	2.37295	2.33628	2.30159	2.25701	2.22342
Arhgef19	-2.21061	-1.14445	0.000893466	0.0561807	down	2.19018	3.33462	1.9782	2.24184	2.3505	3.51349	3.30451	3.18587
Arhgef2	1.35952	0.4431	0.0213327	0.226062	up	2.3652	1.9221	2.15704	2.42761	2.51096	1.90304	2.06005	1.80323
Arhgef26	1.06249	0.0874501	0.0205123	0.222957	up	0.246558	0.159108	0.263034	0.275007	0.201634	0.163499	0.176323	0.137504
Arhgef3	1.26356	0.337494	0.00437943	0.108608	up	2.84705	2.50956	2.87774	2.73552	2.9279	2.54844	2.45418	2.52607
Arhgef4	-1.02249	-0.0320843	0.0190522	0.215915	down	0.0519371	0.0840215	0.0426443	0.0565835	0.0565835	0.0976108	0.0840643	0.0703893
Arhgef7	-1.25586	-0.328679	0.00630828	0.12777	down	2.43512	2.7638	2.36737	2.54844	2.38957	2.79494	2.80941	2.68706
Arid3b	1.25265	0.324983	0.00894087	0.149457	up	0.782015	0.457032	0.815575	0.879706	0.650765	0.464668	0.505891	0.400538
Arid4a	1.27635	0.35202	0.0362233	0.298447	up	2.1563	1.80428	2.02857	2.19849	2.24184	1.926	1.88753	1.59932
Arid5a	-1.10111	-0.138954	0.0455794	0.336816	down	0.634264	0.773219	0.594549	0.713696	0.594549	0.739848	0.739848	0.83996
Arih2	1.41632	0.502149	0.00425513	0.107004	up	2.72739	2.22524	2.79701	2.67807	2.70708	2.21101	2.38405	2.08066
Arl14ep	1.23006	0.29873	0.00877638	0.147937	up	1.43476	1.13603	1.33342	1.48543	1.48543	1.22651	1.10434	1.07724
Arl16	1.2933	0.371055	0.00172185	0.071381	up	1.22098	0.849927	1.1375	1.23266	1.29278	0.799087	0.83996	0.910733
Arl2bp	-1.1702	-0.226757	0.0328871	0.284766	down	4.15533	4.38208	4.23036	4.22574	4.00988	4.38128	4.34341	4.42156
Arl4a	1.33969	0.421902	0.0153521	0.192616	up	1.84843	1.42653	1.95233	1.63691	1.95606	1.41143	1.5008	1.36737
Arl4d	1.86246	0.89721	0.00030385	0.0384414	up	3.84792	2.95071	3.70266	3.8953	3.94579	2.91456	3.04614	2.89142
Armc5	1.16055	0.214813	0.0427003	0.325791	up	1.95187	1.73705	2.07724	1.85997	1.91839	1.72247	1.81967	1.66903
Armcx1	1.19284	0.254404	0.0447864	0.333666	up	0.80438	0.549976	0.83996	0.782409	0.790772	0.669027	0.613532	0.367371
Arpc2	1.21518	0.281174	0.00519623	0.116822	up	5.61911	5.33794	5.60644	5.70708	5.54381	5.39643	5.31542	5.30195
Arpc5l	-1.22694	-0.295061	0.0267151	0.254305	down	3.54723	3.84229	3.38543	3.58496	3.67129	3.79701	3.91839	3.81147
Arrdc1	1.37336	0.45771	0.0430127	0.327011	up	1.59337	1.13566	1.34483	1.57531	1.85997	0.9855	1.18269	1.23879
Arrdc2	3.20446	1.68008	0.0383033	0.30636	up	3.17948	1.4994	3.77083	2.0321	3.73552	1.23879	1.51096	1.74846
Arsg	1.3492	0.4321	0.00591084	0.124016	up	0.764723	0.332623	0.799087	0.695994	0.799087	0.367371	0.454176	0.176323
Arsi	-1.39791	-0.483272	0.00114905	0.0615794	down	0.0644013	0.547673	0.0426443	0.15056	0	0.454176	0.575312	0.613532
Art3	1.56539	0.646522	0.00361269	0.0998718	up	5.7745	5.12798	5.8166	5.93522	5.57168	5.09972	5.0635	5.22072
Art4	1.7458	0.803885	0.000809139	0.05398	up	3.73713	2.93325	3.91265	3.5741	3.72465	2.91265	2.91073	2.97636
As3mt	-1.73833	-0.797703	9.28413e-06	0.0123313	down	3.02415	3.82185	3.06005	2.98914	3.02326	3.78031	3.81044	3.8748
Asb10	-1.60532	-0.682862	0.000364486	0.0398795	down	4.00015	4.68301	3.93168	4.0018	4.06695	4.58856	4.67073	4.78973
Asb12	-1.35114	-0.434173	0.025843	0.249984	down	1.92335	2.35753	1.70044	2.12102	1.9486	2.46205	2.26003	2.3505
Asb2	-1.34244	-0.424858	0.0484898	0.347843	down	6.56192	6.98677	6.25946	6.75047	6.67582	7.06404	6.88338	7.0129
Asb3	-1.15223	-0.204434	0.0493366	0.351141	down	0.942764	1.1472	0.933573	1.0072	0.887525	1.22651	1.0072	1.20789
Asb5	-1.36116	-0.444832	0.0238606	0.23934	down	2.60202	3.04685	2.45418	2.50589	2.84599	3.10769	3.0993	2.93357
Asb6	1.25422	0.326789	0.0362566	0.298569	up	1.45758	1.13079	1.43829	1.45418	1.48027	1.08406	1.34483	0.963474
Ascc1	1.40473	0.490292	0.000722103	0.0511338	up	3.50363	3.01334	3.54844	3.41278	3.54967	3.07211	3.0268	2.94111
Asf1a	1.27335	0.348627	0.00334838	0.0952563	up	2.19794	1.84931	2.09761	2.18587	2.31034	1.85997	1.84398	1.84398
Ash1l	1.25276	0.325105	0.0444328	0.332412	up	2.43157	2.10647	2.46205	2.59694	2.23573	2.20477	2.11103	2.0036
Asic3	1.25659	0.329519	0.0061585	0.126496	up	0.371844	0.0423243	0.344828	0.275007	0.495695	0.0565835	0	0.0703893
Asns	1.67179	0.741397	0.0230574	0.234858	up	1.45007	0.708676	1.16993	1.87578	1.30451	0.731183	0.604071	0.790772
Aspg	1.4016	0.487074	0.00981486	0.154365	up	0.600255	0.113181	0.555816	0.454176	0.790772	0.226509	0.0703893	0.0426443
Asph	-1.4387	-0.524763	0.000146423	0.0304085	down	2.94763	3.47239	2.97453	2.96532	2.90304	3.41143	3.53978	3.46597
Aspn	-1.2401	-0.310457	0.00175818	0.0718397	down	2.67837	2.98883	2.70266	2.73552	2.59694	3.0054	3.01436	2.94673
Asprv1	1.61199	0.688846	0.00768799	0.139381	up	0.751857	0.0630113	0.604071	1.02857	0.62293	0.189034	0	0
Aspscr1	1.24042	0.310832	0.0380511	0.305326	up	2.66519	2.35435	2.54102	2.63691	2.81762	2.20789	2.41954	2.43563
Asrgl1	1.28723	0.364274	0.00161371	0.0697523	up	3.83521	3.47093	3.82069	3.83693	3.848	3.40599	3.43029	3.57652
Asxl3	-1.04941	-0.0695849	0.0130019	0.177363	down	0.0143081	0.083893	0.0143553	0	0.0285692	0.0840643	0.111031	0.0565835
Atad2b	1.10391	0.142622	0.0377906	0.304523	up	0.8085	0.665878	0.713696	0.871844	0.83996	0.669027	0.641546	0.687061
Atad3a	1.35714	0.440567	0.00250244	0.0822825	up	3.92992	3.48935	3.85599	3.93829	3.99548	3.37295	3.57531	3.51979
Atad5	1.07466	0.103884	0.0221195	0.230578	up	0.271016	0.167132	0.275007	0.263034	0.275007	0.226509	0.15056	0.124328
Atcay	1.7082	0.772473	0.00200983	0.0745066	up	1.36822	0.595751	1.45943	1.20163	1.44361	0.695994	0.669027	0.422233
Atf5	1.22686	0.294966	0.0255406	0.248547	up	4.86894	4.57397	4.80064	4.99367	4.8125	4.70653	4.49057	4.52482
Atg101	1.90066	0.926498	0.00148081	0.0671896	up	3.96282	3.03632	3.83794	3.83794	4.21257	3.11936	3.03914	2.95047
Atg13	1.24069	0.311142	0.0486119	0.348342	up	3.75109	3.43994	3.86691	3.73444	3.65191	3.64039	3.32048	3.35896
Atg3	1.09304	0.128349	0.0219091	0.229536	up	3.14661	3.01826	3.15543	3.16672	3.1177	3.06005	3.04614	2.9486
Atg4d	-1.36623	-0.450197	0.0263657	0.252437	down	2.36951	2.81971	2.19219	2.51854	2.3978	2.852	2.98185	2.62527
Atl1	1.42656	0.512541	0.0214537	0.226898	up	0.979938	0.467397	1.05658	0.765535	1.1177	0.659925	0.443607	0.298658
Atmin	1.18253	0.241873	0.0113247	0.16647	up	2.55474	2.31287	2.60881	2.57773	2.47768	2.37295	2.33914	2.22651
Atn1	1.46024	0.546207	0.00618893	0.126607	up	4.04529	3.49908	3.91934	4.24108	3.97545	3.58616	3.51602	3.39506
Atoh8	1.43011	0.516125	0.0481732	0.346486	up	2.45087	1.93475	2.27798	2.23266	2.84197	1.95233	1.93734	1.91456
Atosb	1.23237	0.301439	0.00832392	0.144217	up	3.04767	2.74623	3.05485	3.16027	2.9279	2.76341	2.74846	2.72683
Atp10d	1.37936	0.463995	0.00295587	0.0892886	up	1.09361	0.629616	1.1375	0.992768	1.15056	0.739848	0.62293	0.526069
Atp11c	1.27899	0.355008	0.00110156	0.0603568	up	1.36851	1.0135	1.31615	1.42761	1.36177	1.07724	0.956057	1.0072
Atp1a2	-1.46552	-0.551412	0.000505565	0.0449702	down	6.43978	6.99119	6.52199	6.46303	6.33432	7.01469	6.93852	7.02037
Atp1b3	1.11793	0.160828	0.0306506	0.27351	up	4.35175	4.19093	4.37086	4.36247	4.32193	4.15218	4.12928	4.29131
Atp23	-1.20157	-0.264921	0.0116527	0.168169	down	0.301738	0.566659	0.250962	0.286881	0.367371	0.505891	0.516015	0.678072
Atp2a2	-1.7745	-0.827413	0.0389307	0.308991	down	9.99613	10.8235	10.2731	10.2963	9.41893	10.9248	10.791	10.7548
Atp2a3	2.15295	1.10632	0.000983175	0.0579614	up	2.76804	1.66172	2.73118	2.62994	2.94298	1.57046	1.88362	1.53107
Atp5if1	2.12698	1.08881	0.000408037	0.0414312	up	7.08879	5.99998	6.90195	7.15137	7.21306	5.87036	6.06695	6.06264
Atp5mc2	1.2735	0.348801	0.0029672	0.0892899	up	7.06077	6.71197	6.96104	7.10119	7.12008	6.66548	6.69446	6.77597
Atp6ap1	-1.27982	-0.355942	0.0138387	0.182755	down	3.87495	4.23089	3.77821	4.03826	3.80839	4.17792	4.3147	4.20006
Atp6v0b	1.12023	0.163789	0.0172577	0.205194	up	4.55297	4.38918	4.48478	4.58796	4.58616	4.33485	4.39506	4.43763
Atp6v1c1	1.19876	0.261543	0.0370061	0.301283	up	3.03327	2.77173	2.95977	3.17473	2.96532	2.81558	2.84197	2.65764
Atp6v1e1	1.14331	0.193212	0.000295554	0.0384414	up	4.51682	4.32361	4.50335	4.49313	4.55397	4.32697	4.32048	4.32337
Atp6v1g1	1.29229	0.369929	0.0023198	0.0795159	up	6.56251	6.19258	6.4663	6.55136	6.66988	6.19279	6.20984	6.17513
Atp6v1h	1.14192	0.191468	0.0303641	0.272827	up	1.65752	1.46606	1.60881	1.58976	1.774	1.46467	1.50589	1.42761
Atp8a1	1.12948	0.175655	0.0316825	0.278897	up	1.90085	1.72519	1.86394	2.01078	1.82782	1.72683	1.75275	1.69599
Atpaf2	-1.52743	-0.611104	0.000662154	0.0499555	down	2.91222	3.52332	2.9241	3.0197	2.79286	3.52356	3.46989	3.57652
Atpsckmt	-1.38146	-0.466192	0.0346049	0.292269	down	1.08308	1.54927	1.0635	1.27501	0.910733	1.75702	1.54597	1.34483
Atr	1.07151	0.099642	0.00389682	0.103135	up	0.584898	0.485256	0.594549	0.594549	0.565597	0.464668	0.516015	0.475085
Atrn	-1.13477	-0.182399	0.0430211	0.327011	down	1.60039	1.78279	1.53605	1.70929	1.55582	1.85599	1.72683	1.76553
Atxn10	1.1925	0.253989	0.0338254	0.289453	up	5.0049	4.75091	5.01033	5.14241	4.86196	4.7366	4.70929	4.80684
Atxn7	1.60216	0.680021	0.0428626	0.326359	up	1.67349	0.993465	1.5656	1.79494	1.65992	1.19535	0.516015	1.26903
Atxn7l2	1.28536	0.362169	0.0207419	0.22438	up	0.914029	0.551861	1.03562	0.713696	0.992768	0.495695	0.604071	0.555816
Atxn7l3b	1.14696	0.197811	0.0247812	0.243877	up	3.16915	2.97134	3.09424	3.26754	3.14568	2.92029	3.0321	2.96162
Auh	-1.09894	-0.136111	0.0400794	0.314042	down	2.96891	3.10502	2.9486	2.96717	2.99095	3.04089	3.19692	3.07724
Aup1	1.31235	0.392148	0.0289763	0.26566	up	3.46938	3.07723	3.23879	3.55582	3.61353	3.02857	3.17632	3.0268
Aven	-1.32107	-0.401708	0.00176952	0.0720548	down	1.43856	1.84027	1.48543	1.34483	1.48543	1.90304	1.76977	1.848
Axin1	1.28961	0.366933	0.00965313	0.153693	up	2.87589	2.50896	2.87971	2.99095	2.75702	2.43029	2.61117	2.48543
B130024G19Rik	-1.07245	-0.100912	0.0454478	0.336189	down	0.0878644	0.188777	0.0426443	0.0703893	0.15056	0.176323	0.226509	0.163499
B230312C02Rik	1.46942	0.555249	0.00445512	0.109333	up	0.776139	0.22089	0.933573	0.790772	0.604071	0.298658	0.137504	0.226509
B3galt2	-1.63195	-0.706596	0.0046162	0.110713	down	0.329492	1.03609	0.226509	0.475085	0.286881	1.07039	1.21412	0.823749
B3glct	-1.37513	-0.459564	0.0408453	0.3175	down	0.785963	1.24553	0.925999	0.925999	0.505891	1.11103	1.41143	1.21412
B3gnt4	-1.28163	-0.357975	0.0295474	0.268824	down	0	0.357975	0	0	0	0.344828	0.163499	0.565597
B3gnt5	1.0714	0.0995007	0.0174513	0.206296	up	0.137223	0.0377224	0.163499	0.15056	0.0976108	0.0565835	0.0565835	0
B3gnt8	-1.14046	-0.189621	0.027623	0.25843	down	1.20539	1.39501	1.16993	1.12433	1.32193	1.41143	1.38405	1.38957
B3gnt9	-1.17907	-0.23765	0.0477688	0.344826	down	0.801983	1.03963	0.863938	0.863938	0.678072	0.963474	1.16993	0.9855
B4galt1	1.29194	0.369541	0.0396063	0.311657	up	4.54172	4.17218	4.74792	4.48285	4.39438	4.2817	4.21335	4.02148
B9d1	-1.47974	-0.56534	0.0077909	0.140067	down	0.763711	1.32905	0.879706	0.807355	0.604071	1.51602	1.21412	1.25701
B9d2	1.28363	0.360227	0.0371603	0.301854	up	2.43875	2.07852	2.43029	2.32769	2.55827	2.10098	2.25096	1.88362
BC002059	1.24121	0.311744	0.0243069	0.242013	up	1.54222	1.23047	1.52105	1.45943	1.64616	1.21412	1.10434	1.37295
BC004004	-1.23192	-0.300906	0.000553078	0.0464103	down	2.52952	2.83043	2.48027	2.51854	2.58976	2.82171	2.854	2.81558
BC005537	1.32597	0.407046	0.00511201	0.116463	up	5.08164	4.6746	5.09297	5.20477	4.9472	4.69822	4.61353	4.71205
BC034090	-1.32977	-0.411175	0.0458959	0.337917	down	1.89747	2.30865	1.65535	2.17313	1.86394	2.33056	2.24489	2.3505
BC050972	-1.1977	-0.260266	0.0107625	0.161557	down	0	0.260266	0	0	0	0.238787	0.163499	0.378512
BC051226	1.22359	0.291118	0.0419796	0.322473	up	1.16266	0.87154	0.956057	1.25096	1.28096	0.831877	0.879706	0.903038
Babam1	-1.19614	-0.25839	0.0155807	0.194243	down	3.7445	4.00289	3.61471	3.80323	3.81558	4.0072	4.04264	3.95884
Babam2	-1.14324	-0.193127	0.0413138	0.319399	down	2.01672	2.20984	1.95977	2.09761	1.99277	2.32193	2.15704	2.15056
Bag2	-1.46063	-0.546595	0.00261049	0.084038	down	3.01074	3.55734	3.14568	3.02857	2.85798	3.51475	3.52732	3.62994
Bahd1	1.28706	0.364075	0.0323582	0.282078	up	2.76341	2.39934	2.7845	2.95977	2.54597	2.41414	2.42492	2.35896
Baiap2	1.74786	0.805593	0.00568169	0.122078	up	2.02143	1.21583	2.04614	1.78241	2.23573	1.28688	1.02148	1.33914
Baiap3	1.13035	0.176772	0.00710648	0.135214	up	0.237869	0.0610974	0.201634	0.201634	0.31034	0.0426443	0.0565835	0.0840643
Bambi	-1.27584	-0.35145	0.0367349	0.300363	down	1.15435	1.5058	1.0072	1.34483	1.11103	1.63691	1.48543	1.39506
Bank1	-1.15763	-0.211178	0.0165419	0.200465	down	0.0047851	0.215963	0	0.0143553	0	0.321928	0.201634	0.124328
Baz2a	1.49475	0.579903	0.0407624	0.317151	up	2.57395	1.99405	2.43296	2.60407	2.68482	2.18903	1.60407	2.18903
Baz2b	1.2733	0.348576	0.00682692	0.132552	up	1.28609	0.937513	1.17632	1.28688	1.39506	1	0.948601	0.863938
Bbc3	1.22135	0.288477	0.0166275	0.201081	up	1.32163	1.03316	1.42761	1.16993	1.36737	1.0072	1.04963	1.04264
Bbof1	1.18264	0.242005	0.0180009	0.210451	up	0.689746	0.44774	0.669027	0.731183	0.669027	0.575312	0.400538	0.367371
Bbs2	1.60396	0.681638	0.0014117	0.0663515	up	2.52577	1.84414	2.58015	2.35332	2.64386	1.89142	1.76129	1.87971
Bbs4	1.26337	0.33728	0.0311276	0.276005	up	0.814217	0.476937	0.918386	0.613532	0.910733	0.389567	0.555816	0.485427
Bcam	1.36832	0.452411	0.00109907	0.0603568	up	6.36031	5.9079	6.2709	6.45566	6.35438	5.96555	5.88582	5.87234
Bcar3	1.4171	0.502937	0.00465299	0.110915	up	1.29844	0.795505	1.26303	1.31615	1.31615	0.790772	0.963474	0.632268
Bcat2	-1.39523	-0.480501	0.0010597	0.0603568	down	4.27085	4.75135	4.15218	4.36317	4.29719	4.75061	4.77716	4.72629
Bcdin3d	1.24021	0.310589	0.00736218	0.136695	up	1.02246	0.711872	0.9855	0.970854	1.11103	0.632268	0.695994	0.807355
Bche	-1.3459	-0.42857	0.000691604	0.0508	down	1.37866	1.80723	1.41143	1.44361	1.28096	1.80323	1.83188	1.7866
Bckdha	-1.31729	-0.397577	0.0116023	0.167959	down	6.58738	6.98495	6.48896	6.50048	6.77268	6.94767	7.04974	6.95745
Bckdhb	-1.61186	-0.688723	0.000497928	0.0444142	down	4.01233	4.70105	3.9782	4.1102	3.9486	4.60763	4.68818	4.80735
Bckdk	-1.10346	-0.142032	0.0440977	0.330825	down	4.16631	4.30835	4.15623	4.14893	4.19377	4.34837	4.36877	4.20789
Bcl2l1	2.10902	1.07657	0.0271878	0.256612	up	3.80285	2.72628	4.39369	3.68145	3.33342	2.75702	2.47508	2.94673
Bcl2l11	1.58693	0.666235	0.00441783	0.108808	up	1.77575	1.10952	1.83188	1.70044	1.79494	1.3505	1.0072	0.970854
Bcl6	-1.85344	-0.890203	0.00947712	0.152908	down	1.26137	2.15157	0.903038	1.40599	1.47508	2.35614	2.01792	2.08066
Bcl7a	1.72959	0.790426	0.00546902	0.119184	up	1.74967	0.959248	1.68257	1.72247	1.84398	0.807355	1.26303	0.807355
Bcl9	1.71687	0.779783	0.00418634	0.106435	up	2.2668	1.48701	2.32193	2.08066	2.3978	1.69599	1.4489	1.31615
Bcl9l	1.43936	0.525427	0.0103113	0.158032	up	2.51724	1.99181	2.69377	2.49057	2.36737	2.08066	2.06695	1.82782
Bclaf1	1.67675	0.745665	0.000386059	0.0403413	up	2.59293	1.84726	2.53356	2.65306	2.59216	1.74846	1.81147	1.98185
Bcs1l	-1.59867	-0.676873	0.000114084	0.0281196	down	2.56538	3.24225	2.65992	2.48285	2.55336	3.24184	3.22188	3.26303
Bdh1	-9.56924	-3.2584	0.000276122	0.0384414	down	1.55103	4.80944	1.33342	2.12433	1.19535	5.0505	4.70708	4.67073
Best1	1.07101	0.098971	0.0421573	0.323402	up	0.141295	0.0423243	0.176323	0.163499	0.0840643	0.0565835	0	0.0703893
Best3	-1.51619	-0.600451	0.0245103	0.242973	down	0.580183	1.18063	0.879706	0.516015	0.344828	1.3505	1.02148	1.16993
Bex1	1.44464	0.530713	0.00641304	0.128615	up	1.26161	0.730892	1.1177	1.24489	1.42223	0.790772	0.807355	0.594549
Bicd2	-1.37282	-0.457145	0.0185503	0.213676	down	3.61013	4.06728	3.53978	3.85499	3.43563	4.09592	4.09424	4.01167
Bicral	1.1726	0.229716	0.0477211	0.344636	up	1.6272	1.39748	1.58496	1.66903	1.62761	1.5509	1.37851	1.26303
Bik	1.49766	0.582712	0.0102911	0.158032	up	2.18787	1.60516	2.31325	2.17313	2.07724	1.68257	1.76553	1.36737
Bin3	1.32516	0.406162	0.0138997	0.183261	up	2.36567	1.95951	2.55336	2.29572	2.24793	2.04614	1.88753	1.94486
Birc2	1.33921	0.421382	0.000204054	0.0339482	up	2.77902	2.35763	2.72028	2.80735	2.80941	2.31034	2.37851	2.38405
Blmh	-1.18391	-0.243555	0.0226918	0.23299	down	1.85627	2.09982	1.99639	1.81967	1.75275	2.08746	2.11103	2.10098
Bmal1	-2.48848	-1.31527	0.00172727	0.071381	down	0.611938	1.92721	0.443607	0.948601	0.443607	2.13422	1.81147	1.83592
Bmal2	1.19399	0.255796	0.0200631	0.22125	up	0.627988	0.372193	0.659925	0.545968	0.678072	0.356144	0.485427	0.275007
Bmf	1.35232	0.435434	0.0164251	0.199978	up	1.24099	0.805558	1.42761	1.23879	1.05658	0.704872	0.83996	0.871844
Bmp6	1.85544	0.89176	0.00216748	0.0775421	up	3.72194	2.83018	3.51223	3.8268	3.8268	3.01257	2.6893	2.78869
Bmpr2	1.19283	0.254389	0.0369565	0.301244	up	2.38376	2.12937	2.46467	2.47249	2.21412	2.11437	2.17951	2.09424
Bnip3	1.76406	0.818898	0.000734065	0.0514148	up	6.71204	5.89314	6.78267	6.81506	6.53838	5.9241	5.79857	5.95675
Bnip3l	1.29677	0.374918	0.000162398	0.0313496	up	3.94841	3.57349	3.90785	3.93829	3.9991	3.60763	3.55459	3.55827
Bnip5	1.02649	0.0377224	0.0386495	0.308071	up	0.0472454	0.00952305	0.0565835	0.0285692	0.0565835	0.0285692	0	0
Bod1	-1.08424	-0.116678	0.0428008	0.326263	down	5.38757	5.50425	5.3067	5.44559	5.41041	5.49474	5.4957	5.52231
Bola3	-1.36769	-0.451738	0.0173811	0.206103	down	4.4266	4.87834	4.31034	4.34127	4.62819	4.83137	5.02281	4.78084
Borcs6	1.72685	0.788141	0.000114017	0.0281196	up	3.50575	2.71761	3.49825	3.43162	3.58736	2.64847	2.71149	2.79286
Bphl	-1.30405	-0.382994	0.0223825	0.231632	down	2.55252	2.93551	2.70929	2.37295	2.57531	3.05137	2.85599	2.89918
Braf	1.17605	0.233948	0.0017267	0.071381	up	1.24277	1.00882	1.25096	1.25701	1.22033	1.01436	1.0635	0.948601
Brap	1.25934	0.332672	0.00541543	0.118709	up	2.20137	1.8687	2.16993	2.14731	2.28688	1.97085	1.81558	1.81967
Brat1	1.18551	0.245507	0.0131118	0.177885	up	1.41584	1.17033	1.34483	1.42761	1.47508	1.08406	1.25701	1.16993
Brca1	-1.02659	-0.0378611	0.0305486	0.273255	down	0	0.0378611	0	0	0	0.0565835	0.0426443	0.0143553
Brd1	1.27333	0.348605	0.00649428	0.129428	up	2.57416	2.22556	2.61824	2.65535	2.4489	2.24489	2.27798	2.15381
Brd2	1.36576	0.449701	6.91486e-05	0.0265961	up	3.41812	2.96841	3.42492	3.3978	3.43162	3.01257	2.98003	2.91265
Brd4	1.31441	0.394417	0.0186018	0.213676	up	2.54074	2.14632	2.51096	2.73552	2.37573	2.21412	2.14078	2.08406
Brd7	-1.35689	-0.440307	0.000400896	0.0410937	down	3.26746	3.70777	3.20006	3.26604	3.33628	3.69153	3.67582	3.75596
Brd8	1.29748	0.375717	0.00956065	0.152922	up	1.80151	1.42579	1.82782	1.70487	1.87184	1.53107	1.45943	1.28688
Brd8dc	1.16906	0.225343	0.0273658	0.257389	up	0.369555	0.144212	0.422233	0.275007	0.411426	0.0976108	0.0840643	0.250962
Brf1	1.2847	0.361426	0.00123749	0.0629882	up	2.02577	1.66435	1.96717	1.98914	2.12102	1.67356	1.68257	1.63691
Bri3	1.30584	0.384976	0.0129869	0.177233	up	5.64118	5.25621	5.55305	5.54319	5.82731	5.2292	5.31832	5.2211
Brpf1	1.41399	0.499776	0.00384193	0.102459	up	2.26181	1.76204	2.24489	2.12102	2.41954	1.76977	1.81147	1.70487
Brwd3	1.06091	0.0853076	0.0423289	0.32397	up	0.410916	0.325608	0.464668	0.378512	0.389567	0.31034	0.31034	0.356144
Bst1	1.29643	0.374548	0.0171294	0.20447	up	0.76293	0.388382	0.871844	0.659925	0.757023	0.545968	0.263034	0.356144
Bst2	-1.2035	-0.267239	0.00887146	0.14896	down	4.19683	4.46407	4.10182	4.18269	4.30597	4.49506	4.44824	4.4489
Btbd9	-1.18033	-0.239194	0.0136314	0.181645	down	0.52347	0.762664	0.411426	0.536053	0.62293	0.765535	0.773996	0.748461
Btd	-1.19769	-0.260254	0.0192974	0.21703	down	2.07682	2.33707	2.10769	2.16672	1.95606	2.41684	2.29866	2.29572
Btf3	1.47186	0.557644	0.00945732	0.152837	up	6.08777	5.53012	5.83996	6.15299	6.27034	5.53045	5.49249	5.56742
Btf3l4	1.18587	0.24595	0.0360537	0.297753	up	3.2745	3.02855	3.43029	3.22651	3.16672	3.08746	2.9982	3
Btg3	2.05297	1.03771	0.000316684	0.0384414	up	2.51921	1.4815	2.49057	2.52356	2.5435	1.3505	1.68257	1.41143
Btnl9	2.68091	1.42272	0.00756453	0.139363	up	4.55869	3.13596	3.95606	4.96993	4.75007	3.17632	3.20477	3.0268
Bvht	1.85207	0.889135	0.0190511	0.215915	up	2.88161	1.99248	3.12433	2.41954	3.10098	1.88753	1.89142	2.19849
C130074G19Rik	1.75571	0.812053	0.000531501	0.0458868	up	3.73032	2.91827	3.5509	3.79909	3.84097	2.94111	2.91839	2.8953
C1qtnf1	1.18889	0.24962	0.0157637	0.196068	up	2.35767	2.10805	2.43563	2.3505	2.28688	2.04963	2.0635	2.21101
C1qtnf4	1.95097	0.964188	5.37268e-05	0.0244336	up	2.2739	1.30972	2.33628	2.1635	2.32193	1.25096	1.32769	1.3505
C1qtnf5	-1.71152	-0.775278	0.0408187	0.3175	down	0.763978	1.53926	1.26903	0.344828	0.678072	1.67807	1.45943	1.48027
C1ra	1.25908	0.332366	0.0035204	0.0983896	up	2.97474	2.64238	2.9782	2.90689	3.03914	2.60881	2.73335	2.58496
C1s2	-1.15922	-0.213154	0.0300798	0.271479	down	0.0142148	0.227369	0.0426443	0	0	0.356144	0.124328	0.201634
C230024C17Rik	1.71363	0.777052	0.0271988	0.256612	up	0.777052	0	0.536053	1.26903	0.526069	0	0	0
C230035I16Rik	2.16712	1.11578	0.00798276	0.141073	up	2.11224	0.996458	2.12763	1.9222	2.28688	0.584963	1.04264	1.36177
C230072F16Rik	1.25028	0.322256	0.021043	0.225091	up	0.476937	0.15468	0.485427	0.389567	0.555816	0	0.189034	0.275007
C2cd2	-1.23083	-0.299628	0.022123	0.230578	down	1.5344	1.83403	1.38957	1.68257	1.53107	1.83188	1.7866	1.88362
C330018D20Rik	-1.57729	-0.657448	0.000584347	0.0464854	down	1.71665	2.37409	1.71809	1.79494	1.63691	2.33342	2.49313	2.29572
C4b	2.18028	1.12451	0.00374163	0.101099	up	3.88066	2.75615	3.58015	4.22188	3.83996	2.88166	2.58976	2.79701
C530005A16Rik	-1.34094	-0.423247	0.0181652	0.211289	down	0.665335	1.08858	0.604071	0.704872	0.687061	1.27501	0.879706	1.11103
C7	-3.15339	-1.6569	0.00058414	0.0464854	down	0.740624	2.39753	0.933573	0.782409	0.505891	2.68257	2.21723	2.29278
C87436	1.32412	0.405033	0.0152102	0.191892	up	1.64854	1.24351	1.60407	1.70929	1.63227	1.22033	1.43296	1.07724
C9orf72	-1.20393	-0.26775	0.0197546	0.219306	down	2.10019	2.36794	2.18903	2.10434	2.0072	2.48027	2.31904	2.30451
CYTB	-1.27355	-0.348861	0.0128031	0.17605	down	14.3477	14.6966	14.3766	14.1896	14.4769	14.6426	14.7335	14.7136
Cacna1g	-1.34832	-0.431168	0.00369606	0.100431	down	0.832091	1.26326	0.713696	0.910733	0.871844	1.23266	1.36177	1.19535
Cacna1h	1.67475	0.743948	0.034028	0.289673	up	1.82366	1.07971	1.84398	2.20477	1.42223	1.29278	1.03562	0.910733
Cacna1i	-1.01	-0.0143553	8.85791e-08	0.00143007	down	0	0.0143553	0	0	0	0.0143553	0.0143553	0.0143553
Cacnb2	-1.3652	-0.44911	0.0206734	0.223926	down	1.53878	1.98789	1.31034	1.57046	1.73552	1.90304	2.02148	2.03914
Cacng7	1.18511	0.245025	0.0114651	0.167306	up	1.7406	1.49558	1.69153	1.79909	1.73118	1.5656	1.52607	1.39506
Cacybp	-1.53664	-0.619775	0.00783487	0.140216	down	3.85491	4.47468	3.78973	3.87873	3.89627	4.25927	4.44559	4.71918
Cadm4	-1.40025	-0.485687	0.0286753	0.264567	down	2.89053	3.37622	2.96162	2.62761	3.08236	3.25852	3.52105	3.34908
Calb1	1.03562	0.0505013	0.0421171	0.323175	up	0.0930105	0.0425092	0.0976108	0.0703893	0.111031	0.0703893	0.0285692	0.0285692
Calcoco1	1.56685	0.647864	0.000480372	0.0437988	up	5.08896	4.4411	5.03254	5.07125	5.1631	4.39163	4.5601	4.37156
Calr3	1.34291	0.425367	0.000287291	0.0384414	up	3.06114	2.63578	3.07724	3.06005	3.04614	2.60407	2.58736	2.71589
Camk1g	1.39483	0.480087	0.0217502	0.228686	up	0.508656	0.0285692	0.765535	0.275007	0.485427	0.0285692	0.0285692	0.0285692
Camk2n1	1.98273	0.987485	0.00422442	0.106731	up	3.52376	2.53627	3.32337	3.84599	3.4019	2.64386	2.35614	2.60881
Camsap3	-1.07538	-0.104841	0.0356016	0.29578	down	0.0924085	0.197249	0.124328	0.0285692	0.124328	0.214125	0.214125	0.163499
Cand2	-1.48319	-0.5687	0.00152102	0.0675325	down	3.75082	4.31952	3.83996	3.82273	3.58976	4.31107	4.35544	4.29205
Cant1	1.37459	0.459005	0.00790741	0.140984	up	2.94811	2.48911	2.80323	3.13422	2.90689	2.53356	2.5008	2.43296
Capn10	1.23903	0.309216	0.0116802	0.168422	up	1.19035	0.881131	1.10434	1.15056	1.31615	0.910733	0.799087	0.933573
Capn3	-1.38193	-0.466681	0.00048745	0.043842	down	0.0376779	0.504359	0.0426443	0	0.0703893	0.536053	0.411426	0.565597
Car14	2.16425	1.11387	4.32103e-05	0.0228724	up	6.54217	5.42831	6.61648	6.4082	6.60185	5.44195	5.39506	5.44791
Car4	3.37435	1.75461	0.00241266	0.0807278	up	4.84219	3.08758	4.29278	4.98094	5.25285	3.07039	3.05485	3.1375
Card10	1.40692	0.492544	0.0142405	0.185333	up	3.24125	2.74871	3.04264	3.33628	3.34483	2.64386	2.91073	2.69153
Card19	1.29119	0.368705	0.0132812	0.179279	up	5.59758	5.22887	5.48832	5.67214	5.63227	5.36142	5.09677	5.22843
Carm1	1.10995	0.150499	0.0382043	0.305871	up	3.38457	3.23407	3.37434	3.3147	3.46467	3.29425	3.20789	3.20006
Carmil1	1.36428	0.448135	0.00150406	0.0675325	up	0.706015	0.25788	0.659925	0.807355	0.650765	0.298658	0.176323	0.298658
Carmil3	1.45799	0.543986	0.00258089	0.0833343	up	1.02446	0.480475	0.879706	1.14405	1.04963	0.389567	0.545968	0.505891
Carns1	1.89989	0.925914	0.017454	0.206296	up	3.38343	2.45752	2.8953	3.56682	3.68818	2.38681	2.6017	2.38405
Cars2	-1.3828	-0.467596	0.000247489	0.0371944	down	1.95709	2.42468	1.92979	1.98914	1.95233	2.40054	2.50335	2.37016
Casc3	1.26053	0.33403	0.00681793	0.132537	up	3.25366	2.91963	3.12928	3.34483	3.28688	2.93546	2.85997	2.96347
Casd1	-1.29966	-0.378132	0.000521474	0.0457551	down	2.34767	2.7258	2.34199	2.41414	2.28688	2.75916	2.73118	2.68706
Cask	1.36413	0.44798	0.00372445	0.100888	up	1.20417	0.756186	1.26903	1.28688	1.05658	0.782409	0.799087	0.687061
Caskin2	1.56872	0.649591	0.000922303	0.0568325	up	4.26409	3.6145	4.11603	4.38198	4.29425	3.55949	3.66107	3.62293
Casp8ap2	1.18311	0.24259	0.0189084	0.215008	up	1.01899	0.776397	0.992768	1.03562	1.02857	0.722466	0.695994	0.910733
Casq1	-1.85303	-0.889883	0.0345793	0.292133	down	0.793318	1.6832	0.757023	0.815575	0.807355	1.8679	2.09085	1.09085
Castor1	1.40822	0.493872	0.0496507	0.352476	up	2.08404	1.59017	2.25096	1.94111	2.06005	1.26303	1.69599	1.81147
Cat	1.65304	0.72512	0.00306719	0.0901973	up	6.74447	6.01935	6.7699	6.93993	6.52356	6.08364	6.01324	5.96116
Catip	1.21391	0.279658	0.0295706	0.268883	up	0.415056	0.135398	0.422233	0.286881	0.536053	0.214125	0.0285692	0.163499
Cbr2	-1.34309	-0.425553	0.0187042	0.214019	down	3.38382	3.80938	3.14893	3.47897	3.52356	3.76235	3.83188	3.8339
Cbr4	-1.10965	-0.150102	0.0130189	0.177519	down	2.12676	2.27686	2.17313	2.05658	2.15056	2.25096	2.28096	2.29866
Cbx3	1.59464	0.673228	0.0314408	0.277722	up	2.90545	2.23222	2.72247	3.12598	2.8679	1.91073	2.5656	2.22033
Cbx4	1.21091	0.276094	0.0442857	0.331787	up	1.69576	1.41966	1.68257	1.84398	1.56071	1.53107	1.32193	1.40599
Cbx7	1.78246	0.833871	0.0049332	0.114021	up	3.00388	2.17001	2.82579	2.86394	3.32193	2.13093	2.24489	2.13422
Ccar2	1.13943	0.188317	0.01486	0.1898	up	2.74026	2.55194	2.71589	2.72247	2.78241	2.63691	2.53605	2.48285
Ccbe1	1.294	0.371837	0.0185225	0.213662	up	0.992346	0.620509	1.15704	0.863938	0.956057	0.650765	0.704872	0.505891
Ccdc126	-1.1093	-0.149645	0.0455593	0.336816	down	1.44909	1.59873	1.36177	1.52607	1.45943	1.54597	1.64616	1.60407
Ccdc14	1.09959	0.136964	0.0332998	0.286651	up	0.453871	0.316907	0.432959	0.432959	0.495695	0.333424	0.238787	0.378512
Ccdc141	1.13471	0.182325	0.0259375	0.250111	up	3.31317	3.13085	3.33628	3.36597	3.23726	3.16993	3.17473	3.04789
Ccdc146	-1.24549	-0.316708	0.027449	0.257796	down	0.238787	0.555495	0.238787	0.238787	0.238787	0.356144	0.632268	0.678072
Ccdc152	1.52013	0.604191	0.00581181	0.123405	up	0.942769	0.338578	0.879706	0.948601	1	0.238787	0.575312	0.201634
Ccdc159	-1.31685	-0.397091	0.00191855	0.0738526	down	0.7301	1.12719	0.678072	0.704872	0.807355	1.07039	1.22033	1.09085
Ccdc167	-1.25349	-0.325947	0.00108845	0.0603568	down	0.484132	0.810079	0.505891	0.400538	0.545968	0.815575	0.799087	0.815575
Ccdc17	1.24578	0.317053	0.0442596	0.331731	up	0.922823	0.60577	0.831877	0.799087	1.1375	0.669027	0.632268	0.516015
Ccdc174	1.13367	0.180999	0.0474526	0.343707	up	1.00433	0.82333	0.925999	1.13093	0.956057	0.773996	0.847997	0.847997
Ccdc28b	1.40202	0.487504	0.0393356	0.310313	up	2.16403	1.67652	2.08066	1.926	2.48543	1.58976	1.75275	1.68706
Ccdc34	1.12151	0.165448	0.00520633	0.116822	up	0.558505	0.393057	0.613532	0.516015	0.545968	0.389567	0.367371	0.422233
Ccdc69	-1.66252	-0.733369	0.00703063	0.134327	down	1.54514	2.27851	1.30451	1.60407	1.72683	2.10769	2.44095	2.28688
Ccdc77	1.14195	0.191499	0.0404674	0.315769	up	0.877507	0.686009	0.765535	0.918386	0.948601	0.757023	0.678072	0.62293
Ccdc8	1.36732	0.451353	0.00217051	0.0775421	up	1.59023	1.13888	1.66448	1.46467	1.64155	1.16993	1.17632	1.07039
Ccdc85b	1.70153	0.766836	0.00628993	0.127728	up	2.97797	2.21113	2.90304	2.87381	3.15704	2.19535	2.4489	1.98914
Ccdc88b	-1.10984	-0.150351	0.0414297	0.319652	down	0.377755	0.528105	0.344828	0.443607	0.344828	0.454176	0.604071	0.526069
Ccdc9	1.28768	0.364772	0.0381333	0.305605	up	1.98461	1.61984	1.88362	1.99639	2.07382	1.82375	1.61353	1.42223
Ccdc9b	-1.36655	-0.450536	0.0466775	0.340836	down	2.50105	2.95158	2.35896	2.36177	2.78241	3.14078	2.85997	2.854
Cchcr1	1.17091	0.227628	0.0438879	0.330094	up	0.664136	0.436508	0.650765	0.526069	0.815575	0.432959	0.443607	0.432959
Ccl11	1.61277	0.689545	0.00180549	0.0720782	up	2.37232	1.68278	2.26003	2.35614	2.5008	1.58015	1.63227	1.83592
Ccl24	-1.3759	-0.460378	0.0276252	0.25843	down	0.342418	0.802795	0.378512	0.422233	0.226509	1.07039	0.678072	0.659925
Ccl25	1.09911	0.136342	0.00517798	0.116822	up	0.366908	0.230566	0.321928	0.367371	0.411426	0.238787	0.238787	0.214125
Ccn2	2.46688	1.30269	0.0198867	0.220078	up	5.86116	4.55847	6.30979	5.91648	5.3572	5.02813	4.15543	4.49185
Ccnd1	-1.93411	-0.951666	0.000112015	0.0281196	down	2.89255	3.84422	3.03034	2.83996	2.80735	3.87774	3.85997	3.79494
Ccnd2	-1.43734	-0.523397	0.00220392	0.0778864	down	2.83675	3.36015	2.85798	2.94298	2.70929	3.35191	3.44758	3.28096
Ccndbp1	1.28021	0.356385	0.00762605	0.139374	up	3.08959	2.73321	3.16672	3.0197	3.08236	2.85599	2.7137	2.62994
Ccne1	-1.16828	-0.224383	0.0275962	0.258352	down	0.132559	0.356942	0.189034	0.111031	0.0976108	0.464668	0.238787	0.367371
Ccng1	-1.73526	-0.795155	0.0026485	0.0846235	down	6.81541	7.61056	6.95942	6.92884	6.55796	7.64573	7.54543	7.64053
Ccng2	1.30656	0.385777	0.0353862	0.295242	up	2.22894	1.84316	2.45154	2.13093	2.10434	1.90304	1.70044	1.926
Ccni	1.73104	0.791637	0.000949736	0.0574691	up	5.7733	4.98166	5.83971	5.88923	5.59096	5.06134	4.90545	4.9782
Ccnt2	1.22046	0.287423	0.0397222	0.312124	up	1.7973	1.50988	1.69599	1.73985	1.95606	1.58976	1.38405	1.55582
Ccp110	1.25734	0.330378	0.00269801	0.0849912	up	0.643539	0.313161	0.669027	0.565597	0.695994	0.286881	0.389567	0.263034
Ccr2	1.14771	0.198754	0.0166999	0.201353	up	0.527861	0.329107	0.432959	0.575312	0.575312	0.286881	0.321928	0.378512
Ccrl2	1.7262	0.787596	0.00191164	0.0738336	up	2.67073	1.88313	2.854	2.70929	2.4489	1.84398	1.93357	1.87184
Ccs	1.32073	0.40134	0.0466086	0.340836	up	3.30005	2.89871	3.16189	3.14731	3.59096	2.81967	2.95047	2.926
Ccser2	-1.17171	-0.22861	0.00519722	0.116822	down	3.63825	3.86686	3.69822	3.66562	3.5509	3.87184	3.87873	3.85
Cct2	1.09592	0.132147	0.00143813	0.0664385	up	5.31059	5.17844	5.29389	5.30232	5.33557	5.20163	5.1807	5.15299
Cct3	-1.28967	-0.367004	0.0137331	0.182387	down	3.40707	3.77407	3.29719	3.54967	3.37434	3.66448	3.79181	3.86592
Cct6a	-1.25358	-0.326059	0.00110661	0.0603568	down	3.9269	4.25296	3.9279	4.0018	3.851	4.24184	4.25626	4.26078
Cd160	1.03633	0.0514845	0.0455721	0.336816	up	0.0610076	0.00952305	0.0285692	0.0703893	0.0840643	0	0	0.0285692
Cd163	1.31747	0.397768	0.0217843	0.228844	up	2.53458	2.13681	2.45154	2.61117	2.54102	2.35332	2.03562	2.02148
Cd177	1.23874	0.308869	0.0446126	0.332987	up	0.308869	0	0.263034	0.526069	0.137504	0	0	0
Cd1d1	1.58984	0.66888	0.0070757	0.134869	up	1.5421	0.873218	1.59932	1.30451	1.72247	0.799087	0.799087	1.02148
Cd209g	-1.0693	-0.0966635	0.0144216	0.186391	down	0.00952305	0.106187	0.0285692	0	0	0.15056	0.0703893	0.0976108
Cd248	-2.21464	-1.14707	0.00605327	0.125291	down	1.19371	2.34079	1.12433	1.58496	0.871844	2.40054	2.5008	2.12102
Cd27	1.06475	0.090516	0.0412504	0.319318	up	0.128238	0.0377224	0.176323	0.0840643	0.124328	0	0.0565835	0.0565835
Cd274	1.57109	0.651764	0.000665943	0.0499758	up	2.4143	1.76254	2.29278	2.48285	2.46728	1.66903	1.82782	1.79077
Cd300c2	-1.31473	-0.394771	0.0170668	0.204156	down	0.704307	1.09908	0.713696	0.748461	0.650765	1.15704	0.895303	1.24489
Cd300ld5	1.41116	0.496878	0.0298498	0.270325	up	1.39537	0.89849	1.24489	1.61353	1.32769	1.12433	0.83996	0.731183
Cd300lg	2.36576	1.2423	0.000978915	0.0579167	up	5.99413	4.75183	5.91217	5.80607	6.26416	4.7301	4.90833	4.61706
Cd302	1.33692	0.418916	0.0430594	0.327179	up	3.10019	2.68128	2.94486	3.16511	3.19061	2.84398	2.41954	2.78031
Cd320	-1.27658	-0.352285	0.00265187	0.0846235	down	1.78634	2.13862	1.79909	1.81147	1.74846	2.04264	2.23573	2.1375
Cd34	-1.32896	-0.410299	0.000828293	0.0545811	down	3.23194	3.64224	3.26153	3.23266	3.20163	3.71039	3.66789	3.54844
Cd36	1.56578	0.646877	0.00204588	0.0753242	up	8.59156	7.94468	8.51527	8.7896	8.4698	7.94761	7.97384	7.91259
Cd40	1.21022	0.275268	0.0379597	0.305199	up	0.709472	0.434204	0.863938	0.62293	0.641546	0.321928	0.516015	0.464668
Cd47	1.39854	0.483922	0.00097936	0.0579167	up	3.36426	2.88034	3.31759	3.42895	3.34625	2.92029	2.94673	2.774
Cd48	-1.60779	-0.685075	0.0444675	0.332441	down	0.919372	1.60445	0.526069	1.38405	0.847997	1.55582	1.68706	1.57046
Cd63	1.73399	0.794095	0.000833698	0.0547696	up	5.40392	4.60982	5.25965	5.50684	5.44526	4.55336	4.74255	4.53356
Cd74	-1.75779	-0.813763	0.0210033	0.225091	down	4.79601	5.60977	4.49313	4.72137	5.17353	5.46172	5.86839	5.49921
Cd80	-1.12835	-0.174209	0.0485314	0.347843	down	0.205365	0.379573	0.163499	0.250962	0.201634	0.495695	0.286881	0.356144
Cd82	-1.24728	-0.318783	0.0022771	0.0787512	down	1.94576	2.26454	1.91456	1.93357	1.98914	2.22959	2.35614	2.20789
Cd83	-1.6893	-0.756427	0.026723	0.254305	down	0.61728	1.37371	0.910733	0.263034	0.678072	1.46467	1.5656	1.09085
Cd9	1.55612	0.637953	0.00195256	0.0738526	up	3.84369	3.20574	3.7137	3.9279	3.88947	3.24336	3.31034	3.0635
Cdan1	1.2633	0.337194	0.00473024	0.111485	up	1.20094	0.863749	1.20163	1.09085	1.31034	0.887525	0.871844	0.831877
Cdc123	1.2178	0.284279	0.00107301	0.0603568	up	3.43916	3.15488	3.45154	3.47638	3.38957	3.1375	3.20945	3.1177
Cdc16	-1.12471	-0.169548	0.0320427	0.280844	down	3.09987	3.26942	3.1127	3.16189	3.02503	3.24336	3.34767	3.21723
Cdc20	1.28011	0.356271	0.0365013	0.300125	up	0.620955	0.264685	0.641546	0.422233	0.799087	0.189034	0.226509	0.378512
Cdc23	-1.15333	-0.205811	0.00762456	0.139374	down	1.85001	2.05582	1.81147	1.91073	1.82782	1.98914	2.08746	2.09085
Cdc25b	1.43369	0.519729	0.00927694	0.151834	up	1.23806	0.718335	1.03562	1.25096	1.42761	0.659925	0.799087	0.695994
Cdc34b	-1.08913	-0.123178	0.0106559	0.160668	down	0.0655231	0.188701	0.0285692	0.0976108	0.0703893	0.226509	0.189034	0.15056
Cdc37l1	1.13574	0.183638	0.0236876	0.238591	up	3.22368	3.04004	3.1375	3.25852	3.27501	2.98368	3.0321	3.10434
Cdc40	1.12663	0.17202	0.018643	0.213825	up	1.90775	1.73573	1.95606	1.87578	1.89142	1.81967	1.69153	1.69599
Cdc42bpg	1.52486	0.608677	0.000269575	0.0384414	up	2.49885	1.89017	2.41954	2.52857	2.54844	1.97085	1.82782	1.87184
Cdc42ep4	2.29092	1.19593	0.00447551	0.10958	up	3.51141	2.31548	3.47638	3.15866	3.89918	2.22342	2.24793	2.47508
Cdc42se2	1.22717	0.295341	0.0247809	0.243877	up	3.29516	2.99982	3.42223	3.34056	3.12267	3.01792	2.96717	3.01436
Cdca8	-1.144	-0.194089	0.00147586	0.0671307	down	0.0237378	0.217827	0.0426443	0.0285692	0	0.214125	0.176323	0.263034
Cdh22	-1.29696	-0.375139	0.0320582	0.280903	down	0.198686	0.573825	0.286881	0.238787	0.0703893	0.773996	0.536053	0.411426
Cdh23	-1.16449	-0.219697	0.0154394	0.193151	down	0.324825	0.544522	0.356144	0.250962	0.367371	0.464668	0.62293	0.545968
Cdh4	-1.46131	-0.547267	0.000102885	0.0281196	down	0.410746	0.958013	0.411426	0.464668	0.356144	0.903038	0.9855	0.9855
Cdhr3	1.47774	0.56339	0.00224828	0.0784377	up	0.614788	0.0513981	0.713696	0.443607	0.687061	0	0.0565835	0.0976108
Cdin1	-1.15274	-0.205063	0.0223013	0.231242	down	0.598914	0.803977	0.704872	0.555816	0.536053	0.863938	0.773996	0.773996
Cdk1	-1.08843	-0.12225	0.0278295	0.259632	down	0.0745549	0.196805	0.0840643	0.0285692	0.111031	0.214125	0.137504	0.238787
Cdk16	-1.31449	-0.3945	0.0296988	0.269669	down	4.22869	4.62319	4.14486	4.3147	4.22651	4.74792	4.73552	4.38612
Cdk18	1.32617	0.407261	0.0103045	0.158032	up	2.86571	2.45845	2.80941	3.02857	2.75916	2.3978	2.56071	2.41684
Cdk19	1.26802	0.342576	0.0470002	0.341925	up	2.37687	2.03429	2.48543	2.13422	2.51096	2.10769	2.03914	1.95606
Cdk2	1.39378	0.479004	0.0117122	0.168673	up	1.56972	1.09072	1.36737	1.63691	1.70487	1.18903	1.09761	0.9855
Cdk2ap2	-1.32613	-0.407227	0.0209988	0.225091	down	3.128	3.53522	3.01792	3.3147	3.05137	3.55459	3.65191	3.39917
Cdk5r1	-1.12133	-0.165212	0.0440177	0.330609	down	0.355532	0.520744	0.31034	0.344828	0.411426	0.62293	0.495695	0.443607
Cdk5rap3	1.62243	0.698155	0.00405393	0.105346	up	2.8354	2.13725	2.71809	2.9222	2.86592	2.21412	2.28688	1.91073
Cdk8	1.10479	0.143768	0.0212129	0.225598	up	1.35734	1.21357	1.34483	1.41684	1.31034	1.19535	1.17632	1.26903
Cdk9	1.4628	0.548728	0.011157	0.164798	up	2.66552	2.11679	2.57289	2.58976	2.8339	1.93734	2.29866	2.11437
Cdkal1	-1.18416	-0.243863	0.00683697	0.132575	down	0.576913	0.820776	0.594549	0.485427	0.650765	0.782409	0.83996	0.83996
Cdkl1	1.75003	0.807381	0.0172585	0.205194	up	2.77181	1.96443	3.01257	2.94111	2.36177	2.13093	1.84398	1.91839
Cdkl3	1.25495	0.327628	0.018787	0.214583	up	1.02488	0.697257	0.970854	1.11103	0.992768	0.555816	0.83996	0.695994
Cdkn1b	1.8296	0.871527	0.0060415	0.125208	up	3.54678	2.67525	3.38405	3.61589	3.64039	2.99458	2.5509	2.48027
Cdkn2aipnl	1.16203	0.216642	0.0189223	0.215058	up	2.61889	2.40224	2.5008	2.69822	2.65764	2.42761	2.38681	2.39232
Cdkn2c	1.54795	0.630356	0.00121129	0.0628569	up	2.49045	1.8601	2.6017	2.38681	2.48285	1.88753	1.9486	1.74416
Cdkn3	-1.12306	-0.167435	0.0444601	0.332441	down	0.0738559	0.24129	0.137504	0.0840643	0	0.333424	0.214125	0.176323
Cds1	-1.32379	-0.40467	0.0149701	0.190604	down	1.06302	1.46769	1.14405	1.18903	0.85599	1.51096	1.46989	1.42223
Cds2	1.29247	0.370134	0.0434746	0.328695	up	4.39002	4.01988	4.53667	4.48607	4.14731	4.13175	4	3.9279
Cebpd	1.98529	0.98935	0.0119047	0.16941	up	3.21073	2.22138	3.12598	2.94673	3.55949	2.43829	1.8953	2.33056
Cecr2	1.17451	0.232061	0.0208179	0.224737	up	0.77416	0.542099	0.695994	0.731183	0.895303	0.594549	0.536053	0.495695
Celf2	1.15483	0.207683	0.00337846	0.0955228	up	1.14344	0.935754	1.17632	1.08406	1.16993	0.941106	0.970854	0.895303
Celsr2	-1.22983	-0.298462	0.00713259	0.135473	down	0.390955	0.689418	0.378512	0.495695	0.298658	0.669027	0.650765	0.748461
Cend1	1.36394	0.447776	0.0434805	0.328695	up	1.30163	0.853857	1.44361	1.38405	1.07724	1.09085	0.757023	0.713696
Cenpe	-1.05273	-0.0741397	0.00227504	0.0787512	down	0.0143553	0.088495	0.0143553	0.0143553	0.0143553	0.111031	0.0840643	0.0703893
Cenpm	-1.13405	-0.181489	0.0497351	0.352712	down	0	0.181489	0	0	0	0.238787	0.263034	0.0426443
Cenpn	1.06316	0.0883522	0.0450139	0.334435	up	0.242675	0.154322	0.226509	0.226509	0.275007	0.176323	0.0976108	0.189034
Cenpq	-1.36627	-0.450246	0.00826726	0.143517	down	1.17768	1.62793	1.13093	1.30451	1.09761	1.78241	1.57531	1.52607
Cep104	-1.21241	-0.277881	0.00597565	0.124563	down	3.00458	3.28246	3.01792	3.05658	2.93923	3.36877	3.26604	3.21257
Cep112	-1.10822	-0.14824	0.0227905	0.233129	down	0.400096	0.548337	0.443607	0.356144	0.400538	0.475085	0.584963	0.584963
Cep152	1.21656	0.282802	0.0436558	0.329193	up	0.614648	0.331846	0.505891	0.669027	0.669027	0.163499	0.367371	0.464668
Cep20	-1.47541	-0.561115	0.0196061	0.218674	down	2.27498	2.83609	2.51602	1.99277	2.31615	2.73552	2.90881	2.86394
Cep295	1.18765	0.248111	0.00048564	0.0438012	up	0.518996	0.270885	0.495695	0.495695	0.565597	0.263034	0.298658	0.250962
Cep41	-1.16304	-0.217903	0.0294747	0.268313	down	0.28032	0.498222	0.201634	0.400538	0.238787	0.505891	0.555816	0.432959
Cep55	-1.1469	-0.197743	0.00736626	0.136695	down	0.0280214	0.225764	0	0.0840643	0	0.275007	0.163499	0.238787
Cep57	1.37777	0.462332	0.00277765	0.0867384	up	1.91599	1.45366	2	1.76977	1.9782	1.45418	1.5008	1.40599
Cep72	1.052	0.073132	0.00872642	0.147469	up	0.106393	0.0332609	0.137504	0.0976108	0.0840643	0.0426443	0.0285692	0.0285692
Cep83os	1.38992	0.475004	0.0333876	0.287098	up	0.948068	0.473065	1.16993	0.659925	1.01436	0.475085	0.565597	0.378512
Cerox1	1.24558	0.316814	0.00197458	0.0738526	up	0.470821	0.154007	0.454176	0.422233	0.536053	0.201634	0.176323	0.0840643
Cers2	1.3018	0.380509	0.00708886	0.13496	up	3.58114	3.20064	3.46205	3.61235	3.66903	3.29572	3.10769	3.19849
Cetn3	1.3123	0.392099	0.0176478	0.207513	up	3.3641	2.972	3.47638	3.37712	3.23879	2.82985	3.12267	2.96347
Cfap20dc	-1.44778	-0.533842	0.0115944	0.167959	down	0.408046	0.941888	0.650765	0.263034	0.31034	0.85599	0.941106	1.02857
Cfap418	1.22357	0.291095	0.0211962	0.225578	up	2.06026	1.76917	2.11103	1.90304	2.16672	1.76129	1.82375	1.72247
Cfap53	1.08564	0.118549	0.0165237	0.200465	up	0.128072	0.00952305	0.137504	0.0703893	0.176323	0	0.0285692	0
Cfap68	1.24707	0.318543	0.0312091	0.276539	up	1.27969	0.961142	1.37295	1.10434	1.36177	1.05658	0.970854	0.85599
Cfh	1.48121	0.566775	0.0132325	0.178922	up	4.39012	3.82334	4.53169	4.46793	4.17073	4.00809	3.75596	3.70598
Cfp	-1.65719	-0.728741	0.0216615	0.228131	down	1.52228	2.25102	1.36177	1.79909	1.40599	2.42761	1.9222	2.40327
Cgref1	1.50236	0.587234	0.00145451	0.0668059	up	1.14814	0.560911	1.18269	1.14405	1.1177	0.575312	0.695994	0.411426
Chac2	-1.796	-0.844791	0.0057589	0.12282	down	2.44241	3.28721	2.32481	2.76977	2.23266	3.24184	3.38405	3.23573
Chaf1b	1.07428	0.103375	0.049282	0.351141	up	0.159032	0.0556575	0.15056	0.189034	0.137504	0.0426443	0.124328	0
Chaserr	1.63109	0.705839	0.0203632	0.222227	up	1.66977	0.96393	1.83996	1.83592	1.33342	0.748461	0.992768	1.15056
Chd1	1.10992	0.150461	0.0247465	0.243753	up	1.63403	1.48357	1.54597	1.67356	1.68257	1.47508	1.46467	1.51096
Chd1l	1.16943	0.225807	0.0430098	0.327011	up	2.15677	1.93097	2.20789	1.99639	2.26604	1.91456	1.926	1.95233
Chd2	1.3626	0.44636	0.00142739	0.0664133	up	2.1467	1.70034	2.11103	2.26903	2.06005	1.70487	1.71809	1.67807
Chd6	1.5458	0.628352	0.000565871	0.0464854	up	2.28601	1.65766	2.40054	2.17951	2.27798	1.59455	1.70487	1.67356
Chd8	1.20358	0.267334	0.00984884	0.154817	up	1.46054	1.1932	1.52105	1.42761	1.43296	1.11103	1.29866	1.16993
Chek2	-1.36197	-0.445698	0.00849197	0.14543	down	0.593811	1.03951	0.443607	0.687061	0.650765	1	1.16993	0.948601
Cherp	1.26372	0.337676	0.00940793	0.15265	up	3.13387	2.7962	3.12928	3.0018	3.27053	2.82171	2.79077	2.7761
Chgb	1.29979	0.378275	0.0136289	0.181645	up	0.779121	0.400846	0.863938	0.641546	0.831877	0.536053	0.356144	0.31034
Chi3l1	1.16242	0.217126	0.00406655	0.105382	up	0.250112	0.0329862	0.31034	0.189034	0.250962	0	0.0703893	0.0285692
Chic1	1.18807	0.248621	0.0378518	0.304711	up	0.422701	0.17408	0.555816	0.356144	0.356144	0.286881	0.111031	0.124328
Chic2	1.17011	0.226643	0.00186928	0.0729831	up	1.16967	0.943027	1.20789	1.15056	1.15056	0.956057	0.9855	0.887525
Chid1	-1.71455	-0.777833	0.00398652	0.104328	down	0.810452	1.58829	0.731183	1.07724	0.62293	1.67807	1.56071	1.52607
Chil3	2.37696	1.24912	0.0139414	0.183388	up	1.38054	0.131424	0.992768	2.01792	1.13093	0.137504	0.0426443	0.214125
Chkb	1.72908	0.790001	0.0352494	0.294862	up	3.56324	2.77323	3.58736	3.4019	3.70044	2.95606	2.26604	3.09761
Chl1	1.06385	0.0892913	0.0176417	0.207513	up	0.217931	0.12864	0.250962	0.176323	0.226509	0.111031	0.15056	0.124328
Chmp1b	1.14382	0.19386	0.0162838	0.198926	up	3.3882	3.19434	3.44493	3.39917	3.32048	3.19219	3.12928	3.26153
Chmp1b2	1.23313	0.302325	0.00364812	0.100165	up	1.39124	1.08892	1.41143	1.36177	1.40054	1.08406	1	1.18269
Chmp3	1.86643	0.90028	0.0472458	0.342689	up	3.67571	2.77543	3.84097	4.12267	3.0635	2.95791	2.82985	2.53854
Chmp4b	1.2428	0.313594	0.0375092	0.303011	up	5.85776	5.54416	5.8802	6.02037	5.67271	5.5472	5.61736	5.46793
Chn1	-1.14362	-0.193605	0.0236617	0.238467	down	1.61323	1.80683	1.59932	1.53107	1.70929	1.852	1.75702	1.81147
Chordc1	-1.79535	-0.844268	0.0243213	0.24208	down	1.75944	2.6037	1.42761	2.19535	1.65535	2.48027	2.48285	2.848
Chpf2	1.47034	0.556145	0.00417552	0.106338	up	1.74624	1.1901	1.80323	1.63227	1.80323	1.23266	1.31615	1.02148
Chrna2	2.73922	1.45376	0.0136245	0.181645	up	1.95567	0.501909	1.93734	2.61353	1.31615	0.443607	0.526069	0.536053
Chrnb1	-1.40069	-0.486135	0.0349446	0.293681	down	0.931952	1.41809	0.650765	1.18903	0.956057	1.43296	1.51096	1.31034
Chtop	1.2213	0.288418	0.00991435	0.1554	up	3.5897	3.30128	3.50462	3.70377	3.56071	3.24489	3.36177	3.29719
Ciao2a	-1.15151	-0.203525	0.0296442	0.269372	down	4.48566	4.68919	4.60999	4.43896	4.40803	4.72137	4.65019	4.69599
Cib3	-1.24601	-0.317318	0.047907	0.34536	down	0.078208	0.395526	0	0.0840643	0.15056	0.422233	0.575312	0.189034
Cic	1.54945	0.631754	0.000310059	0.0384414	up	2.9731	2.34135	3.02503	3.03034	2.86394	2.36457	2.37851	2.28096
Cidea	2.36329	1.2408	0.000453566	0.0429478	up	5.4674	4.2266	5.30925	5.58135	5.51159	4.39712	4.02945	4.25323
Cilk1	1.21187	0.277236	0.00617396	0.126607	up	1.34183	1.06459	1.32769	1.28096	1.41684	1.0635	1.1375	0.992768
Cir1	1.51802	0.60219	0.0104016	0.158648	up	2.84645	2.24426	2.90497	2.61824	3.01614	2.37851	2.09424	2.26003
Cirbp	3.59791	1.84716	0.00164238	0.0705607	up	5.01425	3.16709	5.37573	4.57531	5.0917	2.91648	3.17473	3.41007
Cisd1	-1.04552	-0.064227	0.0293185	0.267419	down	6.89626	6.96049	6.87369	6.90412	6.91097	6.92576	6.97865	6.97705
Ckap2l	-1.16369	-0.218709	0.0165554	0.200465	down	0.00952305	0.228232	0	0	0.0285692	0.298658	0.111031	0.275007
Ckap4	-1.26969	-0.344472	0.0460814	0.33873	down	3.32278	3.66725	3.39369	3.4957	3.07895	3.71149	3.68145	3.60881
Ckb	-2.24071	-1.16396	0.000466754	0.0435578	down	2.60876	3.77272	2.488	2.50843	2.82985	3.87381	3.78555	3.65878
Ckm	-1.58617	-0.665547	0.000145353	0.0304085	down	8.54767	9.21321	8.50036	8.54693	8.59571	9.22296	9.12629	9.29039
Ckmt2	-1.47836	-0.563995	0.00141136	0.0663515	down	9.59336	10.1574	9.59733	9.49336	9.68939	10.1271	10.0765	10.2684
Cks2	1.51866	0.602799	0.020022	0.220963	up	0.82496	0.222161	1.05658	0.823749	0.594549	0.356144	0.31034	0
Clasp1	-2.1786	-1.1234	0.0022498	0.0784377	down	2.5685	3.6919	2.25701	2.86592	2.58256	3.65764	3.64616	3.77189
Clasp2	-1.22866	-0.29709	0.0291022	0.266576	down	1.60646	1.90355	1.67807	1.7137	1.42761	1.95977	1.90689	1.84398
Clasrp	1.41321	0.498973	0.00980679	0.154342	up	2.14042	1.64145	1.95977	2.13093	2.33056	1.5509	1.65535	1.71809
Clca3a1	2.71015	1.43837	0.00018669	0.033304	up	1.63174	0.193363	1.71809	1.43296	1.74416	0.298658	0.0426443	0.238787
Clcf1	1.76573	0.820262	0.00129844	0.0639108	up	1.34647	0.526205	1.16993	1.38405	1.48543	0.443607	0.659925	0.475085
Clcn1	-1.21821	-0.284768	0.00927771	0.151834	down	0.594839	0.879607	0.659925	0.464668	0.659925	0.863938	0.903038	0.871844
Clcn2	1.25256	0.324875	0.00694727	0.133603	up	0.816057	0.491183	0.847997	0.704872	0.895303	0.536053	0.526069	0.411426
Cldn15	3.05699	1.61211	0.00059217	0.0466133	up	2.61358	1.00147	2.64847	2.33628	2.85599	1.05658	0.790772	1.15704
Cldn34c1	1.14534	0.195772	0.0220766	0.230392	up	0.27398	0.078208	0.201634	0.333424	0.286881	0	0.0840643	0.15056
Clec10a	1.9532	0.965842	0.00848958	0.14543	up	1.76415	0.798308	1.33342	1.94111	2.01792	0.739848	0.799087	0.85599
Clec11a	-1.22108	-0.288154	0.0242945	0.242013	down	0.126901	0.415055	0.226509	0.0565835	0.0976108	0.545968	0.298658	0.400538
Clec12b	2.17972	1.12415	0.0121004	0.170719	up	1.52856	0.404416	1.32193	1.21412	2.04963	0.411426	0.575312	0.226509
Clec14a	1.6699	0.739766	0.00217576	0.0775421	up	2.76975	2.02999	2.73118	2.95047	2.62761	2.10769	2.09085	1.89142
Clec16a	-1.61028	-0.687314	0.021324	0.226045	down	1.8739	2.56122	1.89918	2.16672	1.55582	2.75702	2.47508	2.45154
Clec1a	2.11336	1.07954	0.00510267	0.116356	up	2.30179	1.22225	2.10769	2.13093	2.66676	1	1.32193	1.34483
Clec2d	1.66851	0.738556	0.00688888	0.132729	up	5.1726	4.43405	4.95931	5.20906	5.34944	4.59872	4.22574	4.47768
Clec3b	1.48242	0.567956	0.0269343	0.255563	up	5.55298	4.98503	5.40361	5.56102	5.69432	5.09719	5.18547	4.67243
Clec4d	1.71416	0.777505	0.0272357	0.256656	up	0.880952	0.103447	0.516015	1.28688	0.83996	0	0	0.31034
Clec4e	1.07131	0.0993771	0.0245928	0.243087	up	0.146129	0.0467517	0.124328	0.163499	0.15056	0.0976108	0	0.0426443
Clec4f	-1.05987	-0.083893	0.00411889	0.106093	down	0	0.083893	0	0	0	0.0565835	0.111031	0.0840643
Clec9a	1.40044	0.485884	0.030142	0.271783	up	1.20767	0.721784	0.941106	1.20163	1.48027	0.782409	0.704872	0.678072
Clic3	1.57766	0.657789	0.0446214	0.332987	up	1.14201	0.484225	1.02857	0.831877	1.5656	0.356144	0.400538	0.695994
Clk2	1.32442	0.405364	0.00091646	0.0566735	up	2.21489	1.80952	2.15381	2.29866	2.19219	1.75275	1.82782	1.848
Clp1	1.29223	0.369867	0.0126499	0.174819	up	1.3832	1.01333	1.37295	1.28096	1.4957	1.1375	1.0072	0.895303
Clpb	-1.33671	-0.418685	0.00773567	0.139569	down	2.33501	2.75369	2.26303	2.488	2.25399	2.70044	2.70266	2.85798
Clptm1l	-1.25754	-0.330603	0.0162176	0.198599	down	3.57344	3.90404	3.59335	3.67016	3.45681	3.97453	3.96255	3.77505
Clpx	1.4592	0.545177	0.00321486	0.0930149	up	5.16486	4.61968	5.3147	5.18666	4.99322	4.66107	4.60822	4.58976
Clvs1	-1.05591	-0.0784857	0.00950907	0.152908	down	0.0189999	0.0974856	0	0.0143553	0.0426443	0.0840643	0.124328	0.0840643
Cmc2	-1.57091	-0.651603	0.00300565	0.0895699	down	2.81457	3.46617	2.61589	2.82782	3	3.49697	3.43296	3.46858
Cmklr2	1.18607	0.24619	0.039559	0.311465	up	0.274212	0.0280214	0.124328	0.411426	0.286881	0	0.0840643	0
Cmss1	-1.61339	-0.690096	0.00079158	0.0533598	down	3.53667	4.22677	3.60407	3.46989	3.53605	4.13175	4.17073	4.37782
Cmtm6	-1.23582	-0.305465	0.0146189	0.18806	down	3.09283	3.3983	3.06523	3.22959	2.98368	3.46467	3.38681	3.34341
Cmtm7	-1.2528	-0.325161	0.020793	0.224737	down	1.24847	1.57363	1.09085	1.36177	1.29278	1.50589	1.54597	1.66903
Cmya5	-1.44961	-0.535666	0.0313181	0.277126	down	5.10345	5.63911	5.2555	5.28983	4.765	5.74093	5.57501	5.6014
Cnbp	1.3825	0.467278	0.00419208	0.106464	up	6.23643	5.76915	6.11061	6.25172	6.34696	5.69766	5.87725	5.73254
Cndp2	1.29511	0.373076	0.0187915	0.214583	up	3.19946	2.82638	3.05137	3.32048	3.22651	2.95977	2.79909	2.72028
Cnga3	-1.19415	-0.255989	0.00922173	0.151834	down	0.520535	0.776524	0.632268	0.464668	0.464668	0.815575	0.748461	0.765535
Cngb3	1.15503	0.207934	0.00818119	0.142713	up	0.980531	0.772597	0.956057	0.992768	0.992768	0.83996	0.687061	0.790772
Cnih1	-1.33405	-0.415814	0.00251331	0.0823456	down	4.1115	4.52732	4.1127	4.15056	4.07125	4.51096	4.64674	4.42425
Cnih2	1.34381	0.426324	0.0327782	0.284	up	0.858554	0.432229	1.08406	0.887525	0.604071	0.495695	0.389567	0.411426
Cnksr1	1.38449	0.469351	0.00466494	0.110922	up	2.21816	1.74881	2.21101	2.10434	2.33914	1.76553	1.63691	1.84398
Cnksr2	-1.10781	-0.147711	0.0347601	0.292828	down	0.056451	0.204162	0.0840643	0.0426443	0.0426443	0.298658	0.176323	0.137504
Cnmd	2.31159	1.20889	0.00480619	0.112765	up	1.94454	0.735652	1.83592	1.64155	2.35614	0.584963	0.925999	0.695994
Cnn2	-1.25419	-0.326757	0.0378318	0.304702	down	3.61115	3.93791	3.43429	3.7939	3.60526	3.99639	3.97636	3.84097
Cnn3	1.33525	0.417112	0.0129221	0.176819	up	3.42542	3.00831	3.52857	3.21412	3.53356	3.0054	2.99095	3.02857
Cnot10	1.22563	0.293522	0.011934	0.16961	up	2.27816	1.98464	2.15056	2.33342	2.3505	1.91839	1.99639	2.03914
Cnot3	1.38721	0.472189	0.000480172	0.0437988	up	2.18441	1.71222	2.14731	2.17632	2.22959	1.65535	1.67807	1.80323
Cnot6	1.11956	0.16293	0.0015659	0.0684187	up	2.0963	1.93337	2.12433	2.09761	2.06695	1.91073	1.96717	1.9222
Cnppd1	1.68869	0.755907	0.0324236	0.282343	up	2.66869	1.91279	2.47508	2.75489	2.7761	1.45418	2.21723	2.06695
Cntfr	1.45077	0.536817	0.0487843	0.349112	up	1.72672	1.1899	1.96347	1.34483	1.87184	1.29278	1.22033	1.05658
Cntnap2	-1.01329	-0.0190461	0.038689	0.308071	down	0.0047851	0.0238312	0	0	0.0143553	0.0285692	0.0143553	0.0285692
Cntrob	1.0928	0.128023	0.0131023	0.177885	up	0.647178	0.519155	0.594549	0.659925	0.687061	0.526069	0.485427	0.545968
Coa5	-1.48219	-0.567733	0.0126619	0.174819	down	4.28981	4.85754	4.33842	4.49185	4.03914	4.96578	4.78921	4.81762
Cobl	1.14986	0.201454	0.0140641	0.184225	up	0.946872	0.745418	0.956057	1.02857	0.85599	0.765535	0.757023	0.713696
Cog2	1.21083	0.275994	0.0233717	0.23679	up	2.16819	1.8922	2.18587	2.07382	2.24489	2.01792	1.8679	1.79077
Col15a1	-5.39031	-2.43037	0.000247663	0.0371944	down	1.33144	3.76181	1.74846	1.27501	0.970854	3.78555	3.7939	3.70598
Col16a1	-1.16984	-0.226311	0.0379178	0.304939	down	0.744281	0.970592	0.641546	0.695994	0.895303	0.963474	1.0072	0.941106
Col18a1	-1.29791	-0.376193	0.00556686	0.120666	down	1.05148	1.42767	1.04963	1.0072	1.09761	1.52105	1.47508	1.28688
Col1a1	-3.03995	-1.60405	0.000196038	0.0337959	down	2.12728	3.73133	2.26003	2.11103	2.01078	3.97636	3.60999	3.60763
Col1a2	-1.83028	-0.872068	0.00114103	0.0614045	down	2.25666	3.12873	2.40871	2.14405	2.21723	3.30451	3.05311	3.02857
Col3a1	-5.97165	-2.57813	3.41113e-05	0.0221456	down	1.59318	4.17131	1.79077	1.43296	1.55582	4.3505	4.18982	3.97361
Col4a1	-2.4594	-1.29831	0.00337742	0.0955228	down	4.3171	5.61541	4.29646	4.54967	4.10518	5.8485	5.23458	5.76315
Col4a2	-1.89652	-0.923353	0.000380527	0.0401531	down	4.67773	5.60108	4.81044	4.67864	4.54411	5.70515	5.50684	5.59126
Col5a1	-1.52158	-0.60557	0.0042744	0.107025	down	1.73494	2.34051	1.69599	1.61353	1.8953	2.4957	2.24489	2.28096
Col5a2	-1.38487	-0.469752	0.0167236	0.201488	down	1.32448	1.79423	1.25096	1.32193	1.40054	2.02857	1.62293	1.73118
Col5a3	-2.0887	-1.0626	0.00198532	0.0738526	down	1.63231	2.69491	1.4957	1.4489	1.95233	2.72901	2.61589	2.73985
Col6a1	-1.77547	-0.828202	0.00604004	0.125208	down	3.47789	4.30609	3.73227	3.15543	3.54597	4.34767	4.30232	4.26828
Col6a2	-2.418	-1.27382	0.000419114	0.0417678	down	2.18179	3.45561	2.3978	2.0635	2.08406	3.61824	3.36177	3.38681
Col6a3	-2.47938	-1.30998	1.24762e-06	0.00798379	down	0.62564	1.93562	0.62293	0.584963	0.669027	1.95977	1.88362	1.96347
Col8a1	-1.36236	-0.446109	0.0229335	0.233891	down	0.986683	1.43279	1.13093	0.918386	0.910733	1.65535	1.28688	1.35614
Colec11	1.80378	0.851027	0.0117884	0.169016	up	3.71098	2.85995	3.43696	3.854	3.84197	3.17792	2.65992	2.74201
Colgalt2	-1.43049	-0.516508	0.0126596	0.174819	down	0.914523	1.43103	0.807355	0.831877	1.10434	1.55582	1.48027	1.25701
Commd2	1.11622	0.158619	0.0380247	0.305266	up	1.74279	1.58417	1.82782	1.72247	1.67807	1.56071	1.65076	1.54102
Commd4	1.22012	0.287028	0.00955089	0.152922	up	2.41666	2.12963	2.28688	2.47508	2.488	2.1635	2.1177	2.10769
Comt	2.14187	1.09887	0.000591084	0.0466133	up	6.47462	5.37575	6.4545	6.70293	6.26641	5.36597	5.4002	5.36107
Coprs	-1.46008	-0.546048	0.00643859	0.128925	down	1.15521	1.70126	1.26903	0.933573	1.26303	1.65992	1.68257	1.76129
Cops3	-1.15542	-0.20842	0.0247535	0.243753	down	3.53461	3.74303	3.47508	3.56682	3.56194	3.79077	3.62994	3.80839
Coq10a	-1.90877	-0.932641	0.00242538	0.0808451	down	5.18943	6.12207	5.0635	5.04963	5.45516	6.18369	5.97269	6.20984
Coq5	-1.40525	-0.490831	0.00215038	0.077311	down	4.70677	5.1976	4.85947	4.64731	4.61353	5.20789	5.21179	5.17313
Coq6	-1.32176	-0.402464	0.00904487	0.150386	down	3.24926	3.65172	3.3799	3.10936	3.25852	3.55336	3.68482	3.71699
Coq9	-1.40917	-0.494843	0.000736746	0.0514275	down	6.26818	6.76302	6.37086	6.21412	6.21956	6.824	6.71781	6.74725
Coro1b	1.38685	0.471812	0.0466467	0.340836	up	3.64893	3.17711	3.53978	3.50589	3.90111	3.14078	3.40871	2.98185
Coro2b	1.3598	0.443391	0.0194441	0.217829	up	2.32774	1.88435	2.14078	2.36737	2.47508	1.75702	1.86394	2.0321
Coro7	1.10238	0.140626	0.0227106	0.233026	up	1.40712	1.26649	1.37851	1.37295	1.46989	1.21412	1.31034	1.27501
Cox14	-1.18038	-0.239246	0.0247095	0.243473	down	5.04392	5.28317	4.95745	5.01525	5.15906	5.19889	5.33664	5.31397
Cox15	-1.4693	-0.555127	0.000435219	0.0425842	down	2.35922	2.91434	2.4489	2.34483	2.28392	2.98185	2.86394	2.89724
Cox4i1	1.4595	0.545473	0.0379795	0.305252	up	9.56196	9.01648	9.27543	9.86402	9.54643	9.17657	9.00239	8.87049
Cox6b2	1.60694	0.684313	0.0153002	0.192453	up	2.16343	1.47912	1.95233	2.25701	2.28096	1.59932	1.18269	1.65535
Cox7a1	-1.95009	-0.963538	0.00118744	0.0623433	down	9.18349	10.147	9.16352	8.98667	9.40028	10.2458	10.0539	10.1414
Cox8a	1.14338	0.193309	0.0466216	0.340836	up	7.12856	6.93525	7.09181	7.07393	7.21994	7.00562	6.82388	6.97625
Cp	1.27219	0.347318	0.000881526	0.0559976	up	3.19398	2.84666	3.14893	3.28244	3.15056	2.848	2.84599	2.84599
Cpeb2	1.31541	0.395517	0.049331	0.351141	up	2.42742	2.0319	2.48285	2.61353	2.18587	2.19219	1.91073	1.99277
Cped1	1.37642	0.460916	0.0104688	0.159146	up	2.13005	1.66913	2.01792	2.27798	2.09424	1.82375	1.56071	1.62293
Cpne1	1.57857	0.658623	0.0280386	0.26083	up	2.53086	1.87224	2.58976	2.64386	2.35896	2	1.4957	2.12102
Cpne5	1.0454	0.0640536	0.0199077	0.220212	up	0.106517	0.042463	0.0976108	0.124328	0.0976108	0.0703893	0.0143553	0.0426443
Cpne7	1.27191	0.347001	0.0291226	0.266687	up	0.589506	0.242505	0.641546	0.378512	0.748461	0.286881	0.214125	0.226509
Cpox	-1.52967	-0.613225	0.0194697	0.217829	down	2.22157	2.8348	2.15704	2.51854	1.98914	2.98003	2.70266	2.82171
Cpsf4	1.29797	0.376258	0.0425803	0.32503	up	1.78226	1.406	1.76553	1.57046	2.01078	1.44361	1.30451	1.46989
Cpsf4l	1.08095	0.112301	0.0341972	0.290344	up	0.154408	0.0421071	0.111031	0.15056	0.201634	0.0143553	0.0976108	0.0143553
Cpsf7	1.42663	0.512614	0.00773715	0.139569	up	3.07164	2.55903	2.92029	3.0635	3.23113	2.43829	2.67807	2.56071
Cpt1a	2.55045	1.35075	0.00449904	0.109738	up	3.88302	2.53227	4.01614	4.24336	3.38957	2.4489	2.59455	2.55336
Cpt1b	1.63974	0.713463	0.000196701	0.0337959	up	7.79879	7.08533	7.67659	7.86592	7.85387	7.05626	7.08683	7.11291
Cpxm2	-5.4101	-2.43566	8.72863e-06	0.0123313	down	0.784141	3.2198	0.895303	0.815575	0.641546	3.21101	3.34908	3.0993
Cpz	1.1598	0.213878	0.0147689	0.189161	up	0.232739	0.0188612	0.321928	0.238787	0.137504	0	0	0.0565835
Cracr2a	1.1672	0.223047	0.0279808	0.260678	up	0.534912	0.311865	0.584963	0.454176	0.565597	0.333424	0.400538	0.201634
Cramp1	1.24033	0.310723	0.0177138	0.207683	up	1.70089	1.39017	1.58015	1.68257	1.83996	1.45418	1.31034	1.40599
Crcp	-1.52954	-0.613103	0.0164434	0.199978	down	2.09766	2.71076	2.25096	2.23879	1.80323	2.86394	2.59932	2.66903
Creb3	1.33387	0.415621	0.0115579	0.167925	up	3.19719	2.78157	3.0036	3.24031	3.34767	2.75916	2.80735	2.77821
Creb3l1	-1.69579	-0.761956	0.00350722	0.0981324	down	1.25495	2.01691	1.22651	1.4957	1.04264	1.96347	1.99639	2.09085
Crebbp	1.28482	0.361567	0.00179206	0.0720782	up	1.57262	1.21105	1.4957	1.59455	1.62761	1.20163	1.28096	1.15056
Crebl2	1.22544	0.293297	0.0105352	0.159555	up	1.86588	1.57258	1.90689	1.80323	1.88753	1.66903	1.59455	1.45418
Crebrf	1.41554	0.501356	0.0190565	0.215915	up	2.54044	2.03908	2.78241	2.31034	2.52857	2.02503	1.97453	2.1177
Creld1	-1.3312	-0.412723	0.00150532	0.0675325	down	2.72801	3.14073	2.6893	2.73985	2.75489	3.04614	3.24184	3.13422
Creld2	-1.66061	-0.731714	0.0473396	0.343109	down	3.08636	3.81807	2.74631	3.6311	2.88166	3.7666	3.86592	3.82171
Crem	-1.10152	-0.139499	0.0380166	0.305266	down	0.712931	0.85243	0.659925	0.773996	0.704872	0.871844	0.903038	0.782409
Crip2	1.26567	0.339902	0.0159341	0.197125	up	9.0431	8.7032	8.9562	8.97825	9.19486	8.60763	8.78372	8.71826
Crispld1	1.20938	0.274262	0.00708842	0.13496	up	0.487405	0.213142	0.464668	0.422233	0.575312	0.250962	0.137504	0.250962
Crispld2	-1.37268	-0.456994	0.00535778	0.118299	down	2.84784	3.30484	2.81352	2.97085	2.75916	3.25701	3.43563	3.22188
Crls1	-1.23045	-0.299187	0.00980691	0.154342	down	2.61694	2.91613	2.67129	2.58736	2.59216	2.96901	2.7866	2.99277
Crnkl1	1.17713	0.235279	0.0262183	0.251862	up	2.59991	2.36463	2.59216	2.66903	2.53854	2.45943	2.38957	2.24489
Crocc	-1.14721	-0.198128	0.0270661	0.256136	down	0.540832	0.738961	0.454176	0.536053	0.632268	0.807355	0.687061	0.722466
Crtap	-1.35938	-0.442946	0.0227773	0.233129	down	3.18281	3.62575	3.4019	2.9782	3.16832	3.72683	3.55827	3.59216
Crtc2	1.4517	0.537746	0.00350129	0.0980513	up	2.60271	2.06496	2.63691	2.49313	2.67807	2.07039	1.926	2.19849
Cry1	1.69132	0.758152	0.00455264	0.11036	up	2.7177	1.95955	2.57046	2.85798	2.72465	2.18587	1.77821	1.91456
Cry2	1.80225	0.849799	0.00783978	0.140216	up	2.81837	1.96857	3.16511	2.72683	2.56316	2.06695	1.97085	1.8679
Cryab	-1.29031	-0.367716	0.0366495	0.300223	down	8.20451	8.57223	7.98749	8.3357	8.29034	8.43979	8.6431	8.63379
Cryba4	-2.24946	-1.16958	0.033935	0.289618	down	0.840372	2.00995	1.14405	0.15056	1.22651	1.65076	2.31904	2.06005
Crybb1	-2.21457	-1.14703	0.0074466	0.137592	down	0.100022	1.24705	0	0.189034	0.111031	1.68706	1.21412	0.83996
Crybg1	1.26016	0.333602	0.00196147	0.0738526	up	1.08981	0.756209	1.01436	1.11103	1.14405	0.713696	0.731183	0.823749
Csdc2	1.18627	0.246437	0.0287196	0.264724	up	3.86549	3.61905	3.88362	3.86987	3.84298	3.75702	3.48543	3.61471
Csf2rb2	1.08824	0.121997	0.0397393	0.312124	up	0.492027	0.37003	0.516015	0.454176	0.505891	0.356144	0.31034	0.443607
Csnk1d	1.31113	0.390812	0.0197437	0.2193	up	3.74181	3.35099	3.82273	3.82375	3.57894	3.5008	3.31034	3.24184
Csnk1e	2.04752	1.03387	1.25367e-05	0.01462	up	3.56551	2.53163	3.51979	3.61235	3.56438	2.58736	2.45418	2.55336
Csnk2a1	-1.13963	-0.188561	0.0465113	0.340562	down	3.77938	3.96794	3.73877	3.91456	3.68482	3.98641	3.9782	3.93923
Csnk2a2	1.20734	0.271837	0.0367895	0.300429	up	1.74857	1.47673	1.65535	1.72247	1.8679	1.40054	1.61824	1.41143
Csrp2	1.38307	0.467876	0.0445269	0.332654	up	2.56127	2.0934	2.848	2.38957	2.44626	2.27501	2.05658	1.9486
Cst3	1.34715	0.429911	0.000178515	0.032624	up	8.56385	8.13394	8.53765	8.59775	8.55616	8.16682	8.16667	8.06835
Cstdc4	1.23591	0.305579	0.0411712	0.319179	up	0.305579	0	0.189034	0.526069	0.201634	0	0	0
Cstf3	-1.25042	-0.322412	0.0259477	0.250111	down	1.05002	1.37243	0.903038	1.23266	1.01436	1.36737	1.32769	1.42223
Ctcf	1.19819	0.260858	0.00931596	0.152083	up	3.08084	2.81998	3.05485	3.17153	3.01614	2.89724	2.7866	2.7761
Ctdp1	1.48833	0.573696	0.0187407	0.214353	up	2.17552	1.60182	2.30159	2.1375	2.08746	1.30451	1.73118	1.76977
Ctf1	-1.24945	-0.321293	0.00763405	0.139374	down	1.21107	1.53236	1.28096	1.27501	1.07724	1.53605	1.49057	1.57046
Ctif	-1.30069	-0.37928	0.0460912	0.33873	down	1.08871	1.46799	1.0072	1.31034	0.948601	1.63691	1.42223	1.34483
Ctla2a	1.47198	0.557759	0.0025253	0.082363	up	2.87191	2.31415	2.7866	2.86196	2.96717	2.40599	2.1635	2.37295
Ctps2	1.3324	0.414028	0.00014106	0.029965	up	1.57495	1.16092	1.53107	1.60881	1.58496	1.18903	1.11103	1.18269
Ctsb	-1.38406	-0.46891	0.00145853	0.0668958	down	5.77345	6.24236	5.80787	5.85	5.66249	6.3147	6.19594	6.21645
Ctso	1.35209	0.43519	0.000373393	0.0398795	up	2.11441	1.67922	2.08066	2.19219	2.07039	1.7137	1.63691	1.68706
Cttn	1.59993	0.678005	0.000101442	0.0281196	up	3.73832	3.06032	3.74953	3.81352	3.65191	3.02326	3.09592	3.06178
Cttnbp2	1.07115	0.0991562	0.0123327	0.172357	up	0.141619	0.042463	0.176323	0.137504	0.111031	0.0143553	0.0703893	0.0426443
Ctu2	1.30138	0.380041	0.000569334	0.0464854	up	1.13411	0.754068	1.20789	1.0635	1.13093	0.773996	0.731183	0.757023
Ctxn3	1.30594	0.385093	0.0331921	0.286026	up	0.43202	0.0469262	0.298658	0.31034	0.687061	0	0.0703893	0.0703893
Cul4b	1.52764	0.611305	0.0275405	0.25813	up	2.32124	1.70993	2.56071	2.36737	2.03562	1.86394	1.47508	1.79077
Cul7	1.20327	0.266965	0.0201464	0.221713	up	2.19233	1.92536	2.18903	2.13093	2.25701	2.01078	1.97453	1.79077
Cutc	1.27096	0.345922	0.0144021	0.186391	up	3.48101	3.13509	3.49697	3.49057	3.45549	3.01257	3.08236	3.31034
Cux2	-1.58082	-0.660673	9.37594e-05	0.0281196	down	0.381248	1.04192	0.356144	0.454176	0.333424	1.08406	0.978196	1.0635
Cuzd1	-1.15132	-0.203295	0.00426687	0.107025	down	0.0790704	0.282365	0.111031	0.0285692	0.0976108	0.226509	0.298658	0.321928
Cwc15	1.24358	0.314496	0.00461687	0.110713	up	5.06719	4.75269	5.01659	5.02148	5.1635	4.69544	4.74093	4.82171
Cxadr	-1.46975	-0.555571	0.013328	0.17952	down	1.95708	2.51265	1.89142	2.18903	1.79077	2.64847	2.37851	2.51096
Cxcl13	3.38381	1.75865	0.000678679	0.0502612	up	1.94796	0.189312	1.63227	2.17951	2.0321	0.124328	0.443607	0
Cxcl14	-2.10176	-1.0716	6.26855e-05	0.0256209	down	2.49839	3.56999	2.488	2.4489	2.55827	3.63343	3.43962	3.63691
Cxcl5	1.46669	0.552568	0.0416619	0.320902	up	0.621283	0.0687144	0.31034	0.978196	0.575312	0.0426443	0.163499	0
Cxcr2	1.38015	0.464827	0.0121917	0.171299	up	0.609191	0.144364	0.782409	0.62293	0.422233	0.0426443	0.214125	0.176323
Cxxc1	1.26329	0.337186	0.020088	0.221373	up	3.28579	2.94861	3.21101	3.30012	3.34625	3.12433	2.88557	2.83592
Cyb561d1	1.2598	0.333194	0.0457813	0.337573	up	1.61624	1.28305	1.52607	1.7866	1.53605	1.15704	1.45943	1.23266
Cyb5d2	-1.40639	-0.492001	0.0211225	0.225091	down	1.24293	1.73493	1.1375	1.28096	1.31034	1.83188	1.90304	1.46989
Cyb5r3	1.65772	0.7292	0.000126443	0.0289555	up	4.64282	3.91362	4.57289	4.62819	4.72738	3.8953	3.98459	3.86096
Cyb5rl	-1.43773	-0.523788	0.000130136	0.0291314	down	0.698162	1.22195	0.669027	0.659925	0.765535	1.26903	1.21412	1.18269
Cyc1	-1.3175	-0.397807	0.000425085	0.042103	down	7.81647	8.21428	7.7909	7.78575	7.87277	8.17318	8.19288	8.27678
Cyfip2	-1.48094	-0.566514	0.014403	0.186391	down	4.01417	4.58068	4.28244	3.98185	3.77821	4.61941	4.53107	4.59156
Cygb	1.43623	0.52229	0.00154278	0.0678677	up	4.80736	4.28507	4.7252	4.74362	4.95327	4.28836	4.32121	4.24565
Cyp1a1	8.94625	3.16128	3.82562e-06	0.0102938	up	4.57328	1.412	4.37712	4.72683	4.61589	1.48543	1.33914	1.41143
Cyp27a1	1.42409	0.510036	0.00854371	0.14573	up	3.56653	3.0565	3.70819	3.37434	3.61706	3.12928	3.10098	2.93923
Cyp2d22	2.39474	1.25987	0.000158146	0.0310798	up	3.66918	2.40931	3.72028	3.50589	3.78136	2.36457	2.53854	2.32481
Cyp2j6	1.4543	0.540322	0.00394257	0.103835	up	1.81534	1.27502	1.9222	1.69599	1.82782	1.40599	1.27501	1.14405
Cyp4f13	1.3763	0.46079	0.0238486	0.239294	up	1.46921	1.00842	1.36177	1.31034	1.73552	1.04963	1.04963	0.925999
Cyp4f16	1.39567	0.480956	0.037533	0.303128	up	1.45666	0.975703	1.38957	1.24489	1.73552	0.815575	1.0072	1.10434
Cyp51	-1.49559	-0.580717	0.0413339	0.319399	down	1.21428	1.795	1.50589	1.28096	0.85599	1.7137	1.97085	1.70044
Cyrib	-1.18376	-0.243375	0.0277325	0.258952	down	1.1322	1.37558	1.11103	1.25701	1.02857	1.45418	1.33342	1.33914
Cystm1	1.11731	0.160025	0.00744628	0.137592	up	3.1492	2.98917	3.12598	3.18903	3.13258	2.9982	3.03386	2.93546
Cyth1	1.26842	0.34303	0.00836916	0.144355	up	4.29109	3.94806	4.27798	4.32625	4.26903	3.82579	3.93263	4.08576
Cyth2	1.4491	0.535161	0.00205615	0.0755197	up	3.42488	2.88972	3.40871	3.29425	3.57168	2.926	2.84398	2.89918
Cyth3	1.20453	0.268465	0.0299993	0.271102	up	2.59222	2.32375	2.70708	2.5435	2.52607	2.41414	2.19535	2.36177
Cyyr1	1.3696	0.453755	0.0300123	0.271143	up	2.85429	2.40054	2.57773	2.96901	3.01614	2.49057	2.31325	2.3978
D330041H03Rik	1.16162	0.216141	0.00825828	0.143515	up	0.470559	0.254417	0.400538	0.475085	0.536053	0.238787	0.31034	0.214125
D630003M21Rik	-1.47875	-0.564375	0.00660793	0.130258	down	0.787247	1.35162	0.575312	0.815575	0.970854	1.31034	1.32769	1.41684
D830039M14Rik	-1.52426	-0.608111	0.00358891	0.0995554	down	0.770764	1.37888	0.678072	0.731183	0.903038	1.52607	1.22651	1.38405
Daam1	-1.88336	-0.913306	0.000850225	0.0550158	down	2.71942	3.63273	2.53356	2.90881	2.71589	3.71149	3.59813	3.58856
Dab2	-1.66445	-0.735044	0.0499732	0.353834	down	1.41146	2.1465	1.27501	1.57531	1.38405	2.39506	2.43563	1.60881
Dagla	-1.33101	-0.412524	0.0193287	0.217231	down	0.40961	0.822134	0.275007	0.575312	0.378512	0.978196	0.731183	0.757023
Daglb	-1.10247	-0.140741	0.0085786	0.14594	down	0.70437	0.845111	0.687061	0.757023	0.669027	0.879706	0.831877	0.823749
Dazap1	1.1509	0.202769	0.0411927	0.319191	up	3.7295	3.52673	3.67469	3.77505	3.73877	3.39917	3.55459	3.62644
Dazap2	1.53869	0.621701	8.76874e-05	0.0281196	up	6.15703	5.53533	6.21897	6.16571	6.0864	5.49953	5.58195	5.5245
Dbi	1.69884	0.764552	0.000300609	0.0384414	up	5.96818	5.20363	5.93475	5.92955	6.04023	5.07211	5.2765	5.26228
Dbn1	-1.20981	-0.274785	0.0496582	0.352476	down	1.21025	1.48503	1.07039	1.32769	1.23266	1.61824	1.36177	1.47508
Dbp	2.4586	1.29784	0.0371161	0.301727	up	3.31608	2.01825	3.59216	2.59694	3.75916	1.82782	2.55336	1.67356
Dbr1	1.5601	0.641634	0.0239031	0.239451	up	2.0691	1.42747	1.91073	1.98914	2.30743	1.68706	1.43829	1.15704
Dbt	-1.76671	-0.821067	0.0203253	0.222227	down	3.27913	4.1002	3.58496	3.44095	2.81147	4.13586	4.08151	4.08321
Dcaf12l1	-1.38396	-0.468803	0.00181467	0.0720782	down	0.698293	1.1671	0.748461	0.641546	0.704872	1.04264	1.20163	1.25701
Dcaf13	1.17325	0.230511	0.0121205	0.170824	up	1.26226	1.03175	1.29278	1.19535	1.29866	1.03562	0.948601	1.11103
Dcaf15	1.48971	0.575036	0.00440868	0.108788	up	2.55687	1.98183	2.55582	2.45943	2.65535	2.14078	1.98914	1.81558
Dcaf4	-1.41766	-0.503513	0.0188907	0.215008	down	1.31992	1.82344	1.52105	1.11103	1.32769	1.93734	1.86394	1.66903
Dcaf8	1.2277	0.295958	0.0117971	0.169016	up	3.74916	3.4532	3.81967	3.82375	3.60407	3.47508	3.4489	3.43563
Dcakd	-2.42442	-1.27764	4.40355e-05	0.0229333	down	2.64701	3.92464	2.51602	2.72901	2.69599	3.99005	3.94392	3.83996
Dcbld2	1.45872	0.544701	0.0199535	0.220492	up	1.58324	1.03854	1.65076	1.61353	1.48543	0.831877	0.956057	1.32769
Dchs1	-1.29015	-0.367536	0.0191768	0.216705	down	1.11231	1.47985	1.15704	1.23879	0.941106	1.49057	1.57046	1.37851
Dclre1a	-1.17899	-0.237552	0.0459797	0.338158	down	0.819618	1.05717	0.748461	0.903038	0.807355	1.09085	1.16993	0.910733
Dcn	1.33784	0.419903	0.0030668	0.0901973	up	6.18188	5.76197	6.07724	6.23534	6.23304	5.851	5.75995	5.67497
Dct	-1.26455	-0.338624	0.0393358	0.310313	down	0.19736	0.535985	0.214125	0.201634	0.176323	0.748461	0.333424	0.526069
Dctn2	1.23696	0.306797	0.0238198	0.239257	up	4.70921	4.40241	4.5735	4.68426	4.86987	4.35403	4.38267	4.47054
Dctn3	1.19207	0.253473	0.0214985	0.227223	up	4.91934	4.66587	4.77663	4.98094	5.00045	4.62527	4.69877	4.67356
Dctn6	1.56942	0.650234	0.021062	0.225091	up	4.1381	3.48787	4.35332	4.07639	3.98459	3.30305	3.36457	3.79597
Dcun1d2	-1.5835	-0.66312	0.00104472	0.0601302	down	3.01807	3.68119	2.89724	3.18428	2.97269	3.71809	3.67243	3.65306
Ddah1	-1.52572	-0.609486	0.0014185	0.0663798	down	0.445599	1.05509	0.378512	0.536053	0.422233	0.992768	1.20163	0.970854
Ddah2	1.32723	0.408422	0.0450519	0.334598	up	3.41681	3.00839	3.31759	3.44228	3.49057	3.12102	3.17951	2.72465
Ddb2	1.23128	0.300161	0.0442531	0.331731	up	1.41836	1.1182	1.43296	1.44361	1.37851	1.08406	1.32193	0.948601
Ddi2	1.29697	0.375141	0.000261131	0.0384414	up	2.60877	2.23363	2.59694	2.67356	2.55582	2.24793	2.21723	2.23573
Ddo	-1.22362	-0.291161	0.014745	0.189126	down	2.04915	2.34031	2.07382	2.07724	1.99639	2.38681	2.43563	2.19849
Ddrgk1	1.51322	0.59762	0.036628	0.300173	up	5.13298	4.53536	4.80271	5.09128	5.50494	4.59932	4.54535	4.4614
Ddt	-1.32422	-0.405145	0.00462751	0.110762	down	4.77666	5.1818	4.72846	4.88069	4.72083	5.20711	5.26791	5.07039
Ddx20	1.23122	0.30009	0.0105728	0.159899	up	1.95657	1.65648	2.06005	1.98185	1.82782	1.69599	1.61353	1.65992
Ddx23	1.12132	0.165198	0.0342951	0.290721	up	3.42156	3.25636	3.31325	3.48285	3.46858	3.26003	3.22959	3.27947
Ddx27	1.20502	0.269055	0.00232514	0.0795302	up	2.2525	1.98345	2.30451	2.22033	2.23266	1.926	1.9782	2.04614
Ddx31	1.0584	0.081886	0.0398413	0.312776	up	1.04487	0.962985	1.0635	1.02148	1.04963	0.925999	1.01436	0.948601
Ddx39b	1.38746	0.472442	0.0186059	0.213676	up	4.403	3.93056	4.4957	4.15137	4.56194	3.85	3.9644	3.97728
Ddx3x	1.33848	0.4206	0.0309311	0.275027	up	4.88286	4.46226	4.96855	5.06178	4.61824	4.47249	4.51033	4.40395
Ddx42	1.30089	0.379501	0.00904265	0.150386	up	3.49467	3.11517	3.46467	3.55336	3.46597	3.26604	3.09761	2.98185
Ddx46	1.30867	0.388099	0.00608995	0.125611	up	2.81252	2.42442	2.83592	2.68706	2.91456	2.33628	2.48543	2.45154
Ddx49	1.11634	0.158782	0.0303138	0.272647	up	2.81393	2.65514	2.71809	2.87971	2.84398	2.62761	2.68706	2.65076
Ddx52	1.19752	0.260046	0.0268604	0.255227	up	2.42229	2.16225	2.53356	2.46728	2.26604	2.15704	2.1375	2.19219
Ddx55	1.2179	0.284399	0.0354925	0.295537	up	1.19403	0.909629	1.03562	1.20163	1.34483	0.910733	0.978196	0.83996
Decr1	1.82526	0.868101	5.3454e-05	0.0244336	up	7.36135	6.49325	7.39421	7.42568	7.26416	6.43863	6.52857	6.51254
Dedd2	1.3639	0.447739	0.0449536	0.33414	up	2.46607	2.01833	2.52105	2.63227	2.24489	1.87578	1.9222	2.25701
Def8	-1.15112	-0.203038	0.0274995	0.25782	down	3.68716	3.8902	3.69488	3.74953	3.61706	3.98732	3.81044	3.87283
Dek	1.39035	0.475447	0.0149956	0.190702	up	3.89802	3.42257	4.09677	3.86394	3.73335	3.4019	3.54967	3.31615
Dele1	-1.3798	-0.464464	0.00714383	0.135527	down	3.5445	4.00896	3.73877	3.47249	3.42223	4.05224	3.9855	3.98914
Dennd4b	-1.18062	-0.239544	0.0139114	0.183341	down	3.0179	3.25744	3.0197	3.06867	2.96532	3.35896	3.24184	3.17153
Depdc5	-1.14732	-0.198269	0.0479429	0.345532	down	0.896673	1.09494	0.918386	0.956057	0.815575	1.16993	1.14405	0.970854
Derl2	-1.12372	-0.168281	0.0371954	0.301987	down	1.70163	1.86991	1.60407	1.774	1.72683	1.91839	1.81558	1.87578
Des	1.24313	0.313981	0.0120498	0.170452	up	9.0052	8.69122	8.85627	9.10816	9.05118	8.72011	8.6575	8.69606
Desi1	-1.31119	-0.390881	0.0470846	0.342336	down	2.29237	2.68325	2.09424	2.54102	2.24184	2.73118	2.5509	2.76765
Det1	-1.14122	-0.190573	0.0341176	0.290207	down	1.72933	1.9199	1.76129	1.79909	1.62761	1.9855	1.852	1.9222
Dffa	-1.5225	-0.606446	0.0220607	0.230374	down	2.45725	3.06369	2.18587	2.62761	2.55827	3.27947	3.03386	2.87774
Dgat2	1.2826	0.359074	0.0204003	0.22246	up	6.93839	6.57932	7.02459	7.0594	6.73118	6.56712	6.58466	6.58616
Dgka	1.33619	0.418125	0.0341684	0.290344	up	2.38436	1.96624	2.22342	2.27202	2.65764	1.926	2.03914	1.93357
Dgke	1.38677	0.471724	0.044207	0.331568	up	1.93697	1.46524	2.08066	1.59932	2.13093	1.54102	1.45418	1.40054
Dgkq	1.29103	0.368524	0.00566925	0.122036	up	1.04347	0.674943	0.948601	0.992768	1.18903	0.650765	0.695994	0.678072
Dgkz	1.51689	0.601119	0.0452785	0.335628	up	3.74926	3.14814	3.37573	3.86394	4.00809	2.96162	3.36177	3.12102
Dhcr24	-1.4434	-0.529473	0.0278881	0.260029	down	0.343896	0.873369	0.400538	0.356144	0.275007	1.19535	0.773996	0.650765
Dhcr7	-1.10351	-0.142099	0.0465122	0.340562	down	0.755424	0.897523	0.659925	0.790772	0.815575	0.941106	0.863938	0.887525
Dhps	1.26103	0.334606	0.0315326	0.278248	up	2.85234	2.51774	2.69822	2.81967	3.03914	2.61117	2.4489	2.49313
Dhrs3	1.25128	0.323402	0.0324041	0.282249	up	4.25802	3.93462	4.08236	4.43696	4.25475	4	3.88166	3.9222
Dhrs9	1.03997	0.0565391	0.00136101	0.0654788	up	0.0565391	0	0.0426443	0.0565835	0.0703893	0	0	0
Dhx33	1.10374	0.142395	0.0263606	0.252437	up	1.07477	0.932378	1.09761	1.08406	1.04264	0.925999	0.863938	1.0072
Dhx36	1.39053	0.475634	0.00295921	0.0892886	up	2.11488	1.63924	2.01078	2.07382	2.26003	1.57531	1.68706	1.65535
Dhx38	1.1703	0.226875	0.0114269	0.167027	up	2.49466	2.26778	2.57289	2.39506	2.51602	2.23266	2.29866	2.27202
Diablo	-1.12939	-0.175541	0.020976	0.225091	down	2.99216	3.1677	2.9279	3.07039	2.9782	3.10769	3.19849	3.19692
Diaph2	-1.23409	-0.303445	0.00480968	0.112765	down	0.696543	0.999988	0.695994	0.594549	0.799087	0.992768	1.0072	1
Dis3l	-1.25742	-0.33047	0.00805032	0.141597	down	2.41964	2.75011	2.36457	2.35332	2.54102	2.78241	2.80116	2.66676
Dis3l2	1.11444	0.15632	0.032977	0.285086	up	1.08223	0.925907	1.18269	1.04963	1.01436	0.910733	0.948601	0.918386
Disc1	-1.13507	-0.182782	0.00306151	0.0901973	down	0.154322	0.337104	0.0976108	0.176323	0.189034	0.344828	0.356144	0.31034
Disp1	-1.29627	-0.374364	0.000842672	0.0547696	down	1.02333	1.39769	0.970854	1.03562	1.0635	1.46989	1.38405	1.33914
Dixdc1	1.50641	0.591116	0.00234329	0.0798163	up	1.04606	0.45494	1.07039	0.910733	1.15704	0.333424	0.545968	0.485427
Dlat	-1.43687	-0.522934	0.0224409	0.231632	down	5.76884	6.29178	5.95536	5.89239	5.45878	6.30214	6.29149	6.2817
Dlg2	1.04658	0.0656804	0.0224217	0.231632	up	0.258841	0.19316	0.226509	0.275007	0.275007	0.214125	0.176323	0.189034
Dlg4	-1.07962	-0.110525	0.046483	0.340562	down	0.286022	0.396547	0.250962	0.356144	0.250962	0.400538	0.356144	0.432959
Dlgap4	1.4232	0.50914	0.00451985	0.109738	up	3.38617	2.87703	3.4019	3.52857	3.22805	2.8679	2.80529	2.95791
Dmac2l	-1.18574	-0.245784	0.0452709	0.335628	down	2.8421	3.08789	2.84398	2.79286	2.88947	3.22497	3.1127	2.926
Dmc1	1.04939	0.0695474	0.0405504	0.316027	up	0.0884085	0.0188612	0.0565835	0.111031	0.0976108	0.0565835	0	0
Dmwd	1.36659	0.450577	0.00105609	0.0603541	up	4.72617	4.2756	4.70266	4.68145	4.79442	4.33628	4.31179	4.17871
Dnah12	1.01	0.0143553	8.85791e-08	0.00143007	up	0.0143553	0	0.0143553	0.0143553	0.0143553	0	0	0
Dnai4	-1.04833	-0.0680911	0.00393497	0.103719	down	0.0472907	0.115382	0.0426443	0.0426443	0.0565835	0.111031	0.0976108	0.137504
Dnaja3	-1.51402	-0.598385	0.00656308	0.129846	down	4.57188	5.17026	4.76607	4.33485	4.61471	5.17233	5.15259	5.18587
Dnaja4	-1.58763	-0.666872	0.00702866	0.134327	down	4.48275	5.14962	4.29278	4.73931	4.41616	5.21451	5.04177	5.19259
Dnajb12	1.2369	0.306731	0.0117532	0.168891	up	3.46212	3.15539	3.39094	3.5373	3.45812	3.03034	3.20163	3.23419
Dnajb14	-1.24175	-0.312374	0.0108905	0.1629	down	0.809291	1.12167	0.790772	0.941106	0.695994	1.14405	1.07039	1.15056
Dnajb5	-1.42006	-0.505948	0.0447567	0.333522	down	3.66767	4.17362	3.30305	3.85798	3.84197	4.09508	4.17632	4.24945
Dnajc11	-1.24534	-0.31654	0.0184831	0.21335	down	2.18503	2.50157	2.08066	2.30451	2.16993	2.62293	2.45418	2.42761
Dnajc15	-1.21651	-0.282751	0.0281264	0.26139	down	2.8763	3.15905	2.9241	2.75061	2.9542	3.22959	3.03034	3.21723
Dnajc17	1.38487	0.469753	0.0025558	0.0829389	up	2.36288	1.89313	2.40871	2.29866	2.38128	1.87971	2.02148	1.77821
Dnajc30	-1.19485	-0.256824	0.00927301	0.151834	down	3.73977	3.99659	3.79909	3.66107	3.75916	3.9991	3.92029	4.07039
Dnajc7	1.33721	0.41923	0.0204473	0.222522	up	3.57256	3.15333	3.43563	3.49442	3.78764	3.08576	3.26153	3.1127
Dnase1l1	1.29168	0.369253	0.0193761	0.217473	up	2.67485	2.30559	2.62059	2.53605	2.8679	2.25399	2.37295	2.28983
Dnlz	-1.26732	-0.341781	0.00923594	0.151834	down	2.82199	3.16377	2.70266	2.87774	2.88557	3.23419	3.19535	3.06178
Dnm2	1.14455	0.194776	0.0012257	0.0628569	up	3.83818	3.6434	3.80632	3.88753	3.82069	3.62877	3.66221	3.63923
Dnm3	1.04473	0.063136	0.0366905	0.300304	up	0.230601	0.167465	0.238787	0.226509	0.226509	0.189034	0.124328	0.189034
Dnmt3a	-1.15196	-0.204089	0.0450611	0.334598	down	1.48764	1.69173	1.40599	1.54597	1.51096	1.67807	1.80735	1.58976
Dnpep	1.19173	0.253057	0.0202494	0.222227	up	3.64725	3.3942	3.6311	3.66334	3.64731	3.47897	3.45418	3.24945
Dnttip2	1.1851	0.245009	0.0357044	0.29606	up	3.15362	2.90861	3.14731	3.12928	3.18428	3.00899	2.74416	2.97269
Doc2b	1.84599	0.884392	0.0380226	0.305266	up	0.959339	0.0749476	1.3505	0.344828	1.18269	0.0840643	0.0703893	0.0703893
Dock1	-1.22296	-0.290374	0.0136466	0.181645	down	1.61464	1.90502	1.67356	1.66448	1.50589	2.0072	1.8679	1.83996
Dock4	-1.11725	-0.159956	0.012072	0.170513	down	0.502204	0.66216	0.464668	0.536053	0.505891	0.704872	0.687061	0.594549
Dock6	1.33765	0.419698	0.0387535	0.308281	up	2.94835	2.52866	2.79286	2.83188	3.22033	2.64386	2.49057	2.45154
Dock7	1.06294	0.0880647	0.02471	0.243473	up	0.656639	0.568574	0.687061	0.659925	0.62293	0.536053	0.604071	0.565597
Dok2	-1.66657	-0.736883	0.000190235	0.0337499	down	0.365953	1.10284	0.286881	0.443607	0.367371	1.02148	1.18269	1.10434
Dok4	-1.41809	-0.503947	0.018884	0.215008	down	2.38025	2.88419	2.12763	2.54844	2.46467	2.9542	2.93923	2.75916
Dolk	-1.29382	-0.371634	0.0163567	0.199599	down	2.94984	3.32148	3.08066	2.99277	2.7761	3.33914	3.38957	3.23573
Dop1a	1.20497	0.268996	0.00581376	0.123405	up	1.07826	0.809268	1.12433	0.992768	1.1177	0.739848	0.847997	0.83996
Dop1b	1.09298	0.128269	0.0465678	0.340771	up	1.26978	1.14151	1.18903	1.28688	1.33342	1.18269	1.1375	1.10434
Dpep1	1.98812	0.991403	5.67416e-05	0.0246114	up	5.15758	4.16618	5.17193	5.11853	5.1823	4.21645	4.04177	4.24031
Dph7	1.29342	0.371192	0.0100563	0.156486	up	1.42823	1.05704	1.36737	1.41143	1.50589	1.11103	1.15704	0.903038
Dpm1	1.29904	0.377451	5.93583e-05	0.0248912	up	2.4302	2.05275	2.40871	2.43829	2.44361	2.07382	2.07724	2.0072
Dpp3	-1.11566	-0.157898	0.0272402	0.256656	down	1.43235	1.59025	1.46467	1.37295	1.45943	1.64155	1.61824	1.51096
Dpp7	-1.14006	-0.189115	0.0245959	0.243087	down	0.723606	0.912721	0.815575	0.641546	0.713696	0.933573	0.85599	0.948601
Dpt	-1.42587	-0.511845	0.014474	0.186791	down	4.89665	5.4085	4.9397	4.8535	4.89676	5.6565	5.36422	5.20477
Dpy19l4	-1.535	-0.618239	0.0182083	0.211623	down	0.948872	1.56711	0.773996	0.83996	1.23266	1.61353	1.70929	1.37851
Dpysl3	1.36931	0.453451	0.0113319	0.16647	up	2.66247	2.20902	2.74631	2.62994	2.61117	2.32481	2.29866	2.0036
Drap1	2.03921	1.02801	0.000112396	0.0281196	up	7.17981	6.15181	7.10119	7.14262	7.29563	6.15987	6.2407	6.05485
Drd2	-1.61558	-0.692055	0.00422135	0.106731	down	0.369574	1.06163	0.226509	0.526069	0.356144	1.19535	1.1177	0.871844
Dsg2	1.54608	0.628617	0.00834721	0.144281	up	3.67277	3.04416	3.89821	3.70598	3.41414	3.06523	3.0072	3.06005
Dstn	1.94177	0.95737	0.00423041	0.106748	up	6.80565	5.84828	6.89857	7.05452	6.46385	5.91815	5.79051	5.83618
Dtd2	1.27911	0.35514	0.0131474	0.178019	up	1.74249	1.38735	1.83996	1.68706	1.70044	1.51602	1.39506	1.25096
Dtna	1.10311	0.141582	0.011174	0.164841	up	2.06685	1.92527	2.07724	2.04264	2.08066	1.88362	1.90304	1.98914
Dtwd1	1.42554	0.511512	0.0231683	0.23569	up	2.02541	1.5139	2.27798	1.88753	1.91073	1.38405	1.47508	1.68257
Dtx1	1.15365	0.206203	0.0367561	0.300412	up	0.39036	0.184157	0.432959	0.475085	0.263034	0.226509	0.201634	0.124328
Dtx3l	-1.20725	-0.27172	0.00816612	0.142538	down	1.71307	1.98479	1.72683	1.75702	1.65535	2.04963	1.87971	2.02503
Dus2	1.20171	0.265086	0.0448181	0.333671	up	1.71729	1.4522	1.61353	1.91073	1.62761	1.41684	1.46989	1.46989
Dus3l	1.33069	0.412169	0.000389509	0.0405705	up	3.24846	2.83629	3.19061	3.31904	3.23573	2.87381	2.8339	2.80116
Dusp18	-1.65531	-0.727103	0.0054703	0.119184	down	2.35778	3.08489	2.38405	2.58496	2.10434	3.15381	2.9982	3.10266
Dusp19	-1.48825	-0.573614	0.00132848	0.0648943	down	0.811642	1.38526	0.773996	0.956057	0.704872	1.38405	1.33342	1.43829
Dusp26	1.65306	0.725141	0.0118662	0.169226	up	0.904414	0.179273	1.01436	1.10434	0.594549	0.356144	0.0976108	0.0840643
Dusp4	5.19347	2.3767	0.00485855	0.113187	up	3.00089	0.624187	3.79701	2.8953	2.31034	0.941106	0.356144	0.575312
Dusp5	1.56299	0.644304	0.00537061	0.118299	up	1.72409	1.07979	1.52105	1.848	1.80323	1.12433	1.18903	0.925999
Dusp8	-1.65657	-0.728201	0.0309106	0.274951	down	2.5751	3.3033	2.28096	3.03562	2.40871	3.40463	3.21101	3.29425
Dut	-1.39527	-0.480545	0.0218281	0.229057	down	2.14688	2.62743	2.15381	2.10098	2.18587	2.36177	2.83794	2.68257
Dvl2	1.48832	0.573681	0.00591851	0.124021	up	1.62634	1.05266	1.51096	1.56071	1.80735	0.970854	1.20163	0.9855
Dxo	1.42584	0.511809	0.0221092	0.230578	up	2.27079	1.75898	2.07039	2.29572	2.44626	1.64616	1.97085	1.65992
Dync2h1	1.09128	0.126026	0.0234964	0.237457	up	0.209528	0.0835027	0.250962	0.214125	0.163499	0.0976108	0.124328	0.0285692
Dync2i1	1.12168	0.165655	0.0219164	0.229536	up	0.604051	0.438396	0.604071	0.613532	0.594549	0.536053	0.389567	0.389567
Dynll2	-1.2823	-0.358736	0.0115106	0.167568	down	7.41408	7.77282	7.416	7.56331	7.26294	7.76785	7.80523	7.74537
Dynlt2a2	1.05838	0.0818615	0.00192241	0.0738526	up	0.119814	0.0379526	0.124328	0.137504	0.0976108	0.0285692	0.0426443	0.0426443
E030003E18Rik	1.84658	0.884859	0.00283445	0.087413	up	2.63046	1.7456	2.65764	2.70266	2.53107	2.02503	1.5656	1.64616
E130311K13Rik	-1.39208	-0.477242	0.00573066	0.12246	down	1.45904	1.93628	1.38405	1.35614	1.63691	1.8953	2.01436	1.89918
E2f6	-1.59581	-0.674291	0.0313866	0.277504	down	2.20144	2.87573	2.33628	2.49825	1.76977	2.89336	2.92029	2.81352
E4f1	1.37733	0.461878	0.0136172	0.181645	up	2.13825	1.67637	1.9222	2.26604	2.22651	1.59455	1.66903	1.76553
Eaf1	-1.22441	-0.292086	0.0353363	0.295155	down	1.91268	2.20477	1.91073	2.08746	1.73985	2.20477	2.20477	2.20477
Ebf4	1.17992	0.238695	0.0307507	0.274057	up	0.342916	0.104222	0.250962	0.432959	0.344828	0	0.201634	0.111031
Ebi3	-1.3276	-0.408824	0.00178652	0.0720782	down	0.0784531	0.487277	0	0.111031	0.124328	0.400538	0.565597	0.495695
Ebna1bp2	1.20111	0.264366	0.000747907	0.0514908	up	2.87707	2.6127	2.89724	2.91839	2.81558	2.62293	2.61824	2.59694
Ecd	-1.15905	-0.212939	0.0418447	0.321773	down	2.20818	2.42112	2.31615	2.0635	2.24489	2.44626	2.43029	2.38681
Ece1	1.48494	0.570408	0.0157712	0.196086	up	4.43089	3.86048	4.66676	4.16189	4.46401	3.95233	3.81455	3.81455
Ech1	1.65933	0.730603	0.00303768	0.0899024	up	9.4428	8.7122	9.36273	9.48206	9.48361	8.47216	8.84043	8.824
Echdc2	1.31666	0.396887	0.0384776	0.307297	up	3.80408	3.4072	3.70929	3.63343	4.06953	3.45418	3.32912	3.43829
Echs1	-1.3082	-0.387582	0.00870024	0.147234	down	4.80364	5.19122	4.88655	4.89676	4.62761	5.17632	5.19061	5.20672
Eci1	1.27748	0.353304	0.00942007	0.152723	up	6.98449	6.63118	6.93156	6.89251	7.12939	6.57168	6.70099	6.62088
Eci2	1.61203	0.688879	5.65293e-05	0.0246114	up	4.91334	4.22446	4.90497	4.95977	4.87529	4.2149	4.1635	4.29499
Ecm1	1.15154	0.203568	0.044813	0.333671	up	3.84008	3.63651	3.90304	3.83794	3.77926	3.76553	3.60051	3.5435
Ecm2	-1.5535	-0.635526	0.00721625	0.136152	down	1.67277	2.30829	1.48027	1.67807	1.85997	2.21101	2.47508	2.23879
Ecpas	-1.33507	-0.416913	0.00220713	0.0778864	down	3.17091	3.58782	3.06867	3.2854	3.15866	3.6311	3.5741	3.55827
Ecsit	-1.21045	-0.275539	0.0438346	0.329885	down	4.62229	4.89783	4.44228	4.68313	4.74147	4.8339	4.87774	4.98185
Eda	-1.10064	-0.138345	0.0471635	0.342539	down	0.406775	0.54512	0.422233	0.464668	0.333424	0.584963	0.575312	0.475085
Edc3	1.15761	0.211153	0.0386858	0.308071	up	1.62745	1.41629	1.49057	1.67807	1.7137	1.41684	1.36737	1.46467
Edn1	1.58867	0.667815	0.00588464	0.123704	up	1.67623	1.00842	1.85997	1.70929	1.45943	1.07724	1.08406	0.863938
Ednrb	1.11375	0.15543	0.0292386	0.267209	up	1.87865	1.72322	1.95233	1.81967	1.86394	1.7866	1.68706	1.69599
Eea1	1.21174	0.277084	0.0440969	0.330825	up	2.23127	1.95419	2.29572	2.35896	2.03914	1.95233	1.90304	2.0072
Eef1a1	2.00114	1.00082	9.90926e-05	0.0281196	up	8.48466	7.48384	8.36868	8.56071	8.52458	7.57539	7.41752	7.45861
Eef1a2	-1.44258	-0.528656	9.74115e-05	0.0281196	down	8.66297	9.19162	8.59518	8.7254	8.66832	9.21512	9.17185	9.1879
Eef1akmt4	-1.32451	-0.405455	0.00955123	0.152922	down	1.35728	1.76274	1.29866	1.41143	1.36177	1.67356	1.94111	1.67356
Eef1b2	1.36459	0.448472	0.0104907	0.159179	up	5.56585	5.11738	5.52763	5.52982	5.6401	5.05268	5.31578	4.98368
Eef1d	1.23364	0.302925	0.0389331	0.308991	up	3.84173	3.53881	3.73335	3.74308	4.04876	3.54226	3.488	3.58616
Eef1e1	-1.36848	-0.452575	0.0281183	0.26139	down	1.27311	1.72569	1.13093	1.5509	1.1375	1.65076	1.79077	1.73552
Eef1g	-1.16983	-0.226293	0.0259014	0.250111	down	6.15494	6.38123	6.0663	6.2804	6.11811	6.37799	6.43246	6.33324
Eef2	1.49297	0.578187	0.00179827	0.0720782	up	9.14246	8.56427	9.05723	9.31483	9.05531	8.59775	8.54686	8.54821
Eef2-ps2	1.55568	0.637544	0.0147544	0.189126	up	2.62547	1.98792	2.45681	2.854	2.5656	1.74846	2.09761	2.1177
Eef2k	2.24978	1.16978	0.000217763	0.0341427	up	3.51599	2.34621	3.66448	3.33628	3.5472	2.26604	2.42492	2.34767
Eeig2	1.36225	0.445988	4.09605e-05	0.0225255	up	2.06554	1.61955	2.10434	2.04963	2.04264	1.65535	1.61353	1.58976
Eepd1	-1.38781	-0.472811	0.0492266	0.351141	down	2.32244	2.79525	2.02503	2.45943	2.48285	2.82985	2.9542	2.6017
Efcab14	-1.19336	-0.255023	0.0282654	0.26241	down	1.81262	2.06764	1.85997	1.8953	1.68257	2.11437	2.1177	1.97085
Efcab2	-1.48014	-0.565733	0.000330043	0.0387518	down	3.84113	4.40686	3.85699	3.92979	3.7366	4.40259	4.39643	4.42156
Efcab7	1.1312	0.177858	0.0253948	0.247651	up	0.224784	0.0469262	0.226509	0.31034	0.137504	0.0703893	0	0.0703893
Efhd1	-1.92918	-0.947986	0.018269	0.211895	down	0.419147	1.36713	0.505891	0.286881	0.464668	1.75702	1.46467	0.879706
Efhd2	2.17438	1.1206	3.64599e-05	0.0221577	up	4.72717	3.60656	4.82426	4.68538	4.67186	3.6893	3.59932	3.53107
Efl1	1.21316	0.278775	0.000273068	0.0384414	up	1.4183	1.13953	1.45943	1.41143	1.38405	1.16993	1.12433	1.12433
Efna1	1.29092	0.368394	0.00250722	0.0823456	up	3.88258	3.51418	3.85997	3.84197	3.94579	3.55582	3.41143	3.57531
Efnb1	2.00809	1.00583	0.000441408	0.0427742	up	3.75179	2.74596	3.56682	3.91456	3.774	2.67582	2.81147	2.75061
Efnb2	1.32227	0.403016	0.00701706	0.134327	up	2.35716	1.95414	2.24184	2.51349	2.31615	1.95606	2.0072	1.89918
Efnb3	1.27206	0.347164	0.0072491	0.136152	up	5.14198	4.79482	5.10852	5.24146	5.07596	4.72465	4.75435	4.90545
Efr3a	-1.28237	-0.358811	0.0107974	0.16193	down	1.97753	2.33634	1.99639	2.10434	1.83188	2.40327	2.28096	2.32481
Efr3b	-1.31161	-0.391338	0.0286745	0.264567	down	1.20575	1.59708	1.01436	1.43296	1.16993	1.64616	1.54102	1.60407
Egf	-1.42568	-0.511647	0.00600297	0.12473	down	0.277871	0.789518	0.356144	0.250962	0.226509	0.9855	0.695994	0.687061
Egfl7	1.42086	0.506766	0.00919552	0.151834	up	4.68916	4.1824	4.5509	4.62469	4.89191	4.10518	4.28983	4.15218
Egln1	-1.3146	-0.394624	0.00290965	0.0887215	down	6.47748	6.8721	6.54411	6.5373	6.35103	6.91121	6.82858	6.87652
Egln3	-2.89852	-1.53531	0.00283298	0.087413	down	3.38786	4.92318	3.31034	3.81762	3.03562	5.14812	4.7126	4.90881
Ehbp1l1	-1.45022	-0.536272	0.0231202	0.2353	down	4.52747	5.06374	4.22805	4.77241	4.58195	5.1152	5.04658	5.02945
Ehd1	1.18104	0.240059	0.0355563	0.295591	up	4.98481	4.74475	4.98094	4.93216	5.04133	4.62469	4.72301	4.88655
Ehd3	1.19974	0.262724	0.0332878	0.286651	up	0.770282	0.507557	0.773996	0.641546	0.895303	0.505891	0.594549	0.422233
Ehd4	1.57896	0.658973	0.0193104	0.217101	up	7.05059	6.39162	7.2778	7.18468	6.6893	6.45615	6.41566	6.30305
Ehhadh	2.1619	1.1123	0.0215817	0.227878	up	3.20262	2.09032	3.51223	3.5472	2.54844	2.09761	2.03914	2.13422
Ehmt2	1.39368	0.478899	0.0293374	0.267481	up	3.52173	3.04283	3.22188	3.64731	3.69599	3.11437	3.0268	2.98732
Eif2a	1.24393	0.314901	0.0163454	0.199537	up	2.87292	2.55802	2.94298	2.78241	2.89336	2.57289	2.67356	2.42761
Eif2ak4	1.24719	0.318684	0.0414303	0.319652	up	1.14424	0.825551	1.05658	1.01436	1.36177	0.895303	0.807355	0.773996
Eif2b3	1.17583	0.233674	0.0390953	0.309551	up	1.53379	1.30011	1.42223	1.61353	1.5656	1.33914	1.37851	1.18269
Eif3b	1.11152	0.152534	0.0469243	0.341697	up	5.03881	4.88628	4.98322	5.11395	5.01926	4.8515	4.97039	4.83693
Eif3c	1.18568	0.245717	0.0150709	0.191169	up	5.20966	4.96394	5.2709	5.25248	5.10559	4.9331	5.04177	4.91695
Eif3e	1.41843	0.504293	0.00038417	0.0402743	up	3.7976	3.2933	3.82579	3.74631	3.82069	3.20163	3.33914	3.33914
Eif3f	1.49454	0.579698	0.000178332	0.032624	up	5.73585	5.15615	5.6453	5.81378	5.74846	5.13627	5.17473	5.15745
Eif3g	1.36501	0.448908	0.0157961	0.196169	up	4.78199	4.33308	4.59574	4.78398	4.96625	4.27352	4.27947	4.44626
Eif3h	1.46718	0.553048	0.00369825	0.100431	up	6.90156	6.34851	6.71466	6.9331	7.05691	6.33342	6.33949	6.3726
Eif3k	1.23665	0.30644	0.0239806	0.240021	up	4.66066	4.35422	4.50843	4.65592	4.81762	4.30305	4.36317	4.39643
Eif3m	1.36411	0.447958	0.0017178	0.071381	up	5.16327	4.71532	5.09339	5.24222	5.15421	4.64443	4.81558	4.68594
Eif4a1	1.52022	0.604282	0.00581554	0.123405	up	4.76861	4.16433	4.55949	4.9364	4.80993	4.05918	4.24793	4.18587
Eif4a3	1.06557	0.0916241	0.00469836	0.1112	up	4.00475	3.91312	3.99548	3.99639	4.02237	3.89918	3.89627	3.94392
Eif4b	1.41063	0.496344	7.59595e-05	0.0269523	up	5.69032	5.19397	5.72383	5.71864	5.62848	5.21723	5.16148	5.2032
Eif4e3	1.3563	0.439673	0.0349278	0.293681	up	4.75266	4.31299	4.83086	4.91743	4.5097	4.2817	4.47379	4.18349
Eif4ebp1	2.90752	1.53979	9.32345e-05	0.0281196	up	5.8108	4.27101	5.73308	5.67807	6.02126	4.21179	4.24793	4.35332
Eif4g3	-1.15714	-0.210566	0.025767	0.249473	down	2.1649	2.37547	2.10434	2.12433	2.26604	2.34767	2.45681	2.32193
Eif5a2	1.16959	0.226005	0.023841	0.239292	up	0.573324	0.347319	0.659925	0.475085	0.584963	0.432959	0.298658	0.31034
Eif6	1.27624	0.351897	0.000972232	0.0578111	up	3.33171	2.97981	3.33771	3.4019	3.2555	2.96901	3.01436	2.95606
Elac2	-1.17354	-0.23087	0.0367668	0.300412	down	2.74565	2.97652	2.85	2.75702	2.62994	2.93546	3.07382	2.92029
Elf1	1.31999	0.400529	0.0412242	0.319282	up	2.07213	1.6716	2.0321	2.33628	1.848	1.68257	1.70929	1.62293
Elf2	1.49332	0.578519	0.021057	0.225091	up	2.43898	1.86046	2.40871	2.44095	2.46728	2.11437	1.54102	1.926
Elfn1	-1.08929	-0.123387	0.00235907	0.0798574	down	0.00952305	0.13291	0	0.0285692	0	0.0976108	0.15056	0.15056
Elk4	1.31646	0.396663	0.00324986	0.0935247	up	2.4791	2.08244	2.36177	2.49057	2.58496	2.04614	2.13422	2.06695
Ell	1.57946	0.659433	0.00716506	0.135691	up	3.09371	2.43428	3.22342	2.86394	3.19377	2.56316	2.27501	2.46467
Elmod3	1.97183	0.979532	0.000398126	0.0409636	up	3.26308	2.28355	3.08576	3.43296	3.27053	2.31615	2.29572	2.23879
Elp5	-1.23604	-0.305722	0.0193934	0.217473	down	2.9333	3.23903	2.926	3.01792	2.85599	3.38405	3.19061	3.14241
Emc1	-1.08853	-0.122382	0.00887863	0.148981	down	2.61231	2.73469	2.62761	2.64616	2.56316	2.73335	2.75702	2.7137
Emc2	-1.11435	-0.156206	0.0270154	0.255957	down	4.2363	4.39251	4.29278	4.2502	4.16591	4.45352	4.34341	4.38059
Emc3	-1.10278	-0.141144	0.0371513	0.301854	down	3.8044	3.94555	3.82579	3.8166	3.77083	3.9222	3.87971	4.03474
Emc6	-1.39227	-0.477435	0.00118113	0.0623076	down	4.49069	4.96813	4.39643	4.61294	4.46271	4.99367	4.95233	4.95838
Emc8	-1.22191	-0.289141	0.0358739	0.29678	down	1.42481	1.71395	1.35614	1.5509	1.36737	1.848	1.7137	1.58015
Eme2	1.39482	0.480083	0.0146693	0.188482	up	2.08092	1.60084	2.07724	1.86394	2.30159	1.58496	1.61824	1.59932
Emilin2	-1.38103	-0.465747	0.0258703	0.250098	down	2.22113	2.68688	2.45681	2.23573	1.97085	2.72901	2.71809	2.61353
Eml2	1.29722	0.375423	0.00765403	0.139374	up	3.30986	2.93444	3.44626	3.31179	3.17153	2.98185	2.91456	2.90689
Eml3	1.76323	0.81822	0.00606875	0.125417	up	2.25176	1.43354	2.09085	2.24489	2.41954	1.4489	1.66903	1.18269
Eml6	-1.16257	-0.217315	0.00489347	0.113755	down	0.541981	0.759297	0.594549	0.485427	0.545968	0.722466	0.815575	0.739848
Emp1	-1.58957	-0.668638	0.0175768	0.206904	down	0.89806	1.5667	0.887525	1.04963	0.757023	1.76977	1.23879	1.69153
Enc1	1.54404	0.626715	0.019294	0.21703	up	2.36356	1.73685	2.22651	2.64386	2.22033	1.95233	1.58015	1.67807
Endod1	-1.2654	-0.339598	0.0128568	0.176352	down	1.14993	1.48953	1.15056	1.20163	1.09761	1.5656	1.57531	1.32769
Endog	-1.30844	-0.38785	0.00180132	0.0720782	down	4.66121	5.04906	4.60348	4.72137	4.65878	5.10769	4.95373	5.08576
Eng	1.17242	0.229487	0.0446889	0.333324	up	5.304	5.07452	5.19219	5.46205	5.25776	5.06523	5.12226	5.03606
Enho	-1.40172	-0.487201	0.0213215	0.226045	down	2.07485	2.56205	1.88753	2.05311	2.28392	2.73118	2.45418	2.5008
Eno1	1.24232	0.31304	0.00564072	0.121666	up	4.50757	4.19453	4.47444	4.59872	4.44956	4.18269	4.27575	4.12516
Eno1b	1.43177	0.517795	0.0470788	0.342336	up	2.41636	1.89857	2.23266	2.40054	2.61589	2.22033	1.73985	1.73552
Eno3	-1.66195	-0.732875	0.000283706	0.0384414	down	8.20579	8.93867	8.08034	8.28508	8.25196	8.8943	8.92119	9.00051
Enpep	-1.90876	-0.932632	0.00120198	0.0628569	down	0.776759	1.70939	0.815575	0.650765	0.863938	1.61824	1.92979	1.58015
Enpp2	1.23957	0.309839	0.0351284	0.294231	up	1.73525	1.42541	1.926	1.70929	1.57046	1.43829	1.45943	1.37851
Ensa	-1.13872	-0.187418	0.0155808	0.194243	down	3.94011	4.12752	3.98185	3.99548	3.84298	4.15137	4.10852	4.12267
Entpd1	1.28636	0.363295	0.0139336	0.183388	up	2.08254	1.71925	2.17313	2.01792	2.05658	1.85997	1.72247	1.57531
Entpd4	-1.49322	-0.578428	0.0353455	0.295155	down	2.30398	2.88241	2.48027	2.49057	1.94111	2.96532	2.96162	2.72028
Entpd4b	-1.58507	-0.66455	0.0151304	0.191436	down	2.69326	3.35781	2.89336	2.83592	2.3505	3.41278	3.27798	3.38267
Entrep1	1.60863	0.685832	0.000178836	0.032624	up	4.8177	4.13187	4.80735	4.88606	4.75969	4.22342	4.06953	4.10266
Eny2	1.28404	0.360695	0.0134621	0.180871	up	2.36334	2.00264	2.49057	2.20163	2.3978	1.9486	2.07382	1.9855
Eola1	1.3072	0.386475	0.00480647	0.112765	up	3.27397	2.8875	3.28244	3.28096	3.25852	2.86592	2.76977	3.0268
Ep300	1.2311	0.299951	0.0366169	0.300173	up	2.08166	1.78171	2.03562	2.27202	1.93734	1.73118	1.83996	1.774
Epas1	1.32845	0.40974	0.00128924	0.063847	up	5.97101	5.56127	5.97591	5.87061	6.06652	5.57894	5.55275	5.55213
Epb41l4a	-1.13048	-0.17693	0.0301695	0.27193	down	0.578165	0.755095	0.62293	0.565597	0.545968	0.650765	0.790772	0.823749
Epb41l4aos	2.64368	1.40255	0.00134176	0.0649535	up	3.29493	1.89238	3.36597	3.21723	3.30159	1.8679	2.23879	1.57046
Epc1	1.25728	0.330302	0.0410558	0.318819	up	2.76105	2.43075	2.66903	2.72465	2.88947	2.23573	2.55827	2.49825
Epc2	1.3734	0.457757	0.0041385	0.106222	up	2.72067	2.26291	2.85	2.72465	2.58736	2.18903	2.32769	2.27202
Epdr1	-1.52754	-0.611213	0.0484086	0.347473	down	2.6332	3.24441	2.87184	2.75275	2.27501	3.43962	3.33199	2.96162
Epha4	-1.8933	-0.9209	0.0378843	0.304745	down	1.41903	2.33993	1.67356	1.73552	0.847997	2.63459	2.25096	2.13422
Ephb1	-1.30814	-0.387513	0.000212386	0.0340622	down	0.328929	0.716442	0.31034	0.389567	0.286881	0.704872	0.695994	0.748461
Ephb2	-1.03286	-0.0466505	0.00772343	0.139569	down	0.0190932	0.0657438	0.0143553	0.0285692	0.0143553	0.0565835	0.0565835	0.0840643
Ephb4	1.30949	0.389002	0.00383272	0.102459	up	3.97383	3.58483	3.96993	4.07382	3.87774	3.56316	3.66903	3.52231
Ephx1	2.46368	1.30082	8.73134e-05	0.0281196	up	4.97172	3.6709	4.95093	4.88655	5.07767	3.81967	3.6311	3.56194
Ephx2	1.92714	0.946461	0.000357852	0.0398795	up	7.42421	6.47775	7.36816	7.59969	7.30478	6.42811	6.45516	6.54998
Epm2a	-1.41111	-0.496828	0.0030098	0.0895699	down	2.64808	3.14491	2.72247	2.69822	2.52356	3.04614	3.24945	3.13914
Epn1	1.28918	0.366451	0.000927897	0.0570683	up	5.90566	5.53921	5.8716	5.89748	5.9479	5.56651	5.45746	5.59365
Epn2	1.16573	0.221231	0.0354336	0.295331	up	2.83819	2.61696	2.81762	2.88753	2.80941	2.75702	2.51854	2.57531
Epn3	-1.5757	-0.655993	0.000124076	0.0289555	down	1.63366	2.28965	1.72247	1.62761	1.5509	2.31615	2.29278	2.26003
Epop	1.15005	0.201693	0.022226	0.23098	up	0.544991	0.343298	0.604071	0.475085	0.555816	0.321928	0.432959	0.275007
Epor	1.69402	0.760453	0.0102189	0.157423	up	1.21036	0.449908	1.1177	1.28688	1.22651	0.790772	0.344828	0.214125
Eps8	1.77892	0.831005	0.00618462	0.126607	up	1.83396	1.00296	1.5656	2.05658	1.87971	1.19535	0.887525	0.925999
Erap1	-1.38245	-0.467223	0.00106441	0.0603568	down	1.86958	2.3368	1.85599	1.97453	1.77821	2.38681	2.31325	2.31034
Erbb2	1.39675	0.482078	0.0187788	0.214583	up	1.82628	1.3442	1.97085	1.60881	1.89918	1.36737	1.46989	1.19535
Ercc1	1.37619	0.460679	0.00797941	0.141073	up	2.96991	2.50924	2.80941	2.95791	3.14241	2.55336	2.43829	2.53605
Ercc4	1.28132	0.357628	0.0291401	0.266696	up	1.1642	0.806573	1.01436	1.32769	1.15056	0.910733	0.83996	0.669027
Erf	1.77226	0.825594	6.92715e-05	0.0265961	up	3.14907	2.32348	3.12928	3.09761	3.22033	2.39232	2.33628	2.24184
Ergic1	-1.16191	-0.216494	0.0478186	0.345031	down	2.13179	2.34829	2.17313	2.20789	2.01436	2.35332	2.44361	2.24793
Eri2	1.15923	0.213171	0.0210638	0.225091	up	0.498222	0.285051	0.505891	0.432959	0.555816	0.378512	0.275007	0.201634
Erich4	-1.12477	-0.169632	0.037004	0.301283	down	0	0.169632	0	0	0	0.163499	0.0703893	0.275007
Erlin2	-1.2185	-0.285107	0.0242651	0.24182	down	2.19866	2.48377	2.20477	2.28688	2.10434	2.61824	2.44626	2.38681
Ermardl2	1.52547	0.609257	0.0351089	0.294144	up	1.16276	0.553503	1.09761	1.20163	1.18903	0.831877	0.678072	0.15056
Esam	1.48458	0.570059	0.0128548	0.176352	up	4.80039	4.23033	4.62	4.71809	5.06307	4.17792	4.17393	4.33914
Esm1	-1.52357	-0.607459	0.00466514	0.110922	down	0.0814261	0.688885	0	0.201634	0.0426443	0.613532	0.887525	0.565597
Ess2	1.29851	0.376859	0.00588284	0.123704	up	2.01045	1.63359	2.02857	2.13093	1.87184	1.66903	1.62293	1.60881
Esyt1	1.35154	0.434605	0.03159	0.278369	up	2.7177	2.28309	2.46989	2.9542	2.72901	2.34767	2.22959	2.27202
Etfbkmt	1.57019	0.650939	0.0158963	0.196884	up	2.43015	1.77921	2.75916	2.36457	2.16672	1.73118	1.79909	1.80735
Etv4	1.33621	0.418143	0.0394599	0.310989	up	0.485939	0.0677964	0.333424	0.757023	0.367371	0.189034	0	0.0143553
Etv5	1.97951	0.985142	0.00554539	0.120495	up	3.19561	2.21047	3.50589	3.2032	2.87774	2.27202	2.31325	2.04614
Etv6	-1.26728	-0.341731	0.0141525	0.184944	down	1.57504	1.91678	1.69153	1.40599	1.62761	1.95606	1.91456	1.87971
Eva1b	1.35087	0.433888	0.0360147	0.29764	up	2.02231	1.58842	1.91073	1.89918	2.25701	1.53605	1.76977	1.45943
Eva1c	1.46169	0.547641	0.00331978	0.0946929	up	0.70767	0.160028	0.687061	0.604071	0.831877	0.0426443	0.15056	0.286881
Evi5	1.45788	0.543872	0.000726886	0.0511338	up	1.93849	1.39462	1.88753	1.8679	2.06005	1.39506	1.43829	1.3505
Evi5l	-1.27189	-0.346972	0.00702994	0.134327	down	1.48083	1.8278	1.50589	1.53605	1.40054	1.94486	1.80735	1.73118
Ewsr1	1.57516	0.655502	0.00767731	0.139374	up	4.22618	3.57067	4.15299	4.04527	4.48027	3.44758	3.64386	3.62059
Exd1	-1.05808	-0.081444	0.0129291	0.176819	down	0.0516677	0.133112	0.0143553	0.0840643	0.0565835	0.137504	0.124328	0.137504
Exd2	-1.17201	-0.228981	0.00379894	0.102128	down	0.972369	1.20135	0.903038	0.9855	1.02857	1.20789	1.23266	1.1635
Exoc6	-1.25451	-0.327127	0.011076	0.164278	down	2.89418	3.22131	2.99458	2.84599	2.84197	3.27501	3.29131	3.09761
Exosc10	1.1397	0.188651	0.0259288	0.250111	up	3.47914	3.29048	3.53356	3.38405	3.51979	3.28688	3.35191	3.23266
Ext1	-1.36146	-0.445159	0.0160748	0.197759	down	1.53231	1.97747	1.41684	1.73118	1.4489	2.09424	1.9782	1.85997
Eya3	1.44943	0.535487	0.0013127	0.0642207	up	2.70192	2.16644	2.66448	2.84197	2.59932	2.15704	2.20477	2.1375
Ezh1	1.47014	0.555949	6.91685e-06	0.0123313	up	3.1115	2.55555	3.13258	3.09424	3.10769	2.53605	2.59455	2.53605
Ezr	1.48211	0.567654	0.00447634	0.10958	up	4.42525	3.8576	4.59694	4.42559	4.25323	3.80012	3.94486	3.82782
F5	1.02633	0.037492	0.0305564	0.273255	up	0.0518473	0.0143553	0.0285692	0.0565835	0.0703893	0.0143553	0.0143553	0.0143553
F630111L10Rik	1.08918	0.123237	0.0447967	0.333666	up	0.460101	0.336865	0.389567	0.464668	0.526069	0.378512	0.333424	0.298658
F7	1.14633	0.197027	0.0452514	0.335627	up	0.243779	0.0467517	0.111031	0.286881	0.333424	0.0426443	0.0976108	0
F730311O21Rik	-1.29519	-0.373159	0.0141136	0.184723	down	0.127413	0.500571	0.0426443	0.189034	0.15056	0.669027	0.378512	0.454176
F8a	-1.10267	-0.140998	0.0427733	0.326263	down	1.61913	1.76013	1.61824	1.5656	1.67356	1.80323	1.79909	1.67807
Faap100	-1.16233	-0.217014	0.0192293	0.216712	down	1.38685	1.60386	1.37295	1.45418	1.33342	1.69599	1.59455	1.52105
Faap20	1.43056	0.516578	0.0221932	0.230943	up	2.42032	1.90374	2.44626	2.40871	2.40599	1.96347	2.13422	1.61353
Faap24	1.49673	0.581811	0.00171153	0.071381	up	1.16466	0.582847	1.04264	1.17632	1.27501	0.613532	0.659925	0.475085
Fabp3	1.35462	0.437893	0.000175027	0.0324796	up	12.1086	11.6707	12.0612	12.1301	12.1347	11.6152	11.6819	11.7152
Fabp4	2.8237	1.49758	0.000720126	0.0511338	up	7.74903	6.25144	7.4446	7.74752	8.05496	6.2116	6.33914	6.20359
Fabp5	1.3029	0.381728	0.025245	0.246712	up	3.38738	3.00565	3.26903	3.35332	3.53978	3.08746	3.09761	2.83188
Fabp7	-1.33582	-0.417727	0.0289647	0.26566	down	0.087197	0.504924	0.15056	0.111031	0	0.713696	0.526069	0.275007
Fads2	1.28998	0.367351	0.046413	0.34022	up	1.82249	1.45514	1.926	1.8953	1.64616	1.64616	1.43829	1.28096
Fads3	1.13161	0.178379	0.0139863	0.18356	up	3.89902	3.72064	3.94579	3.93263	3.81865	3.74308	3.74416	3.67469
Fah	-1.73938	-0.798574	0.0339899	0.289654	down	2.77872	3.5773	2.74201	3.22959	2.36457	3.67243	3.37016	3.6893
Fahd1	-1.13909	-0.187877	0.0283193	0.262601	down	4.90469	5.09257	4.95466	4.81455	4.94486	5.07852	5.03166	5.16752
Fam107a	2.47659	1.30836	0.0353644	0.295155	up	2.62589	1.31753	3.20789	1.84398	2.82579	1.34483	0.970854	1.63691
Fam107b	1.16578	0.221293	0.0452576	0.335627	up	1.15489	0.933595	1.04264	1.20789	1.21412	0.815575	0.970854	1.01436
Fam110a	-1.17883	-0.237356	0.0267124	0.254305	down	0.932417	1.16977	0.970854	1.03562	0.790772	1.16993	1.19535	1.14405
Fam114a1	-1.38641	-0.471349	0.00636813	0.128352	down	1.80141	2.27275	1.76129	1.79494	1.848	2.39506	2.33914	2.08406
Fam117b	1.9802	0.985645	0.0198463	0.21978	up	2.63206	1.64642	2.76977	2.12102	3.0054	1.64155	1.46989	1.82782
Fam120a	-1.31583	-0.395971	0.0111237	0.164532	down	4.20238	4.59835	4.16912	4.37365	4.06437	4.66107	4.58616	4.54782
Fam124b	-1.3561	-0.439463	0.00166145	0.0708675	down	0.0468826	0.486346	0.0840643	0.0565835	0	0.367371	0.526069	0.565597
Fam131a	-1.91509	-0.937412	0.00201947	0.0746926	down	1.76266	2.70008	1.926	1.83592	1.52607	2.6017	2.63459	2.86394
Fam135a	1.12212	0.166231	0.0303021	0.272618	up	1.76521	1.59898	1.86394	1.72683	1.70487	1.63691	1.59932	1.56071
Fam136a	-1.21546	-0.281508	0.0373533	0.302501	down	2.82277	3.10428	2.75489	2.72247	2.99095	3.15543	3.15381	3.0036
Fam13c	1.22995	0.298601	0.0342766	0.29064	up	1.05509	0.756491	0.925999	1.05658	1.18269	0.731183	0.887525	0.650765
Fam149a	-1.11182	-0.152922	0.00613762	0.126147	down	0.57805	0.730972	0.613532	0.526069	0.594549	0.695994	0.748461	0.748461
Fam151b	1.28015	0.356312	0.0268893	0.255286	up	1.18111	0.824801	1.18269	1.09761	1.26303	0.863938	0.632268	0.978196
Fam167b	1.43534	0.521394	0.0110514	0.164064	up	0.671521	0.150127	0.575312	0.575312	0.863938	0.286881	0.163499	0
Fam171a1	1.27329	0.348559	0.024246	0.241704	up	2.43035	2.08179	2.26604	2.39506	2.62994	2.07724	2.08066	2.08746
Fam177a2	1.22879	0.297236	0.02053	0.222971	up	2.66156	2.36433	2.70044	2.5509	2.73335	2.29278	2.4957	2.30451
Fam181b	1.76406	0.8189	0.00719897	0.136081	up	2.09714	1.27824	1.89142	2.18587	2.21412	1.53605	1.26303	1.03562
Fam185a	-1.27332	-0.348599	0.027405	0.257682	down	2.08067	2.42927	2.24184	2.07039	1.92979	2.5008	2.48543	2.30159
Fam20c	-1.32172	-0.402418	0.0105947	0.16008	down	1.20463	1.60704	1.33914	1.15704	1.1177	1.5509	1.74416	1.52607
Fam216a	1.35371	0.436924	0.0466741	0.340836	up	2.4478	2.01087	2.32481	2.5435	2.47508	1.7137	2.11103	2.20789
Fam219a	1.18969	0.250582	0.000194197	0.0337959	up	2.77998	2.5294	2.74416	2.81967	2.7761	2.52356	2.52857	2.53605
Fam221a	1.10673	0.146297	0.0420797	0.322964	up	0.170128	0.0238312	0.189034	0.0703893	0.250962	0.0285692	0.0285692	0.0143553
Fam234a	-1.21547	-0.281517	0.0185515	0.213676	down	4.18549	4.467	4.17393	4.32769	4.05485	4.47832	4.4489	4.47379
Fam241a	1.36933	0.453469	0.012134	0.17094	up	1.35821	0.904736	1.47508	1.41684	1.18269	0.815575	1.04264	0.85599
Fam243	-1.05637	-0.0791206	0.0235618	0.237821	down	0	0.0791206	0	0	0	0.124328	0.0703893	0.0426443
Fam32a	1.33191	0.4135	0.00999136	0.156077	up	3.11245	2.69895	3.28244	3.05311	3.0018	2.75489	2.73552	2.60644
Fam50a	1.29605	0.374121	0.028802	0.264918	up	3.31025	2.93613	3.10769	3.32481	3.49825	2.96162	2.854	2.99277
Fam76a	1.5203	0.604354	0.00171388	0.071381	up	3.73947	3.13512	3.90785	3.64155	3.66903	3.19061	3.07724	3.1375
Fam76b	1.61247	0.689274	0.000304735	0.0384414	up	2.05746	1.36819	2.09085	2.02148	2.06005	1.47508	1.25096	1.37851
Fam78a	-2.0354	-1.02531	0.000497935	0.0444142	down	0.811343	1.83666	0.948601	0.807355	0.678072	1.67356	1.8953	1.94111
Fam81a	-1.913	-0.935835	0.00041737	0.0417678	down	0.436988	1.37282	0.565597	0.400538	0.344828	1.3505	1.25701	1.51096
Fam8a1	1.22869	0.297124	0.0221554	0.230766	up	3.52899	3.23187	3.50335	3.67356	3.41007	3.31615	3.20633	3.17313
Fam98a	-1.25912	-0.332411	0.039486	0.311118	down	3.24142	3.57383	3.1375	3.45418	3.13258	3.53232	3.51223	3.67694
Far1	-1.14022	-0.189313	0.0150945	0.191281	down	0.638276	0.827588	0.632268	0.613532	0.669027	0.918386	0.757023	0.807355
Farsb	-1.1815	-0.240616	0.00398712	0.104328	down	3.34255	3.58316	3.3799	3.34908	3.29866	3.65191	3.52105	3.57652
Fas	1.99854	0.998947	0.00618449	0.126607	up	3.50994	2.511	3.61235	3.29572	3.62176	2.54597	2.18587	2.80116
Fastk	-1.23793	-0.307927	0.0136477	0.181645	down	4.55826	4.86619	4.52732	4.44758	4.69988	4.91886	4.82222	4.85748
Fastkd2	-1.47351	-0.559259	0.00166949	0.0711163	down	1.56511	2.12437	1.68706	1.57531	1.43296	2.16993	2.04614	2.15704
Fau	1.50466	0.589437	0.0210311	0.225091	up	7.14353	6.55409	6.84034	7.15704	7.43321	6.52168	6.59649	6.54411
Fblim1	-1.25318	-0.325592	0.0196131	0.218677	down	5.20885	5.53444	5.30925	5.29094	5.02636	5.53543	5.56773	5.50016
Fbln1	-1.43571	-0.521767	0.0159215	0.19712	down	3.62005	4.14182	3.74093	3.64155	3.47768	4.36597	4.09508	3.9644
Fbn1	-1.73952	-0.798687	0.00531449	0.11817	down	1.52952	2.32821	1.81558	1.35614	1.41684	2.19849	2.43563	2.3505
Fbp2	2.12461	1.0872	0.000122967	0.0289555	up	5.32551	4.23831	5.20633	5.42928	5.34092	4.14078	4.23573	4.33842
Fbrs	1.26089	0.334438	0.0153975	0.192776	up	3.03409	2.69965	3.03738	2.99277	3.07211	2.67582	2.85997	2.56316
Fbxl12	1.31791	0.398255	0.0274945	0.25782	up	1.50673	1.10847	1.43829	1.33342	1.74846	1.09761	1.15056	1.07724
Fbxl2	1.08137	0.112863	0.012589	0.174457	up	0.145897	0.0330333	0.189034	0.124328	0.124328	0.0703893	0.0143553	0.0143553
Fbxl20	1.3211	0.401737	0.0319164	0.280269	up	2.13929	1.73755	2.20163	1.89142	2.32481	1.74416	1.79494	1.67356
Fbxl22	-1.22835	-0.296716	0.0466717	0.340836	down	3.65389	3.9506	3.46467	3.69377	3.80323	3.97545	3.854	4.02237
Fbxl4	1.26327	0.337164	0.0175529	0.206774	up	1.83267	1.49551	1.68706	2.0036	1.80735	1.49057	1.46989	1.52607
Fbxo21	1.88707	0.91615	0.0128292	0.176214	up	3.70263	2.78648	3.87873	3.96162	3.26754	2.86196	2.86987	2.62761
Fbxo31	1.96395	0.973756	0.000765753	0.0523591	up	5.1302	4.15644	5.20398	5.25399	4.93263	4.25852	4.0321	4.17871
Fbxo40	-1.37132	-0.455565	0.00640856	0.128615	down	4.96608	5.42164	4.99413	5.09212	4.81198	5.51791	5.35368	5.39335
Fbxo42	1.192	0.253382	0.00115381	0.0615794	up	1.89753	1.64415	1.93357	1.90304	1.85599	1.69599	1.62293	1.61353
Fbxo5	1.30723	0.386516	0.0267618	0.254525	up	0.600855	0.214339	0.584963	0.443607	0.773996	0.344828	0.214125	0.0840643
Fbxo9	1.87202	0.904598	0.0017371	0.0715425	up	3.47211	2.56751	3.55213	3.57289	3.29131	2.36457	2.65764	2.68032
Fbxw17	1.26856	0.343194	0.0109642	0.163502	up	0.859139	0.515944	1.01436	0.831877	0.731183	0.526069	0.495695	0.526069
Fbxw2	1.23731	0.307212	0.000351707	0.0398795	up	1.98505	1.67784	2.0321	1.9782	1.94486	1.69153	1.64155	1.70044
Fbxw8	1.14339	0.193322	0.0374792	0.302893	up	3.50067	3.30735	3.61706	3.38543	3.49953	3.29278	3.30159	3.32769
Fcf1	1.44651	0.532581	0.0159804	0.197342	up	3.88624	3.35366	3.88362	3.63923	4.13586	3.37573	3.32769	3.35755
Fcho2	1.25934	0.332664	0.00621957	0.127023	up	2.16841	1.83575	2.17632	2.20789	2.12102	1.85997	1.93357	1.7137
Fcrl2	-2.67009	-1.41689	0.000737432	0.0514275	down	0.554304	1.97119	0.575312	0.464668	0.62293	2.26303	1.96347	1.68706
Fdps	-1.21648	-0.282714	0.0085152	0.145629	down	1.35963	1.64234	1.29866	1.46989	1.31034	1.62761	1.70487	1.59455
Fdxacb1	1.30555	0.384657	0.00853618	0.145679	up	0.991257	0.6066	1.08406	0.941106	0.948601	0.731183	0.475085	0.613532
Fen1	1.38823	0.473249	0.0106966	0.160889	up	1.63912	1.16587	1.65535	1.69153	1.57046	1.37851	1.09761	1.02148
Fgd4	-1.37146	-0.455711	0.00555444	0.120529	down	0.75406	1.20977	0.641546	0.933573	0.687061	1.23266	1.17632	1.22033
Fgf13	1.30461	0.383617	0.00972085	0.154052	up	3.76015	3.37653	3.87184	3.6241	3.7845	3.27053	3.44493	3.41414
Fgf9	1.43187	0.517904	0.0353667	0.295155	up	1.27042	0.752517	1.18903	1.38957	1.23266	0.963474	0.871844	0.422233
Fgfr1	1.25945	0.332792	0.00900627	0.149976	up	2.12123	1.78843	2.14078	2.22651	1.99639	1.84398	1.71809	1.80323
Fgfr1op2	-1.1213	-0.165177	0.0182313	0.211676	down	3.27611	3.44129	3.29131	3.34483	3.19219	3.43696	3.46467	3.42223
Fh1	-1.1419	-0.191436	0.0234778	0.237344	down	6.3916	6.58303	6.36492	6.33074	6.47913	6.51112	6.60629	6.63169
Fhip1a	-1.50333	-0.588157	0.000943134	0.0574691	down	2.56214	3.1503	2.60644	2.59455	2.48543	3.25096	3.0268	3.17313
Fhl2	-1.61591	-0.692346	0.00628244	0.127661	down	8.5444	9.23675	8.80239	8.36501	8.46581	9.32847	9.12606	9.25571
Fibin	1.61337	0.690079	0.0404581	0.315769	up	2.39998	1.7099	2.56071	2.15381	2.48543	1.72247	2.07382	1.33342
Fibp	1.34868	0.431552	0.0361114	0.297753	up	2.50951	2.07796	2.51349	2.31904	2.69599	1.90304	2.07382	2.25701
Ficd	-1.20587	-0.270073	0.0490334	0.350429	down	1.79282	2.06289	1.69599	1.79494	1.88753	2.18903	1.8953	2.10434
Fig4	1.64206	0.715509	0.00136589	0.0654788	up	4.17033	3.45482	4.31107	3.97728	4.22265	3.42761	3.48929	3.44758
Fignl2	1.27126	0.346261	0.031647	0.278661	up	0.912127	0.565865	0.790772	0.847997	1.09761	0.584963	0.669027	0.443607
Firre	1.83004	0.871878	0.0174303	0.206296	up	2.83347	1.96159	2.64155	2.55582	3.30305	1.9782	2.04264	1.86394
Fis1	1.25118	0.323285	0.00735771	0.136695	up	5.19794	4.87466	5.17792	5.22766	5.18824	4.97039	4.91265	4.74093
Fitm1	-1.59259	-0.671378	0.00945506	0.152837	down	5.66818	6.33955	5.47281	5.5738	5.95791	6.24222	6.35421	6.42223
Fiz1	1.18297	0.242416	0.0114059	0.166948	up	2.42129	2.17887	2.39232	2.52105	2.3505	2.12763	2.23266	2.17632
Fkbp10	2.49393	1.31842	0.000461593	0.0432579	up	4.02446	2.70604	4.13996	4.1914	3.74201	2.70708	2.66903	2.74201
Fkbp11	1.2801	0.356258	0.00970554	0.154052	up	0.969148	0.61289	0.815575	1.02148	1.07039	0.555816	0.659925	0.62293
Fkbp4	-1.84889	-0.886656	9.05425e-05	0.0281196	down	6.36178	7.24844	6.24108	6.42945	6.41481	7.22709	7.21965	7.29857
Fkbp5	3.62506	1.85801	0.0012106	0.0628569	up	3.48296	1.62495	3.8268	3.30159	3.32048	1.43829	1.43296	2.0036
Fkbp7	1.26151	0.335156	0.037289	0.302216	up	3.20471	2.86955	3.43429	3.07382	3.10601	2.82782	2.89918	2.88166
Flad1	-1.3203	-0.400862	0.00460563	0.110697	down	3.04231	3.44318	2.96162	3.12267	3.04264	3.4489	3.5472	3.33342
Fli1	1.70843	0.772671	0.00096345	0.0576661	up	3.01524	2.24257	2.88362	2.9542	3.20789	2.26003	2.26604	2.20163
Flii	1.05685	0.0797752	0.0387142	0.308196	up	4.57034	4.49056	4.52669	4.59276	4.59156	4.48607	4.52356	4.46205
Flnc	-1.52648	-0.610205	0.0413065	0.319399	down	4.54436	5.15457	4.70929	4.78712	4.13668	5.31578	5.05961	5.08831
Flot1	1.53705	0.620161	0.00693274	0.133404	up	5.89945	5.27929	5.72438	5.81532	6.15866	5.24945	5.28355	5.30488
Flrt3	1.03165	0.0449514	0.0186836	0.214019	up	0.119855	0.074904	0.111031	0.137504	0.111031	0.0840643	0.0840643	0.0565835
Flt1	1.28128	0.357584	0.0113639	0.166604	up	3.6773	3.31972	3.57531	3.62877	3.82782	3.34908	3.23573	3.37434
Flvcr2	1.36904	0.453161	0.00773728	0.139569	up	1.4157	0.962538	1.41684	1.48543	1.34483	1.13093	0.815575	0.941106
Fmnl3	1.2368	0.306609	0.0306523	0.27351	up	2.93755	2.63094	2.76977	3.0321	3.01078	2.67356	2.69822	2.52105
Fmo1	1.56985	0.650626	0.0322182	0.281541	up	3.15983	2.50921	2.90304	2.9855	3.59096	2.51349	2.52356	2.49057
Fmo2	4.17566	2.062	9.54759e-06	0.0123313	up	4.41179	2.34979	4.45812	4.24869	4.52857	2.28688	2.39232	2.37016
Fmr1	1.29031	0.367717	0.000483528	0.0437988	up	1.42859	1.06087	1.37295	1.49057	1.42223	1.04264	1.10434	1.03562
Fn1	-1.27447	-0.349892	0.0465136	0.340562	down	1.56074	1.91063	1.59932	1.61824	1.46467	2.11437	1.69153	1.926
Fnbp4	1.86826	0.901692	0.00335442	0.0953439	up	2.43892	1.53722	2.28983	2.27202	2.75489	1.51602	1.50589	1.58976
Fndc4	-1.36641	-0.450387	0.00268743	0.0849176	down	0.46482	0.915206	0.344828	0.584963	0.464668	0.956057	0.85599	0.933573
Fndc5	-2.6944	-1.42996	0.000301653	0.0384414	down	5.37407	6.80403	5.37782	5.61058	5.13381	6.86022	6.76607	6.78581
Fndc7	-1.01997	-0.0285229	0.0194656	0.217829	down	0	0.0285229	0	0	0	0.0285692	0.0143553	0.0426443
Folr2	-1.47721	-0.562879	0.0372204	0.302038	down	2.27543	2.83831	2.07382	2.61824	2.13422	3.0268	2.72683	2.76129
Foxk1	1.27453	0.34996	0.0258572	0.250046	up	2.33872	1.98876	2.54597	2.27798	2.19219	1.96347	1.96717	2.03562
Foxn2	1.17467	0.232251	0.000103047	0.0281196	up	1.11973	0.887483	1.15056	1.09761	1.11103	0.879706	0.903038	0.879706
Foxo6	-1.45352	-0.539549	0.0314131	0.277661	down	0.329374	0.868923	0.584963	0.189034	0.214125	1.09085	0.85599	0.659925
Foxo6os	-2.83	-1.5008	0.00032685	0.0387518	down	0.265948	1.76675	0.321928	0.286881	0.189034	1.98185	1.82782	1.49057
Foxp2	1.06033	0.084508	0.0385952	0.308008	up	0.221892	0.137384	0.189034	0.201634	0.275007	0.111031	0.15056	0.15056
Fpgs	1.4218	0.507723	0.00175989	0.0718397	up	1.89527	1.38754	1.774	2.0321	1.87971	1.41143	1.39506	1.35614
Fpgt	1.23516	0.304701	0.0399665	0.313604	up	1.53667	1.23196	1.47508	1.73985	1.39506	1.25096	1.27501	1.16993
Fpr2	1.37454	0.458948	0.00279438	0.0870924	up	0.574412	0.115464	0.62293	0.678072	0.422233	0.111031	0.124328	0.111031
Frey1	1.28326	0.359813	0.0162193	0.198599	up	0.849397	0.489584	0.739848	0.992768	0.815575	0.367371	0.526069	0.575312
Frg1	1.32294	0.403749	0.0326995	0.283674	up	3.49413	3.09038	3.62644	3.29278	3.56316	2.9982	3.26754	3.0054
Frmd4b	1.21045	0.275544	0.000626437	0.0481596	up	1.15232	0.876774	1.18269	1.16993	1.10434	0.918386	0.863938	0.847997
Frmd8	1.30272	0.381532	0.0374341	0.302783	up	1.71697	1.33544	1.4957	1.80323	1.852	1.19535	1.44361	1.36737
Frmpd3	-1.10557	-0.144787	0.00602196	0.124963	down	0.0564056	0.201192	0.0840643	0.0565835	0.0285692	0.226509	0.226509	0.15056
Fry	1.44761	0.533674	0.00406792	0.105382	up	1.96077	1.42709	2.13422	1.94486	1.80323	1.4489	1.37295	1.45943
Fryl	1.33937	0.421553	0.0193902	0.217473	up	1.80848	1.38692	1.77821	1.66903	1.9782	1.54597	1.31615	1.29866
Fsd2	-1.55844	-0.640103	0.0160545	0.197759	down	5.2398	5.8799	5.33128	5.48027	4.90785	5.92861	5.86962	5.84147
Fstl1	-1.46775	-0.553608	0.0323473	0.282058	down	3.12402	3.67763	3.25096	3.24336	2.87774	3.94953	3.5008	3.58256
Fth1	1.26532	0.339503	0.017451	0.206296	up	8.14082	7.80131	7.98874	8.13175	8.30195	7.76553	7.78653	7.85187
Fubp3	1.44622	0.53229	0.00231903	0.0795159	up	1.75358	1.22129	1.73118	1.67356	1.85599	1.18903	1.3505	1.12433
Fuca1	1.23619	0.305897	0.00260818	0.084038	up	3.13096	2.82506	3.05832	3.14078	3.19377	2.88362	2.81967	2.77189
Fundc1	-1.26037	-0.333848	0.0124813	0.173561	down	2.77704	3.11088	2.85997	2.85997	2.61117	3.10769	3.08746	3.1375
Fus	1.54745	0.62989	0.0216863	0.22831	up	4.10529	3.4754	4.21723	3.75168	4.34696	3.4489	3.56316	3.41414
Fut10	1.15115	0.203075	0.0330177	0.285248	up	0.766903	0.563828	0.704872	0.85599	0.739848	0.632268	0.594549	0.464668
Fxr1	-1.16432	-0.219493	0.0283603	0.262703	down	4.38649	4.60598	4.45943	4.45286	4.24717	4.60644	4.58856	4.62293
Fyb1	-1.14893	-0.200294	0.029749	0.26987	down	0.715872	0.916166	0.773996	0.659925	0.713696	0.863938	1.02857	0.85599
Fyb2	1.02656	0.0378139	0.011848	0.169199	up	0.042599	0.0047851	0.0426443	0.0565835	0.0285692	0	0	0.0143553
Fzd4	1.56923	0.650058	0.00634993	0.128262	up	3.86097	3.21092	3.84599	3.63343	4.1035	3.22959	3.21412	3.18903
G3bp2	-1.15832	-0.212035	0.016363	0.199601	down	2.12053	2.33257	2.09085	2.17313	2.09761	2.40327	2.23266	2.36177
Gaa	-1.10712	-0.146811	0.00201701	0.0746873	down	4.54013	4.68694	4.55152	4.5472	4.52168	4.70819	4.70764	4.64501
Gabarap	1.19709	0.259526	0.0322344	0.281606	up	6.41048	6.15096	6.29241	6.51916	6.41988	6.26247	6.07916	6.11124
Gabarapl1	1.47405	0.559785	0.00785631	0.140383	up	6.2301	5.67032	6.45039	6.11312	6.12681	5.76898	5.67243	5.56955
Gabre	1.29625	0.374343	0.00524726	0.11709	up	0.62885	0.254507	0.765535	0.536053	0.584963	0.275007	0.286881	0.201634
Gadd45b	2.17954	1.12403	0.0227462	0.233026	up	2.75388	1.62986	3.19061	2.16993	2.90111	1.87971	1.63691	1.37295
Gadd45g	2.43748	1.28539	0.0146786	0.188527	up	3.91579	2.6304	3.64155	4.28614	3.81967	2.19219	3.15056	2.54844
Gak	1.24749	0.319028	0.00839571	0.144658	up	2.33576	2.01673	2.24489	2.44626	2.31615	2.06005	2.05658	1.93357
Gal3st3	-1.77512	-0.827918	0.0203283	0.222227	down	1.92827	2.75619	1.60881	2.3978	1.77821	2.78241	2.74416	2.74201
Galm	-1.45459	-0.540615	0.0158293	0.196279	down	2.71837	3.25898	2.46205	2.94673	2.74631	3.22188	3.21878	3.33628
Galnt10	-1.28629	-0.363218	0.0192689	0.216861	down	1.2927	1.65591	1.24489	1.23266	1.40054	1.83188	1.58496	1.5509
Galnt11	-1.14825	-0.199432	0.0435342	0.328695	down	1.59259	1.79202	1.69599	1.62761	1.45418	1.81967	1.774	1.78241
Galnt15	2.39991	1.26298	0.000584466	0.0464854	up	3.77719	2.51421	3.90593	3.52356	3.90207	2.5656	2.60407	2.37295
Galnt6	1.18558	0.245593	0.0018844	0.0733076	up	0.35178	0.106187	0.356144	0.298658	0.400538	0.0976108	0.15056	0.0703893
Gamt	-1.2926	-0.370272	0.0434462	0.328687	down	1.31667	1.68694	1.1177	1.57531	1.25701	1.68706	1.70929	1.66448
Gapdh-ps14	-1.15775	-0.211322	0.0016116	0.0697523	down	0.0188612	0.230183	0	0.0565835	0	0.226509	0.189034	0.275007
Gapdhrt2	-1.11865	-0.16176	0.022204	0.230943	down	0.154795	0.316555	0.176323	0.137504	0.15056	0.400538	0.31034	0.238787
Garnl3	1.2512	0.323307	0.0103163	0.158032	up	0.451014	0.127707	0.378512	0.389567	0.584963	0.137504	0.0565835	0.189034
Gas5	1.89058	0.918832	0.000200988	0.0339482	up	3.41839	2.49956	3.28983	3.40463	3.56071	2.46205	2.49313	2.5435
Gas6	1.27755	0.353377	0.0137636	0.182387	up	5.94885	5.59548	5.96394	5.85649	6.02614	5.66505	5.67976	5.44162
Gata3	1.15021	0.201892	0.00125239	0.0629882	up	0.258475	0.0565835	0.214125	0.31034	0.250962	0.0565835	0.0565835	0.0565835
Gata6	1.54771	0.630132	0.0209211	0.225091	up	3.57142	2.94129	3.88362	3.36597	3.46467	2.77189	2.95606	3.09592
Gata6os	1.55652	0.63832	0.0166944	0.201353	up	1.9156	1.27728	1.94111	1.67807	2.12763	1.50589	1.12433	1.20163
Gatad2b	-1.81182	-0.857438	0.000820769	0.0543158	down	0.751795	1.60923	0.594549	0.895303	0.765535	1.5008	1.71809	1.60881
Gatc	-1.21521	-0.28121	0.035701	0.29606	down	3.2036	3.48481	3.28688	3.11603	3.20789	3.3799	3.64962	3.42492
Gatd3a	-1.26536	-0.339544	0.000528886	0.0458868	down	6.20252	6.54206	6.19417	6.21607	6.19731	6.58916	6.46777	6.56925
Gba2	1.44257	0.528645	0.00931014	0.152083	up	2.72534	2.19669	2.49057	2.81558	2.86987	2.22342	2.23573	2.13093
Gbf1	-1.40239	-0.487885	0.00987525	0.154938	down	1.72795	2.21583	1.65992	1.9486	1.57531	2.23573	2.16993	2.24184
Gbp2	1.29331	0.371066	0.0105276	0.159514	up	3.17551	2.80444	3.04963	3.16511	3.31179	2.72465	2.80116	2.88753
Gbp3	1.4532	0.539231	0.00972479	0.154052	up	2.67066	2.13143	2.70708	2.44095	2.86394	2.08066	2.13093	2.18269
Gbp4	1.60326	0.681006	0.0480413	0.346016	up	2.38706	1.70605	2.86394	2.31904	1.9782	1.70044	1.67356	1.74416
Gbp5	1.3423	0.424711	0.00268934	0.0849176	up	1.6153	1.19059	1.69599	1.48543	1.66448	1.15056	1.24489	1.17632
Gbp9	1.38748	0.472469	0.0456833	0.337235	up	2.78979	2.31733	2.75916	2.50589	3.10434	2.26604	2.30743	2.37851
Gcdh	-1.503	-0.587849	0.00195986	0.0738526	down	3.64752	4.23537	3.72574	3.46728	3.74953	4.25927	4.21878	4.22805
Gcfc2	1.22752	0.295742	0.010193	0.157399	up	0.454582	0.158841	0.344828	0.443607	0.575312	0.201634	0.124328	0.15056
Gchfr	-1.81395	-0.859136	0.00494655	0.114242	down	1.78745	2.64658	1.848	1.62293	1.89142	2.65764	2.38681	2.8953
Gck	-5.44919	-2.44604	0.000807549	0.05398	down	1.1635	3.60954	0.641546	1.18903	1.65992	3.71699	3.45286	3.65878
Gclc	1.49711	0.582184	0.00960639	0.153234	up	2.4303	1.84812	2.63459	2.46728	2.18903	1.76553	1.90304	1.87578
Gdap2	1.16562	0.221097	0.0162594	0.198861	up	1.5982	1.3771	1.55582	1.67807	1.56071	1.46467	1.3505	1.31615
Gdf10	1.16416	0.219292	0.00275765	0.0864484	up	0.481683	0.262391	0.443607	0.516015	0.485427	0.298658	0.201634	0.286881
Gdf15	-1.43559	-0.521647	0.0349479	0.293681	down	0.616614	1.13826	0.356144	0.918386	0.575312	1.28096	1.07724	1.05658
Get4	1.52373	0.607604	0.000136063	0.0293513	up	4.54881	3.9412	4.47379	4.63285	4.53978	3.90689	3.96625	3.95047
Gfm1	-1.61641	-0.692793	0.0160604	0.197759	down	4.6414	5.3342	4.86295	4.78031	4.28096	5.40327	5.24565	5.35368
Gfm2	-1.2016	-0.264959	0.00269127	0.0849176	down	2.30522	2.57018	2.26604	2.32769	2.32193	2.49057	2.60407	2.61589
Gfra2	-1.2919	-0.369489	0.0110248	0.163895	down	0.160533	0.530022	0.124328	0.286881	0.0703893	0.443607	0.495695	0.650765
Gfra4	-1.42891	-0.514911	0.0199296	0.220357	down	1.09127	1.60618	1.13093	0.85599	1.28688	1.68257	1.68706	1.4489
Ggcx	-1.54552	-0.628088	0.00268628	0.0849176	down	1.99941	2.62749	1.92979	2.17313	1.8953	2.74416	2.58496	2.55336
Ggnbp2	1.39303	0.478222	0.000130994	0.0291314	up	3.42929	2.95107	3.47249	3.35332	3.46205	2.94111	2.96162	2.95047
Ggt5	1.50991	0.59446	0.0419418	0.322366	up	1.81204	1.21758	1.53107	1.82782	2.07724	1.20163	1.48027	0.970854
Ggt7	1.19966	0.262624	0.0350975	0.294144	up	0.69153	0.428906	0.613532	0.687061	0.773996	0.495695	0.516015	0.275007
Ghr	-1.21097	-0.276168	0.0309417	0.275027	down	3.38506	3.66123	3.44493	3.5008	3.20945	3.64847	3.69599	3.63923
Gid4	-1.54533	-0.627918	0.0143909	0.186391	down	2.86295	3.49087	3.08066	2.96717	2.54102	3.51602	3.46858	3.488
Gigyf1	1.54826	0.630652	0.00816406	0.142538	up	3.44274	2.81209	3.3799	3.23573	3.7126	2.81762	2.82579	2.79286
Gins1	1.54888	0.631227	0.000753338	0.0517543	up	1.23759	0.606362	1.33342	1.10434	1.27501	0.632268	0.536053	0.650765
Gipc2	1.17234	0.229396	0.00704942	0.134526	up	0.603289	0.373893	0.632268	0.536053	0.641546	0.443607	0.321928	0.356144
Gja1	-1.96785	-0.976621	0.0105165	0.159496	down	4.07614	5.05276	3.74846	4.52669	3.95327	5.01525	5.1127	5.03034
Gja4	1.59372	0.672395	0.0459152	0.337917	up	3.34847	2.67608	3.69377	3.0054	3.34625	2.58015	2.9782	2.46989
Gjc1	1.54234	0.625123	0.043911	0.330192	up	2.42321	1.79808	2.68706	2	2.58256	1.80323	1.94486	1.64616
Gkn3	1.14822	0.1994	0.0350997	0.294144	up	0.258175	0.0587743	0.201634	0.321928	0.250962	0.176323	0	0
Glb1	-1.13269	-0.179747	0.0298391	0.270325	down	2.28279	2.46254	2.35614	2.21723	2.27501	2.45154	2.54102	2.39506
Gldc	1.07164	0.0998168	0.00171162	0.071381	up	0.133032	0.0332147	0.137504	0.15056	0.111031	0.0426443	0.0143553	0.0426443
Gli1	1.1519	0.204016	0.0190578	0.215915	up	0.323667	0.119651	0.263034	0.275007	0.432959	0.124328	0.0840643	0.15056
Glipr2	-1.5749	-0.655259	0.00169834	0.071381	down	0.820495	1.47575	0.83996	0.85599	0.765535	1.3505	1.41684	1.65992
Glmn	1.23042	0.299153	0.0492195	0.351141	up	1.06149	0.762333	1.28096	0.992768	0.910733	0.807355	0.731183	0.748461
Glo1	-1.23835	-0.308416	0.000946861	0.0574691	down	1.72516	2.03357	1.75275	1.69153	1.73118	2.05658	1.96347	2.08066
Glrx5	-1.18609	-0.246216	0.00242618	0.0808451	down	3.73038	3.9766	3.71039	3.70044	3.78031	3.91361	4.00988	4.0063
Gls2	-1.06652	-0.0929096	0.0433618	0.328433	down	0.0700864	0.162996	0.0565835	0.111031	0.0426443	0.201634	0.176323	0.111031
Glud1	-1.32344	-0.404295	0.0136634	0.181779	down	4.63245	5.03674	4.77189	4.6792	4.44626	5.0321	5.10727	4.97085
Glul	2.14677	1.10217	0.00288982	0.0883613	up	7.73889	6.63673	8.09824	7.54079	7.57766	6.68944	6.52419	6.69655
Gm10155	1.94832	0.96223	0.0010491	0.0601678	up	6.11772	5.15549	5.972	6.18011	6.20105	5.0027	5.3565	5.10727
Gm10163	2.06265	1.0445	0.00190262	0.0737388	up	6.81261	5.76811	6.5421	6.93829	6.95745	5.74685	5.92813	5.62936
Gm10222	-1.48326	-0.568769	0.0148463	0.1897	down	12.7093	13.2781	13.0024	12.6186	12.507	13.2645	13.3052	13.2647
Gm10635	-1.23024	-0.298942	0.0233035	0.23647	down	0.290775	0.589717	0.411426	0.31034	0.15056	0.495695	0.613532	0.659925
Gm10865	-1.14699	-0.197851	0.0192274	0.216712	down	0.0142148	0.212066	0	0.0426443	0	0.298658	0.226509	0.111031
Gm11266	1.25991	0.333324	0.0420548	0.32285	up	1.40312	1.0698	1.31034	1.37295	1.52607	1.01436	1.26903	0.925999
Gm11353	1.29238	0.370027	0.0243937	0.242428	up	3.35992	2.98989	3.33485	3.27501	3.46989	3.13258	3.03386	2.80323
Gm11405	1.17596	0.233839	0.0472154	0.342689	up	0.352275	0.118437	0.422233	0.201634	0.432959	0.0426443	0.201634	0.111031
Gm11425	1.6574	0.728919	0.0139915	0.18356	up	2.117	1.38808	2.33628	1.848	2.16672	1.15704	1.42223	1.58496
Gm11465	1.52619	0.609934	0.000670296	0.0500101	up	0.609934	0	0.678072	0.464668	0.687061	0	0	0
Gm11478	1.71383	0.77722	0.0173224	0.205558	up	3.20074	2.42352	3.07895	3.37434	3.14893	2.66448	2.57046	2.03562
Gm11557	-1.15751	-0.211025	0.00107803	0.0603568	down	0.21804	0.429065	0.214125	0.250962	0.189034	0.389567	0.464668	0.432959
Gm11703	1.47277	0.558534	0.0019027	0.0737388	up	2.77094	2.2124	2.65535	2.84599	2.81147	2.32769	2.19849	2.11103
Gm11716	1.38814	0.473151	0.0355389	0.295537	up	4.08097	3.60782	3.96717	4	4.27575	3.64155	3.81455	3.36737
Gm11827	1.57116	0.651827	0.0078218	0.140216	up	0.853565	0.201739	0.871844	0.632268	1.05658	0.344828	0.176323	0.0840643
Gm12174	1.53882	0.621822	0.00524294	0.117074	up	2.98362	2.3618	2.86196	2.9222	3.16672	2.5008	2.21723	2.36737
Gm12182	-1.20579	-0.269981	0.00366219	0.100381	down	0.0234631	0.293444	0	0	0.0703893	0.238787	0.263034	0.378512
Gm12183	1.3053	0.384379	0.0458049	0.33767	up	3.02594	2.64156	2.90304	2.96532	3.20945	2.85798	2.50843	2.55827
Gm12216	1.2122	0.277633	0.028741	0.264846	up	0.624953	0.347319	0.475085	0.659925	0.739848	0.298658	0.31034	0.432959
Gm12295	1.99416	0.995778	0.000784881	0.05313	up	1.39595	0.400176	1.20789	1.53107	1.4489	0.526069	0.411426	0.263034
Gm12411	1.967	0.975995	0.0410479	0.318819	up	3.26169	2.2857	2.81762	3.07895	3.8885	2.25701	2.05658	2.5435
Gm12435	1.26993	0.344754	0.0222106	0.230943	up	1.14278	0.798021	1.03562	1.27501	1.1177	0.650765	0.847997	0.895303
Gm12519	1.79129	0.840998	0.00651336	0.12946	up	1.45447	0.613468	1.18269	1.48027	1.70044	0.464668	0.790772	0.584963
Gm12712	-1.14559	-0.196093	0.0149479	0.190462	down	0.170736	0.366828	0.201634	0.226509	0.0840643	0.422233	0.344828	0.333424
Gm12804	1.07249	0.100967	0.0210044	0.225091	up	0.11049	0.00952305	0.124328	0.0565835	0.15056	0	0	0.0285692
Gm12816	1.65047	0.722874	0.0153291	0.192572	up	1.07991	0.357037	0.879706	0.948601	1.41143	0.333424	0.536053	0.201634
Gm13169	-1.20867	-0.273426	0.0225455	0.23206	down	0.149153	0.422578	0.0703893	0.226509	0.15056	0.31034	0.545968	0.411426
Gm1322	-2.0441	-1.03147	0.0248957	0.244631	down	3.11076	4.14223	3.01257	2.70266	3.61706	3.88947	4.07125	4.46597
Gm13272	1.04326	0.0610974	0.00520994	0.116822	up	0.0610974	0	0.0426443	0.0840643	0.0565835	0	0	0
Gm13283	1.04948	0.0696758	0.0228709	0.233601	up	0.088537	0.0188612	0.0976108	0.0703893	0.0976108	0.0565835	0	0
Gm13302	1.04624	0.0652115	0.0452314	0.335587	up	0.0699966	0.0047851	0.0703893	0.0285692	0.111031	0.0143553	0	0
Gm13370	2.08947	1.06314	0.00120477	0.0628569	up	6.53609	5.47295	6.36124	6.54117	6.70584	5.31976	5.6792	5.41988
Gm13375	1.64161	0.715112	0.00445948	0.109333	up	4.14071	3.4256	4.27798	3.94017	4.20398	3.24793	3.54473	3.48414
Gm13378	1.14565	0.196169	0.0476344	0.344295	up	0.269158	0.072989	0.356144	0.176323	0.275007	0.176323	0.0426443	0
Gm13408	1.50525	0.590001	0.00841288	0.144722	up	3.45406	2.86406	3.29572	3.50208	3.56438	3.04963	2.85997	2.68257
Gm13483	-1.03831	-0.0542369	0.00390967	0.103232	down	0.0611855	0.115422	0.0565835	0.0703893	0.0565835	0.124328	0.0976108	0.124328
Gm13680	1.49688	0.581961	0.0271395	0.256305	up	2.7416	2.15964	2.44095	3.05485	2.72901	2.14731	2.08066	2.25096
Gm13717	1.23005	0.298721	0.0367713	0.300412	up	0.436586	0.137865	0.321928	0.422233	0.565597	0.15056	0	0.263034
Gm13848	-1.05647	-0.0792466	0.0122662	0.171754	down	0	0.0792466	0	0	0	0.0840643	0.111031	0.0426443
Gm14023	-1.23178	-0.30075	0.000906461	0.0565413	down	0.188051	0.488801	0.263034	0.15056	0.15056	0.485427	0.475085	0.505891
Gm14117	-1.55584	-0.63769	0.00797276	0.141073	down	4.43889	5.07658	4.58256	4.52857	4.20555	5.19259	4.92362	5.11353
Gm14137	1.27115	0.346132	0.0153394	0.192572	up	0.446466	0.100334	0.333424	0.411426	0.594549	0.163499	0.137504	0
Gm14407	-1.21106	-0.276267	0.00613283	0.126129	down	0.0325369	0.308804	0	0.0976108	0	0.214125	0.356144	0.356144
Gm14584	1.23478	0.30425	0.0294246	0.268085	up	1.72239	1.41814	1.852	1.73985	1.57531	1.34483	1.53107	1.37851
Gm14634	1.14298	0.192801	0.0237918	0.239215	up	0.216264	0.0234631	0.214125	0.124328	0.31034	0	0.0703893	0
Gm14648	-3.47983	-1.79902	0.0041975	0.106468	down	2.52872	4.32774	2.6017	2.39232	2.59216	4.82426	4.46074	3.69822
Gm15201	1.13326	0.180485	4.31773e-05	0.0228724	up	0.180485	0	0.201634	0.176323	0.163499	0	0	0
Gm15204	1.06773	0.0945503	0.0131106	0.177885	up	0.14166	0.0471094	0.124328	0.176323	0.124328	0.0565835	0.0703893	0.0143553
Gm15294	1.13107	0.177694	0.0210728	0.225091	up	0.187217	0.00952305	0.189034	0.0976108	0.275007	0	0.0285692	0
Gm15411	1.04261	0.0601955	0.018361	0.212723	up	0.0885798	0.0283842	0.0840643	0.0840643	0.0976108	0.0565835	0.0285692	0
Gm15427	1.62645	0.701725	0.00980862	0.154342	up	6.19559	5.49387	5.91073	6.21645	6.4596	5.5435	5.53792	5.4002
Gm15459	-3.76499	-1.91265	0.0200556	0.221242	down	3.72509	5.63773	3.12763	4.59872	3.4489	5.34092	5.28429	6.28799
Gm15500	1.43487	0.520923	0.0249512	0.244804	up	5.4655	4.94458	5.22458	5.57319	5.59872	4.7339	5.07082	5.02901
Gm15743	-1.46798	-0.553834	0.0196709	0.219049	down	0.0738559	0.62769	0.137504	0.0840643	0	0.933573	0.443607	0.505891
Gm15772	1.53681	0.619941	0.0062516	0.127355	up	4.34135	3.72141	4.24336	4.25776	4.52293	3.5373	3.82579	3.80116
Gm15843	1.06997	0.0975688	0.000125474	0.0289555	up	0.0975688	0	0.0976108	0.0840643	0.111031	0	0	0
Gm15912	1.37715	0.461683	0.0393333	0.310313	up	1.27184	0.810158	1.35614	1.36177	1.09761	0.765535	0.594549	1.07039
Gm15950	1.05304	0.0745549	0.0297927	0.270066	up	0.0745549	0	0.0285692	0.111031	0.0840643	0	0	0
Gm16015	1.20958	0.274503	0.041129	0.319166	up	0.716834	0.442331	0.895303	0.62293	0.632268	0.443607	0.367371	0.516015
Gm1604b	-2.06199	-1.04404	0.000363994	0.0398795	down	1.59711	2.64115	1.51096	1.79494	1.48543	2.70708	2.65076	2.5656
Gm16259	1.12639	0.171709	0.000989418	0.0579703	up	0.171709	0	0.163499	0.214125	0.137504	0	0	0
Gm16299	1.41048	0.496182	0.0393175	0.310313	up	0.785306	0.289124	0.695994	0.659925	1	0.298658	0.526069	0.0426443
Gm16415	-1.06585	-0.0920005	0.0138246	0.182755	down	0.0234631	0.115464	0	0	0.0703893	0.111031	0.124328	0.111031
Gm16477	1.44883	0.534886	0.0450669	0.334598	up	4.34271	3.80782	4.12267	4.16993	4.73552	3.79909	3.86096	3.76341
Gm16581	1.31038	0.389981	0.0432925	0.328293	up	0.681646	0.291665	0.933573	0.536053	0.575312	0.163499	0.389567	0.321928
Gm16685	1.36054	0.444177	0.000683739	0.05052	up	0.66172	0.217544	0.650765	0.594549	0.739848	0.275007	0.163499	0.214125
Gm16793	-1.66296	-0.733756	0.00861607	0.146423	down	1.16242	1.89617	0.831877	1.32769	1.32769	1.92979	1.91073	1.848
Gm17745	-1.41659	-0.502427	0.0411332	0.319166	down	0.106558	0.608985	0.0976108	0.111031	0.111031	0.956057	0.344828	0.526069
Gm18001	1.20384	0.267639	0.0123446	0.172357	up	0.300176	0.0325369	0.189034	0.389567	0.321928	0.0976108	0	0
Gm18609	-1.16424	-0.219388	0.00604812	0.125265	down	0.124166	0.343555	0.0976108	0.15056	0.124328	0.275007	0.422233	0.333424
Gm18706	-1.1344	-0.181931	0.0326889	0.283658	down	0.0423243	0.224255	0.0565835	0	0.0703893	0.321928	0.226509	0.124328
Gm19196	1.38049	0.465175	0.00938412	0.152493	up	2.4346	1.96942	2.33628	2.31904	2.64847	1.97453	1.99639	1.93734
Gm19410	-1.22754	-0.295766	0.000163484	0.0313496	down	0.097319	0.393085	0.0840643	0.137504	0.0703893	0.422233	0.378512	0.378512
Gm20008	1.12733	0.172912	0.0490529	0.350491	up	0.775365	0.602453	0.748461	0.713696	0.863938	0.575312	0.695994	0.536053
Gm20300	-1.15188	-0.203987	0.0133193	0.179493	down	2.36079	2.56478	2.29866	2.46467	2.31904	2.57046	2.55827	2.5656
Gm20544	1.75788	0.813835	0.00549699	0.119685	up	2.12288	1.30904	2.08066	2.13093	2.15704	1.05658	1.25701	1.61353
Gm20619	-1.28797	-0.365101	0.00476601	0.112246	down	0.438016	0.803116	0.389567	0.378512	0.545968	0.757023	0.895303	0.757023
Gm20684	1.38267	0.46746	0.00791373	0.140997	up	0.46746	0	0.411426	0.669027	0.321928	0	0	0
Gm20753	-1.2291	-0.297608	0.0466823	0.340836	down	0.40649	0.704098	0.516015	0.238787	0.464668	0.613532	0.847997	0.650765
Gm21926	1.42121	0.507124	0.0143595	0.186291	up	1.93942	1.4323	1.72683	2.01078	2.08066	1.58496	1.33342	1.37851
Gm22107	1.3613	0.444988	0.0341843	0.290344	up	0.58213	0.137142	0.575312	0.695994	0.475085	0	0	0.411426
Gm22572	1.65419	0.726121	0.00624909	0.127355	up	0.776308	0.0501866	1.04963	0.565597	0.713696	0.15056	0	0
Gm23318	1.47354	0.559282	0.00671716	0.131091	up	0.559282	0	0.659925	0.321928	0.695994	0	0	0
Gm2387	1.25567	0.328455	0.0231894	0.235722	up	1.55216	1.22371	1.57531	1.63227	1.4489	1.14405	1.38957	1.1375
Gm24029	2.06772	1.04804	0.0303	0.272618	up	2.10587	1.05782	2.26303	1.73552	2.31904	0.895303	0.659925	1.61824
Gm24119	1.75323	0.810016	0.035858	0.296725	up	2.15276	1.34275	2.11437	1.92979	2.41414	1.25096	1.79909	0.978196
Gm24201	2.06093	1.04329	0.0183019	0.212191	up	1.93433	0.891039	2.38681	1.47508	1.94111	1.15056	0.765535	0.757023
Gm24313	1.59818	0.67643	0.0423612	0.32397	up	0.67643	0	0.201634	0.799087	1.02857	0	0	0
Gm2445	1.13082	0.177371	0.0321811	0.281369	up	0.42001	0.24264	0.400538	0.526069	0.333424	0.238787	0.214125	0.275007
Gm2451	-1.27727	-0.353069	0.00481725	0.112788	down	4.5714	4.92447	4.69544	4.47962	4.53916	4.93782	4.87676	4.95884
Gm24616	1.97357	0.980806	0.0462253	0.339297	up	1.70266	0.721857	1.93734	1.7866	1.38405	0.970854	0.0703893	1.12433
Gm25217	1.15094	0.20281	0.0301772	0.27193	up	0.20281	0	0.0703893	0.275007	0.263034	0	0	0
Gm26236	2.13511	1.09431	0.0205189	0.222957	up	1.09431	0	0.464668	1.32769	1.49057	0	0	0
Gm26397	-1.5128	-0.597217	0.0216621	0.228131	down	0.137142	0.734359	0	0.411426	0	0.879706	0.516015	0.807355
Gm26628	1.10798	0.147931	0.0120341	0.170452	up	0.213455	0.0655231	0.275007	0.176323	0.189034	0.0976108	0.0703893	0.0285692
Gm27252	1.75167	0.808728	0.020156	0.221744	up	2.03099	1.22227	1.9782	1.65535	2.45943	1.23879	1.23266	1.19535
Gm28231	-1.08	-0.111038	0.0203186	0.222227	down	0.0518473	0.162885	0.0285692	0.0703893	0.0565835	0.111031	0.163499	0.214125
Gm28651	-1.34634	-0.429046	0.0358133	0.296493	down	0.479365	0.908411	0.464668	0.722466	0.250962	0.895303	1.01436	0.815575
Gm28867	-1.09616	-0.132461	0.0442484	0.331731	down	0.0468826	0.179344	0.0565835	0.0840643	0	0.238787	0.201634	0.0976108
Gm28979	-1.61398	-0.690622	0.00168741	0.071381	down	0.0188612	0.709483	0	0	0.0565835	0.704872	0.887525	0.536053
Gm29642	1.2852	0.361995	0.00110628	0.0603568	up	0.361995	0	0.275007	0.367371	0.443607	0	0	0
Gm30025	1.58168	0.661459	0.0171758	0.204948	up	1.31243	0.65097	1.10434	1.38405	1.4489	0.871844	0.713696	0.367371
Gm30262	-1.43676	-0.52282	0.0177104	0.207683	down	0.794176	1.317	0.963474	0.516015	0.903038	1.34483	1.36737	1.23879
Gm30556	-2.51684	-1.33161	0.0016854	0.071381	down	1.18418	2.51579	0.815575	1.43829	1.29866	2.39506	2.5435	2.60881
Gm30641	-1.07621	-0.10596	0.0049685	0.114591	down	0.0047851	0.110745	0	0.0143553	0	0.0840643	0.15056	0.0976108
Gm30961	-1.37207	-0.456349	0.0390813	0.309516	down	0.147869	0.604218	0	0	0.443607	0.613532	0.485427	0.713696
Gm31663	-1.28763	-0.364713	0.0376649	0.303737	down	1.0426	1.40731	1.1635	0.83996	1.12433	1.26903	1.53605	1.41684
Gm33424	1.56978	0.650562	0.0437851	0.329629	up	1.52126	0.870702	1.76553	1.23266	1.5656	1.04963	1.05658	0.505891
Gm33543	-1.58288	-0.662552	0.00109104	0.0603568	down	0.152584	0.815136	0.263034	0.0703893	0.124328	0.918386	0.83996	0.687061
Gm336	-1.13345	-0.180715	0.0366091	0.300173	down	0.146208	0.326922	0.137504	0.15056	0.15056	0.389567	0.389567	0.201634
Gm3362	1.35295	0.436105	0.0333438	0.286874	up	6.95212	6.51601	6.75208	6.8885	7.21578	6.44145	6.61618	6.49041
Gm34432	1.28334	0.359901	0.0330223	0.285248	up	2.77274	2.41284	2.72683	2.60407	2.98732	2.47768	2.43029	2.33056
Gm3488	1.0499	0.0702576	0.00494982	0.114242	up	0.0702576	0	0.0840643	0.0840643	0.0426443	0	0	0
Gm35177	-1.83149	-0.87302	0.00513347	0.1165	down	0.148152	1.02117	0.333424	0.111031	0	0.823749	0.941106	1.29866
Gm35413	-1.25318	-0.325588	0.0044082	0.108788	down	0.638055	0.963644	0.641546	0.594549	0.678072	1.07724	0.895303	0.918386
Gm3571	-1.32914	-0.410498	0.0137619	0.182387	down	0.823799	1.2343	0.659925	0.847997	0.963474	1.15704	1.3505	1.19535
Gm36173	1.1569	0.210266	0.0101091	0.156853	up	0.471588	0.261321	0.464668	0.485427	0.464668	0.356144	0.189034	0.238787
Gm36201	-1.2906	-0.36804	0.00257284	0.0831867	down	0.0975688	0.465609	0.111031	0.0976108	0.0840643	0.356144	0.475085	0.565597
Gm3625	1.25188	0.324096	0.0159281	0.197125	up	0.903106	0.57901	0.970854	0.782409	0.956057	0.454176	0.659925	0.62293
Gm36372	-1.80127	-0.849018	0.00872786	0.147469	down	1.18034	2.02936	1.26303	0.956057	1.32193	2.26604	2.09085	1.73118
Gm36670	1.75801	0.813944	0.0256176	0.248697	up	1.48965	0.675704	1.5656	1.1635	1.73985	0.31034	0.925999	0.790772
Gm36750	1.27804	0.353935	0.000516837	0.0456373	up	0.542275	0.18834	0.575312	0.495695	0.555816	0.250962	0.15056	0.163499
Gm38455	-1.78355	-0.834751	0.0230053	0.234402	down	0.772466	1.60722	0.400538	0.678072	1.23879	1.65076	1.51096	1.65992
Gm40604	1.20112	0.264375	0.039737	0.312124	up	0.802482	0.538107	0.815575	0.650765	0.941106	0.454176	0.594549	0.565597
Gm40910	1.38604	0.47097	0.043011	0.327011	up	0.708502	0.237532	0.632268	0.464668	1.02857	0.321928	0.189034	0.201634
Gm4151	1.44386	0.529934	0.0381093	0.305529	up	0.81813	0.288196	0.815575	0.575312	1.0635	0.250962	0.516015	0.0976108
Gm4221	1.06854	0.095644	0.00382252	0.102343	up	0.12872	0.033076	0.124328	0.137504	0.124328	0.0426443	0.0565835	0
Gm4332	1.92127	0.942061	0.000380385	0.0401531	up	5.35585	4.41379	5.18903	5.47832	5.4002	4.33557	4.41075	4.49506
Gm44504	-1.25411	-0.326659	0.0241398	0.240943	down	4.02639	4.35305	4.09255	4.04177	3.94486	4.52732	4.30378	4.22805
Gm45351	1.08988	0.124166	0.000766729	0.0523591	up	0.124166	0	0.15056	0.0976108	0.124328	0	0	0
Gm46637	-1.36311	-0.446898	0.0107941	0.16193	down	0.113046	0.559944	0	0.201634	0.137504	0.713696	0.565597	0.400538
Gm4754	1.46107	0.547029	0.00874473	0.147605	up	0.946504	0.399475	1.02148	0.713696	1.10434	0.378512	0.475085	0.344828
Gm4767	1.25846	0.331663	0.00236767	0.0798846	up	0.471563	0.1399	0.485427	0.454176	0.475085	0.0565835	0.238787	0.124328
Gm47985	-1.30671	-0.385939	0.0280342	0.26083	down	0.411691	0.79763	0.505891	0.275007	0.454176	0.895303	0.903038	0.594549
Gm4833	1.21339	0.279044	0.0346344	0.292284	up	1.64411	1.36507	1.66448	1.72683	1.54102	1.47508	1.21412	1.40599
Gm4995	1.4733	0.559048	0.00296145	0.0892886	up	1.2746	0.715552	1.15704	1.32193	1.34483	0.713696	0.584963	0.847997
Gm5093	1.50593	0.590655	0.0478505	0.345176	up	1.55318	0.962521	1.3505	1.40599	1.90304	1.18269	0.704872	1
Gm5141	1.12957	0.175776	0.00937052	0.152438	up	0.313161	0.137385	0.263034	0.389567	0.286881	0.163499	0.124328	0.124328
Gm5456	-1.37482	-0.459242	0.0223788	0.231632	down	0.331086	0.790327	0.555816	0.286881	0.15056	0.918386	0.687061	0.765535
Gm5619	1.63757	0.711557	0.024483	0.242973	up	3.75478	3.04323	3.89627	3.37712	3.99095	3.15866	2.83188	3.13914
Gm57482	-1.73374	-0.793888	0.00933903	0.15222	down	1.3924	2.18629	1.15704	1.56071	1.45943	2.22959	2.40327	1.926
Gm57492	-1.12625	-0.171531	0.0134844	0.180916	down	0.33321	0.504741	0.344828	0.356144	0.298658	0.584963	0.454176	0.475085
Gm57532	1.21899	0.285687	0.048064	0.346029	up	1.18272	0.897037	1.20789	1.07724	1.26303	0.722466	1.04264	0.925999
Gm57578	1.96283	0.972932	0.0264233	0.25257	up	2.2111	1.23817	1.89142	1.98914	2.75275	1.40054	0.963474	1.3505
Gm57848	-1.21119	-0.276427	0.0351078	0.294144	down	3.68414	3.96057	3.60763	3.78031	3.66448	3.9514	4.1035	3.8268
Gm5786	1.34891	0.431792	0.00668424	0.130805	up	3.58576	3.15397	3.44626	3.58856	3.72247	3.10266	3.11437	3.24489
Gm5805	1.68291	0.750955	0.00509602	0.116287	up	3.6495	2.89854	3.54844	3.64731	3.75275	3.12763	2.65535	2.91265
Gm5835	1.3127	0.392541	0.0435808	0.328857	up	1.14368	0.751137	1.1635	1.16993	1.09761	0.669027	1.02857	0.555816
Gm5850	1.50368	0.588501	0.00216139	0.0775377	up	0.906285	0.317784	0.925999	0.807355	0.9855	0.176323	0.443607	0.333424
Gm5851	1.56894	0.649791	0.00196575	0.0738526	up	0.997539	0.347748	0.910733	0.970854	1.11103	0.214125	0.495695	0.333424
Gm5854	1.79519	0.84414	0.03457	0.292133	up	4.46057	3.61643	4.57046	4.2149	4.59634	3.98277	3.1127	3.75382
Gm5860	1.35419	0.437425	0.0426687	0.325628	up	2.09604	1.65861	2.1375	1.81147	2.33914	1.58496	1.65535	1.73552
Gm5869	1.71602	0.779066	0.0160017	0.197357	up	2.24703	1.46796	2.01078	2.26303	2.46728	1.7866	1.23879	1.37851
Gm5905	1.857	0.892972	0.00264342	0.0846235	up	3.14754	2.25456	2.99458	3.13914	3.30889	2.01792	2.35896	2.38681
Gm5914	1.59751	0.675827	0.0057534	0.122784	up	0.744875	0.0690477	1	0.565597	0.669027	0.0565835	0	0.15056
Gm6052	1.13846	0.187079	0.0261611	0.251778	up	0.387955	0.200876	0.400538	0.464668	0.298658	0.15056	0.263034	0.189034
Gm6123	-1.60537	-0.682903	0.00641191	0.128615	down	1.92003	2.60294	1.93357	1.97453	1.852	2.87578	2.41954	2.51349
Gm6139	1.0544	0.0764236	0.00939703	0.152626	up	0.294605	0.218182	0.275007	0.321928	0.286881	0.214125	0.201634	0.238787
Gm6192	1.49729	0.582354	0.00410761	0.10601	up	1.18317	0.600814	1.25096	1.32769	0.970854	0.584963	0.594549	0.62293
Gm6206	-1.44597	-0.532041	0.00030204	0.0384414	down	2.34624	2.87828	2.39506	2.33914	2.30451	2.81967	2.848	2.96717
Gm6210	-1.22049	-0.287465	0.0473155	0.343028	down	1.17458	1.46205	1.03562	1.19535	1.29278	1.40054	1.36737	1.61824
Gm6218	1.76273	0.817808	0.0223441	0.23152	up	1.1312	0.31339	0.739848	1.1177	1.53605	0.250962	0.214125	0.475085
Gm6252	1.58861	0.667765	0.0101346	0.157098	up	3.63567	2.96791	3.38681	3.90785	3.61235	3.02326	2.8679	3.01257
Gm6311	1.7037	0.768675	0.0445218	0.332654	up	5.09463	4.32596	5.63778	4.70266	4.94345	4.24945	4.30889	4.41954
Gm6392	1.12529	0.170302	0.0423312	0.32397	up	0.203378	0.033076	0.0840643	0.263034	0.263034	0.0565835	0	0.0426443
Gm6416	-1.35665	-0.440045	0.0051589	0.116731	down	0.703941	1.14399	0.650765	0.773996	0.687061	1.02148	1.29278	1.1177
Gm6498	1.30221	0.380965	0.0435276	0.328695	up	1.46894	1.08797	1.65535	1.37295	1.37851	1.20789	0.879706	1.17632
Gm6740	1.26746	0.341939	0.00421403	0.106688	up	0.460066	0.118127	0.400538	0.536053	0.443607	0.214125	0.0426443	0.0976108
Gm6813	2.09585	1.06754	0.0399236	0.313343	up	2.22305	1.15552	1.7866	2.26903	2.61353	1.50589	0.565597	1.39506
Gm6863	1.31014	0.389718	0.0334538	0.287361	up	5.15695	4.76723	4.90785	5.21568	5.34731	4.73444	4.80012	4.76713
Gm7072	1.21303	0.278611	0.036571	0.300173	up	1.71263	1.43402	1.85599	1.59932	1.68257	1.46989	1.51602	1.31615
Gm7183	-1.02601	-0.0370404	0.0181469	0.211151	down	0.0379073	0.0749476	0.0285692	0.0565835	0.0285692	0.0703893	0.0703893	0.0840643
Gm7318	-1.1307	-0.177214	0.0345279	0.292025	down	0.12357	0.300783	0.0840643	0.189034	0.0976108	0.214125	0.298658	0.389567
Gm7336	-1.35211	-0.435213	0.0180101	0.21047	down	7.99782	8.43304	8.07227	7.79786	8.12335	8.56875	8.35588	8.37447
Gm7353	1.21266	0.278178	0.038634	0.308071	up	1.01139	0.733215	1.03562	1.11103	0.887525	0.871844	0.62293	0.704872
Gm7467	1.25688	0.329844	0.0436993	0.329443	up	0.558297	0.228453	0.565597	0.687061	0.422233	0.411426	0.0976108	0.176323
Gm7589	1.37705	0.461585	0.00766594	0.139374	up	1.22361	0.762028	1.15704	1.23879	1.27501	0.925999	0.594549	0.765535
Gm7628	1.45703	0.543027	0.00460263	0.110697	up	0.70626	0.163232	0.659925	0.555816	0.903038	0.137504	0.15056	0.201634
Gm7666	-1.3474	-0.430182	0.01311	0.177885	down	4.79351	5.2237	4.58856	4.83036	4.96162	5.23955	5.19849	5.23304
Gm7780	1.48397	0.569463	0.0339738	0.289618	up	0.569463	0	0.201634	0.650765	0.85599	0	0	0
Gm7857	1.25205	0.324287	0.00370222	0.100455	up	0.370121	0.0458345	0.344828	0.443607	0.321928	0.137504	0	0
Gm7967	1.07505	0.104399	0.00927165	0.151834	up	0.137385	0.0329862	0.124328	0.163499	0.124328	0.0285692	0.0703893	0
Gm8098	1.49014	0.575451	0.0179832	0.210451	up	0.79614	0.22069	0.678072	0.695994	1.01436	0.454176	0.137504	0.0703893
Gm8141	-1.04294	-0.0606549	0.0495737	0.352109	down	0.0047851	0.06544	0	0.0143553	0	0.0426443	0.0426443	0.111031
Gm8184	1.01997	0.0285229	0.0194656	0.217829	up	0.0285229	0	0.0426443	0.0143553	0.0285692	0	0	0
Gm8226	1.37609	0.460573	0.00592279	0.124021	up	6.53645	6.07588	6.39421	6.50048	6.71466	6.0555	6.0936	6.07852
Gm8388	1.23214	0.301172	0.0449005	0.333824	up	0.440817	0.139645	0.565597	0.505891	0.250962	0.238787	0.137504	0.0426443
Gm8420	-1.11177	-0.15286	0.00187763	0.0731323	down	0.0234631	0.176323	0	0.0703893	0	0.176323	0.176323	0.176323
Gm8623	1.39593	0.48123	0.0305189	0.273255	up	1.85144	1.37021	1.98185	1.62761	1.94486	1.50589	1.15056	1.45418
Gm8692	1.25964	0.333006	0.0191022	0.216191	up	0.479672	0.146665	0.422233	0.422233	0.594549	0	0.189034	0.250962
Gm8797	1.62306	0.69872	0.044864	0.333745	up	2.97493	2.27621	3.09761	2.92029	2.90689	2.20477	1.87971	2.74416
Gm8825	-1.23137	-0.300259	0.000710445	0.0508638	down	0.128479	0.428738	0.124328	0.163499	0.0976108	0.454176	0.464668	0.367371
Gm8971	1.42025	0.506146	0.0197833	0.219438	up	2.66711	2.16096	2.48543	2.62059	2.8953	2.1177	2.04614	2.31904
Gm8983	1.13888	0.187619	0.0359241	0.297119	up	0.36633	0.178711	0.432959	0.367371	0.298658	0.0840643	0.263034	0.189034
Gm9061	-1.05978	-0.0837621	0.0120571	0.170452	down	0	0.0837621	0	0	0	0.0976108	0.111031	0.0426443
Gm9320	2.3243	1.2168	2.52733e-05	0.021274	up	2.76531	1.54851	2.76129	2.8679	2.66676	1.52105	1.51096	1.61353
Gm9372	1.08923	0.123315	0.0254099	0.247723	up	0.123315	0	0.124328	0.0565835	0.189034	0	0	0
Gm9396	2.63628	1.3985	0.000133417	0.0291314	up	4.60571	3.20721	4.56133	4.59932	4.6565	3.04264	3.41549	3.1635
Gm9493	1.39456	0.47981	0.00772413	0.139569	up	4.00417	3.52436	3.98641	3.85699	4.16912	3.51854	3.43162	3.62293
Gm9517	1.28056	0.356779	0.00343948	0.0969449	up	0.470524	0.113745	0.454176	0.545968	0.411426	0.0285692	0.201634	0.111031
Gm9625	1.42322	0.509155	0.0356065	0.29578	up	2.40915	1.9	2.07724	2.66221	2.488	1.9222	1.848	1.92979
Gm9710	1.53228	0.615676	0.040608	0.316298	up	0.708853	0.0931769	0.298658	0.871844	0.956057	0	0.0285692	0.250962
Gm9755	-1.68907	-0.756225	0.0163724	0.19964	down	1.91722	2.67345	1.76977	1.91839	2.0635	2.29866	2.87971	2.84197
Gm9794	1.51258	0.597012	0.000209806	0.0340424	up	8.43269	7.83568	8.34806	8.41941	8.5306	7.82528	7.85312	7.82864
Gm9889	1.22132	0.288446	0.00793356	0.141037	up	0.58462	0.296174	0.584963	0.62293	0.545968	0.176323	0.367371	0.344828
Gm9961	-1.4785	-0.56413	0.0245193	0.242973	down	0.165232	0.729361	0	0.495695	0	0.748461	0.807355	0.632268
Gmds	-1.13011	-0.17647	0.030985	0.275184	down	0.941093	1.11756	0.933573	0.941106	0.948601	1.02857	1.22651	1.09761
Gmeb2	1.28856	0.365758	0.0067847	0.131971	up	1.85122	1.48546	1.89918	1.7866	1.8679	1.5656	1.54597	1.34483
Gmfb	1.24764	0.319198	0.0143977	0.186391	up	2.55639	2.23719	2.53356	2.70266	2.43296	2.26604	2.26604	2.17951
Gmppb	-1.30285	-0.381669	0.0152048	0.191892	down	1.36792	1.74958	1.35614	1.20163	1.54597	1.7866	1.74846	1.7137
Gnai1	1.4964	0.581495	0.00337799	0.0955228	up	1.47047	0.888976	1.65076	1.43296	1.32769	0.925999	0.807355	0.933573
Gnai2	1.25075	0.322796	0.0325513	0.282912	up	5.85863	5.53583	5.66761	5.93192	5.97636	5.63023	5.46663	5.51065
Gnai3	1.15589	0.209003	0.0336296	0.288373	up	3.04225	2.83325	2.95606	3.14568	3.02503	2.8953	2.85599	2.74846
Gnal	1.15139	0.203379	0.00249168	0.0820956	up	0.313921	0.110542	0.275007	0.344828	0.321928	0.0840643	0.163499	0.0840643
Gnb5	-1.41267	-0.498421	0.00428346	0.107133	down	2.50325	3.00168	2.42223	2.42761	2.65992	3.10098	2.9222	2.98185
Gne	1.15622	0.209419	0.012806	0.17605	up	1.94992	1.7405	1.94111	2.02503	1.88362	1.78241	1.76553	1.67356
Gng10	-1.44243	-0.528497	0.00721582	0.136152	down	2.41279	2.94129	2.20163	2.58256	2.45418	2.98003	2.95047	2.89336
Gng4	-1.04543	-0.0640897	0.00212049	0.0766315	down	0.0379526	0.102042	0.0426443	0.0426443	0.0285692	0.111031	0.111031	0.0840643
Gnl1	1.11619	0.158579	0.0116315	0.168115	up	3.70555	3.54697	3.67243	3.75382	3.69042	3.56925	3.58496	3.48671
Gnl2	1.24641	0.317781	0.0440064	0.330601	up	3.27596	2.95818	3.35332	3.04963	3.42492	2.99095	2.96901	2.91456
Gnpda2	1.07329	0.102036	0.00243378	0.0810083	up	1.28881	1.18677	1.28096	1.28096	1.30451	1.1635	1.18269	1.21412
Gnptg	1.68629	0.753853	0.00483682	0.112916	up	2.96612	2.21227	2.96532	2.73769	3.19535	2.08406	2.29572	2.25701
Gnrhr	1.06275	0.087796	0.0133904	0.180076	up	0.097319	0.00952305	0.0840643	0.137504	0.0703893	0	0.0285692	0
Golga2	1.19678	0.259162	0.0372891	0.302216	up	4.15763	3.89847	4.24793	4.22497	4	3.90111	3.97361	3.82069
Golga4	-1.41625	-0.502078	0.00657429	0.129913	down	3.7392	4.24127	3.91073	3.5509	3.75596	4.2817	4.23189	4.21023
Golga5	1.13769	0.186111	0.0209071	0.225091	up	3.24902	3.0629	3.28096	3.30743	3.15866	3.01257	3.06178	3.11437
Golgb1	1.25329	0.325716	0.0135074	0.180971	up	2.29179	1.96607	2.29278	2.29866	2.28392	1.79909	2.0635	2.03562
Golt1b	-1.34771	-0.430505	0.00087498	0.0557243	down	2.0152	2.4457	2.10769	1.95606	1.98185	2.46728	2.38957	2.48027
Gopc	-1.14043	-0.189582	0.0257256	0.249221	down	1.30691	1.49649	1.36177	1.34483	1.21412	1.48027	1.5656	1.44361
Gp1ba	1.25972	0.333108	0.0214521	0.226898	up	0.956767	0.623659	1.02857	1.04264	0.799087	0.575312	0.739848	0.555816
Gpaa1	1.24143	0.311998	0.00839413	0.144658	up	2.47962	2.16762	2.34199	2.5509	2.54597	2.18903	2.17632	2.1375
Gpank1	1.33017	0.411614	0.0349627	0.293681	up	2.39705	1.98544	2.26903	2.35896	2.56316	2.18269	1.97453	1.79909
Gpat4	-1.16693	-0.222721	0.0416468	0.320869	down	2.68505	2.90777	2.64847	2.82171	2.58496	2.97636	2.90497	2.84197
Gpatch8	1.42381	0.509761	0.00105477	0.0603541	up	2.42394	1.91418	2.29866	2.50589	2.46728	1.92979	1.94486	1.8679
Gpbp1l1	1.22852	0.296917	0.0466322	0.340836	up	3.50239	3.20547	3.37156	3.69599	3.43962	3.30451	3.18428	3.12763
Gpc1	-1.60237	-0.680204	0.00185321	0.0726194	down	5.53482	6.21502	5.64386	5.62147	5.33914	6.28355	6.192	6.16952
Gpi-ps	1.31217	0.39195	0.0305161	0.273255	up	1.77731	1.38536	2	1.61824	1.7137	1.5008	1.31615	1.33914
Gpi1	1.23888	0.309041	4.09429e-05	0.0225255	up	6.58853	6.27949	6.59485	6.56148	6.60925	6.2902	6.29389	6.25437
Gpihbp1	2.19811	1.13627	0.00221444	0.077974	up	5.46606	4.32979	5.24793	5.40259	5.74766	4.26604	4.18666	4.53667
Gpn3	1.4273	0.513288	0.00192525	0.0738526	up	2.9847	2.47141	3.07553	2.85	3.02857	2.51349	2.39232	2.50843
Gpnmb	1.29818	0.37649	0.0268642	0.255227	up	0.589265	0.212775	0.565597	0.790772	0.411426	0.250962	0.124328	0.263034
Gpr107	-1.14263	-0.192364	0.00800611	0.141185	down	1.84983	2.0422	1.848	1.91073	1.79077	2.04614	2.08406	1.99639
Gpr137	-1.32205	-0.402773	0.00546049	0.119131	down	2.16181	2.56458	2.09085	2.28688	2.10769	2.63691	2.59216	2.46467
Gpr153	-1.62297	-0.698633	0.0370429	0.301431	down	1.45547	2.1541	1.0635	1.47508	1.82782	2.31034	2.19219	1.95977
Gpr157	-1.72936	-0.790236	0.000310585	0.0384414	down	3.1637	3.95394	3.21412	3.24489	3.0321	3.95513	3.88166	4.02503
Gpr160	1.58772	0.66696	0.0212992	0.225929	up	1.08331	0.416349	1.15704	0.847997	1.24489	0.15056	0.411426	0.687061
Gpr174	-1.01332	-0.0190932	0.0118194	0.169016	down	0	0.0190932	0	0	0	0.0143553	0.0143553	0.0285692
Gpr182	2.08859	1.06253	5.7929e-05	0.0246114	up	2.36643	1.30389	2.23879	2.44095	2.41954	1.26303	1.36177	1.28688
Gpr19	1.40347	0.488996	0.00225191	0.0784377	up	1.03201	0.54301	1.03562	1.10434	0.956057	0.411426	0.613532	0.604071
Gpr27	-1.32859	-0.409897	0.0411927	0.319191	down	2.02819	2.43809	2.15056	2.19849	1.73552	2.40599	2.44361	2.46467
Gpr75	1.08904	0.123061	0.0369043	0.300986	up	0.123061	0	0.137504	0.0426443	0.189034	0	0	0
Gpr89	-1.13157	-0.178332	0.0421768	0.323402	down	1.70008	1.87841	1.66903	1.74416	1.68706	1.81558	2	1.81967
Gprc5b	1.41507	0.500873	0.00397439	0.104328	up	2.50298	2.00211	2.42223	2.60644	2.48027	2.10769	1.85599	2.04264
Gprc5c	1.49409	0.579268	0.00452016	0.109738	up	1.55111	0.971846	1.69153	1.55582	1.40599	0.925999	1.1177	0.871844
Gpt	-1.46944	-0.555263	0.0104652	0.159146	down	2.95871	3.51397	3.08916	2.84398	2.94298	3.31179	3.70155	3.52857
Gpt2	-1.63139	-0.706103	0.000100314	0.0281196	down	1.88451	2.59061	1.90304	1.83592	1.91456	2.64155	2.4957	2.63459
Gpx8	-1.29054	-0.367974	0.0433823	0.328442	down	3.36693	3.7349	3.15704	3.53232	3.41143	3.62176	3.88362	3.69933
Gramd1c	-1.1054	-0.144568	0.041142	0.319166	down	0.105544	0.250112	0.0285692	0.137504	0.15056	0.189034	0.31034	0.250962
Grb14	-1.48659	-0.572007	0.00970978	0.154052	down	3.70712	4.27912	3.86096	3.47379	3.7866	4.39985	4.18428	4.25323
Grcc10	1.63301	0.707536	0.000271997	0.0384414	up	5.6006	4.89306	5.54844	5.57501	5.67835	4.9514	4.78293	4.94486
Grik4	1.01332	0.0190932	0.0118194	0.169016	up	0.0190932	0	0.0143553	0.0285692	0.0143553	0	0	0
Grik5	1.56281	0.644139	0.00317666	0.0924063	up	1.62818	0.984043	1.73985	1.42223	1.72247	1.0072	0.895303	1.04963
Grina	1.31725	0.397529	0.0103468	0.15826	up	5.06343	4.6659	4.93734	5.05485	5.1981	4.61353	4.78188	4.60229
Grk3	1.30851	0.387927	0.0191935	0.216705	up	1.67032	1.28239	1.45943	1.80735	1.74416	1.31615	1.22651	1.30451
Grm1	-1.33092	-0.412424	0.0227401	0.233026	down	0.999983	1.41241	1.17632	1.04963	0.773996	1.3505	1.41684	1.46989
Grm7	-1.04287	-0.0605531	0.0106309	0.160477	down	0.0143081	0.0748612	0.0285692	0.0143553	0	0.0976108	0.0703893	0.0565835
Grn	1.36368	0.447508	0.0225438	0.23206	up	4.64473	4.19722	4.68818	4.8339	4.4121	4.23036	4.09677	4.26454
Grpel1	-1.12522	-0.170209	0.00701854	0.134327	down	4.53074	4.70095	4.5741	4.51223	4.50589	4.64212	4.72574	4.73498
Gsdmd	1.36079	0.444446	0.040088	0.314042	up	2.28405	1.8396	2.04614	2.26003	2.54597	1.78241	1.97085	1.76553
Gsdme	1.18795	0.248475	0.0297543	0.26987	up	0.551442	0.302967	0.485427	0.545968	0.62293	0.238787	0.443607	0.226509
Gsg1l	-1.84581	-0.884257	0.00448347	0.109672	down	1.00474	1.889	1.23266	0.933573	0.847997	1.64616	1.9782	2.04264
Gsta2	-1.3547	-0.437977	0.00955203	0.152922	down	0.0414427	0.47942	0	0.124328	0	0.526069	0.298658	0.613532
Gsta3	2.01521	1.01093	0.0102125	0.157423	up	2.09389	1.08297	1.63227	2.30743	2.34199	1	1.22033	1.02857
Gstm1	1.74426	0.802615	0.000230396	0.0352572	up	7.34487	6.54226	7.22738	7.36098	7.44626	6.54288	6.47671	6.60718
Gstm2	-1.24929	-0.321107	0.0493396	0.351141	down	5.14914	5.47024	4.94673	5.32157	5.17911	5.5741	5.45812	5.37851
Gsto1	1.17154	0.228407	0.0253336	0.247237	up	5.78836	5.55996	5.83517	5.69627	5.83365	5.45549	5.59036	5.63401
Gstt2	1.92121	0.942013	0.00925888	0.151834	up	1.91116	0.969148	1.65535	1.78241	2.29572	0.970854	1.1375	0.799087
Gtdc1	1.21803	0.284552	0.00184232	0.0725724	up	1.08068	0.796124	1.02148	1.15704	1.0635	0.823749	0.799087	0.765535
Gtf2a1	1.25904	0.332324	0.00808413	0.141863	up	2.05279	1.72046	2.02148	2.04264	2.09424	1.76977	1.81147	1.58015
Gtf2f1	1.12425	0.168965	0.00303092	0.0898673	up	4.01891	3.84994	4.0009	4.0027	4.05311	3.82985	3.89724	3.82273
Gtf2h3	-1.25166	-0.323845	0.00165512	0.0708187	down	1.1938	1.51764	1.11103	1.19535	1.27501	1.52105	1.53107	1.5008
Gtf2h4	-1.29665	-0.37479	0.0291374	0.266696	down	1.57036	1.94515	1.5509	1.66448	1.4957	1.95606	2.13093	1.74846
Gtf2ird2	1.70027	0.765764	0.0173986	0.206159	up	1.30172	0.535954	1.23266	1.24489	1.42761	0.344828	0.941106	0.321928
Gtf3c2	1.2239	0.291483	0.0389118	0.308991	up	2.64106	2.34958	2.51096	2.65306	2.75916	2.20163	2.43296	2.41414
Gtf3c6	-1.26014	-0.333587	0.0248617	0.244467	down	2.92257	3.25616	2.88362	3.05832	2.82579	3.10601	3.32048	3.34199
Gtpbp6	1.3531	0.436266	0.0130775	0.17785	up	2.61928	2.18301	2.43829	2.63923	2.78031	2.10434	2.16672	2.27798
Gucy1a1	1.44231	0.52838	0.0203159	0.222227	up	2.30734	1.77896	2.44361	2.11103	2.36737	1.926	1.85997	1.5509
Gusb	-1.18727	-0.247649	0.00953045	0.152922	down	2.0078	2.25545	1.9222	2.0036	2.09761	2.23879	2.21723	2.31034
Gvin-ps2	1.27111	0.346091	0.0423145	0.32397	up	0.730548	0.384457	0.83996	0.495695	0.85599	0.454176	0.400538	0.298658
Gvin2	1.43937	0.525437	0.00736024	0.136695	up	2.61365	2.08821	2.73769	2.38957	2.7137	2.04264	2.10098	2.12102
Gypc	1.40446	0.490012	0.00395291	0.104022	up	4.06565	3.57564	4.15056	4.00988	4.0365	3.73552	3.49697	3.49442
Gys1	-2.03844	-1.02746	0.0303622	0.272827	down	3.58513	4.6126	3.98094	3.85798	2.91648	4.62761	4.58316	4.62702
H1f10	1.39564	0.480925	0.0313617	0.277359	up	0.88475	0.403824	1.07724	0.963474	0.613532	0.475085	0.485427	0.250962
H1f2	2.83551	1.50361	0.0150611	0.191169	up	6.94863	5.44502	7.70231	6.76195	6.38163	5.39438	5.59515	5.34554
H2-Aa	-2.23853	-1.16255	0.00702761	0.134327	down	2.39292	3.55547	2.1635	2.22033	2.79494	3.37712	3.851	3.43829
H2-Ab1	-2.30537	-1.205	0.00860521	0.146316	down	2.63996	3.84496	2.42492	2.34767	3.14731	3.76235	4.04789	3.72465
H2-D1	1.71909	0.781648	0.00825626	0.143515	up	7.0318	6.25015	6.68342	7.20633	7.20565	6.20945	6.24546	6.29554
H2-DMa	-1.45673	-0.542732	0.028889	0.265439	down	0.649927	1.19266	0.545968	0.432959	0.970854	1.31615	1.12433	1.1375
H2-DMb1	-1.73063	-0.791299	0.0487184	0.348873	down	0.743237	1.53454	0.378512	0.713696	1.1375	1.30451	1.9486	1.3505
H2-Eb1	-2.22974	-1.15687	0.0126713	0.174819	down	2.72202	3.87889	2.37295	2.60407	3.18903	3.97453	4.10266	3.55949
H2-K1	1.73201	0.792443	0.0262531	0.252011	up	5.75008	4.95764	5.41041	5.80245	6.03738	4.84147	4.74308	5.28836
H2-M3	1.36783	0.451886	0.0305855	0.27334	up	2.28863	1.83675	2.44626	2.0635	2.35614	1.65535	1.96347	1.89142
H2-Q1	1.99429	0.995876	0.00160118	0.06949	up	1.18278	0.186905	0.970854	1.23266	1.34483	0	0.321928	0.238787
H2-Q4	2.26183	1.17749	0.00294222	0.0891193	up	5.05805	3.88057	4.67525	5.21684	5.28207	3.75916	3.91169	3.97085
H2-Q5	2.52529	1.33645	0.00599488	0.124646	up	2.89641	1.55996	2.63923	2.88166	3.16832	1.23266	2.0036	1.44361
H2-Q6	2.38598	1.25458	0.000953991	0.0574691	up	4.67476	3.42018	4.37226	4.8166	4.83542	3.30889	3.43563	3.51602
H2-Q7	1.73286	0.793156	0.0292554	0.267209	up	3.1283	2.33514	2.63227	3.44228	3.31034	2.26903	2.44361	2.29278
H2-T22	1.68887	0.75606	0.000307471	0.0384414	up	3.28273	2.52667	3.16832	3.26303	3.41684	2.52105	2.56071	2.49825
H2-T23	1.63544	0.709676	0.0306338	0.27351	up	3.72679	3.01711	3.29278	3.9241	3.96347	2.99458	2.88362	3.17313
H2az1	1.4308	0.516819	0.0374544	0.302795	up	4.43832	3.9215	4.20789	4.58916	4.51791	3.70377	4.17712	3.88362
H2bc21	-1.40169	-0.487165	0.00855111	0.145763	down	1.5725	2.05966	1.62761	1.59932	1.49057	2.23879	2.05658	1.88362
H2bc26	-1.28016	-0.356327	0.00662005	0.130361	down	0.0414427	0.39777	0	0.124328	0	0.400538	0.286881	0.505891
H2bc7	-1.60898	-0.686148	0.0453975	0.335922	down	0.137576	0.823724	0.0565835	0.356144	0	0.992768	0.367371	1.11103
H3c15	-1.42276	-0.508688	0.0384196	0.3071	down	0.754643	1.26333	0.757023	1.02148	0.485427	1.09761	1.28096	1.41143
H3c2	-1.16462	-0.219857	0.0347372	0.292777	down	0.0558716	0.275728	0	0.0565835	0.111031	0.411426	0.201634	0.214125
H3c4	-1.48743	-0.57282	0.0491087	0.350657	down	0.156003	0.728823	0	0.411426	0.0565835	0.613532	0.495695	1.07724
H3f3a	1.38448	0.46934	0.000573804	0.0464854	up	5.80656	5.33722	5.77531	5.81224	5.83213	5.23496	5.39369	5.38301
H3f3b	1.68856	0.755797	0.00906721	0.150587	up	5.17408	4.41829	5.4663	5.06091	4.99503	4.31904	4.60526	4.33056
H4c6	-1.07962	-0.11053	0.0110903	0.164339	down	0	0.11053	0	0	0	0.0565835	0.137504	0.137504
H6pd	1.17976	0.238493	0.0495431	0.352046	up	3.11823	2.87974	3.11437	3.12763	3.1127	3.04789	2.73335	2.85798
Hacd1	-1.78314	-0.834423	0.0345304	0.292025	down	2.66583	3.50026	2.34483	3.03914	2.61353	3.85798	3.16511	3.47768
Hace1	1.13275	0.179835	0.020795	0.224737	up	0.680752	0.500918	0.650765	0.722466	0.669027	0.411426	0.575312	0.516015
Hadh	1.14697	0.197832	0.0153728	0.192616	up	6.81352	6.61568	6.86357	6.85137	6.7256	6.57274	6.60274	6.67158
Hadhb	1.17641	0.234387	0.00190852	0.0738013	up	7.41563	7.18124	7.38819	7.46809	7.3906	7.13165	7.20819	7.20389
Haghl	1.46985	0.555667	0.0237093	0.238638	up	1.97328	1.41761	1.93734	1.72247	2.26003	1.41143	1.53107	1.31034
Has3	-1.08255	-0.114434	0.0266149	0.253876	down	0.167697	0.282131	0.15056	0.163499	0.189034	0.214125	0.321928	0.31034
Haus4	1.3513	0.434343	0.0183368	0.212518	up	1.418	0.983656	1.25701	1.41684	1.58015	1.09761	0.831877	1.02148
Haus6	1.28524	0.362035	0.0269948	0.255911	up	1.04308	0.681049	0.823749	1.09761	1.20789	0.687061	0.669027	0.687061
Haus7	1.4359	0.521957	0.000516893	0.0456373	up	2.03679	1.51484	1.95977	2.04963	2.10098	1.52607	1.58015	1.43829
Hax1	-1.29252	-0.37019	0.0437382	0.329538	down	2.89131	3.2615	2.67582	3.07211	2.926	3.34199	3.1177	3.32481
Hbegf	-1.35695	-0.440365	0.000744393	0.0514908	down	1.36362	1.80399	1.37295	1.35614	1.36177	1.89918	1.7137	1.79909
Hbp1	1.30493	0.383972	0.0301836	0.27193	up	3.39259	3.00862	3.63227	3.26604	3.27947	2.96347	3.08236	2.98003
Hbs1l	-1.45621	-0.542214	0.0198333	0.21978	down	2.68321	3.22543	2.80323	2.8679	2.37851	3.27202	3.17313	3.23113
Hccs	-1.70064	-0.766077	0.0198888	0.220078	down	2.58142	3.3475	2.80529	2.79494	2.14405	3.34908	3.29425	3.39917
Hcls1	1.09085	0.125449	0.0208972	0.225067	up	2.37219	2.24674	2.43296	2.31904	2.36457	2.27501	2.22033	2.24489
Hcn2	-2.46106	-1.29928	3.15904e-05	0.0221456	down	1.99942	3.2987	1.95606	2.12763	1.91456	3.33056	3.22497	3.34056
Hcn4	-1.78111	-0.83278	1.40138e-05	0.0150831	down	0.567751	1.40053	0.641546	0.505891	0.555816	1.39506	1.40054	1.40599
Hdac10	1.41819	0.504047	0.018794	0.214583	up	2.10489	1.60084	1.91839	2.07724	2.31904	1.55582	1.76129	1.48543
Hdac5	1.22669	0.294767	0.0317898	0.279614	up	3.67197	3.3772	3.52982	3.65421	3.83188	3.41819	3.42358	3.28983
Hdac6	1.24382	0.314775	0.000580775	0.0464854	up	1.81818	1.50341	1.84398	1.81147	1.79909	1.47508	1.57046	1.46467
Hdc	1.37676	0.461275	7.49483e-05	0.0269185	up	0.771028	0.309753	0.799087	0.765535	0.748461	0.286881	0.275007	0.367371
Hdgfl2	1.28482	0.361565	0.032614	0.28316	up	3.16035	2.79878	3.05832	3.17632	3.24641	2.58496	2.93168	2.87971
Hdgfl3	1.34486	0.427459	0.0106383	0.160514	up	1.36738	0.93992	1.48543	1.23266	1.38405	1.08406	0.879706	0.85599
Hdhd2	-1.34626	-0.428954	0.000364972	0.0398795	down	2.68705	3.116	2.62059	2.72247	2.71809	3.10769	3.07039	3.16993
Hdhd5	1.21013	0.27516	0.0432833	0.328293	up	2.64579	2.37063	2.6017	2.51602	2.81967	2.40871	2.42223	2.28096
Hdlbp	-1.53239	-0.615787	0.00922138	0.151834	down	4.7956	5.41139	4.904	4.96993	4.51286	5.39917	5.42559	5.40939
Hdnr	1.0968	0.133298	0.00191483	0.0738526	up	0.400289	0.266992	0.400538	0.367371	0.432959	0.275007	0.275007	0.250962
Heatr5a	-1.22746	-0.295677	0.00763948	0.139374	down	0.897547	1.19322	0.782409	1.0072	0.903038	1.18269	1.19535	1.20163
Heatr5b	-1.46376	-0.549678	0.0275869	0.25834	down	1.79099	2.34067	1.53605	2.04614	1.79077	2.38405	2.47768	2.16027
Hectd4	1.16211	0.216749	0.00908653	0.150613	up	1.77323	1.55648	1.72247	1.76129	1.83592	1.62761	1.5008	1.54102
Hecw2	1.36275	0.446521	0.0202983	0.222227	up	1.55051	1.10399	1.45418	1.4489	1.74846	1.11103	0.956057	1.24489
Helb	1.3743	0.458693	0.0130606	0.177714	up	1.88197	1.42328	1.80323	1.97085	1.87184	1.41143	1.61353	1.24489
Helq	1.26654	0.340888	0.00122454	0.0628569	up	0.741315	0.400428	0.790772	0.650765	0.782409	0.400538	0.422233	0.378512
Helt	-1.48315	-0.568666	0.00287574	0.0882432	down	0	0.568666	0	0	0	0.432959	0.757023	0.516015
Hemk1	-1.29908	-0.37749	0.00430443	0.107384	down	1.8087	2.18619	1.85599	1.68257	1.88753	2.1375	2.24793	2.17313
Heph	1.17917	0.237776	0.00816571	0.142538	up	0.524367	0.28659	0.62293	0.475085	0.475085	0.321928	0.286881	0.250962
Herc1	1.27827	0.354196	0.000310457	0.0384414	up	1.90492	1.55073	1.87971	1.8679	1.96717	1.58015	1.54597	1.52607
Herpud1	1.66395	0.734615	0.0451004	0.334769	up	6.48673	5.75211	6.95466	6.08194	6.42358	5.59156	5.72601	5.93876
Hes1	1.35119	0.434233	0.00890363	0.149035	up	3.07836	2.64413	2.92979	3.18428	3.12102	2.51602	2.70708	2.70929
Hey2	1.19189	0.253247	0.0295965	0.269043	up	1.08609	0.832844	1.11103	1.09761	1.04963	0.687061	0.963474	0.847997
Hfe	-1.28329	-0.359852	0.00734101	0.136695	down	2.9804	3.34025	3.04439	2.82985	3.06695	3.36877	3.29866	3.35332
Hgh1	1.30664	0.385862	0.00917065	0.151635	up	1.69847	1.31261	1.63227	1.65992	1.80323	1.36737	1.16993	1.40054
Hgsnat	1.23117	0.300025	0.0435241	0.328695	up	2.94828	2.64826	2.81147	3.1635	2.86987	2.64386	2.62059	2.68032
Hhatl	-1.52678	-0.610488	7.78806e-06	0.0123313	down	4.35507	4.96556	4.30889	4.37434	4.38198	4.94486	4.97636	4.97545
Hhipl1	1.64551	0.718532	0.00171563	0.071381	up	1.25915	0.540614	1.38405	1.07724	1.31615	0.545968	0.443607	0.632268
Hibadh	-1.1675	-0.223427	0.0014223	0.0664133	down	4.33613	4.55955	4.35826	4.3427	4.30743	4.58256	4.50335	4.59276
Hibch	-1.40667	-0.492281	0.00344908	0.0970944	down	3.21204	3.70432	3.36177	3.21257	3.06178	3.70266	3.67694	3.73335
Hic1	1.35825	0.441746	0.00878301	0.147937	up	2.81811	2.37636	2.71589	2.91265	2.82579	2.26903	2.31904	2.54102
Hic2	1.4799	0.565504	0.00171472	0.071381	up	0.997913	0.432409	0.879706	0.963474	1.15056	0.389567	0.485427	0.422233
Hif1a	1.35996	0.443563	0.0424051	0.324229	up	3.63557	3.192	3.84599	3.70598	3.35473	3.32193	3.16832	3.08576
Hif3a	1.79086	0.84065	0.0368458	0.300698	up	0.955238	0.114588	1.18269	0.378512	1.30451	0.0426443	0.15056	0.15056
Higd1a	-1.52531	-0.609101	0.00889446	0.148981	down	3.93355	4.54266	3.83188	3.88557	4.08321	4.63169	4.68594	4.31034
Higd2a	-1.19236	-0.253814	0.0271104	0.256305	down	6.46557	6.71938	6.45861	6.34713	6.59096	6.67172	6.69098	6.79546
Hikeshi	-1.34452	-0.427096	0.0151674	0.191706	down	1.71616	2.14326	1.66448	1.74416	1.73985	2.18587	1.93357	2.31034
Hilpda	1.67404	0.743334	0.0101988	0.157414	up	2.36602	1.62268	2.14405	2.52105	2.43296	1.37851	1.64155	1.848
Hint1	1.30131	0.379963	0.00144768	0.0665873	up	6.9813	6.60133	6.91922	6.93487	7.08979	6.60999	6.60155	6.59246
Hip1	1.3663	0.450278	0.000540145	0.0461395	up	2.38879	1.93851	2.28983	2.44626	2.43029	1.9222	1.93357	1.95977
Hip1r	1.2663	0.340616	0.0184102	0.212853	up	2.20328	1.86266	2.12763	2.16027	2.32193	1.74846	2.0036	1.83592
Hipk1	1.57555	0.655857	0.000517695	0.0456373	up	3.34845	2.69259	3.39506	3.22805	3.42223	2.75275	2.61353	2.71149
Hira	1.19255	0.254056	0.0428651	0.326359	up	2.00022	1.74616	2.08066	2.02857	1.89142	1.852	1.60407	1.78241
Hivep2	-1.25537	-0.328107	0.0405464	0.316027	down	1.00085	1.32895	0.773996	1.13093	1.09761	1.38957	1.30451	1.29278
Hjurp	1.28565	0.362503	0.0355396	0.295537	up	2.20503	1.84252	1.97453	2.29572	2.34483	1.93357	1.80323	1.79077
Hjv	-2.1049	-1.07375	0.000374335	0.0398795	down	5.44205	6.5158	5.63923	5.2765	5.41041	6.57984	6.46483	6.50271
Hk2	-2.55309	-1.35224	1.33122e-05	0.014822	down	4.17655	5.52879	4.15947	4.24336	4.12681	5.6094	5.54936	5.42761
Hlf	2.33412	1.22288	0.00103926	0.0601302	up	2.30559	1.08271	2.40327	2.51349	2	1.04963	1.16993	1.02857
Hmcn2	-1.38846	-0.473482	0.0497184	0.35267	down	0.963965	1.43745	0.815575	0.85599	1.22033	1.65992	1.21412	1.43829
Hmg20b	1.45029	0.536345	0.00237943	0.0800308	up	3.56441	3.02806	3.4489	3.59932	3.64501	3.14078	2.91839	3.02503
Hmgb2	1.7935	0.842774	0.0176772	0.207646	up	2.40747	1.56469	2.86592	2.1177	2.23879	1.61824	1.58015	1.4957
Hmgcs2	17.2492	4.10846	8.24866e-06	0.0123313	up	6.85326	2.7448	6.69377	7.17393	6.69209	2.80735	2.81352	2.61353
Hmox1	2.02764	1.0198	0.000449843	0.0429094	up	3.09815	2.07835	3.10601	3.20477	2.98368	2.25701	1.97085	2.0072
Hmox2	1.17708	0.235211	0.0173101	0.205488	up	4.67891	4.4437	4.63807	4.75596	4.6427	4.46271	4.52356	4.34483
Hnrnpa0	1.31453	0.394548	7.50308e-05	0.0269185	up	4.97049	4.57594	4.926	4.98322	5.00225	4.60703	4.56621	4.55459
Hnrnpa1	1.58214	0.661877	0.00244884	0.0812173	up	5.61092	4.94905	5.72601	5.41718	5.68958	4.9855	5.00764	4.854
Hnrnpd	1.29941	0.377854	0.00440831	0.108788	up	3.2177	2.83985	3.29278	3.10936	3.25096	2.85798	2.90881	2.75275
Hnrnpdl	1.5769	0.657094	0.0116535	0.168169	up	4.26854	3.61145	4.41346	3.96255	4.42962	3.60526	3.70929	3.51979
Hnrnpk	1.23799	0.308004	0.00255476	0.0829389	up	4.37404	4.06603	4.45286	4.29352	4.37573	4.1102	4.04789	4.04002
Hnrnpl	1.85896	0.894495	0.0013668	0.0654788	up	4.73114	3.83664	4.60881	4.63227	4.95233	3.83996	3.94205	3.72792
Hnrnpr	1.16657	0.222268	0.00751706	0.138694	up	1.5238	1.30153	1.5509	1.55582	1.46467	1.35614	1.32193	1.22651
Hnrnpul1	1.22849	0.296887	0.0224239	0.231632	up	3.42859	3.1317	3.37573	3.51223	3.3978	2.98368	3.24793	3.1635
Hnrnpul2	1.23271	0.301835	0.00688946	0.132729	up	4.17477	3.87294	4.06523	4.26454	4.19456	3.84398	3.84599	3.92884
Homer2	-1.20607	-0.270309	0.00282203	0.087314	down	2.20169	2.472	2.17951	2.27501	2.15056	2.46467	2.43029	2.52105
Hook2	1.45128	0.537324	0.0203591	0.222227	up	1.4057	0.868379	1.26903	1.23879	1.70929	0.815575	0.933573	0.85599
Hp1bp3	1.17857	0.237038	0.0484366	0.347549	up	3.84961	3.61258	3.81762	3.96993	3.76129	3.69153	3.66334	3.48285
Hpcal1	1.86138	0.896371	0.000164083	0.0313496	up	3.54541	2.64904	3.62176	3.41278	3.6017	2.58496	2.64847	2.7137
Hprt1	1.35229	0.435406	0.00281115	0.087278	up	5.16862	4.73321	5.10224	5.31361	5.09001	4.7241	4.71425	4.76129
Hps1	1.16161	0.216121	0.0483746	0.347413	up	0.662314	0.446193	0.722466	0.516015	0.748461	0.505891	0.378512	0.454176
Hps4	-1.29993	-0.378429	0.000264286	0.0384414	down	1.2504	1.62883	1.23879	1.30451	1.20789	1.65535	1.64616	1.58496
Hpse	1.21748	0.283898	0.0234248	0.237105	up	0.503527	0.219629	0.389567	0.536053	0.584963	0.163499	0.344828	0.15056
Hpx	-2.16399	-1.1137	0.0402027	0.314616	down	0.614059	1.72776	1.02857	0.757023	0.0565835	2.24184	1.63691	1.30451
Hr	-2.30629	-1.20558	0.000595381	0.0466608	down	0.807007	2.01258	0.918386	0.879706	0.62293	2.22033	1.89142	1.926
Hrc	-1.79203	-0.841597	3.04853e-05	0.0221456	down	7.7468	8.58839	7.73965	7.69056	7.81019	8.52986	8.64544	8.58988
Hrct1	2.86969	1.5209	0.00438903	0.108762	up	3.07412	1.55322	2.83188	3.01614	3.37434	1.07039	1.82375	1.76553
Hs3st1	1.34329	0.425771	0.0268752	0.255227	up	1.33212	0.906349	1.20163	1.43296	1.36177	0.790772	1.1375	0.790772
Hs3st3b1	1.13296	0.180102	0.004985	0.114726	up	0.558413	0.378311	0.555816	0.613532	0.505891	0.389567	0.400538	0.344828
Hs3st5	1.11622	0.158616	0.0126279	0.174704	up	0.518385	0.359769	0.516015	0.454176	0.584963	0.378512	0.333424	0.367371
Hsd11b1	1.98273	0.987485	0.00108447	0.0603568	up	3.10804	2.12056	3.03914	3.32337	2.96162	2	2.10769	2.25399
Hsd11b2	1.12167	0.165649	0.0321236	0.281247	up	0.165649	0	0.275007	0.0976108	0.124328	0	0	0
Hsd17b11	4.09658	2.03442	0.0141313	0.184811	up	5.12497	3.09055	4.75007	6.1641	4.46074	3.12928	3.19377	2.9486
Hsdl1	1.1732	0.230447	0.0139428	0.183388	up	2.59387	2.36342	2.49313	2.69153	2.59694	2.33914	2.35332	2.3978
Hsf2	1.23779	0.307769	0.0085292	0.145679	up	1.38788	1.08011	1.29278	1.45943	1.41143	1.08406	0.992768	1.1635
Hsp90aa1	-2.30373	-1.20397	0.048123	0.346299	down	4.09068	5.29465	3.82883	4.75168	3.69153	5.40327	4.70432	5.77637
Hsp90ab1	-1.36111	-0.444779	0.00426944	0.107025	down	8.37519	8.81997	8.36575	8.43446	8.32535	8.75696	8.72816	8.97479
Hspa12a	-1.32339	-0.404244	0.0144275	0.186391	down	1.652	2.05625	1.51602	1.60407	1.83592	2.11103	2.09424	1.96347
Hspa1l	-1.53222	-0.615624	0.0175208	0.206471	down	1.50134	2.11696	1.5656	1.71809	1.22033	1.9486	2.1635	2.23879
Hspa4	-1.25589	-0.328707	0.030467	0.273192	down	4.44586	4.77457	4.45681	4.62527	4.2555	4.79286	4.74739	4.78346
Hspa4l	-1.44825	-0.534307	0.0193595	0.217426	down	1.93342	2.46773	2.09761	2.07039	1.63227	2.5008	2.41954	2.48285
Hspa5	-2.11088	-1.07784	0.00312366	0.0913584	down	5.36164	6.43949	5.40293	5.60733	5.07468	6.42677	6.26191	6.62979
Hspa8	-1.45266	-0.538701	0.0391273	0.309728	down	7.80219	8.3409	7.54435	8.04794	7.81429	8.1533	8.29389	8.5755
Hspa9	-1.22551	-0.293383	0.0434679	0.328695	down	7.0461	7.33948	7.16892	7.13206	6.83731	7.31116	7.3185	7.38879
Hspb3	-1.54149	-0.624323	0.0211321	0.225105	down	2.64348	3.2678	2.56071	2.54597	2.82375	3.3505	3.49313	2.95977
Hspb7	1.10258	0.140889	0.0111207	0.164532	up	8.90064	8.75975	8.92911	8.88944	8.88338	8.76437	8.81147	8.70342
Hspb8	-1.42022	-0.506109	0.0125315	0.173885	down	7.21556	7.72167	7.11166	7.45927	7.07575	7.67617	7.79507	7.69377
Hspb9	1.14144	0.19086	0.0248639	0.244467	up	0.19086	0	0.286881	0.0840643	0.201634	0	0	0
Hspd1	-1.31427	-0.394258	0.04288	0.326392	down	6.7207	7.11496	6.84084	6.88448	6.43679	7.11176	7.0782	7.15492
Hspe1	-1.43918	-0.525243	0.00090707	0.0565413	down	5.6126	6.13784	5.53356	5.55766	5.74658	6.13689	6.13566	6.14098
Hspe1-rs1	-1.27484	-0.350316	0.0469331	0.341697	down	2.64643	2.99674	2.45154	2.65992	2.82782	3.01257	2.85997	3.1177
Hspg2	-1.23573	-0.305363	0.00108917	0.0603568	down	4.40306	4.70842	4.34908	4.40395	4.45615	4.75275	4.65992	4.7126
Hsph1	-3.49804	-1.80655	0.00216363	0.0775377	down	1.68086	3.48741	1.46467	2.06695	1.51096	3.34625	3.21101	3.90497
Htr2a	1.1436	0.193578	0.00468736	0.111123	up	0.290516	0.0969383	0.250962	0.298658	0.321928	0.0426443	0.15056	0.0976108
Htra1	-1.48806	-0.573435	0.0160942	0.197759	down	3.93562	4.50906	4.19692	3.75596	3.854	4.43829	4.66732	4.42156
Htt	-1.13082	-0.177372	0.00739521	0.136996	down	0.817539	0.994911	0.871844	0.757023	0.823749	1.0072	1.02148	0.956057
Hus1	-1.21537	-0.28139	0.00071274	0.0509152	down	0.985172	1.26656	0.963474	1.02857	0.963474	1.29278	1.21412	1.29278
Huwe1	-1.13301	-0.180165	0.00763414	0.139374	down	2.88783	3.068	2.89336	2.95047	2.81967	3.07039	3.04614	3.08746
Hyi	1.31049	0.390104	0.0487581	0.34908	up	1.22192	0.831817	1.01436	1.17632	1.47508	0.831877	0.941106	0.722466
Hyou1	-1.80192	-0.849533	0.0422143	0.323613	down	1.74139	2.59093	1.41143	2.35332	1.45943	2.64847	2.61589	2.50843
Icosl	1.20955	0.274474	0.0336341	0.288373	up	1.55817	1.2837	1.48543	1.59455	1.59455	1.18903	1.20789	1.45418
Id1	1.64021	0.713878	0.00949957	0.152908	up	5.44332	4.72945	5.32301	5.40497	5.60199	4.52795	4.64962	5.01078
Id3	1.59717	0.675522	0.00197414	0.0738526	up	4.96895	4.29343	4.91743	4.97774	5.01167	4.09085	4.39917	4.39025
Idh1	1.3777	0.462265	0.0315654	0.278248	up	4.20313	3.74087	4.09424	4.46728	4.04789	3.84699	3.59216	3.78346
Idh2	1.29727	0.375475	0.00572903	0.12246	up	9.27083	8.89536	9.21466	9.32778	9.27006	8.79172	9.02708	8.86728
Idh3a	-1.11933	-0.162637	0.0338964	0.289545	down	6.51435	6.67699	6.5735	6.55305	6.4165	6.64587	6.65921	6.72588
Idh3b	-1.16417	-0.219303	0.00193901	0.0738526	down	7.22538	7.44468	7.17981	7.20916	7.28716	7.4224	7.45787	7.45376
Idh3g	1.12641	0.17173	0.0245281	0.242973	up	6.35267	6.18094	6.31488	6.29241	6.45072	6.21626	6.15583	6.17073
Ido1	-1.13344	-0.180713	0.0277968	0.259477	down	0.0188612	0.199574	0	0	0.0565835	0.111031	0.298658	0.189034
Ier3	1.88704	0.916125	0.0119345	0.16961	up	4.8766	3.96048	4.45615	5.21296	4.9607	3.86295	3.9855	4.03298
Ier5l	1.47533	0.561041	0.0180736	0.210788	up	1.60824	1.0472	1.45418	1.61353	1.75702	1.07724	0.807355	1.25701
Iffo1	2.09281	1.06544	0.000687179	0.0506582	up	1.86796	0.802519	1.87578	1.69599	2.0321	0.757023	0.963474	0.687061
Ifi203	-1.59622	-0.674661	0.015121	0.191393	down	1.70619	2.38086	1.42761	1.80735	1.88362	2.22033	2.32769	2.59455
Ifi205	1.84084	0.88036	0.0174262	0.206296	up	2.95652	2.07616	3.01257	2.68706	3.16993	1.81147	1.95233	2.46467
Ifi47	1.97988	0.985416	0.00833718	0.144281	up	2.29665	1.31123	2.41684	1.9222	2.5509	1.09085	1.37295	1.46989
Ifit2	1.42959	0.515602	0.0100348	0.156301	up	2.65032	2.13472	2.8679	2.4957	2.58736	2.14078	2.04614	2.21723
Ifit3b	1.37354	0.457901	0.0205218	0.222957	up	1.59905	1.14115	1.75275	1.45943	1.58496	0.956057	1.15704	1.31034
Ifitm1	5.27539	2.39928	0.000555417	0.0464608	up	3.73131	1.33203	3.24641	4.06781	3.87971	1.54102	1.30451	1.15056
Ifitm2	1.23651	0.306278	0.0199947	0.220872	up	6.33386	6.02758	6.21529	6.28596	6.50032	6.03672	5.98618	6.05983
Ifitm6	1.6316	0.706286	0.0413408	0.319399	up	1.01576	0.309478	0.895303	1.43829	0.713696	0.275007	0.0976108	0.555816
Ifngr1	1.13202	0.178896	0.0435141	0.328695	up	3.14921	2.97031	3.03738	3.24031	3.16993	2.91648	2.98368	3.01078
Ifngr2	-1.6775	-0.746313	0.00585027	0.123476	down	4.1988	4.94511	3.98003	4.46989	4.14649	4.84298	4.97177	5.02059
Ifrd1	1.33269	0.414344	0.0119845	0.170021	up	2.89169	2.47734	2.88947	3.05658	2.72901	2.40054	2.488	2.5435
Ift122	-1.38906	-0.474113	0.000405966	0.0413509	down	0.422126	0.896239	0.400538	0.422233	0.443607	0.85599	0.992768	0.83996
Ift25	-1.42317	-0.509111	0.00766832	0.139374	down	0.658559	1.16767	0.536053	0.632268	0.807355	1.15704	1.03562	1.31034
Ift46	1.3947	0.479958	9.3399e-05	0.0281196	up	1.25885	0.778893	1.23266	1.28688	1.25701	0.83996	0.765535	0.731183
Ift70b	1.28344	0.360013	0.0297393	0.26987	up	2.49939	2.13937	2.57289	2.50843	2.41684	2.28983	2.19849	1.92979
Ift81	-1.48074	-0.566319	0.000183681	0.0331334	down	2.0507	2.61702	2.10769	2.07724	1.96717	2.66676	2.58736	2.59694
Igbp1	1.33489	0.416724	0.00200629	0.0745066	up	2.97818	2.56146	2.89336	3.01792	3.02326	2.51602	2.50843	2.65992
Igdcc4	-1.61937	-0.695436	0.00104721	0.0601661	down	0.568877	1.26431	0.695994	0.464668	0.545968	1.36737	1.15056	1.27501
Igf1r	1.54136	0.624199	1.2678e-05	0.01462	up	1.7723	1.1481	1.79077	1.79494	1.73118	1.12433	1.18903	1.13093
Igf2	1.58976	0.668806	0.0185613	0.213676	up	2.94017	2.27137	3.30451	2.774	2.74201	2.31904	2.32193	2.17313
Igfbp3	3.29301	1.71941	0.000816505	0.0542472	up	4.67298	2.95357	4.83744	4.40803	4.77347	2.9279	3.25701	2.67582
Igfbp4	1.31996	0.400497	0.00550513	0.119781	up	4.51036	4.10986	4.61471	4.41684	4.49953	4.22188	4.03474	4.07296
Igfbp7	-1.51942	-0.603519	0.000991037	0.0579703	down	5.85127	6.45479	5.94275	5.7211	5.88996	6.53838	6.40173	6.42425
Igfbpl1	-1.07791	-0.108231	0.0369732	0.301244	down	0.0284296	0.136661	0.0426443	0.0426443	0	0.189034	0.15056	0.0703893
Igha	1.52083	0.604858	0.0188952	0.215008	up	1.06733	0.462476	1.26903	0.782409	1.15056	0.367371	0.641546	0.378512
Ighg2b	1.3063	0.385491	0.00512881	0.1165	up	0.385491	0	0.367371	0.526069	0.263034	0	0	0
Ighm	-1.52546	-0.609241	0.0316226	0.278522	down	1.08976	1.699	0.879706	1	1.38957	1.91073	1.72683	1.45943
Igkc	3.13606	1.64895	0.0131197	0.177917	up	2.56011	0.911154	2.20789	2.20789	3.26454	0.879706	1.32769	0.526069
Igsf1	-2.05457	-1.03884	0.00117085	0.0620782	down	0.759526	1.79836	0.963474	0.799087	0.516015	1.70044	1.89142	1.80323
Igsf9	-1.13812	-0.186652	0.000398358	0.0409636	down	0.0189999	0.205652	0	0.0143553	0.0426443	0.214125	0.226509	0.176323
Igsf9b	-1.21432	-0.280149	0.0179891	0.210451	down	0.247956	0.528105	0.176323	0.378512	0.189034	0.604071	0.526069	0.454176
Igtp	1.86157	0.896522	0.0265177	0.253173	up	3.96843	3.0719	4.01881	3.51979	4.36667	2.80116	3.24945	3.16511
Ik	1.14359	0.193567	0.0261985	0.251838	up	4.35251	4.15894	4.26604	4.3512	4.44029	4.14405	4.22342	4.10936
Ikbke	1.11189	0.153014	0.0172109	0.205139	up	0.245896	0.0928821	0.201634	0.214125	0.321928	0.111031	0.111031	0.0565835
Ikbkg	-1.52904	-0.61263	0.000305461	0.0384414	down	1.05636	1.66899	0.992768	1	1.17632	1.67807	1.67356	1.65535
Il11ra2	1.35118	0.434224	0.0342057	0.290344	up	1.43597	1.00174	1.5509	1.38405	1.37295	1.04264	0.748461	1.21412
Il11ra3	1.35715	0.440576	0.0115789	0.167959	up	0.682557	0.241981	0.887525	0.594549	0.565597	0.176323	0.250962	0.298658
Il15ra	1.30561	0.384727	0.0157022	0.195378	up	2.05087	1.66614	2.0036	1.94111	2.20789	1.73118	1.53605	1.73118
Il18rap	1.05277	0.0741868	0.00486216	0.11319	up	0.088495	0.0143081	0.111031	0.0840643	0.0703893	0.0285692	0.0143553	0
Il20rb	1.31485	0.394897	0.0106797	0.160763	up	0.706762	0.311865	0.85599	0.613532	0.650765	0.333424	0.400538	0.201634
Il27ra	-1.27564	-0.351224	0.0027047	0.0851189	down	0.427669	0.778893	0.367371	0.389567	0.526069	0.765535	0.83996	0.731183
Il33	1.61624	0.692639	0.00952113	0.152922	up	1.43513	0.742488	1.27501	1.61353	1.41684	0.9855	0.695994	0.545968
Il34	1.4274	0.513387	0.00286494	0.0880812	up	1.63767	1.12428	1.70487	1.60881	1.59932	1.18903	0.963474	1.22033
Il4ra	1.67564	0.74471	0.0114658	0.167306	up	2.5977	1.85299	2.67807	2.26903	2.84599	1.82375	1.75702	1.9782
Il7r	1.06609	0.0923277	0.0212858	0.225862	up	0.0971128	0.0047851	0.0703893	0.0703893	0.15056	0.0143553	0	0
Ilrun	-1.26181	-0.335499	0.0236138	0.238196	down	4.47953	4.81503	4.57894	4.58316	4.2765	4.81711	4.82579	4.80219
Immp1l	-1.25374	-0.326238	0.0285543	0.264029	down	4.47601	4.80225	4.36036	4.48993	4.57773	4.86592	4.63633	4.90448
Immp2l	1.1677	0.223669	0.0231782	0.235717	up	2.90765	2.68398	2.79909	2.8953	3.02857	2.68032	2.70487	2.66676
Immt	-1.26861	-0.343244	0.0305591	0.273255	down	4.19917	4.54242	4.33628	4.26303	3.9982	4.52982	4.46923	4.62819
Imp3	1.41795	0.503805	0.0107044	0.160909	up	4.61112	4.10731	4.5656	4.53169	4.73606	4.05918	4.3067	3.95606
Impa2	2.30694	1.20598	0.0017326	0.0714482	up	3.39246	2.18648	3.24641	3.72465	3.20633	2.18269	2.0635	2.31325
Inafm1	1.49898	0.583977	0.0212622	0.225772	up	3.53107	2.9471	3.30889	3.46467	3.81967	2.92979	3.09592	2.81558
Inafm2	1.57096	0.65165	0.00572874	0.12246	up	3.50732	2.85567	3.37295	3.49825	3.65076	2.64386	2.97269	2.95047
Inf2	2.0114	1.0082	0.00886052	0.148854	up	3.01713	2.00892	2.87774	2.75275	3.42089	1.80323	2.06005	2.1635
Ing1	1.6595	0.730751	0.00836	0.144281	up	3.01427	2.28351	3.17632	3.08406	2.78241	2.13422	2.50843	2.20789
Ing2	1.37623	0.46072	0.00192831	0.0738526	up	1.50519	1.04447	1.52105	1.5509	1.44361	0.963474	1.16993	1
Ing3	1.26318	0.337059	0.0109614	0.163502	up	1.54414	1.20708	1.4957	1.49057	1.64616	1.1635	1.12433	1.33342
Inka1	1.54947	0.631775	0.0238301	0.239257	up	2.52741	1.89563	2.37295	2.3978	2.81147	2.0635	1.98185	1.64155
Inmt	5.577	2.47949	7.52183e-07	0.00607181	up	4.77298	2.29349	4.70099	4.73335	4.8846	2.29866	2.32481	2.25701
Ino80c	1.25934	0.332669	0.0308122	0.274395	up	3.21464	2.88197	3.39643	3.06005	3.18745	2.80323	2.97085	2.87184
Ino80dos	1.29225	0.369888	0.0266594	0.254075	up	0.674059	0.304171	0.485427	0.704872	0.831877	0.400538	0.31034	0.201634
Inpp5j	-2.14973	-1.10416	0.000452338	0.0429478	down	1.54787	2.65203	1.33342	1.62761	1.68257	2.75275	2.61117	2.59216
Inpp5k	1.416	0.50182	0.0303846	0.272827	up	2.49951	1.99769	2.46467	2.4489	2.58496	2.30451	1.91456	1.774
Inppl1	-1.51176	-0.596227	0.0184153	0.212853	down	3.90044	4.49667	3.8748	3.97453	3.852	4.62527	4.17153	4.69321
Insyn1	-1.68386	-0.751776	4.83609e-05	0.023327	down	2.48902	3.2408	2.54844	2.39506	2.52356	3.23879	3.25248	3.23113
Ints10	-1.20153	-0.26487	0.00416947	0.106338	down	1.54103	1.8059	1.53605	1.62761	1.45943	1.7866	1.80735	1.82375
Ints11	1.19839	0.261095	0.00141369	0.0663515	up	2.57127	2.31018	2.54102	2.63923	2.53356	2.28688	2.33914	2.30451
Ints15	-1.18226	-0.241543	0.0271357	0.256305	down	1.69386	1.9354	1.79494	1.68257	1.60407	2.03914	1.8679	1.89918
Ints2	-1.12835	-0.174211	0.0147545	0.189126	down	0.306383	0.480594	0.321928	0.31034	0.286881	0.485427	0.555816	0.400538
Intu	-1.44951	-0.535564	4.94145e-05	0.0233336	down	1.61969	2.15526	1.63227	1.63227	1.59455	2.20789	2.09761	2.16027
Ip6k1	1.75227	0.809225	0.00223169	0.078325	up	3.75314	2.94392	3.60407	3.65535	4	2.98003	2.86987	2.98185
Ip6k2	1.38088	0.465588	0.00788136	0.140699	up	1.95775	1.49216	1.85997	1.87578	2.1375	1.58976	1.41684	1.46989
Ip6k3	-1.67752	-0.746331	0.0453997	0.335922	down	1.42532	2.17165	1.59932	0.941106	1.73552	2.41684	2.13093	1.96717
Ipo11-lrrc70	-1.11253	-0.153843	0.0402661	0.314905	down	1.94032	2.09416	2.03562	1.93734	1.848	2.10434	2.10434	2.07382
Iqsec1	-1.18533	-0.245292	0.0355053	0.295537	down	2.28642	2.53171	2.30743	2.35332	2.19849	2.66903	2.49313	2.43296
Irak1	-1.40834	-0.494	0.0246851	0.243451	down	2.7649	3.2589	2.87184	2.72465	2.69822	3.21878	3.52231	3.03562
Irak3	1.39436	0.479599	0.000739206	0.0514402	up	1.50955	1.02995	1.46989	1.45943	1.59932	1.10434	0.9855	1
Irak4	1.25816	0.331311	0.000295716	0.0384414	up	1.02105	0.689741	1	0.992768	1.07039	0.695994	0.722466	0.650765
Irf1	1.57711	0.657283	0.0154916	0.193579	up	3.11833	2.46105	2.94298	3.0197	3.39232	2.58736	2.24489	2.5509
Irf2bp2	1.45091	0.53696	0.0060673	0.125417	up	3.63962	3.10266	3.69488	3.49825	3.72574	2.94298	3.12928	3.23573
Irgm1	1.53952	0.622481	0.00324348	0.0935247	up	2.64286	2.02038	2.7761	2.488	2.66448	1.89918	2.01792	2.14405
[truncated: 2,563 more rows]
