# Supplementary material for: Exploring the key target molecules of angiogenesis in diabetic cardiomyopathy based on bioinformatics analysis
Source: Front Endocrinol (Lausanne). 2025 Apr 17;16:1561142. doi: 10.3389/fendo.2025.1561142 (PMC12043471; doi:10.3389/fendo.2025.1561142)
Supplement: Supplementary file 1 [file DataSheet1.zip › Peer review only/DEGs/GSE215979_processed_data downloaded from GEO.xlsx]

## Sheet: Sheet1
gene_id	FPKM.Ctrl1	FPKM.Ctrl2	FPKM.Ctrl3	FPKM.DM1	FPKM.DM2	FPKM.DM3
ENSMUSG00000000001	6.4387	6.2355	5.72281	6.76468	7.84519	7.13925
ENSMUSG00000000003	0.0001	0.0001	0.0001	0.0001	0.0001	0.0001
ENSMUSG00000000028	0.484102	0.642307	0.356293	0.736281	0.5323	0.326231
ENSMUSG00000000031	6.14009	2.79989	4.35915	10.9304	7.13756	5.36373
ENSMUSG00000000037	0.0166209	0.0466909	0.0630277	0.0436321	0.0490686	0.0001
ENSMUSG00000000049	0.746745	0.218087	0.543672	0.319584	0.189294	0.0001
ENSMUSG00000000056	19.8443	16.6638	17.1193	10.4745	12.1168	7.62699
ENSMUSG00000000058	10.087	10.5287	8.5967	9.65238	10.5601	11.677
ENSMUSG00000000078	11.5765	10.9911	10.608	12.844	18.139	13.0984
ENSMUSG00000000085	2.88492	3.08551	4.43829	2.86556	2.60549	1.93082
ENSMUSG00000000088	239.029	250.708	253.935	227.51	238.895	188.312
ENSMUSG00000000093	1.98372	2.70124	1.59579	3.43139	2.42402	4.3101
ENSMUSG00000000094	0.0001	0.0001	0.0001	0.0001	0.0001	0.0001
ENSMUSG00000000103	0.0001	0.0001	0.0001	0.0001	0.0001	0.0001
ENSMUSG00000000120	0.230587	0.248354	0.059696	0.053903	0.230381	0.088198
ENSMUSG00000000125	0.0001	0.0001	0.0001	0.0001	0.014578	0.0001
ENSMUSG00000000126	2.01838	2.25072	1.54828	1.86186	3.56658	2.26458
ENSMUSG00000000127	2.8715	2.671	2.56364	2.34377	1.86038	2.44502
ENSMUSG00000000131	1.51178	1.754	1.40006	1.74638	1.76198	3.1258
ENSMUSG00000000134	1.52779	1.74514	1.34994	1.38161	1.89468	1.69329
ENSMUSG00000000142	0.634139	0.63408	0.379174	0.785827	0.687354	0.635118
ENSMUSG00000000148	1.12214	1.38527	1.24813	1.53775	1.68848	1.78095
ENSMUSG00000000149	41.0246	42.4415	42.3358	41.9016	48.9066	33.6423
ENSMUSG00000000154	0.0001	0.158305	0.227617	0.0265125	0.0527862	0.234625
ENSMUSG00000000157	0.0001	0.0001	0.0001	0.0001	0.0103706	0.0251833
ENSMUSG00000000159	0.0001	0.0001	0.0001	0.0001	0.0001	0.0001
ENSMUSG00000000167	0.0237699	0.0489264	0.0615823	0.0683032	0.0150399	0.0704338
ENSMUSG00000000168	77.9131	77.3267	76.7989	61.05	58.4015	42.9813
ENSMUSG00000000171	274.894	279.209	273.651	305.182	282.785	244.723
ENSMUSG00000000182	0.20514	0.0001	0.0001	0.069981	0.02472	0.0001
ENSMUSG00000000183	0.352264	0.113704	0.171615	0.13246	0.221126	0.148892
ENSMUSG00000000184	9.21313	9.90601	8.71853	6.25426	6.68984	5.54114
ENSMUSG00000000194	3.12825	3.23883	2.99204	2.60093	2.75796	2.46203
ENSMUSG00000000197	0.0462269	0.0428462	0.0251925	0.0575979	0.0243359	0.0224502
ENSMUSG00000000202	0.0166806	0.0001	0.0001	0.0001	0.0001	0.0001
ENSMUSG00000000204	0.0001	0.161128	0.169534	0.340977	0.428394	0.402149
ENSMUSG00000000214	0.0001	0.0001	0.0001	0.0001	0.0001	0.0001
ENSMUSG00000000215	0.0001	0.0001	0.0001	0.0001	0.0001	0.0001
ENSMUSG00000000216	0.0001	0.0001	0.0001	0.0001	0.0001	0.0001
ENSMUSG00000000223	0.102358	0.037547	0.0329129	0.0161253	0.0100239	0.0449105
ENSMUSG00000000244	0.0196447	0.0211187	0.0826308	0.0373105	0.030927	0.02256
ENSMUSG00000000247	0.0001	0.0201506	0.0001	0.010515	0.0304429	0.037115
ENSMUSG00000000248	0.0001	0.0001	0.0001	0.0001	0.0001	0.0001
ENSMUSG00000000253	31.7112	32.3579	30.6655	41.6851	33.8888	47.9289
ENSMUSG00000000263	0.0001	0.0001	0.0001	0.0001	0.0001	0.0001
ENSMUSG00000000266	1.96696	1.59261	1.65538	2.47154	2.78541	2.15796
ENSMUSG00000000275	6.03226	5.53965	5.36451	6.79978	6.63792	6.35361
ENSMUSG00000000276	1.91359	1.73578	1.64067	3.22703	2.0301	3.38401
ENSMUSG00000000278	5.88188	6.24664	5.0705	5.34219	8.47431	6.58858
ENSMUSG00000000282	3.08955	2.45784	2.75119	3.74724	3.16068	3.70467
ENSMUSG00000000290	1.50905	1.88198	1.42317	1.61766	1.78381	1.56435
ENSMUSG00000000295	0.457971	0.462456	0.321851	0.622106	0.411743	0.64045
ENSMUSG00000000296	4.6287	5.56559	3.71331	6.18195	5.6327	6.29499
ENSMUSG00000000301	0.209611	0.301457	0.222051	0.132659	0.226797	0.594688
ENSMUSG00000000303	0.0001	0.01003	0.0001	0.0303146	0.0001	0.0001
ENSMUSG00000000305	0.871683	0.981471	0.975345	0.328163	0.384893	0.277582
ENSMUSG00000000308	0.0821936	0.0917065	0.116026	0.210036	0.0944163	0.0220069
ENSMUSG00000000317	7.03614	6.02479	5.94329	2.40392	6.10569	4.72097
ENSMUSG00000000318	0.672171	0.741713	0.807373	1.5206	2.84052	3.04822
ENSMUSG00000000320	1.11977	0.891247	0.560644	2.04122	2.70662	3.28198
ENSMUSG00000000325	3.05927	3.27657	3.25577	2.25737	2.34149	2.57889
ENSMUSG00000000326	40.2427	41.2326	40.0982	86.7004	103.183	75.9782
ENSMUSG00000000339	8.1353	6.91286	8.05882	10.4287	10.492	10.4113
ENSMUSG00000000340	16.5827	15.9298	15.949	10.9977	9.85567	6.0175
ENSMUSG00000000346	44.2441	46.8959	45.03	73.4932	70.7924	66.9549
ENSMUSG00000000355	7.78766	11.5623	7.84873	6.77233	6.59733	7.88375
ENSMUSG00000000359	1.34215	1.80522	1.25827	1.32825	2.23915	1.87806
ENSMUSG00000000365	0.033448	0.0315519	0.0953171	0.0441456	0.0175515	0.0949561
ENSMUSG00000000374	6.51538	6.63402	6.33266	6.29623	6.01642	4.17361
ENSMUSG00000000378	3.96808	4.43202	4.85604	3.10158	4.56994	4.44887
ENSMUSG00000000381	0.0001	0.0001	0.0001	0.0001	0.0001	0.0001
ENSMUSG00000000384	10.8188	10.2341	11.9632	10.3075	11.9463	12.9591
ENSMUSG00000000385	0.0145609	0.0001	0.0001	0.0001	0.0001	0.0001
ENSMUSG00000000386	0.161173	0.327735	0.0828337	0.214945	0.175672	0.236051
ENSMUSG00000000392	0.356363	0.384416	0.344152	0.517999	0.258628	0.400432
ENSMUSG00000000394	0.0001	0.0001	0.0001	0.0001	0.0001	0.0001
ENSMUSG00000000399	194.649	193.209	196.031	173.488	178.881	205.308
ENSMUSG00000000402	0.0001	0.0001	0.0001	0.0001	0.0001	0.0001
ENSMUSG00000000409	0.085964	0.0895522	0.0704236	0.0317642	0.0306191	0.0001
ENSMUSG00000000411	0.0001	0.0001	0.0001	0.0001	0.0001	0.0001
ENSMUSG00000000416	0.0136609	0.0513226	0.0269438	0.134672	0.099603	0.0803299
ENSMUSG00000000420	12.7527	12.3886	12.8246	10.4798	11.3328	8.14295
ENSMUSG00000000435	0.0001	0.022024	0.0001	0.0001	0.0001	0.0001
ENSMUSG00000000439	5.4468	5.77587	5.75815	5.1233	5.68201	6.74114
ENSMUSG00000000440	2.91096	2.88472	2.11448	4.3871	5.32905	5.84127
ENSMUSG00000000441	11.8634	11.2342	11.1552	11.3713	11.1286	10.363
ENSMUSG00000000486	0.73586	0.56677	0.422562	0.764203	0.540952	0.681764
ENSMUSG00000000489	10.3877	9.53774	10.2628	10.9629	17.2505	13.896
ENSMUSG00000000530	5.98677	6.82763	3.79478	5.85425	4.83211	8.70645
ENSMUSG00000000531	3.48148	3.54859	2.94082	5.49151	4.48433	5.9604
ENSMUSG00000000532	4.04976	4.14401	3.22048	7.29693	6.14708	5.20283
ENSMUSG00000000538	14.5358	14.1703	14.1245	14.8959	15.6012	11.5911
ENSMUSG00000000544	0.0001	0.0001	0.0001	0.0001	0.0001	0.0001
ENSMUSG00000000552	5.03346	5.13503	4.66576	4.6545	6.92036	5.68922
ENSMUSG00000000555	9.71842	10.0494	10.0301	9.01472	11.5155	11.804
ENSMUSG00000000560	0.0133531	0.00600443	0.00562834	0.0302726	0.0116971	0.0413617
ENSMUSG00000000561	6.37874	3.31486	3.17276	6.87297	3.82837	2.09891
ENSMUSG00000000562	0.0285116	0.147156	0.0345963	0.0001	0.0239657	0.0882784
ENSMUSG00000000563	201.295	199.988	175.412	181.798	152.74	147.021
ENSMUSG00000000567	0.538741	0.335349	0.299558	0.184794	0.823341	0.257776
ENSMUSG00000000568	6.24645	6.50814	5.7385	8.79549	7.63027	8.51742
ENSMUSG00000000579	1.75748	1.54315	1.7407	1.86703	1.77473	2.71192
ENSMUSG00000000581	3.53416	4.93386	3.07888	3.0179	4.05511	2.71205
ENSMUSG00000000594	3.40222	3.8081	3.19003	3.5785	3.17315	4.25703
ENSMUSG00000000600	1.15504	1.2828	1.03219	1.0232	1.1949	1.03093
ENSMUSG00000000605	7.64495	7.02799	6.33405	5.66653	5.97839	3.6276
ENSMUSG00000000606	0.0001	0.0001	0.0001	0.0001	0.0001	0.0001
ENSMUSG00000000617	0.0001	0.0001	0.0001	0.0001	0.0001	0.0001
ENSMUSG00000000627	0.0802524	0.108954	0.049697	0.0001	0.073246	0.0826309
ENSMUSG00000000628	47.8189	45.829	42.0441	16.8708	17.9444	16.4654
ENSMUSG00000000631	10.3169	9.75024	9.16589	7.94817	9.38934	7.72554
ENSMUSG00000000632	0.108995	0.0686936	0.0913076	0.291301	0.167106	0.158987
ENSMUSG00000000673	0.055554	0.0129049	0.0001	0.027294	0.0001	0.0381321
ENSMUSG00000000682	2.20223	2.54283	1.55755	1.7586	1.78113	1.86163
ENSMUSG00000000686	0.434566	0.436392	0.396128	0.418593	0.532575	0.252553
ENSMUSG00000000690	0.0001	0.0001	0.0001	0.0001	0.0001	0.0001
ENSMUSG00000000693	1.17517	1.13202	1.03622	0.921627	1.18607	1.66659
ENSMUSG00000000701	0.0001	0.0001	0.0001	0.0001	0.0001	0.0001
ENSMUSG00000000706	0.0001	0.0001	0.0001	0.0001	0.0001	0.0001
ENSMUSG00000000708	14.3981	14.0298	15.7558	17.9218	19.1335	12.2128
ENSMUSG00000000711	19.3117	17.7858	17.2943	22.0783	20.482	15.081
ENSMUSG00000000724	0.0001	0.0001	0.0001	0.0001	0.0001	0.0001
ENSMUSG00000000730	0.0973514	0.0365738	0.0138304	0.0001	0.104999	0.0001
ENSMUSG00000000731	0.0001	0.0298453	0.0001	0.0001	0.0300395	0.0001
ENSMUSG00000000732	1.27912	1.31104	1.73733	1.79872	2.02115	2.01775
ENSMUSG00000000738	17.6848	19.4049	16.9924	21.026	23.0495	19.9689
ENSMUSG00000000739	0.172398	0.0946222	0.110185	0.19836	0.252366	0.257798
ENSMUSG00000000740	66.8374	75.9316	75.2661	103.892	121.681	130.806
ENSMUSG00000000743	15.5023	14.7512	15.9741	17.5438	14.7	16.7318
ENSMUSG00000000751	5.21473	4.27254	7.47426	5.35322	4.97618	6.34062
ENSMUSG00000000753	6.89503	6.58147	6.048	5.06976	3.65146	3.89703
ENSMUSG00000000759	2.26308	2.39111	2.17684	2.42459	2.58589	3.47691
ENSMUSG00000000766	0.0001	0.0001	0.0001	0.0001	0.0001	0.0001
ENSMUSG00000000776	5.01018	6.83527	4.96928	3.52178	5.83836	5.30528
ENSMUSG00000000782	0.0305049	0.0759798	0.107588	0.294859	0.365787	0.108703
ENSMUSG00000000787	21.2046	21.7866	20.1744	30.3071	32.4017	23.5576
ENSMUSG00000000791	0.0001	0.0111757	0.0001	0.0001	0.0001	0.013381
ENSMUSG00000000792	0.006841	0.015598	0.0001	0.015888	0.015315	0.056214
ENSMUSG00000000794	0.0955719	0.106682	0.0530562	0.0973297	0.010215	0.115778
ENSMUSG00000000804	3.2395	3.0749	3.1393	3.07161	3.23924	2.31802
ENSMUSG00000000805	7.3962	7.31328	7.80482	18.5979	30.5784	37.1311
ENSMUSG00000000811	3.96848	5.405	4.62703	6.49041	3.92795	6.8225
ENSMUSG00000000817	0.027155	0.0001	0.0001	0.024016	0.0001	0.0001
ENSMUSG00000000823	1.7669	2.30587	1.61344	3.50648	2.81702	3.51125
ENSMUSG00000000826	3.21821	9.03672	3.05029	4.32328	3.87287	3.97492
ENSMUSG00000000827	4.8122	4.69157	3.95246	3.88113	5.06173	4.16947
ENSMUSG00000000838	1.06312	1.14917	1.04899	1.59265	1.81227	1.68264
ENSMUSG00000000861	0.15318	0.194379	0.110524	0.126699	0.191923	0.217817
ENSMUSG00000000869	0.16959	0.0934396	0.0359568	0.0700006	0.0634672	0.281301
ENSMUSG00000000876	6.66321	6.80861	6.5055	7.62472	8.25415	8.38441
ENSMUSG00000000881	0.823794	0.768039	0.647414	0.959601	0.822744	1.00834
ENSMUSG00000000884	0.451898	0.526578	0.612941	0.363404	0.399946	0.471839
ENSMUSG00000000889	0.217185	0.719	0.514323	0.414074	0.198574	0.646728
ENSMUSG00000000901	1.74111	1.60113	1.31019	1.854	2.37844	1.42133
ENSMUSG00000000902	1.82969	2.06318	2.01222	1.46461	2.60732	2.20873
ENSMUSG00000000903	0.0001	0.0001	0.0001	0.0001	0.0001	0.0001
ENSMUSG00000000915	2.36159	3.00567	2.57437	3.36778	3.46551	3.99789
ENSMUSG00000000916	1.8518	2.29674	2.43015	1.95517	2.24912	3.15308
ENSMUSG00000000934	1.93947	3.15417	2.57972	2.17204	1.5161	2.58387
ENSMUSG00000000938	0.0001	0.0001	0.0001	0.0001	0.0001	0.0001
ENSMUSG00000000942	0.0001	0.114516	0.0001	0.0001	0.0001	0.137841
ENSMUSG00000000948	0.19213	0.203372	0.272307	0.294084	0.318376	0.768557
ENSMUSG00000000957	2.08417	1.82848	1.56347	3.21057	2.36063	2.54851
ENSMUSG00000000958	0.979123	0.785472	0.525726	0.562721	0.736025	0.777894
ENSMUSG00000000959	18.1929	18.3167	18.4686	20.5779	19.8998	20.2103
ENSMUSG00000000976	1.42236	1.34013	0.983042	1.28777	1.08432	1.07836
ENSMUSG00000000982	0.143829	0.119572	0.0001	0.462701	0.263432	0.0001
ENSMUSG00000000983	0.0433665	0.0375294	0.0001	0.0762606	0.0318161	0.0001
ENSMUSG00000001014	0.569651	0.204316	0.650846	0.762535	0.157726	0.342636
ENSMUSG00000001016	2.26197	2.14716	2.10658	2.54998	2.23371	3.07113
ENSMUSG00000001017	8.47601	9.27854	8.83488	10.3541	12.0316	10.7971
ENSMUSG00000001018	22.3143	18.2025	17.734	8.02892	20.0587	20.9061
ENSMUSG00000001020	3.11709	5.53157	3.75434	8.04579	5.69636	9.23888
ENSMUSG00000001021	0.0001	0.0001	0.0001	0.0001	0.0001	0.0001
ENSMUSG00000001023	0.0001	0.0001	0.0001	0.0001	0.0001	0.0001
ENSMUSG00000001025	8.61785	13.0066	10.95	15.6333	14.0216	20.6215
ENSMUSG00000001027	3.85003	3.23547	3.48089	1.14055	1.70777	0.672852
ENSMUSG00000001029	8.2087	6.49678	5.26411	6.8915	7.10321	9.94133
ENSMUSG00000001034	1.13655	1.20072	1.12229	1.2988	1.74246	1.92447
ENSMUSG00000001036	5.76234	4.72893	4.95695	6.0505	6.39566	6.00873
ENSMUSG00000001039	1.85996	1.32262	1.38905	0.838088	0.745059	0.518442
ENSMUSG00000001052	4.11516	3.98345	4.12249	4.69301	4.52038	3.98792
ENSMUSG00000001053	3.70407	3.22708	3.1992	2.36941	4.49569	4.78903
ENSMUSG00000001054	5.13214	4.55348	4.4964	4.61021	3.78936	4.84735
ENSMUSG00000001056	8.68436	7.6529	8.45638	12.6096	13.5627	13.0506
ENSMUSG00000001062	4.49671	4.0835	4.6692	2.88226	3.39837	3.13503
ENSMUSG00000001065	1.14627	1.10362	1.22677	0.810863	1.79777	1.65274
ENSMUSG00000001076	0.0001	0.0001	0.0001	0.0001	0.0001	0.0001
ENSMUSG00000001082	1.4019	1.89786	1.56752	1.85734	2.17566	2.57216
ENSMUSG00000001089	5.49828	4.80923	5.22272	4.74113	5.99077	5.08253
ENSMUSG00000001095	0.0001	0.0001	0.0001	0.0001	0.0001	0.0001
ENSMUSG00000001098	10.9131	12.2612	11.2697	12.2938	14.3203	14.5167
ENSMUSG00000001100	29.3997	27.6394	28.8159	25.0763	24.8834	24.0007
ENSMUSG00000001103	0.0001	0.0001	0.0001	0.03411	0.0347761	0.0001
ENSMUSG00000001105	9.0105	8.21422	8.87414	6.794	8.92328	8.83182
ENSMUSG00000001119	19.3607	18.7328	18.272	12.2934	7.9055	10.6792
ENSMUSG00000001120	0.489116	0.419109	0.322816	0.965033	0.735176	1.05063
ENSMUSG00000001123	10.1131	9.98512	8.38461	7.28669	8.82718	8.46446
ENSMUSG00000001127	6.49711	6.17888	6.70315	6.85208	7.48461	8.41237
ENSMUSG00000001128	4.37588	2.79088	4.28955	1.56998	2.47836	1.65268
ENSMUSG00000001131	2.06283	1.09542	1.62555	2.01429	1.7267	2.0315
ENSMUSG00000001134	6.15246	5.60987	6.02241	7.11888	7.15161	7.48763
ENSMUSG00000001138	1.92579	1.34987	1.27763	3.32408	2.51417	1.74165
ENSMUSG00000001143	2.75057	3.21955	2.95229	1.86386	2.0967	1.7437
ENSMUSG00000001150	3.30121	3.09923	2.79708	3.10109	3.97866	3.98745
ENSMUSG00000001151	4.5171	4.33433	4.08499	5.7736	5.34873	5.43449
ENSMUSG00000001155	0.0532471	0.0386096	0.0262333	0.0528135	0.0001	0.12447
ENSMUSG00000001156	0.868268	0.600582	1.02193	1.49445	0.874379	1.06126
ENSMUSG00000001157	0.808533	0.834874	0.683165	0.877085	0.892537	0.940083
ENSMUSG00000001158	12.3396	13.5045	12.7656	12.6035	13.0321	14.888
ENSMUSG00000001166	0.243146	0.095378	0.161432	0.298789	0.333711	0.431703
ENSMUSG00000001168	0.0001	0.0001	0.0001	0.0001	0.0001	0.0001
ENSMUSG00000001173	1.48945	1.27244	1.18252	1.66961	1.47181	1.79318
ENSMUSG00000001175	38.7097	26.1217	17.051	13.6731	16.3064	22.1536
ENSMUSG00000001211	20.7819	20.2303	19.3726	23.0727	28.5156	21.2654
ENSMUSG00000001225	0.0001	0.0001	0.0001	0.0001	0.00337158	0.0001
ENSMUSG00000001227	2.46311	2.38891	2.70109	5.6299	3.28326	7.65814
ENSMUSG00000001228	0.377359	0.169928	0.202404	0.0741382	0.0001	0.197547
ENSMUSG00000001229	6.16145	6.38233	6.7566	5.91237	5.98589	5.36283
ENSMUSG00000001240	5.64907	5.86151	7.90485	11.1057	7.64792	11.4564
ENSMUSG00000001247	0.583499	0.615616	0.307809	1.22647	0.69644	0.596504
ENSMUSG00000001248	5.15166	4.7772	5.20548	6.08385	5.93222	8.29586
ENSMUSG00000001249	0.626687	0.312479	0.378328	0.437143	0.293951	0.493056
ENSMUSG00000001260	0.0001	0.0001	0.0001	0.0001	0.0001	0.0001
ENSMUSG00000001270	13.6576	12.7862	11.6286	4.60578	4.68606	6.11278
ENSMUSG00000001280	3.44516	3.18196	3.04945	4.52921	4.43171	5.03416
ENSMUSG00000001281	0.298403	0.261373	0.216411	0.0001	0.265511	0.238948
ENSMUSG00000001285	3.04309	2.59399	2.969	2.97724	2.82208	4.1338
ENSMUSG00000001288	4.19278	4.42423	4.38653	3.88354	5.28962	5.53881
ENSMUSG00000001289	30.4571	36.6461	34.7821	45.4791	52.2264	64.7779
ENSMUSG00000001300	2.88212	3.01882	2.73276	3.73458	4.70907	3.97596
ENSMUSG00000001305	1.93112	1.84613	1.72624	2.11609	0.948389	1.19267
ENSMUSG00000001313	2.60413	2.27428	1.42358	1.74418	1.81912	2.24806
ENSMUSG00000001323	3.51747	2.71232	3.60344	3.29411	2.61481	2.80427
ENSMUSG00000001333	6.07846	5.56537	4.7697	2.98097	4.00763	2.11256
ENSMUSG00000001334	115.176	107.841	109.344	40.5767	47.8574	34.1088
ENSMUSG00000001348	0.263569	0.281299	0.192005	0.261837	0.443426	0.320896
ENSMUSG00000001349	0.846507	0.149257	0.320739	0.520375	0.290658	0.247646
ENSMUSG00000001366	4.14843	5.31204	5.41374	10.7254	10.9006	8.79276
ENSMUSG00000001376	1.33247	1.24597	1.48688	1.17218	1.15828	1.13575
ENSMUSG00000001380	11.0279	11.9562	12.2074	13.0258	12.5953	12.2499
ENSMUSG00000001383	11.4035	12.4177	11.8055	14.7764	13.5829	14.4973
ENSMUSG00000001403	0.197265	0.132647	0.0536655	0.0001	0.034129	0.0384596
ENSMUSG00000001415	9.37257	8.42322	8.6422	7.05306	8.60053	8.19627
ENSMUSG00000001416	11.6762	12.8468	13.5833	8.8297	10.7112	9.37043
ENSMUSG00000001418	3.36327	3.14162	3.26446	2.7601	3.19648	3.43313
ENSMUSG00000001419	20.284	20.633	19.6563	27.3629	31.8394	22.7773
ENSMUSG00000001420	0.216359	0.254246	0.157482	0.103651	0.104996	0.0911581
ENSMUSG00000001424	5.78267	5.70852	5.37223	6.2659	6.98377	6.47424
ENSMUSG00000001435	1.87472	1.77801	1.44416	1.06672	1.01203	1.13853
ENSMUSG00000001436	0.486434	0.754694	0.65157	0.606418	0.482727	0.387574
ENSMUSG00000001440	17.9035	16.7018	16.217	15.4052	19.6028	16.1757
ENSMUSG00000001441	9.09584	8.14507	7.26292	6.74277	8.47686	5.61746
ENSMUSG00000001444	0.021367	0.055253	0.0001	0.018697	0.0001	0.044
ENSMUSG00000001445	24.3836	24.7928	26.224	23.826	21.3796	20.5358
ENSMUSG00000001467	2.28217	2.92407	2.24645	1.84472	1.42603	0.809066
ENSMUSG00000001472	16.8434	16.2949	16.9987	23.3791	23.9008	26.3734
ENSMUSG00000001473	10.7315	11.5287	11.828	9.53122	20.3283	12.498
ENSMUSG00000001482	14.8601	13.0252	13.6527	11.9461	12.4523	11.2679
ENSMUSG00000001493	6.80101	6.7155	6.98343	1.91501	2.26792	2.08684
ENSMUSG00000001494	0.850579	0.755929	0.694039	2.19559	0.903268	0.700908
ENSMUSG00000001496	0.0001	0.0001	0.0001	0.0001	0.0001	0.0001
ENSMUSG00000001497	0.0001	0.0001	0.0001	0.0001	0.0354765	0.0001
ENSMUSG00000001504	1.62427	2.06568	1.69354	1.59464	2.34774	1.83353
ENSMUSG00000001506	14.7401	11.2057	11.1878	3.7932	3.31541	3.02611
ENSMUSG00000001507	1.64836	1.97924	1.42208	2.39413	2.3968	2.26682
ENSMUSG00000001508	46.4535	49.261	49.4656	37.5821	36.0686	42.9678
ENSMUSG00000001510	0.061174	0.0001	0.0001	0.0001	0.0001	0.0001
ENSMUSG00000001517	0.13468	0.0478661	0.127845	0.054144	0.0460317	0.0334121
ENSMUSG00000001518	1.71691	1.33918	1.63632	2.37796	2.07298	1.75268
ENSMUSG00000001520	0.785372	1.24607	0.622948	0.494319	0.403183	0.84878
ENSMUSG00000001521	0.724857	0.844556	0.693708	0.684917	0.656859	0.764358
ENSMUSG00000001524	2.87679	3.37826	2.36237	1.93203	2.16827	1.82414
ENSMUSG00000001525	20.6178	21.6764	19.2262	18.0963	23.7379	19.4066
ENSMUSG00000001542	1.19993	1.17703	1.40792	1.26023	1.78979	1.11509
ENSMUSG00000001552	30.2592	31.6562	21.0523	37.5286	41.6935	34.2746
ENSMUSG00000001555	5.52839	5.36395	5.68602	16.6337	17.267	12.3756
ENSMUSG00000001558	0.420874	0.212295	0.0989329	0.107406	0.0001	0.222534
ENSMUSG00000001566	0.0001	0.0001	0.0001	0.0001	0.0001	0.0001
ENSMUSG00000001569	1.2927	1.76756	1.04337	2.15159	1.87196	1.79927
ENSMUSG00000001576	4.11185	4.43885	3.74631	3.51372	3.62025	3.04391
ENSMUSG00000001583	0.0001	0.0213787	0.0001	0.00987863	0.0269405	0.0165003
ENSMUSG00000001588	0.0602703	0.064949	0.0270413	0.0484667	0.0777496	0.321066
ENSMUSG00000001604	44.3609	49.6991	47.8057	43.3551	42.1062	61.083
ENSMUSG00000001622	0.0001	0.0001	0.0001	0.0001	0.0001	0.0112731
ENSMUSG00000001627	4.27823	4.6106	4.82628	6.41169	7.31908	5.62684
ENSMUSG00000001630	2.44571	2.66553	2.09712	2.56442	3.49477	2.46847
ENSMUSG00000001632	2.40666	2.50857	2.25612	3.73574	3.34531	4.34697
ENSMUSG00000001642	19.1986	19.2699	19.4372	14.4363	14.8916	16.7107
ENSMUSG00000001655	0.0001	0.0001	0.0001	0.0001	0.0001	0.0001
ENSMUSG00000001656	0.0001	0.0001	0.0001	0.0001	0.0001	0.0001
ENSMUSG00000001657	0.0001	0.0001	0.0001	0.0001	0.0150531	0.0001
ENSMUSG00000001661	0.0220769	0.0190521	0.0001	0.0001	0.0001	0.0001
ENSMUSG00000001663	4.77899	5.4407	5.36617	6.41058	5.49612	8.40339
ENSMUSG00000001665	0.779095	1.00865	0.41215	0.838268	0.569585	1.23964
ENSMUSG00000001666	35.9408	37.5334	32.5986	25.5059	28.4587	25.3683
ENSMUSG00000001670	0.352967	0.0379496	0.0180075	0.500184	0.221608	0.0001
ENSMUSG00000001672	0.0001	0.0001	0.0001	0.0001	0.0001	0.0001
ENSMUSG00000001674	5.5332	6.24199	4.00647	4.42416	4.97054	4.73332
ENSMUSG00000001687	6.03724	5.89769	6.01489	6.24058	6.74966	5.45544
ENSMUSG00000001700	2.58184	2.47972	2.18333	2.52148	2.80401	1.56032
ENSMUSG00000001707	2.13594	2.45856	2.33158	1.19214	1.93091	1.19564
ENSMUSG00000001729	45.2262	44.2457	41.0913	42.3292	56.2921	42.1381
ENSMUSG00000001739	1.0779	0.728909	1.23458	5.27353	4.05138	6.23657
ENSMUSG00000001741	0.917655	0.917061	0.655677	0.31606	0.498974	0.68437
ENSMUSG00000001750	1.90158	2.15757	2.99079	2.60161	3.29431	3.99454
ENSMUSG00000001751	3.57524	3.71656	3.13785	3.56359	3.23638	3.82775
ENSMUSG00000001755	4.93294	4.66216	3.98575	3.97332	4.042	3.49004
ENSMUSG00000001761	1.50261	1.78435	1.36797	2.14924	1.91731	1.89136
ENSMUSG00000001763	0.343122	0.380495	0.234259	0.146836	0.153335	0.130442
ENSMUSG00000001767	4.49747	4.23723	3.73692	5.02956	5.36241	4.81374
ENSMUSG00000001768	1.97095	1.70574	1.53295	2.06404	1.73008	1.82274
ENSMUSG00000001773	0.0001	0.0001	0.013491	0.0289836	0.0416628	0.0001
ENSMUSG00000001774	4.58142	4.58824	6.20199	1.68759	3.57932	2.15361
ENSMUSG00000001783	19.653	19.7165	21.0785	26.6629	25.104	25.8299
ENSMUSG00000001785	4.40558	4.98981	4.21191	6.00248	4.54096	4.62813
ENSMUSG00000001786	1.48843	1.72218	1.63106	2.30714	1.40725	1.89477
ENSMUSG00000001794	77.7547	57.0654	57.1405	59.7136	57.5967	59.8813
ENSMUSG00000001802	2.05658	2.82411	1.97871	1.70264	1.30918	1.33596
ENSMUSG00000001804	0.0001	0.0001	0.0001	0.0001	0.0001	0.0001
ENSMUSG00000001815	0.0001	0.0001	0.0001	0.0001	0.0001	0.0001
ENSMUSG00000001819	0.0001	0.0001	0.0001	0.0001	0.0001	0.0001
ENSMUSG00000001823	0.0001	0.0001	0.0001	0.100969	0.0001	0.0001
ENSMUSG00000001827	0.0001	0.021754	0.0001	0.0001	0.0001	0.0001
ENSMUSG00000001829	5.50331	5.51008	6.25381	3.79818	4.61096	3.77037
ENSMUSG00000001833	8.5526	5.70868	8.51454	8.43584	5.79767	7.02269
ENSMUSG00000001844	3.08781	3.13102	2.75216	6.05424	4.9811	7.34002
ENSMUSG00000001847	32.3324	12.4915	9.33057	37.4455	37.6404	33.5642
ENSMUSG00000001855	1.76831	1.95676	1.40536	2.38575	1.87414	1.78136
ENSMUSG00000001864	0.400721	0.163729	0.210973	0.926072	0.392784	0.365002
ENSMUSG00000001865	0.205324	0.34019	0.282669	0.424885	0.235436	0.508461
ENSMUSG00000001870	3.71134	3.80454	3.81898	3.98993	2.94847	2.94207
ENSMUSG00000001891	95.3941	73.5749	85.0158	43.1571	49.9778	39.7817
ENSMUSG00000001901	0.0001	0.0129263	0.0122032	0.0001	0.0001	0.0001
ENSMUSG00000001909	2.49342	2.88837	3.25056	3.40118	3.86894	4.5044
ENSMUSG00000001910	9.36563	9.54312	9.19041	6.76582	7.37702	5.40595
ENSMUSG00000001911	3.33827	3.43865	3.03862	3.13849	3.32343	1.05678
ENSMUSG00000001918	4.2368	3.93489	3.76264	8.82983	6.99008	8.8978
ENSMUSG00000001924	35.8219	35.3032	34.6665	34.3671	37.4396	29.8812
ENSMUSG00000001930	4.29032	4.07899	3.67469	7.91081	6.60197	6.2967
ENSMUSG00000001942	1.23689	0.992416	0.881017	0.7712	0.885323	0.6765
ENSMUSG00000001943	2.30443	3.53316	3.7834	2.8579	4.12289	5.26931
ENSMUSG00000001946	17.1038	17.0543	19.24	23.5853	25.3216	32.4324
ENSMUSG00000001948	1.40168	1.67735	1.91413	2.84374	3.15208	3.33307
ENSMUSG00000001962	6.78536	6.22983	6.95687	7.61523	9.01866	10.2988
ENSMUSG00000001964	11.3544	10.0548	11.213	13.296	12.5534	10.9065
ENSMUSG00000001983	29.7517	25.1572	23.7251	15.8229	14.5349	7.25107
ENSMUSG00000001985	0.057743	0.020415	0.027633	0.137732	0.152756	0.053802
ENSMUSG00000001986	0.17225	0.0665768	0.0344147	0.145341	0.145915	0.0645043
ENSMUSG00000001988	0.0919039	0.0337701	0.110597	0.180161	0.111783	0.114592
ENSMUSG00000001995	7.11711	6.18811	5.50501	5.33716	4.70181	2.6829
ENSMUSG00000001998	0.546694	0.437268	0.581851	0.750639	0.654298	0.72038
ENSMUSG00000001999	3.48826	3.70852	4.43163	3.28631	3.76915	4.32782
ENSMUSG00000002006	0.439027	0.516922	0.537961	0.280604	0.401715	0.508696
ENSMUSG00000002007	6.71261	7.86703	6.05697	5.30139	5.44312	8.47183
ENSMUSG00000002010	73.347	70.2962	71.0438	78.6051	77.3839	86.4704
ENSMUSG00000002012	3.3317	2.85359	3.15587	3.06394	2.43157	3.3683
ENSMUSG00000002014	7.76475	8.43407	6.9647	9.0831	9.58642	10.4552
ENSMUSG00000002015	37.4203	33.818	34.1796	30.1794	40.1133	35.1354
ENSMUSG00000002017	10.5696	10.4126	11.7923	7.80186	9.95621	7.77156
ENSMUSG00000002020	0.632071	0.431744	0.193348	0.107549	0.117239	0.0785804
ENSMUSG00000002028	1.29964	0.873223	0.90172	1.40201	1.01883	3.92428
ENSMUSG00000002031	0.79067	0.696359	0.664307	1.3493	1.44255	1.38781
ENSMUSG00000002032	3.72236	3.35418	2.99908	2.13885	2.16466	2.15419
ENSMUSG00000002033	0.0257675	0.0375555	0.0382513	0.0001	0.0136511	0.0672126
ENSMUSG00000002043	4.6405	4.37617	3.94159	4.84385	3.74728	3.85635
ENSMUSG00000002052	6.66108	7.30611	6.96594	7.68001	8.8719	7.60012
ENSMUSG00000002055	0.103345	0.0926027	0.0940331	0.0001	0.0480926	0.00568605
ENSMUSG00000002057	0.0001	0.0001	0.0001	0.0001	0.0001	0.0001
ENSMUSG00000002058	1.35993	1.05796	0.679881	1.02807	1.02238	2.23314
ENSMUSG00000002059	2.49176	2.19283	1.48216	2.90152	2.609	2.89623
ENSMUSG00000002064	16.4671	18.3498	16.0684	16.305	19.4414	17.2185
ENSMUSG00000002068	0.378258	0.180763	0.285659	0.135864	0.0842261	0.0727678
ENSMUSG00000002076	0.00665181	0.0191292	0.145011	0.203688	0.0866602	0.12244
ENSMUSG00000002083	1.00535	1.06638	1.05878	1.68831	1.25483	1.58392
ENSMUSG00000002100	665.524	742.881	700.44	599.554	555.518	564.369
ENSMUSG00000002102	57.4832	58.4654	58.1186	54.5427	59.2406	59.2136
ENSMUSG00000002103	4.21235	4.26072	3.30535	2.3189	2.70337	3.4898
ENSMUSG00000002104	5.6671	7.58385	6.02531	4.94819	4.05572	5.9462
ENSMUSG00000002105	4.22442	4.0116	3.47756	3.60214	3.58496	3.79426
ENSMUSG00000002107	0.915258	0.95548	0.859623	1.26334	1.11593	1.25004
ENSMUSG00000002108	4.38224	4.06815	4.42123	3.8536	6.654	5.11509
ENSMUSG00000002109	1.11868	1.49759	0.928208	1.69578	1.71511	1.59732
ENSMUSG00000002111	1.29062	1.8922	1.23895	1.6241	1.60783	2.36403
ENSMUSG00000002129	5.94564	5.83588	6.0622	4.8936	7.01358	4.97921
ENSMUSG00000002147	12.1516	11.9787	11.2298	13.2015	14.9644	11.5557
ENSMUSG00000002190	0.0264153	0.0113977	0.0001	0.0520086	0.0001	0.0001
ENSMUSG00000002204	0.0447556	0.428162	0.127912	0.129007	0.0573408	0.10296
ENSMUSG00000002205	2.31335	2.43364	2.08103	2.24822	2.15169	1.98196
ENSMUSG00000002210	2.36119	1.82219	1.62904	2.04535	1.93541	2.63492
ENSMUSG00000002221	1.38104	1.31107	1.3649	1.77149	1.7923	1.61879
ENSMUSG00000002222	12.5538	11.3678	11.6548	13.5571	13.761	11.4403
ENSMUSG00000002227	1.14058	1.60324	1.32255	1.06694	1.58186	1.50486
ENSMUSG00000002228	9.33496	11.4605	9.87379	5.05358	6.74541	7.78578
ENSMUSG00000002233	25.7854	26.9114	26.3843	15.2433	25.2413	24.8431
ENSMUSG00000002240	0.0001	0.0001	0.0001	0.0001	0.0001	0.0001
ENSMUSG00000002249	1.21381	1.77968	1.1485	1.73124	2.76498	2.60185
ENSMUSG00000002250	3.93939	2.06325	1.92822	1.36045	1.65644	1.51393
ENSMUSG00000002257	0.656644	0.737471	0.964707	1.57854	0.806891	1.06167
ENSMUSG00000002265	0.60315	0.576075	0.439076	1.24123	1.50788	3.47156
ENSMUSG00000002266	0.347219	0.34593	0.229832	0.0543904	0.156852	0.0914207
ENSMUSG00000002274	6.03863	5.38135	4.47705	1.42014	2.23742	2.16756
ENSMUSG00000002279	1.58836	1.48191	1.39947	0.870115	0.836108	1.16761
ENSMUSG00000002280	5.01933	5.2844	5.35202	3.94551	6.35151	5.9408
ENSMUSG00000002289	2.37735	0.558381	0.958588	23.8669	30.341	22.2344
ENSMUSG00000002297	0.104102	0.142243	0.141428	0.209689	0.208642	0.0889019
ENSMUSG00000002307	3.30254	3.53058	3.47995	4.29775	3.34548	3.86849
ENSMUSG00000002308	3.11741	3.70755	3.40327	2.48378	2.50894	2.35759
ENSMUSG00000002319	6.57426	6.55578	6.24871	6.74465	5.86778	5.38752
ENSMUSG00000002320	7.12585	6.90478	4.84064	5.24655	5.88265	4.91169
ENSMUSG00000002324	0.0536364	0.0598818	0.0147557	0.0001	0.0302456	0.0204857
ENSMUSG00000002325	2.60234	2.77905	3.57005	3.31305	2.94681	4.64311
ENSMUSG00000002326	1.02254	1.57036	1.90731	1.80003	1.92833	2.1501
ENSMUSG00000002329	18.3536	21.3643	18.9093	22.31	18.5331	21.8634
ENSMUSG00000002332	6.80105	9.44778	6.28516	6.62679	7.84299	7.48362
ENSMUSG00000002341	0.018237	0.031791	0.059238	0.051496	0.01839	0.018817
ENSMUSG00000002342	13.0143	6.79759	13.2811	12.1083	10.475	12.9623
ENSMUSG00000002343	2.14788	1.42978	1.98332	1.27536	2.2078	1.72836
ENSMUSG00000002345	4.9358	5.90791	5.15023	4.83853	5.42742	5.35504
ENSMUSG00000002346	10.6715	11.2909	10.4931	12.9194	18.154	13.5153
ENSMUSG00000002365	10.2756	8.82593	9.48512	7.96959	9.07027	7.94657
ENSMUSG00000002372	4.05074	4.3755	3.97383	4.93544	5.91817	6.42193
ENSMUSG00000002379	86.1515	66.9332	84.718	56.0507	62.4831	76.1083
ENSMUSG00000002384	0.0001	0.0001	0.0001	0.0001	0.0115569	0.0001
ENSMUSG00000002393	9.06894	10.8269	11.0164	7.16476	9.94042	6.92338
ENSMUSG00000002395	20.5709	20.926	19.0396	19.9582	24.7276	30.2335
ENSMUSG00000002396	1.78141	1.6984	1.85017	1.38562	2.39367	2.82564
ENSMUSG00000002409	5.12209	5.03391	4.57033	4.65574	2.69571	4.35218
ENSMUSG00000002413	1.02392	1.08769	0.927933	1.38017	1.39391	1.32896
ENSMUSG00000002416	11.31	13.2894	12.8197	8.50022	9.9815	12.234
ENSMUSG00000002428	1.78637	1.59371	2.273	1.31183	1.88192	1.40636
ENSMUSG00000002455	8.04523	8.74905	8.87977	9.67838	10.5209	10.5643
ENSMUSG00000002458	1.7711	1.30239	1.30534	1.11404	1.52937	1.4584
ENSMUSG00000002459	0.0001	0.010632	0.0203612	0.0001	0.0206354	0.0001
ENSMUSG00000002475	1.22686	1.32483	1.31069	0.645045	1.40366	1.11738
ENSMUSG00000002477	4.85697	3.9871	3.81143	3.54851	3.15676	4.13507
ENSMUSG00000002486	0.8232	0.802884	0.639494	0.893723	1.16352	0.948538
ENSMUSG00000002489	0.413653	0.441749	0.356144	0.386211	0.495462	0.304996
ENSMUSG00000002496	10.6588	10.5272	9.54216	7.88174	8.11636	5.80946
ENSMUSG00000002500	107.899	120.664	126.802	51.9854	48.676	59.6603
ENSMUSG00000002504	34.7529	32.9761	34.1749	20.5974	33.8146	33.4225
ENSMUSG00000002524	10.6323	12.0773	11.3771	9.88647	11.9916	13.1386
ENSMUSG00000002546	13.9355	14.7126	13.1317	18.003	17.6977	14.9959
ENSMUSG00000002550	5.2316	4.75433	4.55669	4.1902	4.66684	4.32275
ENSMUSG00000002565	0.747431	0.764975	0.752444	1.99534	0.581982	2.41181
ENSMUSG00000002578	0.135529	0.0628468	0.116439	0.120194	0.0815006	0.201676
ENSMUSG00000002580	30.7198	31.8351	36.7614	23.3735	21.6539	23.418
ENSMUSG00000002588	0.145589	0.0001	0.0001	0.016052	0.0001	0.0001
ENSMUSG00000002602	13.1573	11.2758	13.0315	15.3612	18.9069	13.4506
ENSMUSG00000002603	5.28565	4.25359	4.33608	4.13904	5.25674	4.91986
ENSMUSG00000002608	9.99471	9.83629	11.3026	11.8271	10.6171	10.4926
ENSMUSG00000002617	0.351735	0.433422	0.37014	0.33875	0.612165	0.68611
ENSMUSG00000002625	5.40232	4.85243	5.89328	7.17704	7.57594	9.46591
ENSMUSG00000002633	0.0001	0.0001	0.0001	0.0001	0.0001	0.0001
ENSMUSG00000002635	3.90006	4.25352	4.77233	5.46404	4.04462	4.93347
ENSMUSG00000002658	13.2179	13.9016	13.1474	15.0056	15.0323	15.5978
ENSMUSG00000002660	29.9301	33.3054	33.8917	25.1167	28.1547	36.0163
ENSMUSG00000002661	28.1417	32.026	26.9233	17.6341	19.8681	18.9264
ENSMUSG00000002664	0.0001	0.0001	0.482461	0.0001	0.082305	0.0001
ENSMUSG00000002668	0.190624	0.290163	0.367913	0.234977	0.175761	0.216845
ENSMUSG00000002679	2.31057	3.2979	2.95921	3.90137	4.18361	5.38794
ENSMUSG00000002688	1.48533	1.45459	1.22555	2.08718	1.73887	1.32727
ENSMUSG00000002699	0.379206	0.273734	0.275118	0.0898161	0.445506	0.351116
ENSMUSG00000002718	7.24119	7.26046	6.55882	6.05063	6.46242	4.85514
ENSMUSG00000002728	8.03819	8.36234	9.53719	6.63754	8.75265	7.40783
ENSMUSG00000002731	6.83601	6.56009	5.48408	3.80486	4.5882	5.295
ENSMUSG00000002732	6.09584	6.4581	6.37136	9.81323	7.42338	7.60808
ENSMUSG00000002733	5.37724	5.30827	5.42694	5.21648	5.15217	6.64828
ENSMUSG00000002741	19.0818	20.1896	19.5943	23.3626	22.6994	16.608
ENSMUSG00000002748	4.72125	5.00471	4.86373	4.00212	7.87353	5.916
ENSMUSG00000002763	11.7374	12.0776	12.116	12.1722	12.8661	12.3382
ENSMUSG00000002767	38.3804	47.4103	47.1757	34.4896	42.2563	48.8219
ENSMUSG00000002768	9.64264	9.17006	8.63318	8.01006	8.06999	9.0842
ENSMUSG00000002769	2.66318	1.65503	1.68775	2.61591	4.0028	3.27098
ENSMUSG00000002771	0.243414	0.268486	0.161885	0.201066	0.0956102	0.206186
ENSMUSG00000002778	26.5351	26.3824	32.0276	22.7809	34.3327	23.8291
ENSMUSG00000002781	13.6504	12.8302	13.4725	10.1061	8.89974	9.29316
ENSMUSG00000002791	0.0001	0.0001	0.0001	0.0001	0.0001	0.0001
ENSMUSG00000002797	1.31086	1.18435	1.40056	1.30314	0.796649	1.26645
ENSMUSG00000002799	5.30413	5.42838	4.68742	5.09447	6.1118	6.87244
ENSMUSG00000002803	1.06177	5.44506	6.21395	2.20464	1.3184	6.47316
ENSMUSG00000002804	1.29491	1.8286	1.27057	1.8735	1.80527	1.84156
ENSMUSG00000002808	9.85359	9.06656	6.79477	6.31809	5.73739	3.83721
ENSMUSG00000002812	21.4089	22.0022	21.0391	22.0518	23.1343	23.112
ENSMUSG00000002814	1.05248	0.873132	0.610692	1.1502	1.34571	1.15189
ENSMUSG00000002820	6.2172	6.89987	5.17435	3.57354	4.72955	4.27287
ENSMUSG00000002825	2.16	1.54367	2.35577	2.13379	2.42024	2.1016
ENSMUSG00000002831	24.6243	21.1606	26.8901	60.3287	46.2965	56.4655
ENSMUSG00000002833	4.99926	6.62806	6.35874	7.33176	8.03719	8.49406
ENSMUSG00000002835	0.255931	0.0916562	0.302818	0.325104	0.2353	0.341488
ENSMUSG00000002844	11.0814	12.1284	9.53755	10.187	10.7931	11.1382
ENSMUSG00000002845	2.68757	2.29502	1.86616	1.40277	1.69729	1.66791
ENSMUSG00000002846	19.9147	21.7481	19.0261	14.9686	13.4571	13.5811
ENSMUSG00000002847	5.72206	4.45681	6.41519	4.42739	5.856	4.81244
ENSMUSG00000002870	0.838648	0.762684	0.659335	0.517273	0.595395	0.564182
ENSMUSG00000002871	3.17294	3.07231	2.71266	1.7603	2.90461	2.62393
ENSMUSG00000002881	4.81836	4.34648	4.23808	4.88301	5.63212	4.43838
ENSMUSG00000002885	9.07448	8.3622	8.3279	7.50445	8.39125	7.38844
ENSMUSG00000002897	0.381437	0.25405	0.147667	0.276765	0.384355	0.342661
ENSMUSG00000002900	9.58672	8.80624	9.2321	7.38189	8.27016	7.85175
ENSMUSG00000002908	2.2564	1.95346	3.20517	1.51665	1.59155	1.41328
ENSMUSG00000002910	1.35583	1.85247	2.36462	12.6544	3.09105	12.3246
ENSMUSG00000002930	0.0001	0.026111	0.0001	0.0001	0.0001	0.0001
ENSMUSG00000002944	245.868	250.396	239.947	364.887	441.524	353.541
ENSMUSG00000002948	6.07723	6.32962	5.4681	1.59392	9.16966	6.54865
ENSMUSG00000002949	15.1359	13.7696	13.9742	14.4566	13.4877	13.6955
ENSMUSG00000002957	10.8351	10.5281	9.8907	8.6051	10.0588	6.72941
ENSMUSG00000002963	4.17744	3.99716	3.00224	4.11517	4.3379	4.8532
ENSMUSG00000002968	8.77517	8.39877	7.72434	9.23093	9.55064	9.42207
ENSMUSG00000002980	61.4865	58.1291	57.5802	76.2239	86.7706	80.8196
ENSMUSG00000002981	15.0546	11.7806	11.5489	14.1829	12.779	14.7808
ENSMUSG00000002983	2.03913	2.05182	1.75962	1.27731	1.67231	1.31668
ENSMUSG00000002984	11.5267	10.1041	12.2136	9.13202	11.2393	11.7844
ENSMUSG00000002985	134.526	79.1044	61.5044	101.144	150.439	128.429
ENSMUSG00000002992	0.0001	0.0001	0.0001	0.0001	0.648279	0.665928
ENSMUSG00000002996	6.80247	7.47241	6.89348	11.3999	8.61957	8.70804
ENSMUSG00000002997	0.345053	0.2439	0.211953	0.0757099	0.396033	0.212798
ENSMUSG00000003031	6.96961	4.86267	4.57647	9.44214	11.2557	11.4652
ENSMUSG00000003032	10.9333	12.8598	14.0748	10.6816	20.8611	12.2157
ENSMUSG00000003033	12.2396	12.2666	11.7111	13.1955	16.3663	17.8772
ENSMUSG00000003037	4.88911	4.48874	3.40585	4.77061	4.41482	4.62165
ENSMUSG00000003038	4.99363	11.0008	8.77728	8.13616	11.6025	13.7094
ENSMUSG00000003039	5.75495	5.6574	5.09249	8.72686	7.3023	7.01253
ENSMUSG00000003051	0.0001	0.0001	0.0001	0.0001	0.0001	0.0001
ENSMUSG00000003053	0.0467202	0.0001	0.0001	0.0145553	0.0001	0.0001
ENSMUSG00000003062	1.82634	1.148	1.41596	1.35549	1.2903	1.51723
ENSMUSG00000003068	13.4782	12.9721	11.8299	19.0711	16.8661	16.684
ENSMUSG00000003070	0.337478	0.872952	0.425061	0.281403	0.490576	0.224727
ENSMUSG00000003072	157.415	165.824	174.958	145.318	158.74	179.293
ENSMUSG00000003099	17.84	18.0635	19.2194	21.0187	17.73	19.6411
ENSMUSG00000003119	1.01368	1.10365	1.11765	1.10979	1.26869	1.15589
ENSMUSG00000003123	6.71696	6.04516	6.3973	17.108	20.8	18.9606
ENSMUSG00000003131	3.59338	3.27085	3.07805	4.24543	3.85237	3.78815
ENSMUSG00000003134	1.4804	0.951473	1.17097	1.73154	1.30187	1.51127
ENSMUSG00000003135	3.75069	4.02726	4.17015	4.63784	4.95022	4.19347
ENSMUSG00000003153	0.186552	0.307677	0.195725	0.353616	0.421726	0.448258
ENSMUSG00000003154	9.73419	8.25309	8.58185	7.58512	8.72529	8.85664
ENSMUSG00000003161	4.43352	4.20274	4.70564	5.41857	6.52162	5.06962
ENSMUSG00000003166	6.93635	5.96006	5.65987	6.70368	6.69173	5.8343
ENSMUSG00000003184	4.21515	5.40662	4.86197	3.65472	5.33574	10.1612
ENSMUSG00000003190	2.8474	2.7843	1.52244	2.37195	3.38734	3.28107
ENSMUSG00000003198	1.08702	0.786845	1.46723	1.32489	1.13474	0.539999
ENSMUSG00000003199	12.9295	12.8313	12.1878	9.22043	10.506	9.163
ENSMUSG00000003200	2.85628	2.49408	2.69747	3.01596	3.74363	3.32666
ENSMUSG00000003206	0.317761	0.476495	0.412284	0.0001	0.0758	0.094863
ENSMUSG00000003208	1.00645	0.959839	0.8752	1.24822	0.953005	0.964592
ENSMUSG00000003226	4.94802	4.51158	4.75581	5.13675	5.89058	4.63251
ENSMUSG00000003227	0.124344	0.069154	0.0001	0.050937	0.122729	0.045309
ENSMUSG00000003228	4.89012	3.82995	4.13427	3.08087	6.20163	3.08926
ENSMUSG00000003233	6.68495	5.93206	6.87726	6.00557	7.69176	6.28558
ENSMUSG00000003234	11.0138	9.78631	10.9434	11.6602	12.5538	9.61069
ENSMUSG00000003235	15.8484	16.9301	17.5204	15.4011	17.4059	15.6858
ENSMUSG00000003269	6.603	6.18243	6.46175	9.6166	8.81419	10.8938
ENSMUSG00000003271	0.0134582	0.0001	0.0001	0.0001	0.0001	0.0001
ENSMUSG00000003273	1.66629	1.76831	0.997433	1.50918	1.85425	1.89723
ENSMUSG00000003279	0.0548897	0.027793	0.0333352	0.0341423	0.04934	0.0245634
ENSMUSG00000003282	0.276775	0.305002	0.144569	0.446137	0.399135	0.613764
ENSMUSG00000003283	0.320774	0.845605	0.967145	0.877564	0.640256	0.49784
ENSMUSG00000003299	24.1201	26.1977	24.6616	20.2121	16.7174	24.7914
ENSMUSG00000003308	10.801	11.0375	9.65636	10.0035	10.5517	13.8874
ENSMUSG00000003309	0.0001	0.0001	0.0001	0.0001	0.0001	0.0001
ENSMUSG00000003316	12.8365	13.7952	13.0233	14.6663	15.0263	8.84125
ENSMUSG00000003341	0.0001	0.0001	0.0001	0.0001	0.0001	0.0001
ENSMUSG00000003344	8.50582	9.43621	8.23244	9.05699	8.09756	9.03997
ENSMUSG00000003345	14.2942	16.2588	14.788	13.157	13.4101	15.5592
ENSMUSG00000003346	13.8829	16.1308	14.2187	18.947	17.7545	19.6322
ENSMUSG00000003348	1.74125	1.39675	1.4924	1.2628	2.18897	2.478
ENSMUSG00000003352	0.529867	0.919385	0.605863	0.681749	1.56557	1.1929
ENSMUSG00000003354	0.0800613	0.0001	0.0001	0.0233532	0.0001	0.0001
ENSMUSG00000003355	0.46602	0.581389	0.541344	0.75515	1.03153	1.09756
ENSMUSG00000003360	8.57654	8.376	8.71315	8.94278	10.1843	10.0728
ENSMUSG00000003363	8.14933	8.32982	5.17032	6.45758	5.80769	5.8794
ENSMUSG00000003378	1.01295	0.855728	1.07224	2.34427	1.6763	2.30453
ENSMUSG00000003379	0.067135	0.05829	0.207126	0.0001	0.0001	0.31979
ENSMUSG00000003380	48.2438	49.4135	48.4544	70.8553	88.5181	96.3728
ENSMUSG00000003382	2.58162	2.25222	2.2194	3.45422	3.53766	2.53447
ENSMUSG00000003402	10.0759	9.72279	10.4538	10.1354	9.96208	10.0727
ENSMUSG00000003410	0.0540093	0.040748	0.0683002	0.0469708	0.0473223	0.0001
ENSMUSG00000003411	0.332595	0.122514	0.154353	0.207074	0.0671187	0.0382001
ENSMUSG00000003418	0.421705	0.409303	0.529823	0.579774	0.845034	0.862254
ENSMUSG00000003420	21.6092	27.5242	26.3563	20.239	26.9249	25.8729
ENSMUSG00000003421	7.66598	7.47254	6.66449	8.72742	10.2129	12.9254
ENSMUSG00000003423	8.56812	8.52943	8.54629	6.86166	10.2249	9.81178
ENSMUSG00000003429	150.469	162.416	146.852	203.687	228.804	282.918
ENSMUSG00000003435	10.9762	11.9654	11.8672	16.0751	15.3465	15.1027
ENSMUSG00000003436	0.018653	0.0001	0.0001	0.0001	0.0001	0.0001
ENSMUSG00000003437	9.97696	10.1603	8.26371	11.5338	12.3833	13.6133
ENSMUSG00000003438	13.8484	13.2691	14.9373	10.2917	9.73021	10.0071
ENSMUSG00000003444	7.58839	8.41851	7.14952	7.0343	7.69565	6.98676
ENSMUSG00000003452	0.102342	0.112085	0.130946	0.164184	0.114587	0.100885
ENSMUSG00000003458	10.4275	10.617	10.6431	12.4677	10.5267	10.4582
ENSMUSG00000003464	28.6408	20.9135	28.4147	27.7123	29.9099	21.4875
ENSMUSG00000003469	6.74118	6.17941	5.11017	4.0763	3.07552	3.81774
ENSMUSG00000003476	3.6361	4.61134	4.02627	3.78397	2.04655	3.57858
ENSMUSG00000003477	3.91919	4.01129	3.78438	25.0098	25.6009	28.5412
ENSMUSG00000003484	0.492288	0.427482	0.470145	0.459174	0.168279	0.144442
ENSMUSG00000003500	5.17514	4.61611	5.72428	5.40588	6.59342	8.04927
ENSMUSG00000003505	0.0001	0.0001	0.0001	0.0001	0.0001	0.0001
ENSMUSG00000003518	18.2764	19.4482	12.4235	9.25482	14.9625	14.4905
ENSMUSG00000003526	2.99137	2.0473	2.4498	2.64973	2.19743	3.4519
ENSMUSG00000003527	2.18106	2.0783	2.05241	3.08469	3.3837	2.66366
ENSMUSG00000003528	2.32987	2.75161	1.7462	2.71888	2.4674	2.85023
ENSMUSG00000003531	4.84657	4.65315	4.91391	4.24564	5.09431	5.8273
ENSMUSG00000003534	4.7818	3.74439	3.38702	5.75145	5.61187	3.9714
ENSMUSG00000003541	13.552	14.8448	15.3738	20.9502	36.0912	30.1434
ENSMUSG00000003545	0.334923	0.217765	0.887621	0.123179	0.162826	0.136719
ENSMUSG00000003546	11.5852	11.5132	11.4772	11.9515	12.1	15.2223
ENSMUSG00000003549	4.87498	4.4241	4.79984	6.01428	6.76801	7.82895
ENSMUSG00000003555	0.0001	0.0001	0.0001	0.0122051	0.0001	0.0001
ENSMUSG00000003559	12.7387	13.0314	13.6701	7.34017	6.93873	7.12704
ENSMUSG00000003573	1.73167	2.01553	1.39117	1.69955	2.00942	2.06671
ENSMUSG00000003575	1.34627	1.15503	1.0395	1.1291	1.05348	1.95643
ENSMUSG00000003581	5.33661	4.47912	3.59652	4.68897	4.61257	6.93962
ENSMUSG00000003585	0.289083	0.0720354	0.187545	0.0530884	0.281274	0.211624
ENSMUSG00000003604	2.73528	2.40937	2.59934	1.79586	1.53761	1.80064
ENSMUSG00000003617	6.20463	6.18957	6.18618	7.86937	8.72838	7.88346
ENSMUSG00000003623	4.4637	5.57237	4.86768	5.33505	6.61397	4.67752
ENSMUSG00000003644	1.34692	1.203	1.24151	1.09801	1.84685	1.40505
ENSMUSG00000003657	0.0599255	0.0001	0.0495185	0.0533784	0.0257268	0.122396
ENSMUSG00000003660	9.47795	9.19016	8.83599	10.1421	9.68155	9.00535
ENSMUSG00000003662	8.62335	7.86295	7.49307	6.53395	8.64988	9.0516
ENSMUSG00000003665	0.0627392	0.0319828	0.0260567	0.020434	0.0001	0.028257
ENSMUSG00000003680	0.719678	0.742967	0.756842	0.415469	0.590875	0.468064
ENSMUSG00000003721	9.50509	9.79944	8.53496	9.42291	8.94755	6.65626
ENSMUSG00000003731	10.6397	9.15695	9.23854	7.29085	9.25606	6.17753
ENSMUSG00000003746	2.98215	2.58647	2.6965	3.12895	3.76472	2.42423
ENSMUSG00000003752	0.466461	0.799498	0.608578	0.474253	0.711592	0.529448
ENSMUSG00000003762	1.13429	1.31149	1.15187	1.25132	1.16238	1.32233
ENSMUSG00000003778	1.89025	1.74685	1.4401	2.55471	2.26164	2.66123
ENSMUSG00000003779	0.254563	0.0942697	0.0886299	0.139612	0.182053	0.291442
ENSMUSG00000003808	3.18587	3.73001	2.92344	3.57881	3.91944	3.10633
ENSMUSG00000003809	18.151	17.6233	17.7391	12.2262	10.059	12.4533
ENSMUSG00000003810	11.1741	14.9418	10.943	14.7253	11.481	21.3448
ENSMUSG00000003812	1.15039	0.626706	1.04772	1.25447	1.05765	1.41835
ENSMUSG00000003813	20.3924	19.0443	17.3211	15.6109	17.97	13.9645
ENSMUSG00000003814	89.9584	110.007	96.5024	65.183	104.587	65.0726
ENSMUSG00000003824	0.0633459	0.358816	0.243761	0.271946	0.109265	0.309973
ENSMUSG00000003847	1.68436	2.15918	1.74841	2.29749	2.89598	2.82277
ENSMUSG00000003848	4.84805	5.25673	5.35342	6.14422	7.08178	7.58648
ENSMUSG00000003849	16.2652	21.2015	20.043	44.0815	35.6028	35.7124
ENSMUSG00000003863	0.019266	0.011616	0.0164097	0.0353356	0.0456962	0.0001
ENSMUSG00000003865	23.7183	22.9705	23.7059	14.7867	13.5029	6.55355
ENSMUSG00000003868	6.65159	6.26216	5.8538	4.57506	5.46845	6.19544
ENSMUSG00000003872	0.175192	0.150939	0.294457	0.162344	0.132314	0.0303186
ENSMUSG00000003873	9.28338	6.66409	6.1782	7.84643	9.96995	8.88913
ENSMUSG00000003882	0.0114004	0.0001	0.0001	0.0498811	0.0480827	0.105355
ENSMUSG00000003923	7.22409	7.2672	7.37514	7.16626	6.86175	5.19547
ENSMUSG00000003929	0.913818	0.575313	0.576866	0.633671	0.832352	0.695778
ENSMUSG00000003934	25.4417	25.9869	28.9705	33.5025	36.8298	32.7322
ENSMUSG00000003948	6.38457	7.65323	6.58187	8.73866	13.6193	7.68534
ENSMUSG00000003949	1.0703	1.24563	1.04162	4.29205	4.71328	3.0048
ENSMUSG00000003955	72.5179	69.5824	69.7984	66.4555	59.8604	69.3801
ENSMUSG00000003970	158.3	164.374	163.447	226.355	259.337	251.933
ENSMUSG00000003974	0.024278	0.195605	0.028308	0.0001	0.0001	0.0001
ENSMUSG00000003992	2.73189	2.22688	2.35244	2.97488	2.43601	2.52697
ENSMUSG00000004018	0.574984	1.42723	1.14733	1.10606	0.641658	0.865326
ENSMUSG00000004031	0.0455399	0.0470958	0.0197421	0.0001	0.040557	0.0125312
ENSMUSG00000004032	21.8543	23.932	22.9173	21.4552	18.6546	23.9763
ENSMUSG00000004035	17.0288	18.0501	14.9738	15.9547	15.1109	12.3283
ENSMUSG00000004038	0.224594	0.0001	0.07141	0.291241	0.208358	0.143401
ENSMUSG00000004040	9.78575	8.58599	8.96773	11.0973	11.4448	8.59307
ENSMUSG00000004043	2.74229	2.62502	2.20531	1.88804	2.90964	1.39326
ENSMUSG00000004044	48.957	52.4946	45.6481	50.8562	56.2621	56.5553
ENSMUSG00000004054	6.52648	7.44677	7.05326	6.53106	8.74225	7.80899
ENSMUSG00000004056	21.8973	22.6355	21.9696	19.9502	23.1469	16.5698
ENSMUSG00000004069	35.0636	34.5735	35.4016	26.2128	19.1794	23.4962
ENSMUSG00000004070	21.0521	22.0009	19.3209	23.905	26.0216	23.9849
ENSMUSG00000004071	6.59039	6.94455	7.03476	7.06041	9.08012	7.83872
ENSMUSG00000004085	12.4723	10.0356	10.3566	8.83401	8.67519	7.64696
ENSMUSG00000004096	24.9104	25.7391	27.2841	31.3652	31.4817	34.8437
ENSMUSG00000004098	5.62865	5.13432	5.68198	1.81545	1.7318	2.87353
ENSMUSG00000004099	2.25563	2.56571	2.09892	2.20282	2.45621	2.41487
ENSMUSG00000004100	1.58432	1.61036	1.15965	2.21767	1.92998	2.83238
ENSMUSG00000004105	9.2579	8.75684	7.29004	8.02896	8.25701	8.02281
ENSMUSG00000004110	0.046121	0.014106	0.0156039	0.0358724	0.0239772	0.0375996
ENSMUSG00000004113	0.0317815	0.0230718	0.0217645	0.018716	0.0177397	0.0104665
ENSMUSG00000004127	0.18038	0.137093	0.308708	0.230801	0.358449	0.339089
ENSMUSG00000004151	0.630118	0.717964	0.442505	0.847899	0.744185	0.249228
ENSMUSG00000004187	2.27763	1.87505	1.69449	1.57979	2.17635	3.01766
ENSMUSG00000004207	460.951	475.421	470.972	516.386	546.335	451.343
ENSMUSG00000004221	2.20393	2.1933	2.15324	0.990939	0.997359	1.2578
ENSMUSG00000004231	0.0001	0.0001	0.0001	0.0001	0.0001	0.0001
ENSMUSG00000004233	0.806078	1.04492	0.776513	0.143313	0.686915	0.153477
ENSMUSG00000004263	11.0124	10.437	9.52364	14.1252	17.9128	14.7297
ENSMUSG00000004264	39.8509	30.291	42.9063	48.7657	55.651	61.1089
ENSMUSG00000004266	1.4632	1.88974	1.47102	2.00927	2.5234	1.84181
ENSMUSG00000004267	0.581773	0.467481	0.469388	0.426209	0.554832	0.404724
ENSMUSG00000004268	6.58101	7.44748	7.10497	6.24645	8.14146	8.06778
ENSMUSG00000004270	7.00759	7.12888	6.95497	10.7921	15.8504	11.5738
ENSMUSG00000004285	29.6181	29.6426	30.1295	30.308	33.861	42.5964
ENSMUSG00000004296	0.0001	0.0001	0.0001	0.0001	0.0001	0.0001
ENSMUSG00000004317	0.148218	0.15589	0.117179	0.134724	0.208466	0.205051
ENSMUSG00000004319	1.7733	1.76998	1.44315	1.50634	1.68919	0.863564
ENSMUSG00000004328	0.0348427	0.107877	0.114498	1.26839	0.300447	1.47087
ENSMUSG00000004341	0.0001	0.0001	0.0001	0.0001	0.0001	0.0001
ENSMUSG00000004344	0.0001	0.0001	0.0001	0.0001	0.0001	0.0001
ENSMUSG00000004347	2.16665	2.41875	2.01445	3.32387	3.23028	2.24101
ENSMUSG00000004356	1.33744	1.18295	1.20321	1.0641	1.0365	1.15484
ENSMUSG00000004359	0.0524374	0.0352008	0.0001	0.012111	0.0454612	0.0286015
ENSMUSG00000004360	0.0782888	0.0477304	0.0844033	0.124973	0.0233269	0.0001
ENSMUSG00000004364	23.0264	20.6199	21.6661	20.9417	21.972	17.8811
ENSMUSG00000004366	0.330235	0.125018	0.177661	0.0001	0.060223	0.076453
ENSMUSG00000004371	0.0001	0.0880272	0.0001	0.022354	0.0001	0.0001
ENSMUSG00000004383	5.77919	5.9517	5.81658	4.53601	2.10131	2.93001
ENSMUSG00000004393	6.20777	5.2473	5.93958	7.29264	7.65835	6.20113
ENSMUSG00000004394	38.374	36.5019	33.716	33.1153	37.1693	31.8814
ENSMUSG00000004415	0.0195061	0.0224446	0.0001	0.0001	0.0001	0.0134366
ENSMUSG00000004446	0.269547	0.100609	0.155515	0.61787	0.30939	0.239343
ENSMUSG00000004451	3.93082	4.34993	4.75166	2.97181	3.5032	4.21214
ENSMUSG00000004455	19.1842	14.213	17.262	10.591	15.6846	20.3518
ENSMUSG00000004460	12.7889	14.4611	13.5311	12.3393	18.2334	12.8468
ENSMUSG00000004462	1.0324	1.14449	0.796289	1.20096	0.991268	1.10088
ENSMUSG00000004473	0.455121	0.230265	0.316762	0.168365	0.044565	0.069559
ENSMUSG00000004500	0.61983	0.672727	0.849435	0.483717	0.721209	0.485618
ENSMUSG00000004508	1.44636	3.45046	3.32682	4.6581	3.91392	3.34567
ENSMUSG00000004530	2.44666	2.84938	2.42706	1.12321	2.73345	2.74597
ENSMUSG00000004535	8.55729	8.78756	8.57425	9.8064	10.8171	8.79888
ENSMUSG00000004540	0.0001	0.0001	0.081765	0.0001	0.0001	0.0001
ENSMUSG00000004542	0.0001	0.0001	0.0001	0.0001	0.0001	0.0001
ENSMUSG00000004552	0.0001	0.0001	0.0001	0.0001	0.0001	0.0001
ENSMUSG00000004558	313.74	318.979	306.323	410.202	436.598	335.684
ENSMUSG00000004561	3.06825	2.72064	2.55186	2.48426	2.35934	2.63823
ENSMUSG00000004562	2.49342	2.19461	2.21686	1.64338	2.77855	2.12619
ENSMUSG00000004565	0.922443	0.707303	0.798142	0.878448	1.21776	1.61729
ENSMUSG00000004567	2.52564	2.50429	2.52966	3.42574	2.45752	3.36163
ENSMUSG00000004568	0.697652	0.934212	1.21123	0.844105	1.48743	1.20089
ENSMUSG00000004591	2.36164	2.38994	2.37432	2.24624	2.55095	2.0458
ENSMUSG00000004609	0.555077	0.557169	0.536097	0.475047	0.66899	0.325879
ENSMUSG00000004610	301.365	363.333	348.321	272.439	336.917	491.592
ENSMUSG00000004612	0.0001	0.197415	0.0001	0.199642	0.0001	0.0001
ENSMUSG00000004626	0.54068	0.601143	0.456039	1.28013	0.815731	1.27626
ENSMUSG00000004630	0.286819	0.0001	0.0691554	0.0254482	0.0001	0.0486322
ENSMUSG00000004631	1.12619	1.07121	0.97107	1.6114	1.54616	1.59749
ENSMUSG00000004633	0.0973711	0.347391	0.180595	0.0603221	0.232237	0.382143
ENSMUSG00000004637	0.312748	0.440295	0.333211	0.512795	0.439304	0.345058
ENSMUSG00000004642	0.875623	1.09653	1.24366	0.925838	1.81886	1.26227
ENSMUSG00000004651	0.0001	0.0001	0.0001	0.0001	0.0001	0.0001
ENSMUSG00000004654	0.0001	0.0001	0.0001	0.0001	0.0001	0.0001
ENSMUSG00000004655	111.154	123.932	142.834	56.0947	55.3088	70.0828
ENSMUSG00000004661	0.381488	0.419723	0.316294	0.763584	0.843766	0.57176
ENSMUSG00000004665	14.9601	14.7406	13.3315	9.80952	12.8683	11.1741
ENSMUSG00000004667	20.7131	22.2317	20.1546	31.6821	29.6834	40.5108
ENSMUSG00000004668	0.0001	0.0001	0.0001	0.0001	0.0001	0.0001
ENSMUSG00000004677	3.50304	3.4642	3.69274	3.11499	4.84325	4.44665
ENSMUSG00000004698	1.11534	1.08801	0.759061	0.711221	1.10105	0.767431
ENSMUSG00000004707	0.0316977	0.148838	0.0778367	0.0422005	0.108477	0.0830504
ENSMUSG00000004709	0.0218051	0.0391199	0.0444092	0.0276803	0.0001	0.033796
ENSMUSG00000004730	3.27413	3.77014	3.09978	1.60207	2.33507	1.50301
ENSMUSG00000004748	57.0738	64.9852	59.7421	28.4854	36.7267	26.1653
ENSMUSG00000004768	0.649537	0.307727	0.400978	0.377172	0.724567	0.692317
ENSMUSG00000004771	12.8066	14.4484	13.2941	16.6824	18.9719	18.0556
ENSMUSG00000004788	9.77379	9.40656	8.86025	9.84149	9.21763	8.75052
ENSMUSG00000004789	25.1201	22.7519	24.6133	21.2793	18.7275	14.1259
ENSMUSG00000004791	1.46377	0.814792	0.963761	2.97444	2.26681	3.19617
ENSMUSG00000004798	11.0472	10.1377	9.24235	8.29874	8.81448	6.64323
ENSMUSG00000004814	1.09608	0.59925	0.581119	0.303187	0.342018	0.166321
ENSMUSG00000004815	0.572096	0.61698	0.601546	0.92987	0.991058	1.27564
ENSMUSG00000004821	0.0001	0.0001	0.0001	0.0001	0.0001	0.0001
ENSMUSG00000004837	4.2158	5.26327	3.9833	3.81736	4.35567	5.00913
ENSMUSG00000004842	0.0001	0.0001	0.0001	0.0001	0.0001	0.0001
ENSMUSG00000004843	17.0569	17.9104	14.7739	16.7728	16.2828	12.8238
ENSMUSG00000004846	6.36457	5.99674	5.22293	4.55151	6.32722	6.09045
ENSMUSG00000004849	10.6544	10.468	9.93788	8.5214	10.1427	10.1835
ENSMUSG00000004864	0.0001	0.0001	0.0962394	0.0001	0.0697244	0.0001
ENSMUSG00000004865	1.91789	1.73641	1.56832	1.35199	2.33649	2.1672
ENSMUSG00000004872	0.0001	0.0001	0.0139997	0.0001	0.0001	0.0001
ENSMUSG00000004880	3.26032	3.8659	3.33564	4.58687	3.7087	4.22515
ENSMUSG00000004885	0.0001	0.139299	0.094781	0.0001	0.0001	0.0831006
ENSMUSG00000004891	6.58737	7.80989	6.62161	2.01037	6.07305	4.78567
ENSMUSG00000004892	0.0468128	0.0415423	0.0610049	0.0280217	0.0510304	0.0526558
ENSMUSG00000004894	0.0224215	0.0001	0.049523	0.0001	0.0567382	0.0001
ENSMUSG00000004895	15.2727	15.915	15.5885	11.2558	16.1833	11.8018
ENSMUSG00000004896	1.44328	1.3439	1.04768	1.09278	1.55174	2.07629
ENSMUSG00000004897	39.3532	40.8151	38.1482	35.4252	36.2672	27.5778
ENSMUSG00000004902	0.0001	0.0001	0.0001	0.159994	0.023465	0.142809
ENSMUSG00000004929	2.92781	2.58807	2.59116	1.93405	3.26037	1.93856
ENSMUSG00000004931	8.81329	9.76946	9.59562	6.67443	6.61257	7.74777
ENSMUSG00000004933	0.129575	0.266512	0.0622356	0.151375	0.166288	0.219718
ENSMUSG00000004934	3.80744	4.2274	4.84234	4.08601	4.16795	3.6372
ENSMUSG00000004936	9.19703	10.2502	9.74355	10.9706	10.2336	7.54477
ENSMUSG00000004937	21.1251	21.7671	21.3669	22.6871	24.4371	23.282
ENSMUSG00000004939	1.92522	1.7996	2.00107	2.19122	5.9061	3.21611
ENSMUSG00000004945	28.2545	29.3469	27.1216	23.9898	22.5975	25.0287
ENSMUSG00000004947	0.927707	0.925376	0.945679	0.956517	1.39435	1.31839
ENSMUSG00000004948	0.040182	0.0001	0.0001	0.0001	0.0001	0.0001
ENSMUSG00000004951	197.752	177.928	245.717	136.203	212.776	165.547
ENSMUSG00000004952	0.871195	0.956494	0.759421	0.646933	0.919379	1.26532
ENSMUSG00000004961	0.287501	0.114774	0.180749	0.233724	0.149867	0.115399
ENSMUSG00000004980	46.6161	51.1416	49.4413	41.4137	48.2189	48.1725
ENSMUSG00000004988	0.0001	0.0001	0.0001	0.0001	0.0001	0.0001
ENSMUSG00000004994	1.53814	1.6287	1.27437	1.37247	2.14003	2.34597
ENSMUSG00000004996	2.06581	2.36616	2.62508	2.73364	2.74021	3.5669
ENSMUSG00000005034	5.17074	5.36563	4.41547	4.8478	5.96938	5.5449
ENSMUSG00000005043	1.53889	1.60122	1.07373	1.94151	0.851331	1.78312
ENSMUSG00000005045	0.0294667	0.104128	0.0341013	0.0458769	0.0968308	0.0363285
ENSMUSG00000005054	14.693	11.8678	11.1066	12.9467	14.0487	15.9219
ENSMUSG00000005057	0.0569496	0.0419231	0.198161	0.0932927	0.100563	0.0746785
ENSMUSG00000005069	4.93867	6.6662	4.76091	5.05618	6.43401	5.90731
ENSMUSG00000005078	5.14876	5.69272	5.15763	4.4716	4.70712	4.15338
ENSMUSG00000005087	1.02059	0.776788	0.855082	1.33374	1.49762	0.566726
ENSMUSG00000005089	0.269241	0.0866557	0.209156	0.194231	0.28804	0.15041
ENSMUSG00000005102	0.863479	0.746241	0.709521	1.08281	1.01645	1.57379
ENSMUSG00000005103	8.57091	8.96063	9.42188	6.73966	8.99515	7.02227
ENSMUSG00000005107	0.229609	0.179462	0.150782	0.506061	0.307402	0.686367
ENSMUSG00000005124	0.248101	0.207696	0.051242	0.586906	0.115278	0.192372
ENSMUSG00000005125	6.05753	5.99739	5.98202	8.88195	9.38308	11.1574
ENSMUSG00000005131	0.0226233	0.0001	0.018159	0.0001	0.0001	0.0001
ENSMUSG00000005142	4.10319	4.83312	4.28194	5.24322	5.40612	5.43166
ENSMUSG00000005148	0.0613272	0.0263694	0.0494331	0.0592399	0.0532485	0.0633683
ENSMUSG00000005150	8.26624	8.13225	7.80568	7.37767	5.88689	7.6309
ENSMUSG00000005161	63.2715	61.8548	60.5222	64.2776	70.9629	73.945
ENSMUSG00000005198	6.5007	7.25632	6.00709	9.95198	9.38182	8.73696
ENSMUSG00000005202	0.0001	0.0001	0.0001	0.0001	0.0001	0.0001
ENSMUSG00000005204	7.73043	7.63528	7.7655	9.126	8.5928	8.62655
ENSMUSG00000005220	28.154	26.7469	25.9283	28.7536	34.8939	27.8126
ENSMUSG00000005225	1.32639	1.45616	1.11485	0.903656	1.30814	1.21043
ENSMUSG00000005232	0.0001	0.0001	0.0001	0.0001	0.0001	0.0001
ENSMUSG00000005233	0.202891	0.242407	0.170852	0.0206993	0.11223	0.227856
ENSMUSG00000005237	0.0221097	0.0344623	0.00701314	0.0147717	0.0261619	0.0323099
ENSMUSG00000005251	0.014804	0.025551	0.035119	0.16292	0.097964	0.045889
ENSMUSG00000005262	4.5801	3.35414	4.61613	5.07368	5.03079	5.87449
ENSMUSG00000005267	0.214008	0.173939	0.234752	0.162964	0.247254	0.254645
ENSMUSG00000005268	0.100021	0.081055	0.418682	0.0250301	0.0540717	0.0173294
ENSMUSG00000005299	11.1631	11.0697	9.83557	6.26115	6.48854	5.95273
ENSMUSG00000005312	13.6886	12.6322	12.727	13.0245	13.3213	9.49067
ENSMUSG00000005320	0.0286435	0.0001	0.0001	0.0001	0.174344	0.0001
ENSMUSG00000005338	0.377868	0.437917	0.156119	0.0768431	0.403297	0.191119
ENSMUSG00000005339	0.0001	0.045969	0.0001	0.0001	0.0001	0.05504
ENSMUSG00000005354	17.8582	19.6214	17.8838	13.8612	14.1712	15.0454
ENSMUSG00000005355	0.0001	0.0001	0.0001	0.0001	0.0001	0.0001
ENSMUSG00000005357	0.0001	0.0191416	0.0001	0.0001	0.0001	0.0001
ENSMUSG00000005360	0.177165	0.112019	0.211314	0.150351	0.152679	0.176807
ENSMUSG00000005362	3.26745	3.68748	3.42841	4.95925	3.5154	3.28327
ENSMUSG00000005364	0.0001	0.0001	0.0001	0.0001	0.0001	0.0001
ENSMUSG00000005370	1.58344	1.83105	1.55286	1.63901	2.17038	2.44976
ENSMUSG00000005371	7.48397	7.08613	6.53046	5.71571	9.62324	8.68214
ENSMUSG00000005373	4.22108	4.33572	3.86192	2.40139	4.10033	4.56508
ENSMUSG00000005374	1.32302	1.50298	1.26348	1.14282	1.3674	1.15068
ENSMUSG00000005378	2.66481	2.87847	2.34526	2.86409	2.83391	3.33003
ENSMUSG00000005397	14.5708	14.2889	16.1852	12.7291	14.796	10.7948
ENSMUSG00000005410	0.527663	0.695294	0.461691	0.645848	0.660211	0.795207
ENSMUSG00000005413	3.78134	2.91608	3.02294	7.61214	8.21762	6.9111
ENSMUSG00000005417	12.9193	12.6153	11.7884	11.4549	14.0268	13.5044
ENSMUSG00000005442	4.15348	4.19526	3.85831	7.13899	7.16808	6.28238
ENSMUSG00000005447	0.365458	0.418742	0.521105	0.940582	0.49496	1.35197
ENSMUSG00000005465	0.695693	0.78701	0.662464	0.287938	0.305287	0.441283
ENSMUSG00000005469	80.0863	86.6674	84.1881	78.9098	80.2755	68.3824
ENSMUSG00000005470	0.498615	0.445922	0.503878	0.394006	0.660854	0.457973
ENSMUSG00000005474	0.0001	0.0001	0.0001	0.0001	0.0001	0.0001
ENSMUSG00000005481	2.03576	2.73557	2.66303	2.31903	2.54679	3.34564
ENSMUSG00000005483	5.96978	5.868	8.75315	3.89862	6.33731	4.63795
ENSMUSG00000005493	0.0001	0.0001	0.0001	0.0001	0.0001	0.0001
ENSMUSG00000005501	1.75273	1.7928	1.36074	1.62923	1.92556	1.2457
ENSMUSG00000005503	0.0001	0.0001	0.0001	0.0001	0.0001	0.0001
ENSMUSG00000005505	2.09917	1.84989	2.27382	2.21364	2.74716	1.91666
ENSMUSG00000005506	7.84764	8.75624	8.38906	9.4861	10.0485	5.93836
ENSMUSG00000005510	111.081	121.179	119.003	109.036	104.986	120.609
ENSMUSG00000005514	8.21437	10.4152	10.419	12.6366	18.7945	13.3457
ENSMUSG00000005533	1.18334	1.27585	1.19294	2.45523	2.46771	2.32316
ENSMUSG00000005534	3.22055	2.70819	2.99688	12.3119	4.54446	2.31115
ENSMUSG00000005540	0.0001	0.0001	0.0149	0.0001	0.0001	0.087765
ENSMUSG00000005547	0.0001	0.0001	0.0001	0.0001	0.0210224	0.0001
ENSMUSG00000005553	0.0001	0.0482767	0.0001	0.0001	0.0001	0.0001
ENSMUSG00000005566	10.1385	10.7921	8.9928	10.9093	12.8981	13.7806
ENSMUSG00000005575	21.2789	28.8636	22.3461	18.9152	19.5952	21.1838
ENSMUSG00000005580	2.91762	3.14538	2.47158	2.17064	2.3111	0.898894
ENSMUSG00000005583	0.962983	0.365128	0.585991	0.820833	0.293803	0.360667
ENSMUSG00000005609	2.26782	2.23001	2.29648	2.22422	2.8824	2.5873
ENSMUSG00000005610	66.2232	60.8484	56.9156	49.4602	59.5781	39.6824
ENSMUSG00000005611	1.67938	1.63621	1.26147	1.74352	1.4528	1.62867
ENSMUSG00000005615	3.52372	2.85281	2.67907	3.30051	2.56837	1.27551
ENSMUSG00000005621	3.77944	3.14127	2.88988	3.96528	4.66723	5.02005
ENSMUSG00000005625	19.3827	22.0194	21.8861	25.9192	29.2076	38.8051
ENSMUSG00000005628	10.4522	9.071	10.2134	4.87217	5.80158	7.97217
ENSMUSG00000005640	0.0001	0.0001	0.0001	0.0001	0.0001	0.0192267
ENSMUSG00000005649	0.0001	0.0001	0.0001	0.0001	0.0001	0.0001
ENSMUSG00000005656	7.17937	5.59246	6.50674	6.70932	7.61265	6.85833
ENSMUSG00000005667	0.560349	0.512496	0.398072	2.40078	2.02548	3.12761
ENSMUSG00000005672	0.387889	0.532418	0.497694	0.163945	0.272111	0.112368
ENSMUSG00000005674	12.4777	11.207	10.4448	11.099	11.0936	11.0919
ENSMUSG00000005677	0.131284	0.0898877	0.0414025	0.0222763	0.0504064	0.0674402
ENSMUSG00000005681	7.12964	1.12174	2.19416	2.84631	2.8837	1.40288
ENSMUSG00000005682	1.41853	1.97971	1.76346	2.13535	2.13341	3.85129
ENSMUSG00000005683	218.21	216.554	226.635	226.922	210.215	169.755
ENSMUSG00000005686	6.86103	6.22312	6.21633	3.89598	5.19947	3.44785
ENSMUSG00000005687	4.67366	4.26308	4.48912	4.52957	4.51172	3.83785
ENSMUSG00000005696	0.0385931	0.0330999	0.0001	0.0001	0.00814572	0.0001
ENSMUSG00000005698	6.44501	5.89646	5.85193	7.31268	8.00537	7.08649
ENSMUSG00000005699	1.47637	1.37596	1.81643	0.809229	1.95483	1.21188
ENSMUSG00000005705	0.0001	0.0001	0.0783592	0.0622965	0.0487882	0.0350248
ENSMUSG00000005716	0.665848	0.0001	0.291068	0.664874	0.358864	0.846953
ENSMUSG00000005718	0.482197	0.732246	0.636785	1.66326	1.00555	1.49063
ENSMUSG00000005732	13.343	14.6352	11.3599	9.24532	11.0744	11.3821
ENSMUSG00000005763	0.123573	0.165721	0.0001	0.0524412	0.0964727	0.0537532
ENSMUSG00000005774	0.81833	0.959722	0.660254	0.867135	0.816673	0.823208
ENSMUSG00000005779	41.2309	43.3995	43.6296	46.3966	47.1418	50.4926
ENSMUSG00000005800	0.020996	0.0001	0.0001	0.789757	1.0102	0.675075
ENSMUSG00000005802	1.86676	1.88864	1.85954	2.24096	2.56672	1.61892
ENSMUSG00000005803	8.24633	8.79776	9.40939	6.5306	6.75788	6.72495
ENSMUSG00000005804	5.42694	2.60555	4.84022	5.19521	4.32872	5.00596
ENSMUSG00000005813	4.78025	4.65434	4.09983	4.24899	4.16088	3.18231
ENSMUSG00000005823	8.26935	8.08774	9.06404	9.31204	8.26186	9.96135
ENSMUSG00000005824	0.0001	0.0001	0.0001	0.151118	0.0001	0.0001
ENSMUSG00000005836	5.82665	6.75875	7.54829	13.7594	9.31289	10.0393
ENSMUSG00000005846	18.6091	18.5582	18.0719	20.0878	20.1562	22.3519
ENSMUSG00000005864	0.0001	0.0001	0.0139924	0.0300609	0.0001	0.0001
ENSMUSG00000005871	2.55392	1.09934	2.03577	0.51099	2.83261	1.97375
ENSMUSG00000005873	79.2984	79.6644	73.0933	50.4526	54.2579	44.094
ENSMUSG00000005881	12.8295	14.0666	10.5403	14.4485	14.9095	15.2492
ENSMUSG00000005882	22.1013	14.0887	21.1443	19.4508	15.2946	15.3238
ENSMUSG00000005883	0.0001	0.0001	0.0001	0.0078444	0.0001	0.153381
ENSMUSG00000005886	2.25517	2.1632	2.13009	2.86211	2.76222	0.490325
ENSMUSG00000005891	0.0001	0.0001	0.0001	0.0001	0.0001	0.0001
ENSMUSG00000005892	0.0001	0.0001	0.0001	0.0001	0.032058	0.0001
ENSMUSG00000005893	0.431494	0.66576	0.420075	1.22885	0.953022	0.581051
ENSMUSG00000005897	0.874758	0.92278	1.12665	1.61173	1.99692	1.3781
ENSMUSG00000005899	1.80367	1.98472	2.06757	1.87922	1.43939	2.17762
ENSMUSG00000005907	0.672167	0.93335	0.760958	0.484197	0.679102	0.728328
ENSMUSG00000005917	0.0001	0.0001	0.0001	0.0001	0.0157253	0.0001
ENSMUSG00000005936	4.77409	4.14944	4.59718	3.17946	5.04638	4.58189
ENSMUSG00000005947	0.0001	0.0001	0.0001	0.0001	0.0001	0.0119908
ENSMUSG00000005949	2.80865	2.27413	2.53572	3.17548	2.70709	3.78826
ENSMUSG00000005950	6.61558	6.03393	6.91911	3.57606	4.6884	6.39817
ENSMUSG00000005951	0.265147	0.361769	0.136235	0.882533	0.668439	0.925385
ENSMUSG00000005952	0.0001	0.0001	0.0001	0.0257476	0.0243643	0.0149223
ENSMUSG00000005958	1.1832	2.0483	1.34932	0.940717	1.03174	0.76708
ENSMUSG00000005968	0.317012	0.0893969	0.280697	0.970236	1.21196	0.923259
ENSMUSG00000005973	10.2004	8.28074	7.59231	5.49398	6.38194	6.16226
ENSMUSG00000005980	0.534487	0.48967	0.214829	0.19635	0.668477	0.358183
ENSMUSG00000005981	42.8373	46.9733	49.4714	37.3729	39.6472	37.6159
ENSMUSG00000005982	10.1216	3.31027	3.8318	2.90278	4.19873	9.32836
ENSMUSG00000005983	0.574091	0.467029	0.356168	0.35735	0.530582	0.757245
ENSMUSG00000005986	0.190229	0.0932456	0.0737668	0.582364	0.220589	0.270751
ENSMUSG00000005994	0.0001	0.0001	0.0001	0.0001	0.031129	0.0001
ENSMUSG00000006005	9.09804	8.80478	8.51376	9.7003	9.87551	8.5868
ENSMUSG00000006007	0.0001	0.0001	0.0001	0.0001	0.0001	0.0001
ENSMUSG00000006010	5.03774	5.24548	5.04244	6.14808	5.84147	6.30364
ENSMUSG00000006014	1.3331	1.97568	1.59195	1.99179	2.09332	1.50164
ENSMUSG00000006019	1.78229	1.92985	1.30575	1.72557	1.91225	2.43102
ENSMUSG00000006021	3.06579	2.7102	2.74178	2.96073	3.01741	3.36554
ENSMUSG00000006024	16.5093	17.1066	16.1016	17.3046	18.5999	21.4908
ENSMUSG00000006050	13.1702	13.3017	13.2789	9.98246	8.73312	13.0472
ENSMUSG00000006056	0.0001	0.0001	0.0001	0.0001	0.0001	0.0001
ENSMUSG00000006057	192.865	190.05	196.918	160.697	159.754	197.578
ENSMUSG00000006058	6.23958	6.94641	7.68584	6.54065	7.38489	7.04438
ENSMUSG00000006095	13.7455	16.6862	16.1436	16.0994	25.5548	25.168
ENSMUSG00000006127	3.93732	2.77042	2.42329	4.52451	4.45657	4.99712
ENSMUSG00000006134	6.08768	6.67679	6.59682	5.45967	7.23182	4.62122
ENSMUSG00000006143	0.0001	0.0001	0.0001	0.0001	0.0001	0.0001
ENSMUSG00000006154	0.290816	0.66355	1.39405	0.706494	1.06417	0.380802
ENSMUSG00000006169	7.52412	7.19104	7.0622	8.60124	8.04469	5.55471
ENSMUSG00000006179	0.0001	0.0001	0.0103531	0.0001	0.0001	0.0001
ENSMUSG00000006191	0.718712	0.791976	0.792024	0.506837	0.404313	0.568543
ENSMUSG00000006200	0.0001	0.0001	0.0001	0.0001	0.0001	0.0001
ENSMUSG00000006204	0.0896467	0.0545778	0.0758522	0.0675704	0.036291	0.0234781
ENSMUSG00000006205	20.6812	24.412	20.4323	17.3392	12.5146	13.4585
ENSMUSG00000006215	4.78811	5.1866	4.18901	3.65877	5.22862	5.11459
ENSMUSG00000006216	0.220423	0.223791	0.444803	0.571254	0.549689	1.15789
ENSMUSG00000006218	0.129841	0.590816	0.296147	0.244952	0.067691	0.109462
ENSMUSG00000006219	45.3829	46.4261	44.264	38.6497	38.1469	31.5888
ENSMUSG00000006221	433.85	448.277	415.863	486.448	473.225	471.242
ENSMUSG00000006235	0.726108	0.271261	0.163149	1.17186	1.44002	1.33601
ENSMUSG00000006241	1.09987	1.33499	1.13259	0.604067	0.625709	0.749491
ENSMUSG00000006262	1.11658	1.40166	1.24647	2.12139	2.50618	1.5905
ENSMUSG00000006269	0.0001	0.0001	0.0001	0.0001	0.0001	0.00475088
ENSMUSG00000006270	0.0001	0.0001	0.0001	0.0001	0.0001	0.0001
ENSMUSG00000006273	14.6185	12.2099	14.0267	11.1868	12.4374	9.73351
ENSMUSG00000006276	5.22041	6.27693	5.42034	6.51048	5.6076	5.42922
ENSMUSG00000006281	1.26575	1.48184	1.23413	1.05882	0.917869	1.28996
ENSMUSG00000006288	2.31694	2.62808	1.54497	2.77173	2.35753	3.40707
ENSMUSG00000006289	5.50753	5.32014	5.15683	4.94945	5.01389	4.87359
ENSMUSG00000006299	24.4453	22.6989	21.8444	17.1752	21.2841	25.7189
ENSMUSG00000006301	3.60866	3.90051	3.67386	6.95558	9.42661	4.91358
ENSMUSG00000006304	41.1209	38.8196	38.449	47.7174	51.2442	45.6491
ENSMUSG00000006307	2.77274	2.72007	2.2981	4.05588	3.98979	4.16307
ENSMUSG00000006310	0.0563858	0.038928	0.0386893	0.0701513	0.173506	0.156778
ENSMUSG00000006311	0.0001	0.0001	0.0001	0.0001	0.0001	0.0001
ENSMUSG00000006313	0.192971	0.515114	0.414143	0.544836	0.452756	0.373045
ENSMUSG00000006315	54.1121	51.8749	51.5457	35.5938	40.3594	46.3125
ENSMUSG00000006333	73.1945	72.9868	68.731	112.684	135.148	148.249
ENSMUSG00000006335	6.40832	4.39907	5.8653	9.3768	6.78008	7.06887
ENSMUSG00000006342	0.598647	0.404406	0.373534	0.562516	0.58698	0.194034
ENSMUSG00000006344	1.30074	1.78986	0.961701	1.89347	2.54889	3.22396
ENSMUSG00000006345	0.0155851	0.0001	0.0001	0.0134938	0.0394386	0.0001
ENSMUSG00000006356	389.084	439.724	420.168	495.686	503.337	585.044
ENSMUSG00000006360	12.3537	10.0192	8.78779	9.14994	9.81884	9.13158
ENSMUSG00000006362	2.1073	2.57033	2.85276	2.37961	2.85053	3.00905
ENSMUSG00000006369	19.6175	16.0911	14.6067	12.374	11.4757	10.1411
ENSMUSG00000006373	9.56904	10.2076	7.9902	14.8743	12.8529	17.0404
ENSMUSG00000006378	4.74186	4.2915	4.08838	1.41641	2.51962	1.73306
ENSMUSG00000006386	10.9732	10.9761	8.52178	7.76084	11.6611	11.5238
ENSMUSG00000006389	0.0001	0.0001	0.013727	0.0159905	0.0001	0.0001
ENSMUSG00000006390	5.18125	5.30844	5.90197	5.9947	11.35	9.49994
ENSMUSG00000006392	4.06605	4.39289	3.87925	3.51093	5.27064	4.47935
ENSMUSG00000006395	0.775982	0.915921	0.651454	1.02343	1.26043	1.77612
ENSMUSG00000006398	0.138285	0.170737	0.297274	0.559625	0.344567	0.73544
ENSMUSG00000006403	0.358095	0.309638	0.273471	0.127396	0.124378	0.046403
ENSMUSG00000006411	0.251915	0.0001	0.0809277	0.0831679	0.131971	0.116896
ENSMUSG00000006412	15.2579	17.1138	15.3319	18.9262	17.8735	21.6378
ENSMUSG00000006418	19.0997	18.2621	19.2006	22.5522	23.1613	24.7501
ENSMUSG00000006423	1.87032	0.454652	1.75071	1.73874	1.43629	1.4288
ENSMUSG00000006435	0.207161	0.284678	0.161636	0.163035	0.0801547	0.16402
ENSMUSG00000006442	3.7491	4.67691	5.5312	2.9319	4.91745	4.28803
ENSMUSG00000006445	2.25696	1.70797	2.01695	2.22543	2.97273	3.52226
ENSMUSG00000006456	3.22086	3.40706	2.36908	2.14992	4.36354	2.08218
ENSMUSG00000006457	0.0001	0.0001	0.1045	0.0928249	0.0001	0.130179
ENSMUSG00000006462	0.201309	0.0972913	0.153106	0.641053	0.306204	0.693975
ENSMUSG00000006463	0.258267	0.731167	0.791911	1.07079	1.01153	0.808099
ENSMUSG00000006464	0.447694	0.420188	0.279272	0.126762	0.393858	0.186889
ENSMUSG00000006469	0.0001	0.0001	0.0001	0.0001	0.0001	0.0001
ENSMUSG00000006471	0.811717	0.742943	0.553126	1.13582	0.964241	1.29089
ENSMUSG00000006476	1.00935	1.78972	1.48407	1.20158	1.66959	1.36073
ENSMUSG00000006488	0.0001	0.0001	0.0001	0.0001	0.0001	0.0001
ENSMUSG00000006490	0.0001	0.0001	0.0001	0.0001	0.0001	0.0001
ENSMUSG00000006494	19.4298	16.6832	17.5091	26.3937	24.1441	16.7454
ENSMUSG00000006498	5.96208	4.69243	6.18658	5.85957	7.44721	5.40726
ENSMUSG00000006517	1.8488	2.61916	2.70844	2.04199	2.13832	4.1003
ENSMUSG00000006519	14.6632	17.1059	18.367	17.9034	22.1948	21.0957
ENSMUSG00000006522	0.196756	0.100351	0.0377633	0.0733465	0.328679	0.156148
ENSMUSG00000006526	1.8896	1.63261	1.36924	1.50843	1.48177	2.60003
ENSMUSG00000006527	1.06792	0.896986	1.01282	1.11562	1.30129	0.998994
ENSMUSG00000006529	0.0001	0.0001	0.0001	0.0139778	0.0001	0.0001
ENSMUSG00000006538	0.0174412	0.0001	0.0001	0.0139384	0.104029	0.0001
ENSMUSG00000006542	0.518974	0.739481	0.490363	0.276973	0.317238	0.158126
ENSMUSG00000006546	0.0001	0.0001	0.0001	0.0001	0.0001	0.0001
ENSMUSG00000006567	0.0001	0.007053	0.0001	0.0001	0.0001	0.016888
ENSMUSG00000006570	0.0001	0.0001	0.0001	0.0001	0.0001	0.0001
ENSMUSG00000006574	0.0644487	0.0001	0.0088233	0.0001	0.0631775	0.0437364
ENSMUSG00000006575	0.25449	0.152232	0.43765	0.367996	0.484902	0.361322
ENSMUSG00000006576	25.8988	26.2819	26.1249	24.3297	29.0268	30.2002
ENSMUSG00000006585	0.431941	0.235519	0.274757	0.291814	0.310942	0.401735
ENSMUSG00000006586	0.237468	0.141769	0.192953	0.318731	0.287597	0.329623
ENSMUSG00000006587	0.511885	0.951764	0.790937	1.59775	0.954057	2.11556
ENSMUSG00000006589	4.97599	5.23618	5.09117	5.72625	6.05749	6.09327
ENSMUSG00000006599	5.52135	5.91284	5.58339	5.12677	5.92111	5.22215
ENSMUSG00000006611	9.33077	8.8388	9.2159	7.25079	6.11317	7.38181
ENSMUSG00000006638	1.16354	0.672926	0.663031	3.03271	2.51407	4.39911
ENSMUSG00000006641	2.82714	2.72293	2.30121	1.48417	2.87783	2.09878
ENSMUSG00000006642	0.378697	0.362872	0.523235	1.95312	3.85935	3.75912
ENSMUSG00000006649	1.04514	0.877271	0.231133	0.94212	0.547476	3.7908
ENSMUSG00000006651	1.34013	0.808761	0.603775	0.759184	1.0367	0.489658
ENSMUSG00000006673	2.06842	1.98992	3.05302	2.6091	3.21434	3.11827
ENSMUSG00000006675	3.07778	2.64314	2.37388	3.56023	2.97577	3.10838
ENSMUSG00000006676	12.9721	11.5221	11.5225	11.8202	13.2399	11.248
ENSMUSG00000006678	0.445162	0.451933	0.570826	0.289609	0.393879	0.272509
ENSMUSG00000006699	36.4432	40.6947	36.8828	41.1796	45.5638	38.7055
ENSMUSG00000006705	1.06957	1.10922	0.82542	1.06791	0.956201	0.356826
ENSMUSG00000006711	0.00968585	0.00869521	0.0001	0.0001	0.0001	0.0001
ENSMUSG00000006715	17.7253	18.0964	19.0912	17.3318	21.2081	24.373
ENSMUSG00000006717	214.876	222.571	235.843	203.132	219.175	270.502
ENSMUSG00000006720	0.0450777	0.0519145	0.0001	0.0501703	0.23454	0.187193
ENSMUSG00000006724	0.0001	0.0001	0.0001	0.0903635	0.137179	0.0001
ENSMUSG00000006728	5.78891	6.5241	6.4941	6.17347	7.07351	7.96864
ENSMUSG00000006731	0.218515	0.525121	0.192158	0.25381	0.194784	0.384784
ENSMUSG00000006732	2.00283	1.43681	1.69785	2.04437	1.50853	2.48034
ENSMUSG00000006736	15.837	16.1642	15.7649	12.6455	12.6251	14.4278
ENSMUSG00000006740	13.8504	13.0903	12.682	9.03942	12.6943	6.63723
ENSMUSG00000006763	0.263028	0.393969	0.294356	0.319049	0.278326	0.276731
ENSMUSG00000006764	0.0177499	0.0001	0.0001	0.0001	0.0001	0.0001
ENSMUSG00000006777	0.0001	0.0001	0.0001	0.0001	0.0001	0.0001
ENSMUSG00000006782	1.87659	1.86863	1.84747	1.64667	1.47865	2.41027
ENSMUSG00000006784	0.0001	0.0574471	0.0001	0.331414	0.0288456	0.423705
ENSMUSG00000006800	8.24373	6.80565	6.95758	9.48756	8.90403	7.64173
ENSMUSG00000006818	40.4064	39.6351	39.1109	38.9856	33.578	34.6802
ENSMUSG00000006850	0.471121	1.14817	0.61837	0.823914	1.4713	1.2818
ENSMUSG00000006906	0.519762	0.611969	0.756457	0.63613	0.833749	1.15727
ENSMUSG00000006920	4.79854	5.03917	4.79597	7.76898	7.53965	7.62216
ENSMUSG00000006930	0.291691	0.559265	0.198782	0.605182	0.590971	0.520899
ENSMUSG00000006931	11.2381	11.8246	12.4356	24.5916	29.449	24.0208
ENSMUSG00000006932	55.1119	55.7496	40.136	55.3557	60.222	48.2404
ENSMUSG00000006941	24.5774	26.2828	22.0314	20.5268	23.3286	28.9292
ENSMUSG00000006948	0.0001	0.0001	0.0001	0.0001	0.0001	0.0001
ENSMUSG00000006958	0.626537	0.259451	0.315081	0.555294	0.769564	0.705039
ENSMUSG00000006998	40.1603	36.9254	37.5807	33.3715	32.437	28.0632
ENSMUSG00000007021	0.0754708	0.177216	0.0878434	0.125202	0.129914	0.0265232
ENSMUSG00000007029	4.69333	4.50742	4.93525	4.99696	5.04442	5.31221
ENSMUSG00000007030	2.97932	2.30686	2.85584	1.353	1.47164	1.53597
ENSMUSG00000007033	2.86098	3.47614	3.72365	1.96281	2.29387	1.3332
ENSMUSG00000007034	0.0001	0.0001	0.0001	0.0001	0.0001	0.0001
ENSMUSG00000007035	0.0935203	0.0541744	0.0348905	0.0504205	0.0597822	0.287144
ENSMUSG00000007036	13.0988	12.8249	12.2431	14.5155	13.112	15.018
ENSMUSG00000007038	4.81111	4.671	4.4385	4.91357	4.17069	5.84664
ENSMUSG00000007039	7.70028	8.05753	5.61122	8.97113	9.8729	10.2352
ENSMUSG00000007041	14.7215	13.9341	12.0526	13.5888	17.7032	16.8487
ENSMUSG00000007050	1.23316	1.58439	1.46471	0.985283	1.8061	2.32478
ENSMUSG00000007080	0.185165	0.127619	0.114302	0.220368	0.150642	0.0985291
ENSMUSG00000007097	128.314	121.664	128.823	90.8983	87.219	79.6869
ENSMUSG00000007107	0.0001	0.0001	0.0001	0.0124994	0.0001	0.0001
ENSMUSG00000007122	2.64871	3.26322	1.13073	0.692331	0.760013	0.74727
ENSMUSG00000007207	0.703622	0.918271	0.769631	0.763794	1.03304	1.45206
ENSMUSG00000007209	0.0001	0.0001	0.0001	0.0001	0.0001	0.0001
ENSMUSG00000007216	3.31372	2.97273	2.40271	2.81001	2.83933	3.50442
ENSMUSG00000007279	3.03208	2.13131	1.38123	1.48362	0.71388	0.737092
ENSMUSG00000007338	18.0323	19.0518	16.4975	13.0049	12.7514	15.0236
ENSMUSG00000007379	0.213061	0.170041	0.168339	0.307683	0.188423	0.366155
ENSMUSG00000007411	3.44503	3.5146	3.36583	4.23694	4.30332	4.14874
ENSMUSG00000007415	13.4854	15.238	15.4262	16.9234	17.5628	12.7397
ENSMUSG00000007440	0.0001	0.0001	0.0001	0.0001	0.016735	0.0001
ENSMUSG00000007457	0.0001	0.0001	0.0001	0.0001	0.0001	0.0001
ENSMUSG00000007458	7.56809	8.16162	6.5279	7.83205	7.69841	7.64585
ENSMUSG00000007476	6.82197	9.23102	9.75721	7.07064	6.60799	6.44242
ENSMUSG00000007480	0.0001	0.0001	0.0001	0.0001	0.0001	0.021925
ENSMUSG00000007564	37.7123	37.325	38.3947	45.3328	44.7441	40.8869
ENSMUSG00000007570	1.5088	1.42824	1.95742	1.70877	1.48903	1.88729
ENSMUSG00000007589	1.6277	1.44944	1.42783	1.56655	2.02932	2.94655
ENSMUSG00000007591	0.157129	0.0676706	0.196406	0.0629857	0.18254	0.0959743
ENSMUSG00000007594	0.0812851	0.0466831	0.022073	0.0658702	0.0114274	0.0278983
ENSMUSG00000007603	6.32804	6.13015	5.97433	8.12954	8.98087	8.41849
ENSMUSG00000007610	2.87091	2.8245	2.45111	2.45504	2.88931	2.81357
ENSMUSG00000007613	1.85985	2.10435	2.29043	3.14881	3.05112	1.94956
ENSMUSG00000007617	3.13869	2.96532	3.21381	3.71979	3.35564	2.56111
ENSMUSG00000007646	0.0939408	0.270827	0.269567	0.158569	0.105123	0.0001
ENSMUSG00000007653	0.0406878	0.04328	0.0204279	0.0360565	0.0205289	0.0172737
ENSMUSG00000007655	6.99502	14.4364	11.0887	12.7541	20.2483	15.6313
ENSMUSG00000007656	7.79134	7.46967	8.83584	9.95393	7.51543	8.61875
ENSMUSG00000007659	5.75662	4.55685	6.70575	20.0228	11.8276	9.07777
ENSMUSG00000007670	7.14615	7.77052	7.62017	8.81337	9.48448	9.05949
ENSMUSG00000007682	0.358791	0.323993	0.191723	0.153602	0.158302	0.018759
ENSMUSG00000007721	26.6285	24.2906	26.3955	27.7559	30.79	41.6373
ENSMUSG00000007739	16.6869	20.8912	18.292	16.596	18.8492	18.8508
ENSMUSG00000007777	13.715	15.0019	12.7808	7.80148	10.6911	9.76916
ENSMUSG00000007783	0.337868	0.368953	0.448178	0.302841	0.446894	0.519321
ENSMUSG00000007805	0.12479	0.167798	0.177283	0.286262	0.379613	0.214316
ENSMUSG00000007812	3.63818	3.0752	4.34538	4.61108	4.32197	3.20811
ENSMUSG00000007815	22.757	27.0148	22.1617	29.5094	34.1988	25.8638
ENSMUSG00000007817	2.78431	3.83854	4.32216	4.98089	5.60566	4.42407
ENSMUSG00000007827	0.331865	0.548362	0.327979	0.353344	0.775606	0.65006
ENSMUSG00000007833	1.71156	2.28684	1.66416	2.41565	2.80705	2.4231
ENSMUSG00000007836	23.3734	22.6909	22.5002	29.4013	30.631	31.0516
ENSMUSG00000007837	1.90218	1.47217	1.60984	2.194	1.49303	1.75059
ENSMUSG00000007850	11.618	13.2846	11.5118	11.712	15.1008	15.47
ENSMUSG00000007867	9.20557	7.79025	8.7669	8.2691	7.64173	9.76044
ENSMUSG00000007872	16.0409	20.102	19.9704	29.222	30.5077	31.2647
ENSMUSG00000007877	382.287	535.576	389.836	1158.58	570.395	1217.89
ENSMUSG00000007880	4.49168	4.5963	4.20849	5.82612	6.247	4.08254
ENSMUSG00000007888	0.419004	0.221476	0.338079	0.367164	0.496828	0.167061
ENSMUSG00000007891	398.482	375.494	394.09	366.245	406.785	336.409
ENSMUSG00000007892	541.425	576.768	549.732	832.172	959.422	1042.61
ENSMUSG00000007907	0.0001	0.0001	0.0001	0.0001	0.0001	0.0001
ENSMUSG00000007908	0.00432817	0.0249023	0.00397361	0.00853701	0.0001	0.0001
ENSMUSG00000007944	0.07772	0.048998	0.041578	0.215892	0.184914	0.134682
ENSMUSG00000007946	0.110932	0.0363634	0.276434	0.218211	0.132057	0.315166
ENSMUSG00000007950	4.13038	3.54037	3.28298	3.99411	3.37036	3.51311
ENSMUSG00000007987	1.7206	1.85157	1.28921	1.69	1.38498	1.09937
ENSMUSG00000007989	0.160257	0.193798	0.151457	0.0996084	0.19516	0.175891
ENSMUSG00000008028	0.0001	0.024967	0.0001	0.00928911	0.0001	0.0256028
ENSMUSG00000008035	29.1319	39.4203	32.7514	74.9835	39.4287	63.4227
ENSMUSG00000008036	15.5186	16.1433	16.8241	13.8677	17.7455	19.0592
ENSMUSG00000008090	2.06629	2.30732	1.85572	2.72556	2.32514	1.37334
ENSMUSG00000008129	0.0662854	0.095103	0.0661792	0.0580034	0.0921383	0.180793
ENSMUSG00000008136	641.907	557.748	610.285	445.463	328.701	352.564
ENSMUSG00000008140	12.632	18.1387	10.6292	9.69108	8.84558	12.2723
ENSMUSG00000008153	0.143221	0.0446387	0.113727	0.0668095	0.202808	0.0878991
ENSMUSG00000008167	0.461603	0.664054	0.502931	0.63836	0.767824	0.854311
ENSMUSG00000008193	0.0101195	0.015996	0.0001	0.0001	0.0001	0.0001
ENSMUSG00000008200	1.85637	1.84006	2.01461	3.89153	3.82595	5.75196
ENSMUSG00000008206	1.55112	1.66492	1.31728	2.39798	1.57245	2.7272
ENSMUSG00000008226	6.40104	5.86452	6.33858	5.05985	5.52085	4.39524
ENSMUSG00000008301	5.66183	6.23004	6.39771	7.05034	6.7056	8.60288
ENSMUSG00000008305	1.02616	0.872498	0.901574	1.26378	0.873766	0.870894
ENSMUSG00000008307	0.118125	0.183057	0.345327	0.345639	0.349744	0.854466
ENSMUSG00000008318	1.15408	0.676371	1.01598	0.273665	0.20637	0.124437
ENSMUSG00000008333	3.01457	3.38059	3.64791	4.47757	4.20705	4.68727
ENSMUSG00000008348	172.153	166.241	188.89	163.194	159.487	126.852
ENSMUSG00000008373	3.34798	3.02161	2.76837	3.68933	2.84565	3.73578
ENSMUSG00000008384	4.3646	4.2566	3.94528	5.29561	6.12075	7.77053
ENSMUSG00000008393	8.66823	8.48704	10.1537	8.10171	10.6881	9.09695
ENSMUSG00000008398	8.02895	8.19521	7.0299	6.50053	8.04852	9.35733
ENSMUSG00000008429	6.34203	6.7048	6.01273	7.90928	8.67565	5.59108
ENSMUSG00000008435	3.56582	3.87005	3.31183	2.87962	3.45563	3.08591
ENSMUSG00000008438	0.0001	0.047279	0.0001	0.0001	0.092426	0.0001
ENSMUSG00000008450	9.4194	19.9943	21.7527	15.4095	10.3657	19.2138
ENSMUSG00000008461	0.0001	0.0001	0.0001	0.079254	0.0001	0.0001
ENSMUSG00000008475	12.5354	5.79472	4.46458	7.43952	4.54994	5.98508
ENSMUSG00000008482	0.0001	0.0001	0.0001	0.0001	0.0001	0.043171
ENSMUSG00000008489	0.0623865	0.0103653	0.00520938	0.0294773	0.0001	0.0197299
ENSMUSG00000008496	0.106245	0.161713	0.123757	0.128329	0.0896933	0.173115
ENSMUSG00000008540	18.9096	14.4304	15.342	22.9651	24.2712	22.3147
ENSMUSG00000008575	5.17535	3.97583	5.25438	5.72088	5.66015	5.44819
ENSMUSG00000008590	0.0001	0.0001	0.0001	0.0001	0.0001	0.0001
ENSMUSG00000008601	0.0001	0.0001	0.0001	0.0278056	0.0001	0.0001
ENSMUSG00000008604	18.279	15.9512	17.0604	15.3781	15.7053	12.2003
ENSMUSG00000008658	1.90038	2.05001	2.05741	1.59453	4.58552	1.02685
ENSMUSG00000008668	45.4296	46.6655	41.4979	60.4569	71.5468	78.3607
ENSMUSG00000008682	35.8706	39.0509	36.1888	50.411	58.5176	52.0728
ENSMUSG00000008683	14.6767	16.9947	16.0385	20.219	22.2077	25.9655
ENSMUSG00000008690	10.5907	11.4316	13.2212	12.1926	15.2124	13.2856
ENSMUSG00000008730	5.74248	5.11913	5.55414	9.52129	8.36965	9.7223
ENSMUSG00000008734	3.30583	2.61638	3.12226	4.35857	5.08917	4.58435
ENSMUSG00000008763	2.44768	2.32023	1.84443	3.20307	2.51311	2.39916
ENSMUSG00000008789	0.0001	0.0001	0.0001	0.0001	0.0001	0.0001
ENSMUSG00000008813	0.0001	0.0001	0.0001	0.0001	0.0001	0.0001
ENSMUSG00000008822	5.67961	5.35539	4.9792	4.84787	5.06148	4.17401
ENSMUSG00000008843	0.0001	0.0001	0.0001	0.0001	0.0001	0.0001
ENSMUSG00000008845	4.11476	3.10127	3.05617	4.47293	5.10783	4.81738
ENSMUSG00000008855	9.6936	9.72629	8.77664	10.5543	11.5938	13.2361
ENSMUSG00000008859	11.7608	12.0442	11	11.0452	12.3717	10.273
ENSMUSG00000008874	0.0001	0.072979	0.0001	0.0001	0.0001	0.0001
ENSMUSG00000008892	34.0609	34.286	32.0409	35.8446	34.9043	33.5053
ENSMUSG00000008932	0.0849577	0.0136541	0.0128889	0.0830696	0.0400378	0.0635238
ENSMUSG00000008958	6.51643	5.44524	6.05317	5.9272	6.34422	7.95341
ENSMUSG00000008976	6.83045	7.82162	7.34587	7.88723	7.25651	5.62363
ENSMUSG00000008999	0.147783	0.546354	0.366965	0.137797	0.0705592	0.0382113
ENSMUSG00000009013	4.18687	3.93844	3.77553	2.4799	4.15211	4.51531
ENSMUSG00000009030	3.32062	3.50839	2.72084	3.30171	3.47266	1.70911
ENSMUSG00000009035	7.16003	5.5322	10.0521	3.43933	5.9755	3.51918
ENSMUSG00000009047	0.0001	0.0001	0.0001	0.0001	0.0001	0.0001
ENSMUSG00000009070	0.0001	0.0001	0.0001	0.0001	0.0001	0.0001
ENSMUSG00000009073	14.8386	12.6562	12.8347	10.9103	12.7009	9.39069
ENSMUSG00000009075	0.061193	0.071788	0.0001	0.117565	0.059754	0.179208
ENSMUSG00000009076	7.4367	7.52287	8.40785	8.1293	6.33753	8.67644
ENSMUSG00000009079	9.90678	11.5046	11.2957	16.788	15.5119	21.3207
ENSMUSG00000009090	12.3753	13.2904	12.4598	8.38985	10.2085	9.27486
ENSMUSG00000009092	0.0326987	0.0175073	0.0001	0.0465863	0.295551	0.0551228
ENSMUSG00000009093	0.0001	0.0001	0.0001	0.0001	0.0001	0.0001
ENSMUSG00000009097	0.0705205	0.0928772	0.2131	0.0982906	0.180419	0.194578
ENSMUSG00000009108	0.0001	0.0001	0.0001	0.0001	0.0001	0.0001
ENSMUSG00000009112	8.13447	7.72648	7.56271	9.4753	9.4424	6.31524
ENSMUSG00000009114	0.0001	0.0768366	0.0001	0.210234	0.189627	0.0001
ENSMUSG00000009115	0.0001	0.0001	0.0001	0.0001	0.0001	0.033266
ENSMUSG00000009145	0.373693	0.563414	0.311904	0.398703	0.457538	0.761637
ENSMUSG00000009185	2.5869	4.25436	4.5506	4.55048	14.9864	19.3687
ENSMUSG00000009207	0.534217	0.943326	0.659666	0.604268	0.555099	0.448779
ENSMUSG00000009210	0.812748	0.859998	0.878497	0.480886	0.623412	0.533924
ENSMUSG00000009214	0.0001	0.0001	0.0001	0.0001	0.0001	0.0001
ENSMUSG00000009216	0.264995	0.305552	0.198565	0.0001	0.180839	0.11112
ENSMUSG00000009246	0.0001	0.0001	0.00471389	0.0001	0.00739787	0.0171708
ENSMUSG00000009248	0.0324085	0.0001	0.0001	0.0001	0.0527284	0.0536267
ENSMUSG00000009281	6.72243	5.02967	4.83261	10.9276	11.6671	12.8552
ENSMUSG00000009291	10.0945	7.12549	7.89092	24.1796	8.75188	8.71305
ENSMUSG00000009292	0.0626809	0.0426047	0.0458719	0.0607328	0.0489694	0.105682
ENSMUSG00000009293	29.0705	8.6504	29.1356	34.5965	36.9998	27.7791
ENSMUSG00000009350	0.0001	0.0001	0.0001	0.0001	0.0001	0.0001
ENSMUSG00000009356	0.0001	0.0001	0.0001	0.0001	0.0001	0.0001
ENSMUSG00000009376	0.114178	0.144937	0.0706756	0.13528	0.0780468	0.0131223
ENSMUSG00000009378	0.48529	0.609777	0.524561	0.848138	0.796917	0.520965
ENSMUSG00000009394	0.529629	0.262512	0.355302	0.511755	0.271726	0.639169
ENSMUSG00000009406	1.87241	1.51199	2.26239	2.51879	1.44687	1.13212
ENSMUSG00000009418	1.14629	1.29698	1.02781	1.34286	1.36844	1.97824
ENSMUSG00000009470	4.36093	4.60771	4.66586	5.32695	5.16465	3.90619
ENSMUSG00000009471	0.114263	0.0001	0.0001	0.0001	0.0001	0.0001
ENSMUSG00000009487	0.0001	0.0001	0.0001	0.00449504	0.0001	0.0001
ENSMUSG00000009535	1.2475	1.53571	1.50786	1.61119	1.78453	1.53543
ENSMUSG00000009545	8.88895	8.59413	9.13621	10.7989	7.04905	8.51294
ENSMUSG00000009549	39.3395	37.0088	18.4944	19.272	21.9799	43.4464
ENSMUSG00000009551	0.0001	0.0447045	0.194046	0.288565	0.221374	0.143531
ENSMUSG00000009555	2.83013	3.9216	3.33185	4.94768	5.01675	6.13365
ENSMUSG00000009563	0.944638	2.31894	1.01752	1.87732	1.46152	2.70332
ENSMUSG00000009566	1.65831	1.63239	1.56316	2.41841	3.08939	2.68175
ENSMUSG00000009569	2.74505	2.13099	1.30793	1.95697	3.31469	3.74752
ENSMUSG00000009575	5.18816	4.91413	4.38861	4.76082	5.09474	3.56338
ENSMUSG00000009580	0.0001	0.0001	0.0001	0.0001	0.0001	0.0001
ENSMUSG00000009585	0.570892	0.740265	0.636762	1.12147	0.888583	1.82736
ENSMUSG00000009588	0.0001	0.0001	0.0001	0.0001	0.0001	0.0001
ENSMUSG00000009596	0.0001	0.0001	0.0001	0.0001	0.0001	0.0001
ENSMUSG00000009614	0.985222	0.804283	0.76886	1.23724	1.04448	1.04331
ENSMUSG00000009621	2.59584	2.75156	2.50307	2.25048	2.62924	2.66929
ENSMUSG00000009628	0.0001	0.0001	0.0001	0.0001	0.00932045	0.0001
ENSMUSG00000009630	24.4341	19.7402	21.9014	26.2313	25.7671	22.708
ENSMUSG00000009633	26.7987	36.7379	33.7799	27.9501	56.3967	49.0519
ENSMUSG00000009640	4.35449	4.9853	4.1977	5.17726	5.04033	6.09639
ENSMUSG00000009646	0.0001	0.0001	0.0001	0.0001	0.0001	0.0001
ENSMUSG00000009647	2.33704	2.44502	2.13817	2.17225	2.21751	2.00747
ENSMUSG00000009654	0.0001	0.0001	0.0001	0.0001	0.0160837	0.0001
ENSMUSG00000009670	0.0146687	0.0379774	0.0751941	0.0128361	0.0001	0.0757857
ENSMUSG00000009681	1.75218	1.5619	1.20457	1.86649	2.04766	1.69881
ENSMUSG00000009687	2.49045	2.14961	1.9044	1.84243	2.13951	2.47359
ENSMUSG00000009731	0.156863	0.042378	0.145714	0.017597	0.332405	0.084689
ENSMUSG00000009733	0.906122	1.03424	0.811435	0.948179	1.44233	0.595937
ENSMUSG00000009734	0.0001	0.0131357	0.0001	0.0001	0.0001	0.0235914
ENSMUSG00000009739	1.60382	1.8433	1.58663	2.58068	2.38794	3.28468
ENSMUSG00000009741	4.10614	4.01205	3.42245	4.17567	4.98904	5.36497
ENSMUSG00000009772	0.803612	0.637833	0.544654	0.411856	0.5012	0.883324
ENSMUSG00000009828	1.08714	1.19721	0.989974	1.50811	1.42916	1.66631
ENSMUSG00000009863	278.383	252.358	268.05	199.44	212.286	269.718
ENSMUSG00000009876	8.12332	6.67779	8.42268	7.25997	5.01294	10.1771
ENSMUSG00000009894	11.9417	10.4677	9.81325	6.78342	7.7409	7.50438
ENSMUSG00000009900	0.0001	0.0001	0.0001	0.0001	0.0001	0.0001
ENSMUSG00000009905	0.50073	0.559502	0.632699	1.07293	0.927016	1.28695
ENSMUSG00000009907	2.53416	2.01823	2.34996	3.41738	2.17727	2.77485
ENSMUSG00000009927	35.1362	33.9933	32.2588	50.6393	55.9367	67.1191
ENSMUSG00000009941	0.0001	0.0001	0.0168647	0.0001	0.0001	0.0630399
ENSMUSG00000009995	4.73539	2.47157	2.90402	2.91484	2.31989	4.93509
ENSMUSG00000010021	0.0788476	0.0112771	0.129926	0.117979	0.0001	0.0270058
ENSMUSG00000010025	3.94274	4.19746	3.91601	4.11157	5.12701	5.24465
ENSMUSG00000010044	0.0001	0.110208	0.0203418	0.0001	0.125193	0.0001
ENSMUSG00000010045	6.9901	8.17909	7.67723	9.17769	11.189	9.3909
ENSMUSG00000010047	2.34697	4.86415	2.97992	2.00622	3.21926	2.88408
ENSMUSG00000010048	11.1775	10.3829	10.8419	11.3377	13.5773	9.64604
ENSMUSG00000010051	0.562778	0.15218	0.341596	0.830726	0.354633	0.9363
ENSMUSG00000010054	11.9115	12.9907	11.9254	10.8789	13.1773	10.8215
ENSMUSG00000010057	5.09225	4.8582	4.49394	3.44569	4.85654	5.56813
ENSMUSG00000010064	14.8667	16.0644	15.3739	10.1947	13.5459	9.77744
ENSMUSG00000010066	0.267718	0.389423	0.308948	0.669924	0.361903	0.074023
ENSMUSG00000010067	1.5553	1.39878	1.78274	1.61696	2.2363	2.3383
ENSMUSG00000010080	3.97924	3.90307	3.78672	2.30493	2.09327	1.93498
ENSMUSG00000010086	0.110261	0.0337243	0.185493	0.152185	0.135435	0.11098
ENSMUSG00000010095	8.11652	8.44615	8.85792	16.7356	17.2255	16.5614
ENSMUSG00000010097	8.82466	8.94833	7.86283	7.8046	9.60342	11.0965
ENSMUSG00000010110	1.64209	2.17119	2.22263	2.94202	2.57213	2.11362
ENSMUSG00000010122	14.7471	14.9802	14.3535	14.5757	18.4891	16.4306
ENSMUSG00000010136	0.0001	0.0001	0.0001	0.0001	0.0001	0.0001
ENSMUSG00000010142	0.131215	0.247099	0.197928	0.165444	0.0948703	0.0274166
ENSMUSG00000010154	0.0423596	0.015961	0.0690163	0.0612131	0.0001	0.0001
ENSMUSG00000010175	6.27875	6.26669	3.91573	6.95209	8.46192	4.18259
ENSMUSG00000010205	7.57115	6.50465	8.17495	9.52814	8.68215	10.5244
ENSMUSG00000010277	37.7009	34.9232	36.6294	31.9347	34.639	25.6606
ENSMUSG00000010290	7.91543	6.44451	6.92054	6.04324	6.72091	4.88396
ENSMUSG00000010307	7.66355	8.13206	6.7895	8.07947	5.47534	6.87097
ENSMUSG00000010311	0.266058	0.0001	0.0001	0.0001	0.0001	0.0001
ENSMUSG00000010342	0.0106023	0.0364055	0.0651792	0.00927807	0.0259486	0.0197113
ENSMUSG00000010358	6.2962	7.7138	7.62516	7.83848	8.95141	12.3015
ENSMUSG00000010362	12.6168	12.4932	11.551	12.6286	13.1839	12.8637
ENSMUSG00000010376	28.4129	42.6301	30.3547	37.996	27.3483	34.1953
ENSMUSG00000010392	4.75088	4.33742	5.04277	4.2804	4.63769	4.51842
ENSMUSG00000010406	11.5612	11.9203	13.7214	12.8898	14.7111	17.73
ENSMUSG00000010435	0.0001	0.0001	0.0001	0.0001	0.0001	0.0001
ENSMUSG00000010453	7.76141	7.96871	7.50533	10.3142	11.6012	9.95205
ENSMUSG00000010461	0.0169318	0.0411778	0.0390825	0.0228179	0.0216976	0.0188098
ENSMUSG00000010476	1.03731	1.2071	1.02888	1.19733	0.958839	1.28298
ENSMUSG00000010492	0.149771	0.173955	0.258003	0.403853	0.09222	0.326339
ENSMUSG00000010505	0.0001	0.0001	0.00375617	0.0001	0.0001	0.0001
ENSMUSG00000010517	12.0402	11.0285	11.3905	9.94558	11.4086	8.6024
ENSMUSG00000010529	0.080729	0.075384	0.071289	0.076575	0.00078	0.090419
ENSMUSG00000010538	0.990635	1.11839	1.70402	1.18146	1.5585	2.17789
ENSMUSG00000010554	1.16142	1.39443	0.797079	0.564353	1.05406	0.664903
ENSMUSG00000010592	0.0139163	0.0001	0.0001	0.0233265	0.0001	0.0001
ENSMUSG00000010601	0.0349773	0.0001	0.0001	0.0001	0.0001	0.0001
ENSMUSG00000010607	16.6583	18.232	16.8126	11.783	13.5915	12.4845
ENSMUSG00000010608	2.99282	3.36266	3.01943	3.4707	4.39044	5.23782
ENSMUSG00000010609	2.96068	2.51869	2.71347	2.9974	3.11886	2.95008
ENSMUSG00000010651	0.0811903	0.620594	0.144681	0.340907	0.145325	0.0001
ENSMUSG00000010660	5.03801	5.27776	4.615	6.33881	4.99172	7.15887
ENSMUSG00000010663	4.03353	3.49253	3.47982	4.85855	5.03441	3.39608
ENSMUSG00000010721	2.25764	1.96138	1.69842	2.05894	2.30875	1.85773
ENSMUSG00000010751	0.2319	0.501865	0.241832	0.276094	0.223455	0.35564
ENSMUSG00000010755	2.27729	2.41066	2.248	2.2098	2.34824	2.26335
ENSMUSG00000010760	0.0001	0.0001	0.0772667	0.0001	0.0001	0.0001
ENSMUSG00000010796	0.0001	0.0001	0.0001	0.0001	0.0302502	0.0001
ENSMUSG00000010797	0.212171	0.040617	0.057616	0.082517	0.079472	0.0001
ENSMUSG00000010803	0.11526	0.0180807	0.049894	0.0595663	0.0489245	0.0299914
ENSMUSG00000010825	0.0001	0.00115214	0.00637186	0.0001	0.0001	0.0001
ENSMUSG00000010830	2.80606	3.18096	2.11814	0.985931	1.23932	1.30208
ENSMUSG00000010841	0.0001	0.0001	0.0001	0.0001	0.0001	0.0001
ENSMUSG00000010911	37.1346	39.1158	39.4952	23.1506	27.1821	22.9638
ENSMUSG00000010914	32.1635	28.4299	31.3817	23.1937	21.3651	17.203
ENSMUSG00000010936	2.16626	2.70519	2.3469	2.50337	2.44279	2.42878
ENSMUSG00000011008	0.0001	0.0418582	0.0001	0.0001	0.0618872	0.163649
ENSMUSG00000011034	0.099248	0.131505	0.272918	0.154724	0.106801	0.266651
ENSMUSG00000011096	13.1013	11.4518	9.39906	8.81406	9.73085	7.74499
ENSMUSG00000011114	6.43868	7.00353	6.48502	9.21715	8.82946	9.03621
ENSMUSG00000011118	0.0001	0.0001	0.0001	0.0001	0.0001	0.0001
ENSMUSG00000011148	56.003	61.2701	62.174	59.2351	60.1019	61.4429
ENSMUSG00000011154	0.0001	0.0001	0.0001	0.0001	0.0001	0.0001
ENSMUSG00000011158	2.18573	2.21211	2.10802	2.90592	2.96806	3.35377
ENSMUSG00000011171	0.134262	0.0448818	0.0701811	0.483166	0.404093	0.493843
ENSMUSG00000011179	11.8512	13.3384	12.2217	15.0239	15.5696	10.283
ENSMUSG00000011254	1.96144	1.54574	1.35533	1.47713	1.0806	1.26947
ENSMUSG00000011256	10.5516	8.00612	7.24342	4.29585	8.32621	3.88753
ENSMUSG00000011257	62.1796	60.3245	57.9345	73.0717	64.8783	54.9507
ENSMUSG00000011263	0.348759	0.306767	0.226222	0.286667	0.510944	0.564301
ENSMUSG00000011267	0.175955	0.13069	0.166807	0.0913478	0.350824	0.0786188
ENSMUSG00000011305	43.9327	44.3107	46.9239	75.7479	109.784	74.0215
ENSMUSG00000011306	3.53627	3.57368	3.16681	5.10918	4.81835	6.44531
ENSMUSG00000011349	0.0001	0.0001	0.0001	0.0001	0.0001	0.0001
ENSMUSG00000011350	0.0001	0.0001	0.0001	0.0001	0.0001	0.0001
ENSMUSG00000011382	2.64455	2.88422	2.45484	2.66842	2.30617	2.38859
ENSMUSG00000011427	1.90472	1.57337	1.84202	2.54126	2.73266	1.93425
ENSMUSG00000011463	0.0747831	0.0001	0.0001	0.0001	0.0001	0.0001
ENSMUSG00000011486	0.0001	0.0001	0.0001	0.0001	0.0001	0.0001
ENSMUSG00000011589	0.121984	0.0530311	0.0001	0.0001	0.0001	0.0117501
ENSMUSG00000011632	0.0001	0.0001	0.0001	0.0001	0.0001	0.0001
ENSMUSG00000011658	2.27002	1.74657	1.71202	1.27446	1.85023	2.64982
ENSMUSG00000011751	0.0277164	0.0867684	0.101822	0.161737	0.110054	0.125837
ENSMUSG00000011752	26.6205	29.2829	29.1549	17.4063	36.8238	21.1309
ENSMUSG00000011831	1.62774	1.71005	1.54747	2.70134	2.64677	3.16577
ENSMUSG00000011832	2.84544	2.50314	2.32245	1.84253	1.90187	1.63679
ENSMUSG00000011837	5.94882	5.85609	6.16995	5.77349	6.11034	5.7612
ENSMUSG00000011877	17.0012	15.0268	14.5893	12.72	16.7189	16.4958
ENSMUSG00000011884	9.8096	8.64659	7.51185	8.3375	8.16834	11.0995
ENSMUSG00000011958	17.8127	18.1024	17.9235	17.0501	17.9122	14.4349
ENSMUSG00000011960	2.23903	1.91201	2.08659	2.1568	2.65385	2.16974
ENSMUSG00000012017	1.62413	2.14581	1.80897	2.12708	1.83826	2.51269
ENSMUSG00000012042	0.0001	0.0001	0.0001	0.0001	0.0001	0.0001
ENSMUSG00000012076	3.93386	3.29941	2.89634	2.4465	3.14059	2.72941
ENSMUSG00000012114	1.48495	1.36373	1.30228	2.04964	1.68799	2.14593
ENSMUSG00000012117	4.80771	7.83972	6.59836	3.8602	5.69394	6.09475
ENSMUSG00000012123	0.0001	0.0001	0.00555154	0.0001	0.0001	0.0001
ENSMUSG00000012126	0.176048	0.0658687	0.040612	0.0001	0.0283692	0.185166
ENSMUSG00000012187	0.0001	0.0001	0.0001	0.0298582	0.0001	0.0001
ENSMUSG00000012211	0.0001	0.0001	0.0001	0.0001	0.0001	0.0001
ENSMUSG00000012282	0.0001	0.0001	0.0001	0.0001	0.0001	0.0001
ENSMUSG00000012296	4.37298	4.91281	4.61585	4.14469	5.88672	5.68246
ENSMUSG00000012350	0.0001	0.0001	0.0001	0.0001	0.0001	0.0001
ENSMUSG00000012396	0.0001	0.0001	0.0001	0.0001	0.0001	0.0001
ENSMUSG00000012405	35.078	40.6708	36.0643	47.5438	53.0909	51.5821
ENSMUSG00000012422	0.969044	0.886575	0.878105	0.952592	1.15234	1.15459
ENSMUSG00000012428	13.9906	12.7574	12.9688	11.2623	15.6392	14.0885
ENSMUSG00000012429	0.752982	1.03921	0.600961	0.806306	0.757596	1.45476
ENSMUSG00000012443	0.0386837	0.0793233	0.0646577	0.0308452	0.0235537	0.0422405
ENSMUSG00000012483	5.35093	6.2367	4.52711	3.98684	4.65023	5.68665
ENSMUSG00000012519	0.992985	1.15697	1.01087	0.772196	1.5103	1.33126
ENSMUSG00000012520	0.0001	0.0001	0.0001	0.0001	0.0001	0.0001
ENSMUSG00000012535	2.51937	3.47816	3.43236	1.71156	3.01997	1.51449
ENSMUSG00000012609	0.590451	0.61065	0.673038	0.543549	0.393233	0.483713
ENSMUSG00000012640	3.50037	3.68214	3.85166	3.22816	3.7087	4.73055
ENSMUSG00000012705	0.0673345	0.0001	0.0001	0.0001	0.0567978	0.0001
ENSMUSG00000012777	0.0001	0.0001	0.0001	0.0001	0.0001	0.0001
ENSMUSG00000012819	0.375631	0.544625	0.456084	0.284508	0.188813	0.292398
ENSMUSG00000012848	85.5126	90.0536	77.1588	109.451	139.83	149.234
ENSMUSG00000012889	0.0001	0.0517071	0.0416789	0.0001	0.0001	0.0001
ENSMUSG00000013033	1.15901	1.62806	0.97402	1.613	2.94453	2.7366
ENSMUSG00000013076	7.4102	5.9172	6.59079	7.07061	7.53573	4.7923
ENSMUSG00000013083	0.0001	0.0001	0.0001	0.0001	0.0001	0.0001
ENSMUSG00000013089	3.83367	3.96809	3.12921	10.3605	8.20519	6.35323
ENSMUSG00000013091	0.104092	0.0103856	0.0508028	0.0001	0.0855639	0.107376
ENSMUSG00000013150	0.849605	0.756112	0.876433	0.707913	1.16406	0.809711
ENSMUSG00000013155	0.225969	0.246185	0.397805	0.270627	0.323225	0.336638
ENSMUSG00000013158	0.0001	0.0001	0.0001	0.0001	0.0001	0.0001
ENSMUSG00000013160	16.5356	16.6923	16.2346	16.8965	21.4232	18.2898
ENSMUSG00000013236	2.96045	2.45681	2.46372	1.75724	1.58177	1.77731
ENSMUSG00000013275	13.2919	13.0902	11.8884	19.2712	16.9684	10.8977
ENSMUSG00000013338	0.0001	0.0001	0.0001	0.0001	0.0001	0.0001
ENSMUSG00000013353	0.0001	0.0001	0.0001	0.0001	0.0001	0.0001
ENSMUSG00000013367	0.081028	0.043742	0.060136	0.0001	0.136577	0.229707
ENSMUSG00000013415	0.0001	0.00650925	0.00163199	0.0001	0.00432659	0.0001
ENSMUSG00000013418	0.084447	0.0001	0.023248	0.076276	0.0001	0.071655
ENSMUSG00000013419	14.7028	14.2964	13.4284	11.6404	7.42855	9.37857
ENSMUSG00000013465	7.06101	9.24646	8.74598	7.44422	8.40406	8.96025
ENSMUSG00000013483	0.0001	0.0298869	0.022664	0.109338	0.0492843	0.0001
ENSMUSG00000013495	1.23265	0.784667	1.56196	1.37483	1.17679	1.62199
ENSMUSG00000013523	0.0948455	0.0303396	0.0341744	0.0834636	0.0590588	0.0145509
ENSMUSG00000013539	11.718	12.4287	11.1346	11.7728	13.2491	11.5738
ENSMUSG00000013562	0.0001	0.0001	0.0001	0.0001	0.0001	0.0001
ENSMUSG00000013584	2.76723	2.41501	3.80132	1.17362	0.727302	0.541713
ENSMUSG00000013593	369.616	376.298	379.031	329.027	316.945	270.416
ENSMUSG00000013611	0.0001	0.0001	0.0001	0.0001	0.0001	0.0001
ENSMUSG00000013622	7.89445	12.0053	10.7989	10.7681	10.3024	16.341
ENSMUSG00000013629	2.06135	1.55798	1.72276	0.98951	1.81249	1.36581
ENSMUSG00000013643	0.0001	0.0001	0.0001	0.0001	0.0001	0.0001
ENSMUSG00000013646	4.38057	3.5593	4.00078	1.28321	4.32693	3.55065
ENSMUSG00000013653	0.0001	0.0001	0.046769	0.0001	0.0001	0.0001
ENSMUSG00000013662	11.6866	12.3929	10.9249	11.5984	11.0464	7.18655
ENSMUSG00000013663	6.63705	6.10982	7.01714	5.75938	6.49118	5.49307
ENSMUSG00000013668	0.0001	0.0001	0.0001	0.0001	0.0001	0.0001
ENSMUSG00000013698	23.0661	21.0853	20.5926	9.90334	15.1519	13.7171
ENSMUSG00000013701	83.5417	69.2828	70.499	67.978	62.8939	48.144
ENSMUSG00000013707	1.14497	1.60516	0.728755	1.63361	1.76203	1.62523
ENSMUSG00000013736	2.88185	3.89757	3.70342	5.37519	4.44198	5.41236
ENSMUSG00000013766	0.0001	0.0001	0.0001	0.0001	0.0001	0.0001
ENSMUSG00000013787	7.65863	7.14916	6.93437	8.32508	11.5306	11.964
ENSMUSG00000013822	5.90261	6.52454	5.50649	5.18245	5.0898	7.11731
ENSMUSG00000013833	5.7053	6.31282	6.81574	6.24847	5.33565	5.25788
ENSMUSG00000013846	4.95261	4.40593	4.6077	6.77332	9.23135	7.84422
ENSMUSG00000013858	17.4402	18.4655	17.2913	16.5928	18.2613	17.6454
ENSMUSG00000013878	1.32482	2.0629	1.64393	0.722159	1.2503	0.984631
ENSMUSG00000013921	1.1485	1.59354	1.47422	1.9216	1.77698	1.60087
ENSMUSG00000013928	0.0001	0.0001	0.0178073	0.0556326	0.0001	0.0001
ENSMUSG00000013936	2088.09	2440.45	2406.67	1881.42	1996.75	2356.86
ENSMUSG00000013973	1.68	1.66645	1.87591	1.74929	2.41597	2.6649
ENSMUSG00000013974	0.035583	0.028761	0.0001	0.0001	0.354028	0.413756
ENSMUSG00000013997	2.95244	4.01706	3.17444	3.47064	3.34727	2.84164
ENSMUSG00000014030	0.0001	0.00514555	0.0001	0.0001	0.0001	0.0001
ENSMUSG00000014039	0.361892	0.342977	0.260873	0.376612	0.542295	0.306074
ENSMUSG00000014074	2.43857	2.4891	2.73683	2.8322	2.64581	2.16431
ENSMUSG00000014075	1.18394	1.37676	1.2975	1.12709	0.986954	1.20557
ENSMUSG00000014077	6.26734	9.67123	6.34693	6.47533	8.98026	4.05345
ENSMUSG00000014104	0.0001	0.0001	0.0001	0.0001	0.0001	0.0001
ENSMUSG00000014158	1.37115	1.59984	1.79134	1.46793	1.74549	1.84937
ENSMUSG00000014164	0.826454	0.888636	0.754756	1.0849	0.690899	1.32184
ENSMUSG00000014177	6.76092	6.44175	6.84728	5.23388	6.73558	4.41296
ENSMUSG00000014195	7.49073	8.58735	7.64586	9.82016	10.2726	12.8068
ENSMUSG00000014198	0.216521	0.132991	0.0558632	0.0001	0.0833511	0.0177136
ENSMUSG00000014226	18.149	20.7857	25.3371	12.8344	13.7126	13.8875
ENSMUSG00000014232	3.25463	3.70931	3.66623	3.23192	3.27449	4.64218
ENSMUSG00000014243	6.18811	11.9394	11.5341	9.79764	10.8852	14.8013
ENSMUSG00000014245	1.41777	0.929267	1.13859	0.753577	1.46005	1.41242
ENSMUSG00000014294	287.658	285.354	279.636	243.877	304.008	390.745
ENSMUSG00000014301	7.82854	6.98238	7.8536	7.91214	7.75818	8.26916
ENSMUSG00000014303	0.477132	2.20441	0.385616	0.527301	0.726489	0.703435
ENSMUSG00000014313	120.042	127.937	132.997	137.61	147.023	169.109
ENSMUSG00000014329	1.10145	2.30334	0.942998	2.57399	2.38516	0.982651
ENSMUSG00000014349	13.7685	13.0313	11.4474	12.0951	14.2726	10.7715
ENSMUSG00000014351	0.0001	0.0001	0.0001	0.0001	0.0001	0.0001
ENSMUSG00000014353	0.802207	1.19756	0.585733	1.11655	1.50591	1.98984
ENSMUSG00000014355	2.68366	2.54276	2.19157	2.09104	2.45987	2.05677
ENSMUSG00000014361	1.84078	1.65125	1.6267	2.80548	2.81945	4.1851
ENSMUSG00000014402	12.6355	10.3124	11.9494	13.9399	13.8097	14.1089
ENSMUSG00000014418	1.34165	1.60178	1.22334	1.02612	1.39345	1.52157
ENSMUSG00000014426	4.29675	4.37454	4.36486	2.94682	3.81218	3.2398
ENSMUSG00000014444	3.01424	3.11143	3.04455	3.56095	3.72788	4.47434
ENSMUSG00000014453	0.245708	0.306638	0.0835712	0.0982757	0.0686248	0.0870698
ENSMUSG00000014470	13.46	15.3656	15.5483	23.6838	19.2557	28.0944
ENSMUSG00000014496	2.28131	1.75036	2.03733	3.33083	2.24367	2.42435
ENSMUSG00000014498	6.89483	6.38231	6.06585	4.12627	6.23159	4.05177
ENSMUSG00000014503	3.31505	3.05453	2.76795	1.81137	1.54476	1.68071
ENSMUSG00000014504	5.95849	5.05111	5.35579	4.23461	5.89291	5.1673
ENSMUSG00000014529	0.0001	0.0001	0.0001	0.0001	0.0001	0.0001
ENSMUSG00000014542	0.043028	0.084419	0.057331	0.0001	0.0001	0.0001
ENSMUSG00000014543	0.0001	0.0001	0.0001	0.0001	0.0001	0.0918396
ENSMUSG00000014547	1.11638	1.34975	1.11419	1.03266	1.36855	1.28925
ENSMUSG00000014550	2.29051	2.18335	1.97616	2.30382	2.13692	1.59939
ENSMUSG00000014551	7.02256	7.3374	6.78295	5.13813	5.53137	6.26725
ENSMUSG00000014554	3.20517	3.31275	3.1216	3.20745	3.36896	4.14765
ENSMUSG00000014592	4.88857	5.45219	5.00102	6.63969	5.84205	5.05567
ENSMUSG00000014599	11.6242	8.52422	6.76497	6.05303	7.48915	7.61945
ENSMUSG00000014601	4.59678	4.46203	4.61029	4.36548	5.74671	4.91496
ENSMUSG00000014602	0.289227	0.2336	0.149783	0.373216	0.274178	0.111394
ENSMUSG00000014603	0.0001	0.0001	0.0001	0.0001	0.0001	0.0001
ENSMUSG00000014606	182.679	198.899	193.955	164.807	159.089	149.203
ENSMUSG00000014609	0.0001	0.0001	0.0001	0.0001	0.0001	0.0001
ENSMUSG00000014633	10.2901	9.7972	10.0676	5.13472	6.10324	6.99699
ENSMUSG00000014668	2.08143	2.30706	2.25267	2.59662	2.49668	3.56485
ENSMUSG00000014686	0.0001	0.0001	0.0001	0.0001	0.0001	0.0001
ENSMUSG00000014704	0.0001	0.0001	0.0001	0.078716	0.0001	0.0001
ENSMUSG00000014725	0.0001	0.0001	0.0001	0.0001	0.0001	0.0001
ENSMUSG00000014747	0.0001	0.0001	0.0001	0.0001	0.0001	0.0001
ENSMUSG00000014748	19.4808	17.0093	16.3324	14.945	17.7808	13.2455
ENSMUSG00000014763	2.07851	2.87719	2.30352	2.65717	2.5522	2.94579
ENSMUSG00000014767	0.496916	0.483774	0.458101	0.576402	0.676714	0.706254
ENSMUSG00000014769	15.9849	14.9655	12.8398	16.7216	14.4988	18.7391
ENSMUSG00000014771	1.71273	2.20682	2.48934	2.49619	2.6653	3.23227
ENSMUSG00000014773	1.10627	1.13963	1.1221	0.862034	1.33794	1.63207
ENSMUSG00000014776	12.5034	11.616	13.1556	11.5823	10.7072	12.3751
ENSMUSG00000014778	2.73878	3.33261	3.16372	3.75501	3.98981	5.58322
ENSMUSG00000014782	0.0001	0.00837431	0.00393473	0.0001	0.0001	0.0001
ENSMUSG00000014786	0.315317	0.291161	0.196422	0.282355	0.306452	0.362104
ENSMUSG00000014791	0.136023	0.441203	0.291629	0.604232	0.335877	0.639951
ENSMUSG00000014813	0.621871	0.467371	0.357014	0.559254	0.601312	1.05087
ENSMUSG00000014837	1.60429	1.61136	0.591625	1.21268	0.574213	1.09135
ENSMUSG00000014846	11.4029	5.76405	7.46392	3.16827	7.21942	6.3229
ENSMUSG00000014850	0.695318	0.710849	0.597221	0.526506	0.57329	0.594108
ENSMUSG00000014852	0.0001	0.0001	0.0001	0.0001	0.0001	0.0001
ENSMUSG00000014856	7.16596	6.63527	7.50083	5.94798	7.01008	7.21694
ENSMUSG00000014859	8.38357	8.98506	8.48698	7.56256	9.23044	8.91522
ENSMUSG00000014867	32.6951	34.2107	31.8184	27.6188	33.4614	25.1747
ENSMUSG00000014873	2.39053	1.96991	2.16701	2.27876	2.39634	2.82114
ENSMUSG00000014905	16.1988	16.4569	18.9282	15.5995	13.5704	9.19388
ENSMUSG00000014907	1.76513	1.64783	1.41877	1.57155	1.87873	1.5645
ENSMUSG00000014932	1.77344	1.49767	1.19504	3.31017	2.7448	2.02475
ENSMUSG00000014956	21.6199	21.9758	20.9014	24.5738	25.0829	14.0983
ENSMUSG00000014959	13.234	12.9906	13.1791	13.8471	14.0608	12.4412
ENSMUSG00000014980	1.74775	1.8617	2.00407	1.24684	1.40737	1.53349
ENSMUSG00000015001	0.0001	0.0001	0.0001	0.0001	0.0001	0.0001
ENSMUSG00000015002	4.29434	3.8577	4.01498	2.98652	3.30489	2.56126
ENSMUSG00000015013	8.25434	8.7553	9.49747	8.26605	8.98951	8.83915
ENSMUSG00000015016	5.95429	6.22953	6.18938	4.4035	4.58265	4.98437
ENSMUSG00000015023	6.79494	7.51256	7.90471	8.52974	8.09356	7.87722
ENSMUSG00000015027	1.27004	1.13366	0.933416	1.17596	1.00143	1.23986
ENSMUSG00000015053	2.134	1.89003	1.70349	2.75083	2.82221	5.82938
ENSMUSG00000015083	0.765035	0.682171	0.988358	0.729094	0.484931	1.21103
ENSMUSG00000015085	5.6848	7.14142	5.98943	6.13476	7.19589	5.64508
ENSMUSG00000015087	9.61441	9.84167	9.62422	7.51893	8.32685	8.41302
ENSMUSG00000015090	121.385	123.564	109.424	177.94	220.151	295.778
ENSMUSG00000015092	46.0258	38.6739	51.4985	51.1666	40.5102	52.7734
ENSMUSG00000015093	0.275975	0.318949	0.619229	1.04162	0.779122	1.96315
ENSMUSG00000015094	4.20149	3.42787	3.57428	2.92904	4.2631	3.55397
ENSMUSG00000015095	17.2025	17.432	17.5002	18.648	17.4233	12.4245
ENSMUSG00000015112	32.2537	32.3185	32.7283	24.5186	20.549	17.6216
ENSMUSG00000015120	5.25868	6.00997	5.96842	8.04682	8.00311	8.75059
ENSMUSG00000015126	2.6195	3.05857	2.67923	3.60331	3.6572	5.57996
ENSMUSG00000015127	1.61405	1.08125	1.56068	1.72147	2.59648	1.98586
ENSMUSG00000015133	1.56784	1.23815	1.17146	1.09231	1.51283	1.36527
ENSMUSG00000015134	0.162829	0.168815	0.0555541	0.146213	0.213725	0.0585646
ENSMUSG00000015143	4.1767	3.83205	4.00881	3.65368	4.36898	3.7997
ENSMUSG00000015149	11.7272	11.7483	11.3684	10.9623	13.2116	11.6732
ENSMUSG00000015165	13.3231	14.3655	12.2472	23.3993	23.7986	29.9642
ENSMUSG00000015176	3.85116	4.28082	4.73541	4.84455	5.41681	4.56693
ENSMUSG00000015189	5.76537	5.64415	5.43918	4.07102	4.333	3.87667
ENSMUSG00000015202	7.56635	7.72512	9.12257	10.7103	13.0339	6.95903
ENSMUSG00000015214	2.92828	3.02248	2.63297	4.18892	3.49257	3.96514
ENSMUSG00000015217	10.6832	16.0356	11.5894	18.8353	14.4057	9.95508
ENSMUSG00000015222	0.107441	0.0568106	0.0617173	0.110373	0.0785513	0.0955499
ENSMUSG00000015224	0.342509	0.552656	0.521773	0.506369	0.544941	0.671704
ENSMUSG00000015242	0.0001	0.0001	0.0001	0.0001	0.0001	0.0001
ENSMUSG00000015243	2.56935	1.82846	1.95267	4.30212	3.13213	2.88988
ENSMUSG00000015247	2.22847	1.87891	2.48679	1.9821	2.85604	2.5039
ENSMUSG00000015289	4.54731	4.22655	4.53099	3.94019	3.78302	6.3202
ENSMUSG00000015290	22.0595	18.7505	17.7439	16.0557	15.4651	14.4019
ENSMUSG00000015291	10.8116	9.39976	8.5405	10.3898	16.9764	16.1498
ENSMUSG00000015305	3.73814	4.38847	4.0975	4.00901	3.92559	3.62702
ENSMUSG00000015312	2.68169	2.10794	1.59404	8.12971	3.50351	6.46591
ENSMUSG00000015314	0.0001	0.0127058	0.00799638	0.0001	0.0001	0.0001
ENSMUSG00000015316	0.0001	0.0296256	0.0001	0.0001	0.0001	0.0001
ENSMUSG00000015335	0.678125	0.975291	0.753355	1.4845	1.86846	2.12021
ENSMUSG00000015337	33.4827	29.9886	32.9633	23.3121	25.3807	24.2647
ENSMUSG00000015340	1.14848	0.995344	0.880086	0.918552	1.41613	1.25403
ENSMUSG00000015341	3.47218	4.22706	3.72187	3.70781	4.01307	3.78376
ENSMUSG00000015342	1.77951	2.14601	1.83829	1.27729	1.35846	0.690947
ENSMUSG00000015354	3.23081	2.48252	2.21237	3.70723	4.49104	4.37584
ENSMUSG00000015355	1.94018	2.22145	1.96585	0.436352	1.60882	0.804401
ENSMUSG00000015357	24.2954	23.3867	23.0756	38.7984	35.4207	30.8472
ENSMUSG00000015363	4.50627	6.23971	7.0357	5.20832	7.80793	8.50271
ENSMUSG00000015365	8.85308	8.53883	8.82196	10.7974	10.2864	11.9125
ENSMUSG00000015377	2.60379	2.50967	2.3843	3.33752	3.12566	5.26876
ENSMUSG00000015396	1.75847	1.95962	1.12531	0.882938	0.202586	0.598817
ENSMUSG00000015401	0.0001	0.0001	0.0001	0.0001	0.0001	0.0001
ENSMUSG00000015405	0.539968	0.294857	0.651996	0.588281	0.628261	0.971022
ENSMUSG00000015437	0.0001	0.186849	0.0001	0.254215	0.124047	0.512628
ENSMUSG00000015441	0.0001	0.0001	0.0001	0.0001	0.0001	0.0001
ENSMUSG00000015443	0.0001	0.0001	0.0001	0.0001	0.0001	0.0001
ENSMUSG00000015451	0.0143561	0.085672	0.17891	0.183006	0.393641	0.232178
ENSMUSG00000015452	0.0001	0.127564	0.201495	0.0986221	0.041889	0.241854
ENSMUSG00000015461	6.78964	7.51586	6.13639	4.33734	6.4192	5.67784
ENSMUSG00000015467	0.320683	0.110461	0.19273	0.210696	0.20155	0.228944
ENSMUSG00000015468	4.75683	4.19198	4.92921	4.39519	5.54325	6.53569
ENSMUSG00000015474	8.16526	9.433	9.35788	5.80629	10.5831	7.74954
ENSMUSG00000015476	0.494923	1.00523	0.760461	0.740693	1.13324	0.955938
ENSMUSG00000015478	12.7904	13.0614	13.806	9.77126	11.1374	10.8085
ENSMUSG00000015484	0.0001	0.0001	0.0001	0.083883	0.0001	0.056599
ENSMUSG00000015488	8.0697	8.14215	6.86676	6.80471	7.54832	7.02947
ENSMUSG00000015501	1.61873	1.46721	1.45103	0.712566	1.18785	1.14195
ENSMUSG00000015519	0.0001	0.0001	0.0001	0.0001	0.0001	0.0001
ENSMUSG00000015522	2.41237	2.18397	2.21893	3.11319	2.91948	1.87073
ENSMUSG00000015533	0.0693052	0.101004	0.0483798	0.039222	0.00942983	0.00770091
ENSMUSG00000015536	2.55178	2.24719	2.43371	2.25059	2.47747	2.91616
ENSMUSG00000015542	5.73505	5.87118	5.2169	6.63799	6.78438	7.55775
ENSMUSG00000015568	327.316	333.69	340.049	313.547	387.219	245.114
ENSMUSG00000015575	4.20282	5.46166	5.40971	4.72011	5.87987	5.35039
ENSMUSG00000015579	30.2423	28.7875	25.9397	30.3844	36.6733	33.6748
ENSMUSG00000015597	1.08644	0.824072	0.84139	1.23761	1.3644	1.27699
ENSMUSG00000015599	0.0378658	0.0108168	0.0213862	0.0581089	0.0699809	0.0428212
ENSMUSG00000015605	31.2776	23.5184	24.7456	19.5706	24.7375	14.6897
ENSMUSG00000015619	0.0400913	0.0386584	0.0380272	0.160053	0.240074	0.186121
ENSMUSG00000015627	0.0001	0.083092	0.013216	0.085174	0.106695	0.033524
ENSMUSG00000015647	11.7937	11.5196	10.9813	10.962	10.791	15.6212
ENSMUSG00000015652	0.154424	0.0001	0.0001	0.0001	0.0001	0.0790791
ENSMUSG00000015653	0.0384883	0.0339991	0.0510947	0.0603054	0.0373696	0.0180932
ENSMUSG00000015656	283.695	312.841	380.489	185.668	263.653	224.081
ENSMUSG00000015659	1.80731	1.64174	1.52653	1.34699	1.98155	1.25923
ENSMUSG00000015665	0.0001	0.0001	0.0001	0.0001	0.0001	0.0001
ENSMUSG00000015668	5.28198	5.27006	5.24489	4.90378	5.57555	4.91893
ENSMUSG00000015671	14.0443	13.5931	15.8472	14.4936	14.024	16.9481
ENSMUSG00000015672	2.57852	2.66898	2.72658	2.70401	3.34208	2.6923
ENSMUSG00000015697	2.35977	2.70746	2.33036	1.92753	2.91751	3.17824
ENSMUSG00000015702	0.315934	0.162239	0.0622329	0.078858	0.118961	0.119239
ENSMUSG00000015709	0.0769529	0.0441281	0.0668314	0.024179	0.0513994	0.0285756
ENSMUSG00000015711	7.31878	7.33114	6.73832	9.07959	6.99599	6.06226
ENSMUSG00000015714	8.81895	7.61804	8.18407	10.0218	11.2261	11.7226
ENSMUSG00000015721	0.0001	0.0001	0.0001	0.0001	0.0001	0.0001
ENSMUSG00000015733	18.2508	19.0268	18.6014	19.0356	20.3672	13.7944
ENSMUSG00000015745	18.1676	13.9789	16.4268	12.1714	17.5025	21.7844
ENSMUSG00000015747	1.44121	1.19941	1.68452	1.1144	0.88256	1.34777
ENSMUSG00000015748	2.62811	2.81953	2.38804	2.40225	3.41496	2.6855
ENSMUSG00000015749	10.7127	10.7411	10.2973	14.1105	15.0031	18.0043
ENSMUSG00000015750	16.3904	15.9481	14.4717	17.0256	16.7852	12.4695
ENSMUSG00000015755	8.39813	9.24835	8.78077	8.93353	10.2965	8.53415
ENSMUSG00000015757	2.61438	3.16817	2.63567	3.76631	3.51993	3.87812
ENSMUSG00000015759	21.7996	24.0503	20.4707	16.3037	16.7607	15.8125
ENSMUSG00000015766	1.29083	0.854	0.896592	1.95914	3.16007	2.67662
ENSMUSG00000015776	4.09595	5.02931	4.16252	5.15677	5.50619	5.09238
ENSMUSG00000015787	0.0001	0.0001	0.0001	0.0001	0.0001	0.0001
ENSMUSG00000015790	10.6841	12.5794	10.2198	12.303	10.7316	11.4742
ENSMUSG00000015804	2.13671	2.89069	2.17872	1.83882	3.35568	2.07044
ENSMUSG00000015806	14.8247	24.682	23.8076	25.5082	12.3263	12.1537
ENSMUSG00000015812	0.136475	0.120895	0.768447	0.574062	0.769991	0.873753
ENSMUSG00000015829	0.0491854	0.0001	0.0261755	0.0393874	0.0441423	0.0256141
ENSMUSG00000015837	88.3494	92.494	92.0735	136.782	154.273	154.359
ENSMUSG00000015839	12.927	14.0685	15.7079	16.7998	19.9889	15.823
ENSMUSG00000015843	30.8475	26.9891	27.8081	24.9501	24.0609	27.3345
ENSMUSG00000015846	11.6124	11.4568	10.5795	13.8456	11.6404	8.73091
ENSMUSG00000015850	8.27937	8.5466	7.96556	17.1435	12.4187	15.2968
ENSMUSG00000015852	3.80137	2.89813	2.22303	0.487258	0.382017	0.537814
ENSMUSG00000015854	0.0001	0.0001	0.0001	0.0001	0.085849	0.0001
ENSMUSG00000015869	4.16319	4.54113	3.99398	4.75335	5.23465	5.65888
ENSMUSG00000015879	0.0001	0.0318828	0.0001	0.00541051	0.0001	0.00638849
ENSMUSG00000015880	0.0001	0.0176732	0.029482	0.0059575	0.0001	0.0001
ENSMUSG00000015882	0.171665	0.231229	0.219722	0.177958	0.305237	0.187933
ENSMUSG00000015889	3.68267	3.04446	3.04683	3.42294	3.89301	4.19974
ENSMUSG00000015890	0.0001	0.0001	0.0001	0.0001	0.0001	0.0001
ENSMUSG00000015932	59.466	54.3536	56.1252	118.31	131.925	87.2684
ENSMUSG00000015937	3.17606	3.54094	3.35927	4.07415	4.00043	4.69886
ENSMUSG00000015942	0.27363	0.920565	0.246453	1.35417	1.37194	1.68822
ENSMUSG00000015943	9.47656	7.93822	8.79692	10.6897	7.55382	14.1768
ENSMUSG00000015944	3.78407	3.49513	2.99571	4.02389	3.42192	2.90305
ENSMUSG00000015947	0.973523	1.42726	1.29191	0.616112	0.768623	0.975288
ENSMUSG00000015950	0.899357	0.775524	1.25444	1.52696	1.57705	1.7572
ENSMUSG00000015957	0.921121	0.847255	0.676636	1.72297	1.40009	1.32887
ENSMUSG00000015961	1.86818	1.62793	1.5195	1.93665	1.91681	2.25182
ENSMUSG00000015962	0.0001	0.0001	0.0001	0.0001	0.0001	0.0001
ENSMUSG00000015966	0.00613707	0.0346434	0.0143603	0.0197792	0.0120963	0.0795993
ENSMUSG00000015968	0.138129	0.0825799	0.0853909	0.0793034	0.0892867	0.0972485
ENSMUSG00000015970	0.0001	0.00714522	0.0208984	0.0142804	0.00721295	0.0001
ENSMUSG00000015971	2.50936	2.6245	2.85023	3.5706	3.26288	3.31802
ENSMUSG00000015980	1.20116	1.16398	1.12793	1.24893	0.644598	0.772481
ENSMUSG00000015981	0.761759	0.577172	0.49049	0.509365	0.295348	0.106034
ENSMUSG00000015994	12.7541	13.4616	11.7105	12.0276	12.3932	13.8362
ENSMUSG00000016018	5.27839	5.26303	4.4406	4.80506	4.58479	3.6448
ENSMUSG00000016024	1.42024	1.01142	1.51782	1.44631	1.62643	1.27166
ENSMUSG00000016028	0.444652	0.404193	0.485375	0.494384	0.327757	0.177662
ENSMUSG00000016087	3.78849	3.80657	3.60464	6.38449	6.75	8.24387
ENSMUSG00000016128	2.3471	2.66038	2.69724	4.10527	3.21386	3.41707
ENSMUSG00000016150	0.00510504	0.0001	0.0121758	0.0001	0.00505378	0.0108329
ENSMUSG00000016179	0.0192679	0.0165698	0.0156418	0.702099	0.209301	0.400153
ENSMUSG00000016181	1.21125	1.03786	0.782373	1.09329	1.22351	1.2295
ENSMUSG00000016194	2.99862	3.31105	3.76763	7.22155	9.00913	6.78751
ENSMUSG00000016200	0.00425149	0.0001	0.0001	0.00389862	0.0001	0.00920716
ENSMUSG00000016206	2.1486	2.8978	2.70536	4.44525	3.17951	4.12491
ENSMUSG00000016239	0.104592	0.0722091	0.102088	0.352435	0.779286	0.169027
ENSMUSG00000016252	136.157	136.611	143.938	133.188	142.037	179.314
ENSMUSG00000016253	7.91578	8.48271	7.14703	7.09878	8.08677	6.7025
ENSMUSG00000016255	0.137382	0.0001	0.104554	0.16543	0.127461	0.312269
ENSMUSG00000016256	17.9956	16.7015	14.3176	14.0474	18.7105	17.5181
ENSMUSG00000016257	25.3999	25.6833	24.8894	21.3477	25.293	20.4368
ENSMUSG00000016262	1.22236	0.85934	0.467775	1.08805	0.462486	0.814951
ENSMUSG00000016283	0.0001	0.0591578	0.0001	0.0001	0.0001	0.0001
ENSMUSG00000016308	9.98104	6.79787	11.6553	8.49049	9.53101	5.63163
ENSMUSG00000016319	142.166	145.924	150.001	142.683	169.054	129.477
ENSMUSG00000016327	0.0001	0.0001	0.0001	0.0001	0.0001	0.0001
ENSMUSG00000016344	12.6432	11.7626	10.3156	12.9154	12.3975	14.0091
ENSMUSG00000016346	0.02338	0.02168	0.0319174	0.0650048	0.0417321	0.0543641
ENSMUSG00000016349	593.331	575.769	582.221	385.732	422.26	405.84
ENSMUSG00000016356	0.390023	0.253008	0.189286	0.231005	0.0381466	0.208355
ENSMUSG00000016382	10.6664	11.5805	8.95477	8.63469	9.93707	8.93121
ENSMUSG00000016386	3.36169	3.73462	3.75518	3.9628	3.12112	2.46542
ENSMUSG00000016409	1.78354	1.59563	1.82582	1.71285	1.66055	1.35676
ENSMUSG00000016427	312.251	336.855	352.587	288.532	291.963	379.447
ENSMUSG00000016458	0.317606	0.382623	0.94212	0.59245	0.954887	0.676436
ENSMUSG00000016477	1.85435	1.51463	1.04259	1.57548	1.78567	1.12792
ENSMUSG00000016481	4.2587	4.33551	3.95392	3.7575	5.68578	4.51414
ENSMUSG00000016487	5.0543	3.99494	4.74087	6.32603	7.07944	7.13046
ENSMUSG00000016493	0.141515	0.229654	0.368345	0.265732	0.314092	0.410252
ENSMUSG00000016494	12.0934	11.7108	10.7031	8.59217	8.40497	8.20429
ENSMUSG00000016495	2.57161	2.9773	2.973	3.10722	3.55507	5.42803
ENSMUSG00000016496	2.17503	2.5538	2.46004	3.89849	4.58891	4.53191
ENSMUSG00000016498	0.135544	0.0001	0.0001	0.0001	0.0001	0.0001
ENSMUSG00000016503	5.13332	5.66271	4.82826	4.50256	7.1843	6.10161
ENSMUSG00000016510	2.93527	3.34484	2.45744	2.20528	2.82188	2.17908
ENSMUSG00000016520	3.10608	2.22754	3.01054	2.79562	2.95339	2.6303
ENSMUSG00000016524	0.0001	0.0001	0.0001	0.0001	0.0001	0.0001
ENSMUSG00000016526	0.127991	0.0577425	0.0272066	0.0001	0.0559435	0.0172845
ENSMUSG00000016528	113.422	109.538	103.211	90.7251	111.055	73.9565
ENSMUSG00000016529	0.0001	0.0001	0.0001	0.0001	0.033869	0.0001
ENSMUSG00000016534	12.6917	11.8156	12.6037	17.3655	16.722	12.0233
ENSMUSG00000016541	25.6571	25.1556	26.9928	31.2282	34.3171	28.0772
ENSMUSG00000016552	0.0984619	0.144593	0.0759512	0.111264	0.0441063	0.0866929
ENSMUSG00000016554	7.9458	7.66092	7.85821	8.5166	9.64987	7.99376
ENSMUSG00000016559	18.9628	23.3373	19.1204	43.2128	32.3831	30.8882
ENSMUSG00000016619	3.89418	2.67224	3.1475	2.8851	3.46388	2.82004
ENSMUSG00000016624	0.35671	0.509452	0.36004	0.231178	0.461345	0.521929
ENSMUSG00000016626	0.0001	0.0001	0.0001	0.0001	0.0001	0.0001
ENSMUSG00000016637	1.87408	1.7267	1.19491	2.46263	1.65017	2.37394
ENSMUSG00000016664	20.8654	39.2695	19.464	14.6585	31.6314	22.4928
ENSMUSG00000016756	0.346697	0.188451	0.161962	0.0534887	0.0797473	0.141087
ENSMUSG00000016757	2.25599	2.22659	1.92562	1.3372	1.27236	1.22091
ENSMUSG00000016758	2.20833	2.3997	1.5785	3.97233	3.51112	3.21977
ENSMUSG00000016763	0.140964	0.166292	0.144851	0.188194	0.227835	0.171001
ENSMUSG00000016831	4.49672	4.23446	4.65824	4.86046	6.10581	4.70682
ENSMUSG00000016833	15.2411	16.191	15.4677	14.3944	17.5032	19.2346
ENSMUSG00000016918	1.54555	1.13661	1.40819	0.989928	1.31579	0.931325
ENSMUSG00000016921	17.2365	17.426	17.7292	18.0771	21.5621	26.6043
ENSMUSG00000016933	7.09333	7.63554	6.8638	10.225	10.916	11.1203
ENSMUSG00000016940	7.60653	6.7657	5.95636	8.56202	8.79231	8.19774
ENSMUSG00000016942	0.047479	0.0136575	0.0128934	0.0001	0.0001	0.0001
ENSMUSG00000016946	2.2804	1.99813	2.03434	2.05012	2.39117	2.78496
ENSMUSG00000016982	0.0001	0.0001	0.0001	0.0001	0.0001	0.0001
ENSMUSG00000016984	0.778675	0.518157	0.526065	0.535117	0.841536	0.637595
ENSMUSG00000016995	0.0616481	0.0913551	0.054407	0.026973	0.0001	0.0001
ENSMUSG00000016998	0.0001	0.0001	0.0001	0.0001	0.0001	0.0001
ENSMUSG00000017000	0.0001	0.0001	0.0001	0.0001	0.0001	0.0001
ENSMUSG00000017002	0.0901025	0.0001	0.110104	0.381958	0.546993	0.397942
ENSMUSG00000017003	0.0001	0.0001	0.0001	0.0001	0.0001	0.0001
ENSMUSG00000017004	0.0001	0.0001	0.0001	0.0001	0.0001	0.0001
ENSMUSG00000017007	0.0001	0.0001	0.0001	0.0001	0.0001	0.0001
ENSMUSG00000017009	5.42874	6.05511	5.90619	6.57641	8.27169	7.08676
ENSMUSG00000017049	0.0001	0.0001	0.0001	0.0001	0.0001	0.0001
ENSMUSG00000017057	8.6158	9.43102	8.70779	8.97883	8.03691	6.91815
ENSMUSG00000017064	0.0001	0.0001	0.0001	0.0001	0.0001	0.0001
ENSMUSG00000017119	9.87633	12.1769	8.79387	11.9907	14.6204	10.962
ENSMUSG00000017132	13.1824	14.2742	15.9847	18.4033	19.0591	18.2758
ENSMUSG00000017144	2.74375	3.02441	3.68534	2.3181	2.88368	2.39075
ENSMUSG00000017146	0.0389814	0.0345683	0.00981448	0.0001	0.0001	0.0001
ENSMUSG00000017165	0.0001	0.0001	0.0001	0.0001	0.0001	0.0001
ENSMUSG00000017167	0.916017	0.995909	0.66811	0.589371	0.715387	0.682032
ENSMUSG00000017176	4.36298	4.2421	3.64243	2.79898	4.05591	4.67681
ENSMUSG00000017188	37.7094	36.8987	37.7146	34.9216	28.218	35.5033
ENSMUSG00000017195	0.0001	0.0001	0.0001	0.0001	0.0001	0.0001
ENSMUSG00000017204	0.0001	0.0001	0.0001	0.0001	0.0001	0.0001
ENSMUSG00000017210	5.60506	5.69139	5.34989	4.60233	4.48224	4.95417
ENSMUSG00000017211	0.0001	0.0001	0.0001	0.0001	0.0001	0.0001
ENSMUSG00000017221	16.579	17.1803	20.5039	15.7554	17.8577	17.8719
ENSMUSG00000017264	8.76084	9.21293	8.40475	10.5831	9.44477	10.4653
ENSMUSG00000017286	3.48924	3.70301	4.12201	3.59216	3.24627	2.63806
ENSMUSG00000017288	4.30709	4.70437	3.64614	5.60232	5.35977	4.50625
ENSMUSG00000017291	3.83728	3.72883	3.67991	4.09881	1.61908	2.35163
ENSMUSG00000017299	6.42263	7.25842	7.21714	10.1171	7.31625	10.0844
ENSMUSG00000017300	0.0001	0.341653	0.169648	0.36524	0.0001	0.0001
ENSMUSG00000017307	3.25516	3.39792	3.04964	1.91708	2.42508	2.79373
ENSMUSG00000017309	25.5396	29.0309	23.541	59.2152	54.9462	75.8598
ENSMUSG00000017310	0.0001	0.0001	0.0001	0.0001	0.0001	0.0001
ENSMUSG00000017311	0.0001	0.0001	0.0001	0.0001	0.0001	0.0001
ENSMUSG00000017314	1.09332	0.655009	0.798953	1.69964	1.94838	1.48801
ENSMUSG00000017316	0.0001	0.0001	0.0001	0.0001	0.0001	0.0001
ENSMUSG00000017344	14.5106	9.72742	12.0429	8.37817	11.5571	11.3053
ENSMUSG00000017376	2.1737	2.58728	2.2276	1.54438	2.31521	1.33904
ENSMUSG00000017386	0.946835	1.29953	0.853855	1.35567	1.55118	1.08748
ENSMUSG00000017390	0.592218	0.215048	0.218243	0.362974	0.562931	0.235015
ENSMUSG00000017400	0.0001	0.202655	0.13183	0.128576	0.0001	0.0001
ENSMUSG00000017404	140.605	156.678	157.664	189.47	228.042	249.108
ENSMUSG00000017405	0.426604	0.640711	0.335508	0.871787	0.777099	0.64995
ENSMUSG00000017412	0.138337	0.183478	0.180644	0.219688	0.155181	0.230725
ENSMUSG00000017417	1.16782	0.985131	0.699506	0.741968	0.74461	1.07734
ENSMUSG00000017418	0.685142	0.130935	0.551308	0.184541	1.45781	1.31408
ENSMUSG00000017421	5.63962	5.72081	6.73349	6.19173	9.07525	6.79329
ENSMUSG00000017428	7.72746	7.68071	7.30148	8.126	7.65046	6.82324
ENSMUSG00000017446	3.13522	3.17739	3.62685	4.40788	4.09622	3.8823
ENSMUSG00000017453	0.107386	0.111441	0.0001	0.209041	0.120945	0.0221349
ENSMUSG00000017466	21.8506	19.6459	18.346	21.7209	20.0268	16.8079
ENSMUSG00000017478	3.30439	3.36644	3.35034	3.6379	4.09961	3.57195
ENSMUSG00000017485	3.99271	4.18386	3.48937	5.12264	4.51069	4.33667
ENSMUSG00000017491	2.27082	1.6643	2.51256	0.763346	1.38179	0.933974
ENSMUSG00000017493	17.6606	15.392	15.8251	23.504	20.3601	21.6201
ENSMUSG00000017499	0.0399414	0.0934503	0.0262466	0.0433539	0.0429987	0.0946566
ENSMUSG00000017548	4.78139	5.00473	1.85634	2.24069	5.40554	4.49378
ENSMUSG00000017550	0.16667	0.106032	0.0870574	0.212117	0.201208	0.214048
ENSMUSG00000017561	1.89154	1.27595	1.77031	1.60479	1.89369	1.92787
ENSMUSG00000017588	0.0001	0.0001	0.0001	0.0001	0.0001	0.0001
ENSMUSG00000017607	0.0184034	0.0488025	0.0001	0.0270097	0.0001	0.0001
ENSMUSG00000017615	15.7539	13.1498	14.3363	3.84768	11.6501	10.2173
ENSMUSG00000017631	2.81974	2.63315	2.1783	2.88264	3.08065	3.30415
ENSMUSG00000017639	0.07612	0.0773762	0.034833	0.0906731	0.0454974	0.0640419
ENSMUSG00000017652	0.245995	0.434533	0.378811	0.817229	0.537724	0.556783
ENSMUSG00000017664	4.57756	5.08138	3.66611	3.09994	3.25368	3.01827
ENSMUSG00000017667	0.538355	0.453684	0.331342	0.48824	0.493138	0.641724
ENSMUSG00000017670	3.03711	3.19632	2.4543	3.05046	3.01584	2.88822
ENSMUSG00000017677	3.76683	4.29345	2.64869	3.76347	5.07263	4.11652
ENSMUSG00000017679	0.416166	0.21503	0.358635	2.48396	0.268179	0.31216
ENSMUSG00000017686	6.60964	6.9686	6.5248	4.65864	6.20862	5.14747
ENSMUSG00000017688	0.0001	0.0001	0.0001	0.0001	0.0001	0.0001
ENSMUSG00000017692	2.77363	2.28103	1.99055	1.36212	2.92707	1.22169
ENSMUSG00000017697	0.700566	0.0992649	0.409015	0.764474	0.3164	0.355869
ENSMUSG00000017707	78.1117	72.0872	79.9642	148.396	151.078	140.635
ENSMUSG00000017713	2.33271	3.64127	2.99209	2.12359	1.99685	2.75803
ENSMUSG00000017715	2.90332	3.50507	3.27112	3.29325	3.21372	3.60493
ENSMUSG00000017716	0.169743	0.191073	0.0921142	0.173332	0.139413	0.274487
ENSMUSG00000017718	0.4425	0.272091	1.25739	0.339169	0.322055	0.36793
ENSMUSG00000017720	0.0001	0.0001	0.0001	0.0001	0.0001	0.0001
ENSMUSG00000017721	7.45913	7.56221	6.97843	7.97872	6.79541	5.6035
ENSMUSG00000017723	0.0001	0.0001	0.0001	0.0001	0.0001	0.0001
ENSMUSG00000017724	0.137012	0.0001	0.0139032	0.258945	0.690421	0.293237
ENSMUSG00000017733	0.0001	0.0001	0.0001	0.0001	0.0001	0.0001
ENSMUSG00000017734	2.87698	3.02237	2.5978	3.01864	3.65322	3.74684
ENSMUSG00000017737	0.341366	0.255511	0.360871	0.500503	0.643221	0.414554
ENSMUSG00000017740	0.490073	0.436607	0.172894	0.316095	0.281759	0.19292
ENSMUSG00000017747	3.26323	3.64013	3.56656	2.91438	4.02591	3.48109
ENSMUSG00000017754	13.2562	12.9818	10.3054	6.98551	11.4951	12.6055
ENSMUSG00000017756	8.33633	7.14276	7.23128	4.54941	5.51764	3.09798
ENSMUSG00000017760	17.7152	16.688	15.7162	16.788	18.2484	19.2566
ENSMUSG00000017764	1.72014	1.81723	1.89417	1.98214	1.49537	1.74059
ENSMUSG00000017765	9.89092	11.0917	10.7008	13.9841	14.962	12.8577
ENSMUSG00000017767	0.0934283	0.0001	0.0001	0.0001	0.0001	0.0001
ENSMUSG00000017774	18.5073	19.9732	19.4583	19.922	23.6645	18.7622
ENSMUSG00000017776	17.7235	15.696	16.3618	14.2136	21.3176	12.6592
ENSMUSG00000017778	387.622	393.786	420.181	399.53	414.908	473.788
ENSMUSG00000017781	10.6401	8.78659	9.88677	9.85969	10.6539	8.52519
ENSMUSG00000017801	5.78878	5.51347	5.25478	5.72373	7.03233	6.89582
ENSMUSG00000017802	9.50621	9.05528	9.1367	10.3109	11.5385	10.519
ENSMUSG00000017817	134.759	126.837	122.805	101.69	105.339	78.5085
ENSMUSG00000017830	0.598055	0.444869	1.0122	0.522192	0.336012	0.676831
ENSMUSG00000017831	7.86546	8.48023	6.7277	8.5272	8.93251	6.20399
ENSMUSG00000017832	0.0001	0.0001	0.0001	0.219302	0.0615484	0.148924
ENSMUSG00000017837	11.0954	12.6962	11.3352	13.2383	12.7585	10.6082
ENSMUSG00000017843	11.3542	10.4142	9.86406	10.0689	10.2459	7.46226
ENSMUSG00000017858	6.70883	6.08372	5.10267	5.81411	5.37658	5.73083
ENSMUSG00000017861	0.0421489	0.0428725	0.044736	0.019822	0.114421	0.141636
ENSMUSG00000017868	0.0001	0.0001	0.0001	0.0001	0.0001	0.0001
ENSMUSG00000017897	0.647975	0.465081	1.00718	0.844807	1.23205	0.804714
ENSMUSG00000017922	0.0001	0.0001	0.0001	0.0001	0.0001	0.0001
ENSMUSG00000017929	2.93248	2.34316	2.36993	2.36861	2.51495	2.19098
ENSMUSG00000017943	0.0266264	0.0001	0.0001	0.0901533	0.0001	0.0210653
ENSMUSG00000017950	0.0001	0.0001	0.00896975	0.00960128	0.0001	0.0001
ENSMUSG00000017969	4.13827	4.54899	4.24652	4.43243	4.46591	3.76341
ENSMUSG00000017978	0.0851981	0.0335706	0.0449859	0.10274	0.18151	0.108976
ENSMUSG00000017999	2.79572	2.93795	3.13459	3.94159	3.66429	3.70071
ENSMUSG00000018001	4.33201	3.58036	4.14067	5.52522	4.83038	4.75796
ENSMUSG00000018008	1.33413	1.16589	1.30487	1.02465	0.994066	1.28658
ENSMUSG00000018012	0.958116	0.658247	0.517419	0.751833	0.268775	0.861613
ENSMUSG00000018040	4.39508	4.47649	5.02797	3.88942	5.37138	5.51768
ENSMUSG00000018042	13.8766	14.8323	13.5335	22.8	23.7289	25.49
ENSMUSG00000018068	0.400324	0.466588	0.320673	0.252964	0.237376	0.215971
ENSMUSG00000018076	1.4252	1.58512	1.4727	1.75954	2.12624	1.81596
ENSMUSG00000018102	32.906	37.1046	31.0281	27.1453	34.0699	25.3424
ENSMUSG00000018126	0.0001	0.0001	0.0001	0.0980116	0.0001	0.0201353
ENSMUSG00000018143	9.80897	9.60526	11.7398	13.6852	12.6843	12.5773
ENSMUSG00000018160	2.72444	3.10715	3.05228	1.93305	2.40047	2.99454
ENSMUSG00000018166	1.90187	1.50725	1.55649	1.20081	1.84707	1.57867
ENSMUSG00000018167	3.70225	3.64267	4.02308	4.90193	4.76308	5.54081
ENSMUSG00000018168	0.0001	0.0103338	0.0001	0.0301081	0.00512262	0.00627484
ENSMUSG00000018169	2.18613	3.03335	2.97929	2.21568	2.94005	3.79587
ENSMUSG00000018171	8.99522	9.24722	7.53241	7.74526	7.37346	5.83718
ENSMUSG00000018189	4.6484	4.00152	4.15118	4.23819	4.73985	5.47055
ENSMUSG00000018196	1.86286	1.65023	1.74696	1.12666	1.61621	2.11391
ENSMUSG00000018199	1.02965	1.27729	1.09032	1.52898	2.12504	1.25838
ENSMUSG00000018209	2.81596	2.55578	2.22645	2.93895	3.12985	1.88475
ENSMUSG00000018211	0.0001	0.0001	0.0001	0.0001	0.0001	0.0001
ENSMUSG00000018217	11.9078	10.5019	11.4749	10.5391	10.7085	10.5975
ENSMUSG00000018238	0.0892148	0.235825	0.224497	0.152105	0.301631	0.364925
ENSMUSG00000018239	2.71937	3.92905	2.56387	2.36956	2.87559	2.46447
ENSMUSG00000018259	0.0001	0.0001	0.0001	0.0001	0.0001	0.0001
ENSMUSG00000018263	4.49618	3.56102	2.60147	8.8293	6.63	4.61965
ENSMUSG00000018286	44.1063	45.4713	47.9726	41.1865	43.7857	50.7315
ENSMUSG00000018287	36.5233	38.7486	39.2467	38.6383	39.4803	45.5578
ENSMUSG00000018293	59.512	61.002	55.1884	60.8547	71.5532	77.1037
ENSMUSG00000018322	4.67904	5.00885	4.30416	5.77358	5.66373	5.28135
ENSMUSG00000018326	20.6833	21.3268	21.6569	22.4379	25.0627	23.1818
ENSMUSG00000018334	1.32377	0.905517	0.987506	1.30108	1.77553	2.18197
ENSMUSG00000018339	119.917	72.2395	62.3663	208.632	109.314	69.1265
ENSMUSG00000018340	60.5975	58.9449	60.3845	54.2342	55.7467	51.8566
ENSMUSG00000018341	0.0001	0.0001	0.0001	0.00899479	0.0001	0.0001
ENSMUSG00000018347	2.08869	1.85466	1.26019	3.13478	2.29509	2.49595
ENSMUSG00000018362	10.6902	11.0777	10.3791	4.91559	9.08058	6.0447
ENSMUSG00000018363	6.6882	5.51449	6.05597	4.10018	3.2677	2.304
ENSMUSG00000018372	1.56823	1.47071	1.54481	1.25884	1.94336	2.33875
ENSMUSG00000018377	10.0003	10.0128	9.59433	12.9172	13.5831	10.5955
ENSMUSG00000018378	9.04132	5.44721	4.98112	5.73025	6.74897	6.24555
ENSMUSG00000018379	5.52834	6.3064	7.57623	5.22626	7.12176	7.45634
ENSMUSG00000018381	2.10625	4.24324	3.45343	4.09669	4.74242	5.16459
ENSMUSG00000018387	0.195021	0.0930659	0.159056	0.250008	0.0908011	0.0823165
ENSMUSG00000018395	2.13147	2.55428	2.00986	1.47347	2.10865	2.11351
ENSMUSG00000018398	7.8895	7.0642	6.87237	6.3628	9.99997	9.63181
ENSMUSG00000018401	3.95155	4.42513	4.54902	2.4579	1.87514	1.86218
ENSMUSG00000018405	4.75998	5.57239	4.4745	3.58564	4.36693	3.89603
ENSMUSG00000018411	10.7767	10.3194	2.59454	5.35266	5.17973	5.21724
ENSMUSG00000018412	3.79418	4.18144	3.82494	4.3759	4.7544	3.67925
ENSMUSG00000018415	10.4425	10.069	10.2224	7.46309	6.81774	4.82281
ENSMUSG00000018417	2.24245	1.7771	1.7666	1.26545	2.04951	2.08174
ENSMUSG00000018425	4.17016	3.69259	4.02342	4.63305	4.31937	5.53288
ENSMUSG00000018427	6.6592	5.57628	5.97872	3.09086	3.77425	2.52232
ENSMUSG00000018428	37.5022	36.1684	26.5722	27.1071	40.6274	13.6675
ENSMUSG00000018433	3.01891	3.25603	3.62801	2.77975	3.219	1.84425
ENSMUSG00000018442	2.77652	2.5236	2.6667	2.03542	2.41641	2.30979
ENSMUSG00000018446	35.9731	33.9915	36.2174	39.5273	31.9087	37.8027
ENSMUSG00000018449	1.27952	2.44287	1.99956	2.73275	2.50683	3.3259
ENSMUSG00000018451	0.333912	0.113683	0.376626	0.291257	0.295712	0.242843
ENSMUSG00000018459	0.0701365	0.0628859	0.0716556	0.00800936	0.051047	0.0840063
ENSMUSG00000018470	0.0650711	0.0991784	0.0313374	0.0762578	0.105948	0.0001
ENSMUSG00000018474	2.64313	2.51172	2.62538	2.12556	2.45857	2.64377
ENSMUSG00000018476	3.81142	3.6817	3.33427	4.0379	5.45593	4.97331
ENSMUSG00000018479	0.0001	0.0001	0.0001	0.0001	0.0001	0.0001
ENSMUSG00000018481	3.53212	3.4326	3.32701	3.77007	4.0913	4.42707
ENSMUSG00000018486	0.173927	0.07108	0.0001	0.122034	0.356992	0.286225
ENSMUSG00000018500	0.208083	0.28105	0.319945	0.257285	0.057167	0.394376
ENSMUSG00000018501	7.2833	6.40125	6.51588	5.92481	7.96034	5.0098
ENSMUSG00000018507	0.673533	0.695134	0.473329	0.369901	0.783129	0.706657
ENSMUSG00000018509	4.92853	5.17262	6.48796	4.75583	3.72685	4.84722
ENSMUSG00000018537	0.836012	1.18533	0.826767	2.22217	1.72062	3.59614
ENSMUSG00000018541	1.22113	1.71429	1.25727	1.58498	2.02111	2.04595
ENSMUSG00000018543	0.0001	0.0001	0.0001	0.0001	0.0001	0.0001
ENSMUSG00000018547	5.81865	5.57679	5.52735	4.87635	5.17495	4.24745
ENSMUSG00000018548	1.01361	1.18725	0.678075	1.29548	1.25389	1.24132
ENSMUSG00000018554	6.79521	9.97036	8.00775	5.59018	4.09826	7.231
ENSMUSG00000018559	29.8926	31.1901	32.3955	26.5963	30.5123	26.7848
ENSMUSG00000018565	9.43923	8.13167	7.83236	6.59529	7.09773	6.23791
ENSMUSG00000018566	97.2503	96.6587	95.0975	66.6086	67.711	64.6082
ENSMUSG00000018567	75.7713	66.6139	68.1286	77.3831	90.7167	84.6173
ENSMUSG00000018569	0.0001	0.0001	0.0001	0.0716411	0.0001	0.0001
ENSMUSG00000018570	0.0135408	0.0117748	0.0302486	0.265992	0.11154	0.511993
ENSMUSG00000018572	3.23787	5.77805	3.8043	3.74761	6.64717	8.76565
ENSMUSG00000018574	298.298	312.79	333.515	428.319	423.922	432.025
ENSMUSG00000018581	0.0001	0.0001	0.0001	0.0001	0.0001	0.0001
ENSMUSG00000018583	11.7472	11.5426	10.6021	9.15103	11.824	7.94418
ENSMUSG00000018585	47.3283	47.3167	37.2759	40.7638	42.25	47.949
ENSMUSG00000018589	0.0001	0.0001	0.0001	0.025518	0.0001	0.033928
ENSMUSG00000018593	75.2865	64.2215	65.828	43.6447	45.5977	39.329
ENSMUSG00000018595	0.0001	0.0001	0.0001	0.0001	0.0001	0.0001
ENSMUSG00000018599	8.91994	8.90529	9.15594	8.2053	11.9849	7.33825
ENSMUSG00000018604	1.13173	1.67652	1.73361	4.03112	3.88115	2.79504
ENSMUSG00000018620	0.0001	0.0001	0.0001	0.0001	0.0001	0.0001
ENSMUSG00000018623	0.0001	0.0001	0.0001	0.0001	0.0001	0.0001
ENSMUSG00000018634	0.0001	0.0001	0.0001	0.0001	0.0001	0.010937
ENSMUSG00000018648	0.24411	0.0235868	0.0627217	0.22014	0.109105	0.0001
ENSMUSG00000018651	2.49998	1.79008	1.8711	2.07082	2.16869	2.46193
ENSMUSG00000018654	0.32836	0.28941	0.202144	0.221669	0.364602	0.189597
ENSMUSG00000018656	0.0001	0.0001	0.0001	0.0001	0.0001	0.0001
ENSMUSG00000018659	5.40276	5.50149	4.74684	5.98761	5.49253	6.40878
ENSMUSG00000018661	4.02244	3.5373	3.25769	3.55143	4.34329	4.8796
ENSMUSG00000018666	4.61326	4.05278	4.58493	2.41461	3.99274	3.53574
ENSMUSG00000018669	3.64259	3.88382	2.75501	5.58285	6.58291	6.29295
ENSMUSG00000018672	7.48196	8.57447	8.13448	6.55709	5.65907	8.4058
ENSMUSG00000018677	22.1428	21.0551	21.372	23.5443	26.1526	22.9198
ENSMUSG00000018678	2.85768	2.82852	1.92112	3.70314	3.75008	4.10005
ENSMUSG00000018697	2.98359	3.64998	3.0019	3.79785	2.3547	3.25649
ENSMUSG00000018698	0.0001	0.0001	0.0001	0.0001	0.0001	0.0001
ENSMUSG00000018707	15.6766	15.7244	15.2577	14.3952	16.9609	16.067
ENSMUSG00000018727	0.0121274	0.0672397	0.00888749	0.0842154	0.105203	0.14674
ENSMUSG00000018733	1.85057	1.75189	1.79965	1.89291	1.9637	2.14286
ENSMUSG00000018736	12.7825	11.2481	11.8968	9.83704	15.378	10.3839
ENSMUSG00000018740	3.1566	4.09442	3.7247	2.03858	1.71375	1.95588
ENSMUSG00000018750	5.677	3.54588	5.34694	5.70105	7.13051	1.78723
ENSMUSG00000018752	3.16292	3.03591	2.71446	3.54098	2.40309	4.07354
ENSMUSG00000018761	2.9606	2.67263	1.75854	3.90398	2.86528	4.74057
ENSMUSG00000018765	28.4229	29.361	26.7795	27.9619	33.0715	30.6383
ENSMUSG00000018770	445.011	445.301	455.673	430.95	439.212	484.355
ENSMUSG00000018774	5.11404	4.55028	4.54065	3.77782	7.29712	5.7361
ENSMUSG00000018776	0.032856	0.0001	0.087839	0.0001	0.0001	0.0001
ENSMUSG00000018796	72.4365	70.9002	71.6768	91.3001	91.6248	58.0911
ENSMUSG00000018800	0.550333	0.517238	0.549455	0.725011	0.586929	0.370317
ENSMUSG00000018809	0.766945	1.11253	1.0716	1.87626	2.26563	1.82613
ENSMUSG00000018819	3.38246	3.19034	3.66724	4.737	4.5059	4.61632
[truncated: 53,402 more rows]
