# Supplementary material for: Exploring the key target molecules of angiogenesis in diabetic cardiomyopathy based on bioinformatics analysis
Source: Front Endocrinol (Lausanne). 2025 Apr 17;16:1561142. doi: 10.3389/fendo.2025.1561142 (PMC12043471; doi:10.3389/fendo.2025.1561142)
Supplement: Supplementary file 1 [file DataSheet1.zip › Peer review only/DEGs/HUVEC LG VS HG.xlsx]

## Sheet: genes (9)
GeneID	Gene Symbol	Description	log2(fold change)(LG vs HG)	-log10(Pvalue)(LG vs HG)
9636	ISG15	ISG15 ubiquitin like modifier	-0.694	1.708
375790	AGRN	agrin	-0.323	1.598
11315	PARK7	Parkinsonism associated deglycase	0.295	1.321
5226	PGD	phosphogluconate dehydrogenase	0.349	2.642
9249	DHRS3	dehydrogenase/reductase 3	-0.398	2.148
79180	EFHD2	EF-hand domain family member D2	0.404	2.509
55672	NBPF1	NBPF member 1	0.313	1.485
51154	MRTO4	MRT4 homolog, ribosome maturation factor	0.336	1.441
400745	SH2D5	SH2 domain containing 5	0.835	4.022
112268222	LOC112268222		-0.614	2.593
10772	SRSF10	serine and arginine rich splicing factor 10	-0.437	2.2
25932	CLIC4	chloride intracellular channel 4	-0.754	3.771
57035	RSRP1	arginine and serine rich protein 1	-0.507	2.466
6006	RHCE	Rh blood group CcEe antigens	-0.442	1.404
100500808	MIR3917	microRNA 3917	0.562	1.452
149420	PDIK1L	PDLIM1 interacting kinase 1 like	-0.528	1.609
3151	HMGN2	high mobility group nucleosomal binding domain 2	0.275	1.352
10726	NUDC	nuclear distribution C, dynein complex regulator	0.435	1.819
23673	STX12	syntaxin 12	-0.44	3.421
51102	MECR	mitochondrial trans-2-enoyl-CoA reductase	0.369	1.397
9410	SNRNP40	small nuclear ribonucleoprotein U5 subunit 40	0.335	1.374
90853	SPOCD1	SPOC domain containing 1	0.817	7.926
653121	ZBTB8A	zinc finger and BTB domain containing 8A	-0.449	1.523
81493	SYNC	syncoilin, intermediate filament protein	-0.63	2.209
8565	YARS1	tyrosyl-tRNA synthetase 1	0.37	1.883
63967	CLSPN	claspin	0.378	2.864
55143	CDCA8	cell division cycle associated 8	0.344	1.775
10946	SF3A3	splicing factor 3a subunit 3	0.332	2.342
8761	PABPC4	poly(A) binding protein cytoplasmic 4	0.273	1.642
101929516	PABPC4-AS1	PABPC4 antisense RNA 1	0.409	1.674
10487	CAP1	cyclase associated actin cytoskeleton regulatory protein 1	0.264	1.722
10269	ZMPSTE24	zinc metallopeptidase STE24	-0.733	2.822
1503	CTPS1	CTP synthase 1	0.309	1.622
10969	EBNA1BP2	EBNA1 binding protein 2	0.422	1.988
991	CDC20	cell division cycle 20	0.374	1.819
6487	ST3GAL3	ST3 beta-galactoside alpha-2,3-sialyltransferase 3	0.409	1.401
11004	KIF2C	kinesin family member 2C	0.296	1.66
149478	BTBD19	BTB domain containing 19	-0.397	1.368
51727	CMPK1	cytidine/uridine monophosphate kinase 1	-0.852	4.655
11124	FAF1	Fas associated factor 1	0.287	1.679
26994	RNF11	ring finger protein 11	-0.965	13.861
4998	ORC1	origin recognition complex subunit 1	0.419	1.84
79699	ZYG11B	zyg-11 family member B, cell cycle regulator	-0.514	1.956
1718	DHCR24	24-dehydrocholesterol reductase	0.53	5.858
8613	PLPP3	phospholipid phosphatase 3	0.35	1.726
4070	TACSTD2	tumor associated calcium signal transducer 2	-0.315	1.341
112268263	LOC112268263	uncharacterized LOC112268263	-0.692	1.487
3725	JUN	Jun proto-oncogene, AP-1 transcription factor subunit	0.438	2.662
4774	NFIA	nuclear factor I A	-0.46	2.471
83941	TM2D1	TM2 domain containing 1	-0.564	1.363
3716	JAK1	Janus kinase 1	0.281	1.726
3953	LEPR	leptin receptor	-0.676	2.08
54741	LEPROT	leptin receptor overlapping transcript	-0.402	1.496
5142	PDE4B	phosphodiesterase 4B	-0.386	2.057
84251	SGIP1	SH3GL interacting endocytic adaptor 1	-0.67	3.34
200132	DYNLT5	dynein light chain Tctex-type family member 5	-0.928	1.983
57708	MIER1	MIER1 transcriptional regulator	-0.761	4.185
55970	GNG12	G protein subunit gamma 12	-0.682	3.697
9295	SRSF11	serine and arginine rich splicing factor 11	-0.503	5.247
81573	ANKRD13C	ankyrin repeat domain 13C	-0.435	1.468
9406	ZRANB2	zinc finger RANBP2-type containing 2	-0.72	4.088
257194	NEGR1	neuronal growth regulator 1	-1.022	5.842
8790	FPGT	fucose-1-phosphate guanylyltransferase	-0.935	1.933
26289	AK5	adenylate kinase 5	0.343	1.445
374986	MIGA1	mitoguardin 1	-0.587	3.191
91624	NEXN	nexilin F-actin binding protein	-0.436	2.516
11080	DNAJB4	DnaJ heat shock protein family (Hsp40) member B4	-0.858	3.945
54810	GIPC2	GIPC PDZ domain containing family member 2	-0.597	1.344
10964	IFI44L	interferon induced protein 44 like	-2.562	20.601
10561	IFI44	interferon induced protein 44	-0.894	5.895
64123	ADGRL4	adhesion G protein-coupled receptor L4	-0.866	2.623
5567	PRKACB	protein kinase cAMP-activated catalytic subunit beta	-0.555	1.888
148423	C1orf52	chromosome 1 open reading frame 52	-0.451	2.772
23576	DDAH1	dimethylarginine dimethylaminohydrolase 1	-0.534	2.084
107985054	LOC107985054		-1.236	1.659
9403	SELENOF	selenoprotein F	-0.539	2.559
9653	HS2ST1	heparan sulfate 2-O-sulfotransferase 1	-0.599	1.825
5586	PKN2	protein kinase N2	-0.586	1.597
115361	GBP4	guanylate binding protein 4	-0.684	2.063
84230	LRRC8C	leucine rich repeat containing 8 VRAC subunit C	-0.479	1.565
84146	ZNF644	zinc finger protein 644	-0.614	1.344
7049	TGFBR3	transforming growth factor beta receptor 3	-0.428	1.788
7813	EVI5	ecotropic viral integration site 5	-0.505	3.778
50999	TMED5	transmembrane p24 trafficking protein 5	-1.069	5.858
1810	DR1	down-regulator of transcription 1	-0.559	6.319
54874	FNBP1L	formin binding protein 1 like	-0.422	1.393
2730	GCLM	glutamate-cysteine ligase modifier subunit	-0.486	1.978
25950	RWDD3	RWD domain containing 3	-0.785	1.865
58155	PTBP2	polypyrimidine tract binding protein 2	-0.836	1.851
23443	SLC35A3	solute carrier family 35 member A3	-0.9	2.424
163786	SASS6	SAS-6 centriolar assembly protein	-0.891	3.961
54482	TRMT13	tRNA methyltransferase 13 homolog	-0.555	1.602
127495	LRRC39	leucine rich repeat containing 39	-1.034	1.964
148867	SLC30A7	solute carrier family 30 member 7	-0.705	4.462
29957	SLC25A24	solute carrier family 25 member 24	-0.546	2.841
284611	EEIG2	EEIG family member 2	-0.701	2.936
6814	STXBP3	syntaxin binding protein 3	-0.567	1.726
6884	TAF13	TATA-box binding protein associated factor 13	-0.588	3.042
56900	TMEM167B	transmembrane protein 167B	-0.556	1.452
84722	PSRC1	proline and serine rich coiled-coil 1	0.359	1.35
5906	RAP1A	RAP1A, member of RAS oncogene family	-0.312	1.572
54665	RSBN1	round spermatid basic protein 1	-0.726	2.608
51592	TRIM33	tripartite motif containing 33	-0.514	2.48
4893	NRAS	NRAS proto-oncogene, GTPase	-0.579	4.661
80143	SIKE1	suppressor of IKBKE 1	-0.53	2.424
8458	TTF2	transcription termination factor 2	0.349	2.104
10905	MAN1A2	mannosidase alpha class 1A member 2	-0.367	1.517
90874	ZNF697	zinc finger protein 697	-0.429	1.415
100996724	PDE4DIPP2	PDE4DIP pseudogene 2	0.351	1.424
10628	TXNIP	thioredoxin interacting protein	-0.734	6.052
170688	NUDT4P2	nudix hydrolase 4 pseudogene 2	-0.601	4.327
102724364	SEC22B4P	SEC22 homolog B4, pseudogene	-0.776	2.648
440672	NUDT4B	nudix hydrolase 4B	-0.593	3.697
100996517	SEC22B3P	SEC22 homolog B3, pseudogene	-0.687	2.546
9659	PDE4DIP	phosphodiesterase 4D interacting protein	0.375	2.259
100996716	SEC22B2P	SEC22 homolog B2, pseudogene	-0.708	2.822
81611	ANP32E	acidic nuclear phosphoprotein 32 family member E	-0.611	3.184
10962	MLLT11	MLLT11 transcription factor 7 cofactor	-0.562	3.05
10500	SEMA6C	semaphorin 6C	-0.418	1.794
6281	S100A10	S100 calcium binding protein A10	0.401	2.376
1942	EFNA1	ephrin A1	-0.527	3.938
7818	DAP3	death associated protein 3	0.326	1.543
54865	GPATCH4	G-patch domain containing 4 (gene/pseudogene)	0.314	1.393
57863	CADM3	cell adhesion molecule 3	-0.673	1.948
100131825	CADM3-AS1	CADM3 antisense RNA 1	-1.015	2.136
474338	SUMO1P3	SUMO1 pseudogene 3	-2.609	9.488
127933	UHMK1	U2AF homology motif kinase 1	-0.878	3.958
51478	HSD17B7	hydroxysteroid 17-beta dehydrogenase 7	0.433	2.239
8490	RGS5	regulator of G protein signaling 5	-0.497	2.873
375035	SFT2D2	SFT2 domain containing 2	-0.48	1.512
84832	ANKRD36BP1	ankyrin repeat domain 36B pseudogene 1	-1.624	3.751
10560	SLC19A2	solute carrier family 19 member 2	-0.631	1.98
6401	SELE	selectin E	-1.129	9.823
8674	VAMP4	vesicle associated membrane protein 4	-0.863	3.86
26052	DNM3	dynamin 3	-0.619	1.936
100628315	DNM3OS	DNM3 opposite strand/antisense RNA	-1.116	5.413
149041	RC3H1	ring finger and CCCH-type domains 1	-0.556	2.753
55103	RALGPS2	Ral GEF with PH domain and SH3 binding motif 2	-0.684	2.012
64222	TOR3A	torsin family 3 member A	0.353	1.825
9213	XPR1	xenotropic and polytropic retrovirus receptor 1	-0.443	1.503
3918	LAMC2	laminin subunit gamma 2	0.314	1.479
5743	PTGS2	prostaglandin-endoperoxide synthase 2	-0.585	2.704
6738	RO60	Ro60, Y RNA binding protein	-0.926	6.376
79577	CDC73	cell division cycle 73	-0.567	3.665
343450	KCNT2	potassium sodium-activated channel subfamily T member 2	-1.166	2.068
3075	CFH	complement factor H	-0.405	1.415
360023	ZBTB41	zinc finger and BTB domain containing 41	-0.906	3.753
163486	DENND1B	DENN domain containing 1B	-0.721	2.326
140609	NEK7	NIMA related kinase 7	-1.04	5.865
23046	KIF21B	kinesin family member 21B	0.415	1.477
22874	PLEKHA6	pleckstrin homology domain containing A6	0.367	1.492
2005	ELK4	ETS transcription factor ELK4	-0.703	3.235
55432	YOD1	YOD1 deubiquitinase	-1.028	6.165
947	CD34	CD34 molecule	-0.597	7.394
3914	LAMB3	laminin subunit beta 3	0.894	5.063
50486	G0S2	G0/G1 switch 2	0.811	4.88
56256	SERTAD4	SERTA domain containing 4	-0.48	1.666
7779	SLC30A1	solute carrier family 30 member 1	-1.223	10.852
9926	LPGAT1	lysophosphatidylglycerol acyltransferase 1	-0.408	1.631
107985263	LOC107985263		-1.108	2.898
55105	GPATCH2	G-patch domain containing 2	-0.408	1.741
728463	TGFB2-AS1	TGFB2 antisense RNA 1 (head to head)	-1.067	1.477
7042	TGFB2	transforming growth factor beta 2	-1.486	36.391
103611157	TGFB2-OT1	TGFB2 overlapping transcript 1	-2.395	18.273
148362	BROX	BRO1 domain and CAAX motif containing	-0.819	3.974
824	CAPN2	calpain 2	0.319	2.665
23219	FBXO28	F-box protein 28	-0.562	2.302
80232	WDR26	WD repeat domain 26	-0.395	1.399
3930	LBR	lamin B receptor	-0.394	1.477
55740	ENAH	ENAH actin regulator	-0.456	3.402
6726	SRP9	signal recognition particle 9	-1.139	6.342
163859	SDE2	SDE2 telomere maintenance homolog	-0.375	2.152
64746	ACBD3	acyl-CoA binding domain containing 3	-0.469	3.647
142	PARP1	poly(ADP-ribose) polymerase 1	0.359	1.893
339500	ZNF678	zinc finger protein 678	-0.681	1.633
126731	CCSAP	centriole, cilia and spindle associated protein	-0.436	1.689
23456	ABCB10	ATP binding cassette subfamily B member 10	-0.308	1.541
375061	FAM89A	family with sequence similarity 89 member A	-0.485	1.572
149371	EXOC8	exocyst complex component 8	-0.409	1.525
83932	SPRTN	SprT-like N-terminal domain	-0.356	1.528
54583	EGLN1	egl-9 family hypoxia inducible factor 1	-0.542	2.415
7257	TSNAX	translin associated factor X	-0.53	3.184
388753	COA6	cytochrome c oxidase assembly factor 6	-0.511	1.736
56605	ERO1B	endoplasmic reticulum oxidoreductase 1 beta	-1.029	2.704
1122	CHML	CHM like Rab escort protein	-0.669	2.397
10472	ZBTB18	zinc finger and BTB domain containing 18	-0.495	3.422
51029	DESI2	desumoylating isopeptidase 2	-0.703	2.184
106635532	SNORA100	small nucleolar RNA, H/ACA box 100	-0.935	2.077
129607	CMPK2	cytidine/uridine monophosphate kinase 2	-1.128	1.356
6868	ADAM17	ADAM metallopeptidase domain 17	-0.342	1.708
4953	ODC1	ornithine decarboxylase 1	0.455	3.991
245973	ATP6V1C2	ATPase H+ transporting V1 subunit C2	-0.45	1.502
388	RHOB	ras homolog family member B	-0.795	14.491
151449	GDF7	growth differentiation factor 7	-2.197	15.205
10890	RAB10	RAB10, member RAS oncogene family	-0.502	1.868
51374	ATRAID	all-trans retinoic acid induced differentiation factor	0.288	1.436
4358	MPV17	mitochondrial inner membrane protein MPV17	0.313	1.563
2646	GCKR	glucokinase regulator	1.255	2.544
5500	PPP1CB	protein phosphatase 1 catalytic subunit beta	-0.979	4.035
79745	CLIP4	CAP-Gly domain containing linker protein family member 4	-0.432	1.588
51646	YPEL5	yippee like 5	-0.849	3.793
6683	SPAST	spastin	-0.661	5.858
84272	YIPF4	Yip1 domain family member 4	-0.573	2.319
25780	RASGRP3	RAS guanyl releasing protein 3	-0.344	1.811
51232	CRIM1	cysteine rich transmembrane BMP regulator 1	-0.277	1.998
9637	FEZ2	fasciculation and elongation protein zeta 2	-0.435	1.589
6801	STRN	striatin	-0.431	1.574
5610	EIF2AK2	eukaryotic translation initiation factor 2 alpha kinase 2	-0.597	2.574
100505876	CEBPZOS	CEBPZ opposite strand	-0.518	1.575
8491	MAP4K3	mitogen-activated protein kinase kinase kinase kinase 3	-0.499	1.414
678	ZFP36L2	ZFP36 ring finger protein like 2	-0.332	1.411
6519	SLC3A1	solute carrier family 3 member 1	-0.79	2.382
5581	PRKCE	protein kinase C epsilon	-0.325	1.528
23433	RHOQ	ras homolog family member Q	-0.765	1.803
5281	PIGF	phosphatidylinositol glycan anchor biosynthesis class F	-0.658	1.803
618	BCYRN1	brain cytoplasmic RNA 1	0.774	2.024
3344	FOXN2	forkhead box N2	-0.911	4.194
11037	STON1	stonin 1	-0.67	2.509
494143	CHAC2	ChaC glutathione specific gamma-glutamylcyclotransferase 2	-0.586	2.566
112268415	LOC112268415	uncharacterized LOC112268415	-1.566	9.384
2202	EFEMP1	EGF containing fibulin extracellular matrix protein 1	-0.327	2.484
114800	CCDC85A	coiled-coil domain containing 85A	-0.465	1.662
55120	FANCL	FA complementation group L	-0.494	1.462
5966	REL	REL proto-oncogene, NF-kB subunit	-0.669	1.465
5194	PEX13	peroxisomal biogenesis factor 13	-0.407	2.388
150684	COMMD1	copper metabolism domain containing 1	0.371	1.507
10678	B3GNT2	UDP-GlcNAc:betaGal beta-1,3-N-acetylglucosaminyltransferase 2	-0.467	2.533
57162	PELI1	pellino E3 ubiquitin protein ligase 1	-0.45	2.294
5861	RAB1A	RAB1A, member RAS oncogene family	-0.514	2.41
10097	ACTR2	actin related protein 2	-0.42	2.078
10438	C1D	C1D nuclear receptor corepressor	-0.671	2.604
5534	PPP3R1	protein phosphatase 3 regulatory subunit B, alpha	-0.625	1.866
2673	GFPT1	glutamine--fructose-6-phosphate transaminase 1	-0.416	3.304
64395	GMCL1	germ cell-less 1, spermatogenesis associated	-0.697	2.541
11017	SNRNP27	small nuclear ribonucleoprotein U4/U6.U5 subunit 27	-0.423	2.256
7072	TIA1	TIA1 cytotoxic granule associated RNA binding protein	-0.662	4.091
10574	CCT7	chaperonin containing TCP1 subunit 7	0.312	1.477
7840	ALMS1	ALMS1 centrosome and basal body associated protein	0.312	1.325
51002	TPRKB	TP53RK binding protein	-0.738	1.998
388962	BOLA3	bolA family member 3	0.588	1.98
55233	MOB1A	MOB kinase activator 1A	-0.658	2.484
57835	SLC4A5	solute carrier family 4 member 5	-0.769	1.737
84141	EVA1A	eva-1 homolog A, regulator of programmed cell death	-0.401	2.052
6936	GCFC2	GC-rich sequence DNA-binding factor 2	-0.532	1.976
25885	POLR1A	RNA polymerase I subunit A	0.34	1.775
7844	RNF103	ring finger protein 103	-0.429	2.441
23397	NCAPH	non-SMC condensin I complex subunit H	0.32	1.406
54910	SEMA4C	semaphorin 4C	-0.42	1.326
343990	CRACDL	CRACD like	0.48	1.736
10190	TXNDC9	thioredoxin domain containing 9	-0.476	2.057
9669	EIF5B	eukaryotic translation initiation factor 5B	0.322	2.451
11138	TBC1D8	TBC1 domain family member 8	0.438	3.872
27233	SULT1C4	sulfotransferase family 1C member 4	-0.782	4.762
9648	GCC2	GRIP and coiled-coil domain containing 2	-0.576	1.739
3987	LIMS1	LIM zinc finger domain containing 1	-0.951	11.26
65124	SOWAHC	sosondowah ankyrin repeat domain family member C	-0.554	1.862
7851	MALL	mal, T cell differentiation protein like	0.322	1.471
10018	BCL2L11	BCL2 like 11	-0.555	1.666
84910	TMEM87B	transmembrane protein 87B	-0.792	2.588
80255	SLC35F5	solute carrier family 35 member F5	-0.671	2.862
55240	STEAP3	STEAP3 metalloreductase	0.558	4.01
105373581	LOC105373581	uncharacterized LOC105373581	0.584	1.836
5775	PTPN4	protein tyrosine phosphatase non-receptor type 4	-0.527	1.728
2995	GYPC	glycophorin C (Gerbich blood group)	0.354	1.305
84084	RAB6C	RAB6C, member RAS oncogene family	-0.975	2.138
26469	PTPN18	protein tyrosine phosphatase non-receptor type 18	0.378	1.715
29798	C2orf27A	chromosome 2 open reading frame 27A	-0.545	1.661
905	CCNT2	cyclin T2	-0.541	2.614
4175	MCM6	minichromosome maintenance complex component 6	0.39	3.27
339745	SPOPL	speckle type BTB/POZ protein like	-0.812	3.207
5000	ORC4	origin recognition complex subunit 4	-0.71	1.339
375287	RBM43	RNA binding motif protein 43	-0.703	1.816
26225	ARL5A	ADP ribosylation factor like GTPase 5A	-1.079	4.534
151188	ARL6IP6	ADP ribosylation factor like GTPase 6 interacting protein 6	-0.612	3.632
9936	CD302	CD302 molecule	-0.96	1.845
5937	RBMS1	RNA binding motif single stranded interacting protein 1	-0.379	1.42
64135	IFIH1	interferon induced with helicase C domain 1	-0.611	3.319
25801	GCA	grancalcin	-0.564	1.674
2888	GRB14	growth factor receptor bound protein 14	0.412	1.584
253782	CERS6	ceramide synthase 6	-0.535	1.728
9874	TLK1	tousled like kinase 1	-0.532	1.539
80067	DCAF17	DDB1 and CUL4 associated factor 17	-0.462	1.418
440926	H3P6	H3 histone pseudogene 6	-0.627	7.611
1134	CHRNA1	cholinergic receptor nicotinic alpha 1 subunit	-0.548	2.781
1386	ATF2	activating transcription factor 2	-0.49	3.608
80856	LNPK	lunapark, ER junction formation factor	-0.635	2.509
401022	HAGLR	HOXD antisense growth-associated long non-coding RNA	-0.322	1.72
100616394	MIR4444-1	microRNA 4444-1	0.629	2.456
101927027	CHROMR	cholesterol induced regulator of metabolism RNA	-0.503	1.768
65977	PLEKHA3	pleckstrin homology domain containing A3	-0.563	2.319
3676	ITGA4	integrin subunit alpha 4	-0.695	2.152
142679	DUSP19	dual specificity phosphatase 19	-0.908	1.565
3685	ITGAV	integrin subunit alpha V	-0.935	9.236
165215	FAM171B	family with sequence similarity 171 member B	-0.716	2.454
7035	TFPI	tissue factor pathway inhibitor	-0.712	1.909
51454	GULP1	GULP PTB domain containing engulfment adaptor 1	-1.14	9.444
1290	COL5A2	collagen type V alpha 2 chain	-0.337	1.565
30061	SLC40A1	solute carrier family 40 member 1	-0.54	2.086
5378	PMS1	PMS1 homolog 1, mismatch repair system component	-0.61	2.121
3628	INPP1	inositol polyphosphate-1-phosphatase	0.294	1.409
4664	NAB1	NGFI-A binding protein 1	-0.419	2.898
2744	GLS	glutaminase	-0.736	3.281
6772	STAT1	signal transducer and activator of transcription 1	-0.507	5.281
64859	NABP1	nucleic acid binding protein 1	-0.286	1.354
57181	SLC39A10	solute carrier family 39 member 10	-0.705	2.608
9262	STK17B	serine/threonine kinase 17b	-0.606	2.188
284992	CCDC150	coiled-coil domain containing 150	0.438	1.33
80055	PGAP1	post-GPI attachment to proteins inositol deacylase 1	-1.111	4.554
80219	COQ10B	coenzyme Q10B	-0.673	2.148
25843	MOB4	MOB family member 4, phocein	-0.761	1.966
130132	RFTN2	raftlin family member 2	-0.777	2.334
205327	C2orf69	chromosome 2 open reading frame 69	-0.798	3.678
101927741	LOC101927741	uncharacterized LOC101927741	0.447	1.614
1195	CLK1	CDC like kinase 1	-0.43	1.613
285172	HYCC2	hyccin PI4KA lipid kinase complex subunit 2	-0.764	4.027
58538	MPP4	MAGUK p55 scaffold protein 4	0.432	1.837
659	BMPR2	bone morphogenetic protein receptor type 2	-0.628	6.996
150864	FAM117B	family with sequence similarity 117 member B	-0.603	1.731
65065	NBEAL1	neurobeachin like 1	-0.329	1.404
54891	INO80D	INO80 complex subunit D	-0.592	4.074
1933	EEF1B2	eukaryotic translation elongation factor 1 beta 2	0.292	1.597
1385	CREB1	cAMP responsive element binding protein 1	-0.535	2.901
6120	RPE	ribulose-5-phosphate-3-epimerase	-0.423	2.465
151050	KANSL1L	KAT8 regulatory NSL complex subunit 1 like	-0.875	3.468
10314	LANCL1	LanC like glutathione S-transferase 1	-0.608	2.528
471	ATIC	5-aminoimidazole-4-carboxamide ribonucleotide formyltransferase/IMP cyclohydrolase	0.306	1.923
646324	LINC00607	long intergenic non-protein coding RNA 607	-0.423	2.737
6168	RPL37A	ribosomal protein L37a	0.374	1.325
3485	IGFBP2	insulin like growth factor binding protein 2	0.383	1.387
7429	VIL1	villin 1	-0.865	1.601
57590	WDFY1	WD repeat and FYVE domain containing 1	-0.402	1.619
79843	FAM124B	family with sequence similarity 124 member B	-0.339	2.196
55619	DOCK10	dedicator of cytokinesis 10	0.33	1.589
51719	CAB39	calcium binding protein 39	-0.496	2.08
4691	NCL	nucleolin	0.261	1.416
100302285	MIR1244-1	microRNA 1244-1	-1.492	1.345
129563	DIS3L2	DIS3 like 3'-5' exoribonuclease 2	0.3	1.32
55355	HJURP	Holliday junction recognition protein	0.254	1.377
1293	COL6A3	collagen type VI alpha 3 chain	0.246	1.485
79083	MLPH	melanophilin	0.559	2.203
5510	PPP1R7	protein phosphatase 1 regulatory subunit 7	0.357	2.376
8553	BHLHE40	basic helix-loop-helix family member e40	0.319	1.864
55207	ARL8B	ADP ribosylation factor like GTPase 8B	-0.615	1.826
29995	LMCD1	LIM and cysteine rich domains 1	0.442	1.456
7428	VHL	von Hippel-Lindau tumor suppressor	-0.391	1.541
23225	NUP210	nucleoporin 210	0.569	2.592
2199	FBLN2	fibulin 2	-0.455	2.215
100505696	SH3BP5-AS1	SH3BP5 antisense RNA 1	0.321	1.996
9467	SH3BP5	SH3 domain binding protein 5	0.367	2.067
5868	RAB5A	RAB5A, member RAS oncogene family	-0.433	1.94
151649	PP2D1	protein phosphatase 2C like domain containing 1	-0.919	3.414
8850	KAT2B	lysine acetyltransferase 2B	-0.453	1.69
7324	UBE2E1	ubiquitin conjugating enzyme E2 E1	-0.453	1.859
28512	NKIRAS1	NFKB inhibitor interacting Ras like 1	-0.847	3.156
9975	NR1D2	nuclear receptor subfamily 1 group D member 2	-0.758	3.701
5915	RARB	retinoic acid receptor beta	-0.724	6.664
9497	SLC4A7	solute carrier family 4 member 7	-0.536	1.991
27303	RBMS3	RNA binding motif single stranded interacting protein 3	-0.658	2.342
201595	STT3B	STT3 oligosaccharyltransferase complex catalytic subunit B	-0.605	1.468
112616	CMTM7	CKLF like MARVEL transmembrane domain containing 7	0.479	2.528
54918	CMTM6	CKLF like MARVEL transmembrane domain containing 6	-0.573	1.31
9852	EPM2AIP1	EPM2A interacting protein 1	-0.533	1.329
6331	SCN5A	sodium voltage-gated channel alpha subunit 5	0.728	6.442
3921	RPSA	ribosomal protein SA	0.299	1.313
54861	SNRK	SNF related kinase	-0.466	2.471
64866	CDCP1	CUB domain containing protein 1	1.182	6.974
25907	TMEM158	transmembrane protein 158	0.953	4.171
4134	MAP4	microtubule associated protein 4	0.3	1.452
993	CDC25A	cell division cycle 25A	0.329	1.642
3615	IMPDH2	inosine monophosphate dehydrogenase 2	0.343	1.48
7867	MAPKAPK3	MAPK activated protein kinase 3	0.437	2.53
7873	MANF	mesencephalic astrocyte derived neurotrophic factor	0.32	1.345
84836	ABHD14B	abhydrolase domain containing 14B	0.352	1.342
56920	SEMA3G	semaphorin 3G	-1.027	4.837
201626	PDE12	phosphodiesterase 12	-0.293	1.402
378	ARF4	ADP ribosylation factor 4	-0.467	3.246
201627	DENND6A	DENN domain containing 6A	-0.446	1.328
11170	FAM107A	family with sequence similarity 107 member A	0.544	3.516
56999	ADAMTS9	ADAM metallopeptidase with thrombospondin type 1 motif 9	0.662	6.725
101929335	ADAMTS9-AS1	ADAMTS9 antisense RNA 1	0.814	1.33
84541	KBTBD8	kelch repeat and BTB domain containing 8	-1.031	1.952
285203	EOGT	EGF domain specific O-linked N-acetylglucosamine transferase	-0.569	4.121
9039	UBA3	ubiquitin like modifier activating enzyme 3	-0.511	2.901
10550	ARL6IP5	ADP ribosylation factor like GTPase 6 interacting protein 5	-0.645	9.28
23429	RYBP	RING1 and YY1 binding protein	-0.632	2.663
151987	PPP4R2	protein phosphatase 4 regulatory subunit 2	-0.584	3.665
100846999	MIR4444-2	microRNA 4444-2	0.832	2.148
6092	ROBO2	roundabout guidance receptor 2	1.453	2.152
389136	VGLL3	vestigial like family member 3	-1.096	9.221
25978	CHMP2B	charged multivesicular body protein 2B	-0.736	2.152
8545	CGGBP1	CGG triplet repeat binding protein 1	-0.804	3.545
285237	C3orf38	chromosome 3 open reading frame 38	-0.464	1.38
84100	ARL6	ADP ribosylation factor like GTPase 6	-0.843	2.226
56650	CLDND1	claudin domain containing 1	-0.505	2.001
1371	CPOX	coproporphyrinogen oxidase	-0.291	1.338
1295	COL8A1	collagen type VIII alpha 1 chain	-0.658	7.367
11259	FILIP1L	filamin A interacting protein 1 like	-0.409	2.298
55773	TBC1D23	TBC1 domain family member 23	-0.551	1.699
55076	TMEM45A	transmembrane protein 45A	-0.735	2.901
25890	ABI3BP	ABI family member 3 binding protein	-0.344	2.462
50939	IMPG2	interphotoreceptor matrix proteoglycan 2	-1.146	1.647
57337	SENP7	SUMO specific peptidase 7	-0.695	1.958
54931	TRMT10C	tRNA methyltransferase 10C, mitochondrial RNase P subunit	-0.596	1.878
57092	PCNP	PEST proteolytic signal containing nuclear protein	-0.531	5.805
214	ALCAM	activated leukocyte cell adhesion molecule	-0.52	2.972
868	CBLB	Cbl proto-oncogene B	-0.445	2.42
56987	BBX	BBX high mobility group box domain containing	-0.371	1.402
25945	NECTIN3	nectin cell adhesion molecule 3	-0.581	1.586
90102	PHLDB2	pleckstrin homology like domain family B member 2	-0.372	3.219
55032	SLC35A5	solute carrier family 35 member A5	-0.559	2.414
29083	GTPBP8	GTP binding protein 8 (putative)	-0.585	1.586
80218	NAA50	N-alpha-acetyltransferase 50, NatE catalytic subunit	-0.716	2.662
523	ATP6V1A	ATPase H+ transporting V1 subunit A	-0.391	2.106
201633	TIGIT	T cell immunoreceptor with Ig and ITIM domains	-0.691	1.894
26137	ZBTB20	zinc finger and BTB domain containing 20	-0.642	1.781
116064	LRRC58	leucine rich repeat containing 58	-0.796	4.303
83666	PARP9	poly(ADP-ribose) polymerase family member 9	-0.506	3.654
151636	DTX3L	deltex E3 ubiquitin ligase 3L	-0.369	1.51
54625	PARP14	poly(ADP-ribose) polymerase family member 14	-0.375	1.593
7707	ZNF148	zinc finger protein 148	-0.616	2.69
8723	SNX4	sorting nexin 4	-0.319	1.302
11343	MGLL	monoglyceride lipase	0.368	2.04
8607	RUVBL1	RuvB like AAA ATPase 1	0.288	1.313
60678	EEFSEC	eukaryotic elongation factor, selenocysteine-tRNA specific	0.52	1.907
4690	NCK1	NCK adaptor protein 1	-0.374	1.442
55186	SLC25A36	solute carrier family 25 member 36	-0.83	2.528
256356	GK5	glycerol kinase 5	-0.501	1.521
54464	XRN1	5'-3' exoribonuclease 1	-0.535	1.56
5357	PLS1	plastin 1	-0.649	1.579
7220	TRPC1	transient receptor potential cation channel subfamily C member 1	-0.771	2.179
285195	SLC9A9	solute carrier family 9 member A9	-0.879	1.392
205428	DIPK2A	divergent protein kinase domain 2A	-0.914	8.055
5352	PLOD2	procollagen-lysine,2-oxoglutarate 5-dioxygenase 2	-0.644	2.404
57088	PLSCR4	phospholipid scramblase 4	-1.13	11.267
1359	CPA3	carboxypeptidase A3	-0.809	1.729
1356	CP	ceruloplasmin	-0.789	2.347
116441	TM4SF18	transmembrane 4 L six family member 18	-0.633	2.072
25937	WWTR1	WW domain containing transcription regulator 1	-0.441	3.684
11342	RNF13	ring finger protein 13	-0.558	1.649
5217	PFN2	profilin 2	-0.644	2.464
27230	SERP1	stress associated endoplasmic reticulum protein 1	-0.606	2.387
51714	SELENOT	selenoprotein T	-0.546	1.387
4154	MBNL1	muscleblind like splicing regulator 1	-0.585	2.721
9197	SLC33A1	solute carrier family 33 member 1	-0.383	1.502
56925	LXN	latexin	-0.502	1.906
286827	TRIM59	tripartite motif containing 59	-0.782	2.623
107986152	LOC107986152		-2.34	11.516
7095	SEC62	SEC62 homolog, preprotein translocation factor	-0.513	3.055
26996	GPR160	G protein-coupled receptor 160	-1.511	1.975
80012	PHC3	polyhomeotic homolog 3	-0.423	1.744
5584	PRKCI	protein kinase C iota	-0.568	1.736
6498	SKIL	SKI like proto-oncogene	-1.173	10.037
5010	CLDN11	claudin 11	-0.257	1.649
56648	EIF5A2	eukaryotic translation initiation factor 5A2	-0.873	2.592
64778	FNDC3B	fibronectin type III domain containing 3B	-0.406	4.111
8743	TNFSF10	TNF superfamily member 10	-0.854	3.829
22871	NLGN1	neuroligin 1	-0.439	1.582
79718	TBL1XR1	TBL1X/Y related 1	-0.978	6.736
64393	ZMAT3	zinc finger matrin-type 3	-1.017	5.858
51193	ZNF639	zinc finger protein 639	-0.542	1.684
59345	GNB4	G protein subunit beta 4	-0.738	4.035
151613	TTC14	tetratricopeptide repeat domain 14	-0.573	1.713
339829	CCDC39	coiled-coil domain containing 39	-1.56	6.452
23200	ATP11B	ATPase phospholipid transporting 11B (putative)	-0.579	2.192
54165	DCUN1D1	defective in cullin neddylation 1 domain containing 1	-1.018	3.042
23101	MCF2L2	MCF.2 cell line derived transforming sequence-like 2	-1.446	6.506
84002	B3GNT5	UDP-GlcNAc:betaGal beta-1,3-N-acetylglucosaminyltransferase 5	-0.417	1.523
54800	KLHL24	kelch like family member 24	-0.933	5.905
5708	PSMD2	proteasome 26S subunit ubiquitin receptor, non-ATPase 2	0.282	1.656
4026	LPP	LIM domain containing preferred translocation partner in lipoma	-0.487	1.411
9076	CLDN1	claudin 1	-1.377	7.06
152137	CCDC50	coiled-coil domain containing 50	-0.377	2.121
79572	ATP13A3	ATPase 13A3	-0.539	1.553
23527	ACAP2	ArfGAP with coiled-coil, ankyrin repeat and PH domains 2	-0.577	2.546
5504	PPP1R2	protein phosphatase 1 regulatory inhibitor subunit 2	-0.871	6.491
200933	FBXO45	F-box protein 45	-0.409	1.594
84248	FYTTD1	forty-two-three domain containing 1	-0.404	1.51
6165	RPL35A	ribosomal protein L35a	0.367	1.615
7468	NSD2	nuclear receptor binding SET domain protein 2	0.247	1.433
8602	NOP14	NOP14 nucleolar protein	0.304	1.378
85013	TMEM128	transmembrane protein 128	-0.456	1.703
55646	LYAR	Ly1 antibody reactive	0.359	2.186
80273	GRPEL1	GrpE like 1, mitochondrial	0.35	1.66
132864	CPEB2	cytoplasmic polyadenylation element binding protein 2	-0.617	1.977
285550	FAM200B	family with sequence similarity 200 member B	-0.612	1.355
202018	TAPT1	transmembrane anterior posterior transformation 1	-0.7	2.999
9079	LDB2	LIM domain binding 2	-0.357	2.197
107986265	LOC107986265		-0.652	2.115
55300	PI4K2B	phosphatidylinositol 4-kinase type 2 beta	-0.704	4.395
3516	RBPJ	recombination signal binding protein for immunoglobulin kappa J region	-0.602	1.586
51274	KLF3	KLF transcription factor 3	-0.591	3.778
201895	SMIM14	small integral membrane protein 14	-0.64	5.225
3093	UBE2K	ubiquitin conjugating enzyme E2 K	-0.485	1.719
55728	N4BP2	NEDD4 binding protein 2	-0.399	1.844
79730	NSUN7	NOP2/Sun RNA methyltransferase family member 7	-0.612	2.887
55161	TMEM33	transmembrane protein 33	-0.712	3.34
10463	SLC30A9	solute carrier family 30 member 9	-0.482	1.971
152573	SHISA3	shisa family member 3	-0.68	3.219
10396	ATP8A1	ATPase phospholipid transporting 8A1	-0.915	1.455
132789	GNPDA2	glucosamine-6-phosphate deaminase 2	-0.601	1.484
54951	COMMD8	COMM domain containing 8	-0.659	1.652
326340	ZAR1	zygote arrest 1	-0.924	1.831
23142	DCUN1D4	defective in cullin neddylation 1 domain containing 4	-0.762	3.308
6443	SGCB	sarcoglycan beta	-0.378	1.406
64854	USP46	ubiquitin specific peptidase 46	-0.51	1.955
152579	SCFD2	sec1 family domain containing 2	0.353	1.595
55858	TMEM165	transmembrane protein 165	-0.655	5.73
5978	REST	RE1 silencing transcription factor	-0.511	1.972
3490	IGFBP7	insulin like growth factor binding protein 7	-0.349	2.001
27284	SULT1B1	sulfotransferase family 1B member 1	-0.92	3.257
6783	SULT1E1	sulfotransferase family 1E member 1	-1.321	15.362
92597	MOB1B	MOB kinase activator 1B	-1.073	5.184
1633	DCK	deoxycytidine kinase	-0.654	1.637
3576	CXCL8	C-X-C motif chemokine ligand 8	-0.554	2.667
6372	CXCL6	C-X-C motif chemokine ligand 6	-1.083	1.364
2919	CXCL1	C-X-C motif chemokine ligand 1	-0.553	3.316
441024	MTHFD2L	methylenetetrahydrofolate dehydrogenase (NADP+ dependent) 2 like	-0.56	3.408
25898	RCHY1	ring finger and CHY zinc finger domain containing 1	-0.695	1.575
10983	CCNI	cyclin I	-0.406	1.316
901	CCNG2	cyclin G2	-0.781	2.237
246175	CNOT6L	CCR4-NOT transcription complex subunit 6 like	-0.453	1.528
152559	PAQR3	progestin and adipoQ receptor family member 3	-0.809	5.443
83478	ARHGAP24	Rho GTPase activating protein 24	0.284	1.651
51170	HSD17B11	hydroxysteroid 17-beta dehydrogenase 11	-0.533	2.028
5311	PKD2	polycystin 2, transient receptor potential cation channel	-0.484	1.967
152926	PPM1K	protein phosphatase, Mg2+/Mn2+ dependent 1K	-0.452	1.37
55008	HERC6	HECT and RLD domain containing E3 ubiquitin protein ligase family member 6	-0.457	1.765
285513	GPRIN3	GPRIN family member 3	-0.949	1.736
10611	PDLIM5	PDZ and LIM domain 5	-0.364	3.277
1977	EIF4E	eukaryotic translation initiation factor 4E	-0.403	1.994
79982	DNAJB14	DnaJ heat shock protein family (Hsp40) member B14	-1.232	6.02
51705	EMCN	endomucin	-0.523	1.345
5530	PPP3CA	protein phosphatase 3 catalytic subunit alpha	-0.59	3.364
7323	UBE2D3	ubiquitin conjugating enzyme E2 D3	-0.67	2.372
493856	CISD2	CDGSH iron sulfur domain 2	-0.744	5.951
166929	SGMS2	sphingomyelin synthase 2	-0.587	2.837
84570	COL25A1	collagen type XXV alpha 1 chain	-0.824	3.776
132720	FAM241A	family with sequence similarity 241 member A	-0.917	5.843
55435	AP1AR	adaptor related protein complex 1 associated regulatory protein	-0.541	2.497
92610	TIFA	TRAF interacting protein with forkhead associated domain	-0.638	3.765
133022	TRAM1L1	translocation associated membrane protein 1 like 1	-1.176	1.374
54532	USP53	ubiquitin specific peptidase 53	-0.468	1.487
401152	C4orf3	chromosome 4 open reading frame 3	-0.575	2.121
8654	PDE5A	phosphodiesterase 5A	-0.994	5.359
4085	MAD2L1	mitotic arrest deficient 2 like 1	-0.58	1.994
2247	FGF2	fibroblast growth factor 2	-1.108	13.379
10252	SPRY1	sprouty RTK signaling antagonist 1	-0.432	1.892
79633	FAT4	FAT atypical cadherin 4	-0.368	1.604
22824	HSPA4L	heat shock protein family A (Hsp70) member 4 like	-0.533	1.657
10424	PGRMC2	progesterone receptor membrane component 2	-0.609	3.093
57575	PCDH10	protocadherin 10	-0.808	12.777
641364	SLC7A11-AS1	SLC7A11 antisense RNA 1	-0.691	1.562
23657	SLC7A11	solute carrier family 7 member 11	-0.816	4.542
84709	MGARP	mitochondria localized glutamic acid rich protein	-0.591	5.15
83452	RAB33B	RAB33B, member RAS oncogene family	-0.728	3.043
60592	SCOC	short coiled-coil protein	-1.462	2.375
255520	ELMOD2	ELMO domain containing 2	-0.922	2.827
3600	IL15	interleukin 15	-0.928	2.152
2549	GAB1	GRB2 associated binding protein 1	-0.722	4.752
64399	HHIP	hedgehog interacting protein	-0.301	2.185
4086	SMAD1	SMAD family member 1	-0.414	3.241
27236	ARFIP1	ADP ribosylation factor interacting protein 1	-0.448	2.342
23321	TRIM2	tripartite motif containing 2	-0.564	3.319
303	ANXA2P1	annexin A2 pseudogene 1	0.59	2.128
2982	GUCY1A1	guanylate cyclase 1 soluble subunit alpha 1	-1.33	2
2983	GUCY1B1	guanylate cyclase 1 soluble subunit beta 1	-0.733	1.354
56034	PDGFC	platelet derived growth factor C	-0.507	1.94
2743	GLRB	glycine receptor beta	-0.649	1.686
51313	GASK1B	golgi associated kinase 1B	-1.103	6.317
55314	TMEM144	transmembrane protein 144	-0.813	3.144
201725	C4orf46	chromosome 4 open reading frame 46	-0.455	2.013
56884	FSTL5	follistatin like 5	-0.778	3.13
55016	MARCHF1	membrane associated ring-CH-type finger 1	-1.095	1.971
7092	TLL1	tolloid like 1	-0.646	1.981
55601	DDX60	DExD/H-box helicase 60	-0.592	1.46
23022	PALLD	palladin, cytoskeletal associated protein	-0.354	2.198
84869	CBR4	carbonyl reductase 4	-0.589	2.511
60559	SPCS3	signal peptidase complex subunit 3	-0.984	6.736
53842	CLDN22	claudin 22	-1.22	1.542
57587	CFAP97	cilia and flagella associated protein 97	-0.466	1.528
8470	SORBS2	sorbin and SH3 domain containing 2	-0.373	1.894
7098	TLR3	toll like receptor 3	-0.782	1.309
9319	TRIP13	thyroid hormone receptor interactor 13	0.309	1.48
728609	SDHAP3	SDHA pseudogene 3	0.508	1.325
10299	MARCHF6	membrane associated ring-CH-type finger 6	-0.527	1.958
10923	SUB1	SUB1 regulator of transcription	-0.487	1.322
81792	ADAMTS12	ADAM metallopeptidase with thrombospondin type 1 motif 12	0.496	1.805
92255	LMBRD2	LMBR1 domain containing 2	-0.991	2.377
253260	RICTOR	RPTOR independent companion of MTOR complex 2	-0.591	1.679
23548	TTC33	tetratricopeptide repeat domain 33	-0.545	3.577
5562	PRKAA1	protein kinase AMP-activated catalytic subunit alpha 1	-0.445	2.504
6167	RPL37	ribosomal protein L37	0.338	1.509
285636	RIMOC1	RAB7A interacting MON1-CCZ1 complex subunit 1	-0.718	1.605
64417	TMEM267	transmembrane protein 267	-0.74	1.736
3672	ITGA1	integrin subunit alpha 1	-0.732	2.466
10468	FST	follistatin	-0.954	8.931
54622	ARL15	ADP ribosylation factor like GTPase 15	-1.108	3.258
112574	SNX18	sorting nexin 18	-0.568	4.758
11082	ESM1	endothelial cell specific molecule 1	-0.658	8.604
153129	SLC38A9	solute carrier family 38 member 9	-0.533	1.58
3572	IL6ST	interleukin 6 cytokine family signal transducer	-0.785	3.221
166968	MIER3	MIER family member 3	-0.682	3.266
5144	PDE4D	phosphodiesterase 4D	-0.615	3.267
643155	SMIM15	small integral membrane protein 15	-0.765	5.205
101180901	IPO11-LRRC70	IPO11-LRRC70 readthrough	-0.459	3.161
285672	SREK1IP1	SREK1 interacting protein 1	-0.576	4.19
11174	ADAMTS6	ADAM metallopeptidase with thrombospondin type 1 motif 6	-0.314	1.452
373	TRIM23	tripartite motif containing 23	-0.516	1.754
54557	SGTB	small glutamine rich tetratricopeptide repeat co-chaperone beta	-0.599	2.187
100506658	OCLN	occludin	-0.511	1.326
112267941	LOC112267941		-1.024	2.375
3842	TNPO1	transportin 1	-0.58	1.642
115548	FCHO2	FCH and mu domain containing endocytic adaptor 2	-0.677	2.818
10788	IQGAP2	IQ motif containing GTPase activating protein 2	-0.605	1.517
2151	F2RL2	coagulation factor II thrombin receptor like 2	-0.709	1.964
2149	F2R	coagulation factor II thrombin receptor	-0.437	1.945
9522	SCAMP1	secretory carrier membrane protein 1	-1.369	8.716
133746	JMY	junction mediating and regulatory protein, p53 cofactor	-0.813	3.281
345778	MTX3	metaxin 3	-0.577	1.604
5924	RASGRF2	Ras protein specific guanine nucleotide releasing factor 2	-0.631	2.029
153339	TMEM167A	transmembrane protein 167A	-0.895	3.112
1462	VCAN	versican	-0.502	1.903
10085	EDIL3	EGF like repeats and discoidin domains 3	-0.917	15.2
153396	TMEM161B	transmembrane protein 161B	-0.771	1.983
4208	MEF2C	myocyte enhancer factor 2C	-0.513	2.121
153364	MBLAC2	metallo-beta-lactamase domain containing 2	-0.604	1.87
10622	POLR3G	RNA polymerase III subunit G	-0.842	8.043
116068	LYSMD3	LysM domain containing 3	-1.174	5.121
79772	MCTP1	multiple C2 and transmembrane domain containing 1	-0.944	10.299
22836	RHOBTB3	Rho related BTB domain containing 3	-0.446	1.566
22936	ELL2	elongation factor for RNA polymerase II 2	-0.38	1.697
4012	LNPEP	leucyl and cystinyl aminopeptidase	-0.521	1.936
345757	FAM174A	family with sequence similarity 174 member A	-0.476	1.895
7903	ST8SIA4	ST8 alpha-N-acetyl-neuraminide alpha-2,8-sialyltransferase 4	-0.739	2.79
83594	NUDT12	nudix hydrolase 12	-0.505	1.38
64839	FBXL17	F-box and leucine rich repeat protein 17	-0.552	2.875
9867	PJA2	praja ring finger ubiquitin ligase 2	-0.435	2.97
4124	MAN2A1	mannosidase alpha class 2A member 1	-0.598	1.51
91137	SLC25A46	solute carrier family 25 member 46	-0.861	3.281
814	CAMK4	calcium/calmodulin dependent protein kinase IV	-1.364	6.736
134429	STARD4	StAR related lipid transfer domain containing 4	-0.822	2.81
167227	DCP2	decapping mRNA 2	-0.753	2.329
5229	PGGT1B	protein geranylgeranyltransferase type I subunit beta	-0.598	3.802
56929	FEM1C	fem-1 homolog C	-0.738	1.868
51014	TMED7	transmembrane p24 trafficking protein 7	-1.746	12.284
9140	ATG12	autophagy related 12	-0.456	1.708
1176	AP3S1	adaptor related protein complex 3 subunit sigma 1	-0.728	3.732
51397	COMMD10	COMM domain containing 10	-0.726	2.704
285605	DTWD2	DTW domain containing 2	-0.858	1.998
25816	TNFAIP8	TNF alpha induced protein 8	-0.481	1.345
4015	LOX	lysyl oxidase	-0.724	8.847
9627	SNCAIP	synuclein alpha interacting protein	-0.391	1.79
1456	CSNK1G3	casein kinase 1 gamma 3	-0.577	1.644
133619	PRRC1	proline rich coiled-coil 1	-0.424	3.65
90624	LYRM7	LYR motif containing 7	-0.409	1.661
56990	CDC42SE2	CDC42 small effector 2	-0.545	1.51
27125	AFF4	ALF transcription elongation factor 4	-0.397	1.834
54819	ZCCHC10	zinc finger CCHC-type containing 10	-0.529	2.435
56951	C5orf15	chromosome 5 open reading frame 15	-0.752	7.853
7320	UBE2B	ubiquitin conjugating enzyme E2 B	-0.924	5.886
819	CAMLG	calcium modulating ligand	-0.448	1.837
134553	C5orf24	chromosome 5 open reading frame 24	-0.896	8.111
4090	SMAD5	SMAD family member 5	-0.74	3.938
10112	KIF20A	kinesin family member 20A	0.395	2.102
3313	HSPA9	heat shock protein family A (Hsp70) member 9	0.276	1.894
105379193	LOC105379193	uncharacterized LOC105379193	0.389	1.402
5813	PURA	purine rich element binding protein A	-0.589	2.065
492311	IGIP	IgA inducing protein	-0.768	1.461
10007	GNPDA1	glucosamine-6-phosphate deaminase 1	0.358	2.67
81555	YIPF5	Yip1 domain family member 5	-0.659	2.981
153769	SH3RF2	SH3 domain containing ring finger 2	0.861	1.322
154	ADRB2	adrenoceptor beta 2	0.564	1.36
22885	ABLIM3	actin binding LIM protein family member 3	0.382	2.443
134266	GRPEL2	GrpE like 2, mitochondrial	-0.687	3.579
1452	CSNK1A1	casein kinase 1 alpha 1	-0.407	1.302
340075	ARSI	arylsulfatase family member I	0.61	1.541
6949	TCOF1	treacle ribosome biogenesis factor 1	0.421	1.855
4238	MFAP3	microfibril associated protein 3	-0.582	1.727
25929	GEMIN5	gem nuclear organelle associated protein 5	0.342	1.865
29093	MRPL22	mitochondrial ribosomal protein L22	0.329	1.447
107075116	MIR3142HG	MIR3142 host gene	-0.832	2.013
134492	NUDCD2	NudC domain containing 2	-0.33	1.459
27430	MAT2B	methionine adenosyltransferase 2B	-0.511	4.144
79646	PANK3	pantothenate kinase 3	-0.668	2.875
153222	CREBRF	CREB3 regulatory factor	-0.857	4.125
80315	CPEB4	cytoplasmic polyadenylation element binding protein 4	-0.678	5.043
51491	NOP16	NOP16 nucleolar protein	0.447	1.736
57472	CNOT6	CCR4-NOT transcription complex subunit 6	-0.383	1.527
2324	FLT4	fms related receptor tyrosine kinase 4	-0.316	1.541
10399	RACK1	receptor for activated C kinase 1	0.28	1.327
619571	SNORD96A	small nucleolar RNA, C/D box 96A	0.757	1.504
5272	SERPINB9	serpin family B member 9	-0.408	1.705
6745	SSR1	signal sequence receptor subunit 1	-0.498	1.87
100526836	BLOC1S5-TXNDC5	BLOC1S5-TXNDC5 readthrough (NMD candidate)	-0.284	2.12
81567	TXNDC5	thioredoxin domain containing 5	-0.283	2.096
221710	SMIM13	small integral membrane protein 13	-0.666	2.665
4739	NEDD9	neural precursor cell expressed, developmentally down-regulated 9	-0.443	4.173
100113407	TMEM170B	transmembrane protein 170B	-0.833	2.623
84830	ADTRP	androgen dependent TFPI regulating protein	0.693	7.208
107986566	LOC107986566		0.787	4.105
1906	EDN1	endothelin 1	-0.258	1.578
29116	MYLIP	myosin regulatory light chain interacting protein	-0.36	1.32
6310	ATXN1	ataxin 1	-0.448	1.828
221662	RBM24	RNA binding motif protein 24	-0.64	1.828
51439	FAM8A1	family with sequence similarity 8 member A1	-0.987	3.392
7913	DEK	DEK proto-oncogene	-0.471	1.352
255488	RNF144B	ring finger protein 144B	-0.418	1.638
6659	SOX4	SRY-box transcription factor 4	-0.515	6.344
2822	GPLD1	glycosylphosphatidylinositol specific phospholipase D1	-0.773	1.48
81688	C6orf62	chromosome 6 open reading frame 62	-0.611	1.827
8345	H2BC9	H2B clustered histone 9	0.723	1.34
11118	BTN3A2	butyrophilin subfamily 3 member A2	0.324	1.718
10473	HMGN4	high mobility group nucleosomal binding domain 4	-0.36	1.485
7745	ZKSCAN8	zinc finger with KRAB and SCAN domains 8	-0.529	1.92
64288	ZSCAN31	zinc finger and SCAN domain containing 31	-0.436	1.643
203068	TUBB	tubulin beta class I	0.251	1.501
105379695	IER3-AS1	IER3 antisense RNA 1	-0.475	1.777
6941	TCF19	transcription factor 19	0.31	1.758
1192	CLIC1	chloride intracellular channel 1	0.374	1.851
6892	TAPBP	TAP binding protein	-0.277	1.541
3710	ITPR3	inositol 1,4,5-trisphosphate receptor type 3	0.473	4.246
3159	HMGA1	high mobility group AT-hook 1	0.449	3.313
6428	SRSF3	serine and arginine rich splicing factor 3	-0.274	1.316
221468	TMEM217	transmembrane protein 217	-0.631	1.852
2739	GLO1	glyoxalase I	-0.442	1.353
88745	RRP36	ribosomal RNA processing 36	0.441	2.038
57510	XPO5	exportin 5	0.332	2.259
3326	HSP90AB1	heat shock protein 90 alpha family class B member 1	0.348	2.058
22875	ENPP4	ectonucleotide pyrophosphatase/phosphodiesterase 4	-0.722	1.944
23607	CD2AP	CD2 associated protein	-0.647	6.357
442213	PTCHD4	patched domain containing 4	-0.584	1.819
4172	MCM3	minichromosome maintenance complex component 3	0.338	2.06
90523	MLIP	muscular LMNA interacting protein	0.403	1.449
57691	KIAA1586	KIAA1586	-0.998	3.347
9532	BAG2	BAG cochaperone 2	-0.415	1.907
7803	PTP4A1	protein tyrosine phosphatase 4A1	-0.619	2.756
441155	ZC3H11C	zinc finger CCCH-type containing 11C	-0.836	2.135
55788	LMBRD1	LMBR1 domain containing 1	-1	2.394
135152	B3GAT2	beta-1,3-glucuronyltransferase 2	-0.572	2.918
79627	OGFRL1	opioid growth factor receptor like 1	-0.632	3.659
1303	COL12A1	collagen type XII alpha 1 chain	-1.019	22.969
55754	TMEM30A	transmembrane protein 30A	-1.084	4.456
27145	FILIP1	filamin A interacting protein 1	-0.741	3.593
4646	MYO6	myosin VI	-0.5	2.849
55023	PHIP	pleckstrin homology domain interacting protein	-0.484	1.906
9324	HMGN3	high mobility group nucleosomal binding domain 3	-0.55	3.368
83699	SH3BGRL2	SH3 domain binding glutamate rich protein like 2	-0.466	1.479
6785	ELOVL4	ELOVL fatty acid elongase 4	-0.807	3.512
9096	TBX18	T-box transcription factor 18	-0.323	1.588
10957	PNRC1	proline rich nuclear receptor coactivator 1	-0.809	4.614
135293	PM20D2	peptidase M20 domain containing 2	-0.506	2.355
51465	UBE2J1	ubiquitin conjugating enzyme E2 J1	-0.352	1.911
23195	MDN1	midasin AAA ATPase 1	0.332	2.421
79694	MANEA	mannosidase endo-alpha	-0.696	2.284
85015	USP45	ubiquitin specific peptidase 45	-0.635	1.731
892	CCNC	cyclin C	-0.647	3.892
28962	OSTM1	osteoclastogenesis associated transmembrane protein 1	-0.76	3.027
8724	SNX3	sorting nexin 3	-0.521	1.301
8763	CD164	CD164 molecule	-1.21	8.6
8936	WASF1	WASP family member 1	-0.528	2.528
112495	GTF3C6	general transcription factor IIIC subunit 6	0.298	1.523
4082	MARCKS	myristoylated alanine rich protein kinase C substrate	-1.086	7.912
29940	DSE	dermatan sulfate epimerase	-0.418	2.806
7259	TSPYL1	TSPY like 1	-0.26	1.302
254228	CALHM5	calcium homeostasis modulator family member 5	-0.436	2.461
3841	KPNA5	karyopherin subunit alpha 5	-0.668	1.309
57120	GOPC	golgi associated PDZ and coiled-coil motif containing	-0.533	1.935
116150	NUS1	NUS1 dehydrodolichyl diphosphate synthase subunit	-0.67	2.239
387119	CEP85L	centrosomal protein 85 like	-0.696	2.205
4121	MAN1A1	mannosidase alpha class 1A member 1	-0.866	7.06
2697	GJA1	gap junction protein alpha 1	-0.568	4.661
57515	SERINC1	serine incorporator 1	-0.716	2.704
154214	RNF217	ring finger protein 217	-0.85	8.43
51020	HDDC2	HD domain containing 2	0.402	1.345
135112	NCOA7	nuclear receptor coactivator 7	-0.296	1.304
135114	HINT3	histidine triad nucleotide binding protein 3	-0.775	4.329
84870	RSPO3	R-spondin 3	-1.632	10.037
81847	RNF146	ring finger protein 146	-0.579	4.462
93663	ARHGAP18	Rho GTPase activating protein 18	-0.352	1.843
1490	CCN2	cellular communication network factor 2	-0.333	3.106
100507254	LINC01013	long intergenic non-protein coding RNA 1013	-0.434	1.564
8417	STX7	syntaxin 7	-0.457	3.009
3459	IFNGR1	interferon gamma receptor 1	-0.388	1.345
64065	PERP	p53 apoptosis effector related to PMP22	-0.52	1.706
51696	HECA	hdc homolog, cell cycle regulator	-0.804	2.563
10370	CITED2	Cbp/p300 interacting transactivator with Glu/Asp rich carboxy-terminal domain 2	-0.375	2.137
57211	ADGRG6	adhesion G protein-coupled receptor G6	-0.592	2.284
9749	PHACTR2	phosphatase and actin regulator 2	-0.318	1.695
100507557	EPM2A-DT	EPM2A divergent transcript	-1.246	2.351
84085	FBXO30	F-box protein 30	-0.501	1.43
389432	SAMD5	sterile alpha motif domain containing 5	-0.667	2.351
79624	ARMT1	acidic residue methyltransferase 1	-0.733	2.26
80177	MYCT1	MYC target 1	-0.434	1.665
57583	TMEM181	transmembrane protein 181	-0.388	1.619
7430	EZR	ezrin	0.311	1.841
6648	SOD2	superoxide dismutase 2	-0.407	2.4
9444	QKI	QKI, KH domain containing RNA binding	-0.72	11.062
7058	THBS2	thrombospondin 2	0.316	1.767
23353	SUN1	Sad1 and UNC84 domain containing 1	-0.244	1.306
115330	GPR146	G protein-coupled receptor 146	-0.878	2.687
11014	KDELR2	KDEL endoplasmic reticulum protein retention receptor 2	-0.474	2.925
56913	C1GALT1	core 1 synthase, glycoprotein-N-acetylgalactosamine 3-beta-galactosyltransferase 1	-0.716	2.721
729852	UMAD1	UBAP1-MVB12-associated (UMA) domain containing 1	-0.74	2.385
54664	TMEM106B	transmembrane protein 106B	-1.051	4.187
10124	ARL4A	ADP ribosylation factor like GTPase 4A	-0.522	1.554
2115	ETV1	ETS variant transcription factor 1	-0.359	1.342
4223	MEOX2	mesenchyme homeobox 2	-0.548	3.231
27075	TSPAN13	tetraspanin 13	-1.01	14.663
9734	HDAC9	histone deacetylase 9	-0.404	1.735
3696	ITGB8	integrin subunit beta 8	-0.779	5.271
6671	SP4	Sp4 transcription factor	-0.748	4.114
90693	CCDC126	coiled-coil domain containing 126	-0.941	4.442
54205	CYCS	cytochrome c, somatic	-0.799	10.299
100534589	HOXA10-HOXA9	HOXA10-HOXA9 readthrough	-0.569	1.586
3205	HOXA9	homeobox A9	-0.399	1.365
221895	JAZF1	JAZF zinc finger 1	-0.56	1.544
55033	FKBP14	FKBP prolyl isomerase 14	-0.39	1.345
5137	PDE1C	phosphodiesterase 1C	-0.712	4.031
23658	LSM5	LSM5 homolog, U6 small nuclear RNA and mRNA degradation associated	-0.569	1.779
23333	DPY19L1	dpy-19 like C-mannosyltransferase 1	-0.693	2.685
136647	MPLKIP	M-phase specific PLK1 interacting protein	-0.556	3.702
3624	INHBA	inhibin subunit beta A	-0.556	3.631
51619	UBE2D4	ubiquitin conjugating enzyme E2 D4 (putative)	0.432	1.498
5425	POLD2	DNA polymerase delta 2, accessory subunit	0.35	1.525
5814	PURB	purine rich element binding protein B	-0.655	2.667
64759	TNS3	tensin 3	0.53	4.389
168507	PKD1L1	polycystin 1 like 1, transient receptor potential channel interacting	-0.749	3.86
23480	SEC61G	SEC61 translocon subunit gamma	-0.498	1.578
340252	ZNF680	zinc finger protein 680	-0.839	3.536
109504726	ERV3-1-ZNF117	ERV3-1-ZNF117 readthrough	-0.886	2.051
51351	ZNF117	zinc finger protein 117	-0.867	2.117
168374	ZNF92	zinc finger protein 92	-0.813	1.443
5982	RFC2	replication factor C subunit 2	0.367	1.643
57157	PHTF2	putative homeodomain transcription factor 2	-0.736	2.981
100505881	MAGI2-AS3	MAGI2 antisense RNA 3	-0.637	2.185
2770	GNAI1	G protein subunit alpha i1	-0.623	2.811
781	CACNA2D1	calcium voltage-gated channel auxiliary subunit alpha2delta 1	-0.769	5.763
223117	SEMA3D	semaphorin 3D	-0.911	7.047
79161	TMEM243	transmembrane protein 243	-0.469	1.301
5243	ABCB1	ATP binding cassette subfamily B member 1	-0.433	1.321
55972	SLC25A40	solute carrier family 25 member 40	-0.814	3.28
9069	CLDN12	claudin 12	-0.671	1.404
54467	ANKIB1	ankyrin repeat and IBR domain containing 1	-0.322	1.741
1021	CDK6	cyclin dependent kinase 6	-0.764	4.467
54809	SAMD9	sterile alpha motif domain containing 9	-0.833	2.101
219285	SAMD9L	sterile alpha motif domain containing 9 like	-0.545	1.534
7980	TFPI2	tissue factor pathway inhibitor 2	-0.431	3.161
2791	GNG11	G protein subunit gamma 11	-0.519	2.068
10282	BET1	Bet1 golgi vesicular membrane trafficking protein	-0.856	6.736
64921	CASD1	CAS1 domain containing 1	-1.418	1.543
5166	PDK4	pyruvate dehydrogenase kinase 4	-1	1.38
4176	MCM7	minichromosome maintenance complex component 7	0.346	1.584
100130771	EFCAB10	EF-hand calcium binding domain 10	-0.906	1.97
6856	SYPL1	synaptophysin like 1	-0.893	3.425
168455	CCDC71L	coiled-coil domain containing 71 like	-0.653	3.214
5577	PRKAR2B	protein kinase cAMP-dependent type II regulatory subunit beta	-0.377	1.834
115253422	DUS4L-BCAP29	DUS4L-BCAP29 readthrough	-0.787	2.272
55973	BCAP29	B cell receptor associated protein 29	-0.859	2.543
5172	SLC26A4	solute carrier family 26 member 4	-0.895	1.468
79872	CBLL1	Cbl proto-oncogene like 1	-0.469	2.152
4897	NRCAM	neuronal cell adhesion molecule	-0.363	2.072
168451	THAP5	THAP domain containing 5	-0.958	2.667
4189	DNAJB9	DnaJ heat shock protein family (Hsp40) member B9	-0.921	4.086
64418	TMEM168	transmembrane protein 168	-0.661	3.113
154743	BMT2	base methyltransferase of 25S rRNA 2 homolog	-1.032	2.696
29969	MDFIC	MyoD family inhibitor domain containing	-0.69	6.059
22797	TFEC	transcription factor EC	-0.507	2.175
26136	TES	testin LIM domain protein	-0.356	2.169
858	CAV2	caveolin 2	-0.611	7.875
857	CAV1	caveolin 1	-0.381	1.821
830	CAPZA2	capping actin protein of muscle Z-line subunit alpha 2	-0.693	2.029
10447	FAM3C	FAM3 metabolism regulating signaling molecule C	-0.553	5.647
4698	NDUFA5	NADH:ubiquinone oxidoreductase subunit A5	-0.618	3.062
8976	WASL	WASP like actin nucleation promoting factor	-0.636	3.438
23534	TNPO3	transportin 3	0.263	1.383
51200	CPA4	carboxypeptidase A4	0.674	2.623
4232	MEST	mesoderm specific transcript	-0.335	2.24
5420	PODXL	podocalyxin like	0.328	2.4
91584	PLXNA4	plexin A4	0.649	5.773
800	CALD1	caldesmon 1	-0.384	3.318
647087	STMP1	short transmembrane mitochondrial protein 1	-0.416	1.516
767558	LUZP6	leucine zipper protein 6	-0.662	4.187
136319	MTPN	myotrophin	-0.662	4.187
254048	UBN2	ubinuclein 2	-0.446	1.736
28639	TRBC1	T cell receptor beta constant 1	0.576	2.412
28629	TRBJ2-1	T cell receptor beta joining 2-1	0.601	2.667
28638	TRBC2	T cell receptor beta constant 2	0.572	3.802
2051	EPHB6	EPH receptor B6	0.85	3.931
373156	GSTK1	glutathione S-transferase kappa 1	0.358	1.326
26157	GIMAP2	GTPase, IMAP family member 2	-0.356	1.452
4846	NOS3	nitric oxide synthase 3	0.415	1.858
114483834	ABCF2-H2BK1	ABCF2-H2BK1 readthrough	0.301	1.528
64327	LMBR1	limb development membrane protein 1	-0.653	2.12
157695	TDRP	testis development related protein	-0.963	3.347
55326	AGPAT5	1-acylglycerol-3-phosphate O-acyltransferase 5	-0.457	1.334
90459	ERI1	exoribonuclease 1	-0.578	1.564
66036	MTMR9	myotubularin related protein 9	-0.497	1.819
83648	FAM167A	family with sequence similarity 167 member A	1.291	3.351
2222	FDFT1	farnesyl-diphosphate farnesyltransferase 1	0.362	2.631
286097	MICU3	mitochondrial calcium uptake family member 3	-1.147	4.627
51201	ZDHHC2	zinc finger DHHC-type palmitoyltransferase 2	-0.662	3.52
9108	MTMR7	myotubularin related protein 7	-0.754	1.811
5157	PDGFRL	platelet derived growth factor receptor like	-0.414	1.468
8794	TNFRSF10C	TNF receptor superfamily member 10c	-0.325	1.561
6781	STC1	stanniocalcin 1	0.776	2.717
665	BNIP3L	BCL2 interacting protein 3 like	-0.607	2.799
10687	PNMA2	PNMA family member 2	0.388	2.283
1191	CLU	clusterin	0.445	2.148
51435	SCARA3	scavenger receptor class A member 3	0.316	1.821
1846	DUSP4	dual specificity phosphatase 4	0.429	3.632
51669	SARAF	store-operated calcium entry associated regulatory factor	-0.343	2.27
23484	LEPROTL1	leptin receptor overlapping transcript like 1	-0.563	1.734
56154	TEX15	testis expressed 15, meiosis and synapsis associated	-0.922	1.728
29942	PURG	purine rich element binding protein G	-0.904	2.212
100507420	LINC01605	long intergenic non-protein coding RNA 1605	0.744	1.819
1978	EIF4EBP1	eukaryotic translation initiation factor 4E binding protein 1	0.486	1.933
105379382	LOC105379382	uncharacterized LOC105379382	-1.064	1.995
9530	BAG4	BAG cochaperone 4	-0.515	1.61
84513	PLPP5	phospholipid phosphatase 5	-0.319	1.322
137994	LETM2	leucine zipper and EF-hand containing transmembrane protein 2	0.56	2.848
2260	FGFR1	fibroblast growth factor receptor 1	0.303	1.355
8754	ADAM9	ADAM metallopeptidase domain 9	-0.286	1.376
56892	TCIM	transcriptional and immune response regulator	-0.721	4.793
6422	SFRP1	secreted frizzled related protein 1	0.52	2.259
5327	PLAT	plasminogen activator, tissue type	0.383	2.2
7419	VDAC3	voltage dependent anion channel 3	0.295	1.561
55145	THAP1	THAP domain containing 1	-0.351	1.322
84376	HOOK3	hook microtubule tethering protein 3	-0.544	3.059
7336	UBE2V2	ubiquitin conjugating enzyme E2 V2	-0.576	2.56
115294	PCMTD1	protein-L-isoaspartate (D-aspartate) O-methyltransferase domain containing 1	-1.018	7.611
9821	RB1CC1	RB1 inducible coiled-coil 1	-0.541	1.397
6917	TCEA1	transcription elongation factor A1	-0.53	2.356
10434	LYPLA1	lysophospholipase 1	-1.017	15.567
29088	MRPL15	mitochondrial ribosomal protein L15	0.32	2.409
54928	BPNT2	3'(2'), 5'-bisphosphate nucleotidase 2	-0.527	3.364
6386	SDCBP	syndecan binding protein	-0.629	2.791
9760	TOX	thymocyte selection associated high mobility group box	-0.527	3.931
5862	RAB2A	RAB2A, member RAS oncogene family	-0.692	4.891
157807	CLVS1	clavesin 1	-1.958	8.043
444	ASPH	aspartate beta-hydroxylase	-0.339	2.875
8836	GGH	gamma-glutamyl hydrolase	-0.513	2.098
253943	YTHDF3	YTH N6-methyladenosine RNA binding protein 3	-0.581	3.658
55156	ARMC1	armadillo repeat containing 1	-0.71	3.364
9650	MTFR1	mitochondrial fission regulator 1	-0.291	1.414
80124	VCPIP1	valosin containing protein interacting protein 1	-0.445	2.408
80243	PREX2	phosphatidylinositol-3,4,5-trisphosphate dependent Rac exchange factor 2	-0.564	3.442
23213	SULF1	sulfatase 1	-1.529	47.797
27067	STAU2	staufen double-stranded RNA binding protein 2	-0.336	1.369
55284	UBE2W	ubiquitin conjugating enzyme E2 W	-1.109	5.995
83690	CRISPLD1	cysteine rich secretory protein LCCL domain containing 1	-0.585	2.492
51101	ZC2HC1A	zinc finger C2HC-type containing 1A	-0.59	3.029
65986	ZBTB10	zinc finger and BTB domain containing 10	-0.819	3.938
619279	ZNF704	zinc finger protein 704	-0.431	1.953
2167	FABP4	fatty acid binding protein 4	-0.683	7.47
3612	IMPA1	inositol monophosphatase 1	-0.647	3.861
64089	SNX16	sorting nexin 16	-0.848	2.781
4325	MMP16	matrix metallopeptidase 16	-0.575	1.821
734	OSGIN2	oxidative stress induced growth inhibitor family member 2	-0.69	2.593
169200	TMEM64	transmembrane protein 64	-0.92	5.063
64168	NECAB1	N-terminal EF-hand calcium binding protein 1	-1.71	1.888
100506365	OTUD6B-AS1	OTUD6B antisense RNA 1 (head to head)	-0.565	1.51
51633	OTUD6B	OTU deubiquitinase 6B	-0.645	5.846
286144	TRIQK	triple QxxK/R motif containing	-1.015	4.514
137392	CIBAR1	CBY1 interacting BAR domain containing 1	-0.422	2.101
389677	RBM12B	RNA binding motif protein 12B	-0.598	2.606
91147	TMEM67	transmembrane protein 67	-0.585	1.468
54704	PDP1	pyruvate dehydrogenase phosphatase catalytic subunit 1	-0.584	3.149
100861412	FSBP	fibrinogen silencer binding protein	-0.905	1.958
286148	DPY19L4	dpy-19 like 4	-0.982	3.46
94241	TP53INP1	tumor protein p53 inducible nuclear protein 1	-0.947	4.514
79666	PLEKHF2	pleckstrin homology and FYVE domain containing 2	-0.725	1.685
392255	GDF6	growth differentiation factor 6	-0.473	2.608
6383	SDC2	syndecan 2	-0.512	2.636
55353	LAPTM4B	lysosomal protein transmembrane 4 beta	-0.373	1.804
10940	POP1	POP1 homolog, ribonuclease P/MRP subunit	0.297	1.458
79815	NIPAL2	NIPA like domain containing 2	-0.541	1.528
25897	RNF19A	ring finger protein 19A, RBR E3 ubiquitin protein ligase	-0.706	2.606
157567	ANKRD46	ankyrin repeat domain 46	-0.567	1.724
102466854	MIR7705	microRNA 7705	-2.893	10.716
50484	RRM2B	ribonucleotide reductase regulatory TP53 inducible subunit M2B	-0.766	4.534
8323	FZD6	frizzled class receptor 6	-0.395	1.371
29967	LRP12	LDL receptor related protein 12	-0.43	1.894
11244	ZHX1	zinc fingers and homeoboxes 1	-0.53	1.876
114907	FBXO32	F-box protein 32	-0.472	3.287
157769	FAM91A1	family with sequence similarity 91 member A1	-0.592	2.844
157378	TMEM65	transmembrane protein 65	-1.173	13.266
9788	MTSS1	MTSS I-BAR domain containing 1	-0.349	2.328
10221	TRIB1	tribbles pseudokinase 1	0.332	1.327
157638	LRATD2	LRAT domain containing 2	-0.739	5.025
101867536	PRNCR1	prostate cancer associated non-coding RNA 1	-0.71	1.595
4609	MYC	MYC proto-oncogene, bHLH transcription factor	0.299	1.34
56169	GSDMC	gasdermin C	0.635	2.203
10397	NDRG1	N-myc downstream regulated 1	0.409	3.51
5339	PLEC	plectin	0.364	1.643
5991	RFX3	regulatory factor X3	-0.632	4.231
55664	CDC37L1	cell division cycle 37 like 1, HSP90 cochaperone	-0.727	2.131
50808	AK3	adenylate kinase 3	-0.586	3.64
90865	IL33	interleukin 33	-1.377	3.961
2731	GLDC	glycine decarboxylase	0.623	1.833
401492	LINC01235	long intergenic non-protein coding RNA 1235	-0.843	2.802
4781	NFIB	nuclear factor I B	-0.407	1.735
340481	ZDHHC21	zinc finger DHHC-type palmitoyltransferase 21	-0.885	4.578
6619	SNAPC3	small nuclear RNA activating complex polypeptide 3	-0.642	3.078
340485	ACER2	alkaline ceramidase 2	-0.582	2.667
1030	CDKN2B	cyclin dependent kinase inhibitor 2B	-0.703	4.477
79886	CAAP1	caspase activity and apoptosis inhibitor 1	-0.532	3.173
203228	C9orf72	C9orf72-SMCR8 complex subunit	-0.559	1.427
573	BAG1	BAG cochaperone 1	0.418	2.2
51510	CHMP5	charged multivesicular body protein 5	-0.358	2.234
304	ANXA2P2	annexin A2 pseudogene 2	0.312	1.328
100506710	EBLN3P	endogenous Bornavirus like nucleoprotein 3, pseudogene	-0.535	1.944
219	ALDH1B1	aldehyde dehydrogenase 1 family member B1	0.307	1.698
375743	PTAR1	protein prenyltransferase alpha subunit repeat containing 1	-0.889	5.623
23137	SMC5	structural maintenance of chromosomes 5	-0.507	1.708
687	KLF9	KLF transcription factor 9	-0.454	2.503
51104	ABHD17B	abhydrolase domain containing 17B, depalmitoylase	-0.589	2.148
7763	ZFAND5	zinc finger AN1-type containing 5	-0.486	1.92
216	ALDH1A1	aldehyde dehydrogenase 1 family member A1	-0.558	7.35
138199	CARNMT1	carnosine N-methyltransferase 1	-0.758	2.757
54981	NMRK1	nicotinamide riboside kinase 1	-0.421	1.461
55312	RFK	riboflavin kinase	-0.938	16.701
9630	GNA14	G protein subunit alpha 14	-0.678	1.345
2776	GNAQ	G protein subunit alpha q	-0.738	2.784
1514	CTSL	cathepsin L	0.292	1.373
10558	SPTLC1	serine palmitoyltransferase long chain base subunit 1	-0.386	1.851
112268048	LOC112268048	uncharacterized LOC112268048	-0.832	2.453
55357	TBC1D2	TBC1 domain family member 2	0.622	2.936
9568	GABBR2	gamma-aminobutyric acid type B receptor subunit 2	0.739	8.369
79695	GALNT12	polypeptide N-acetylgalactosaminyltransferase 12	0.684	2.192
7046	TGFBR1	transforming growth factor beta receptor 1	-0.71	3.34
8577	TMEFF1	transmembrane protein with EGF like and two follistatin like domains 1	-0.643	1.647
25934	NIPSNAP3A	nipsnap homolog 3A	-0.382	1.51
19	ABCA1	ATP binding cassette subfamily A member 1	-0.489	2.887
83856	FSD1L	fibronectin type III and SPRY domain containing 1 like	-0.973	3.941
5887	RAD23B	RAD23 homolog B, nucleotide excision repair protein	-0.386	1.484
23731	TMEM245	transmembrane protein 245	-0.428	1.558
552891	DNAJC25-GNG10	DNAJC25-GNG10 readthrough	-0.904	10.808
2790	GNG10	G protein subunit gamma 10	-0.949	10.934
7357	UGCG	UDP-glucose ceramide glucosyltransferase	-0.816	2.149
9991	PTBP3	polypyrimidine tract binding protein 3	-0.84	3.281
23307	FKBP15	FKBP prolyl isomerase family member 15	0.378	2.202
9128	PRPF4	pre-mRNA processing factor 4	0.295	1.534
5998	RGS3	regulator of G protein signaling 3	-0.29	1.477
9966	TNFSF15	TNF superfamily member 15	-0.638	3.54
3371	TNC	tenascin C	1.484	2.648
7099	TLR4	toll like receptor 4	-0.66	2.84
55755	CDK5RAP2	CDK5 regulatory subunit associated protein 2	0.305	2.025
26147	PHF19	PHD finger protein 19	0.295	1.492
51552	RAB14	RAB14, member RAS oncogene family	-0.512	1.699
2040	STOM	stomatin	-0.31	1.623
92399	MRRF	mitochondrial ribosome recycling factor	0.329	1.495
5742	PTGS1	prostaglandin-endoperoxide synthase 1	0.595	5.858
5082	PDCL	phosducin like	-0.321	1.733
10773	ZBTB6	zinc finger and BTB domain containing 6	-1.003	5.651
401551	WDR38	WD repeat domain 38	0.612	1.644
286205	SCAI	suppressor of cancer cell invasion	-0.669	3.281
79109	MAPKAP1	MAPK associated protein 1	0.27	1.487
23511	NUP188	nucleoporin 188	0.277	1.416
8021	NUP214	nucleoporin 214	0.318	1.498
6130	RPL7A	ribosomal protein L7a	0.313	1.487
89958	SAPCD2	suppressor APC domain containing 2	0.437	2.804
401565	FAM166A	family with sequence similarity 166 member A	0.48	1.36
441478	NRARP	NOTCH regulated ankyrin repeat protein	-0.398	1.493
10771	ZMYND11	zinc finger MYND-type containing 11	-0.315	1.719
3422	IDI1	isopentenyl-diphosphate delta isomerase 1	-0.546	1.731
10659	CELF2	CUGBP Elav-like family member 2	-0.353	1.329
55301	OLAH	oleoyl-ACP hydrolase	-1.054	1.404
1787	TRDMT1	tRNA aspartic acid methyltransferase 1	-0.494	1.305
653567	TMEM236	transmembrane protein 236	-1.138	1.619
221079	ARL5B	ADP ribosylation factor like GTPase 5B	-1.292	5.773
399726	MIR1915HG	MIR1915 host gene	-0.809	1.523
648	BMI1	BMI1 proto-oncogene, polycomb ring finger	-0.769	3.239
220213	OTUD1	OTU deubiquitinase 1	-1.236	4.596
22931	RAB18	RAB18, member RAS oncogene family	-0.727	3.421
94134	ARHGAP12	Rho GTPase activating protein 12	-0.471	1.324
9790	BMS1	BMS1 ribosome biogenesis factor	0.316	1.527
55454	CSGALNACT2	chondroitin sulfate N-acetylgalactosaminyltransferase 2	-0.289	1.328
11067	DEPP1	DEPP autophagy regulator 1	-0.318	1.694
7570	ZNF22	zinc finger protein 22	-0.443	2.322
58504	ARHGAP22	Rho GTPase activating protein 22	0.511	2.588
57705	WDFY4	WDFY family member 4	0.442	1.689
170371	TMEM273	transmembrane protein 273	0.483	1.345
56624	ASAH2	N-acylsphingosine amidohydrolase 2	-0.782	1.339
653308	ASAH2B	N-acylsphingosine amidohydrolase 2B	-0.55	1.315
22943	DKK1	dickkopf WNT signaling pathway inhibitor 1	-0.463	4.056
253430	IPMK	inositol polyphosphate multikinase	-1.104	5.667
7321	UBE2D1	ubiquitin conjugating enzyme E2 D1	-1.459	6.277
22891	ZNF365	zinc finger protein 365	-0.889	2.114
221035	REEP3	receptor accessory protein 3	-0.862	4.566
5092	PCBD1	pterin-4 alpha-carbinolamine dehydratase 1	0.272	1.434
5532	PPP3CB	protein phosphatase 3 catalytic subunit beta	-0.527	2.331
142891	SAMD8	sterile alpha motif domain containing 8	-0.601	2.159
3778	KCNMA1	potassium calcium-activated channel subfamily M alpha 1	0.621	1.489
11128	POLR3A	RNA polymerase III subunit A	0.33	1.576
10974	ADIRF	adipogenesis regulatory factor	0.775	1.549
119385	AGAP11	ArfGAP with GTPase domain, ankyrin repeat and PH domain 11	0.753	1.322
9060	PAPSS2	3'-phosphoadenosine 5'-phosphosulfate synthase 2	-0.257	1.543
24138	IFIT5	interferon induced protein with tetratricopeptide repeats 5	-0.4	1.324
84333	PCGF5	polycomb group ring finger 5	-0.661	3.832
143279	HECTD2	HECT domain E3 ubiquitin protein ligase 2	-0.825	2.557
80351	TNKS2	tankyrase 2	-0.451	1.445
54708	MARCHF5	membrane associated ring-CH-type finger 5	-0.664	3.319
54536	EXOC6	exocyst complex component 6	-0.714	1.834
26509	MYOF	myoferlin	0.246	1.594
54619	CCNJ	cyclin J	-0.445	1.325
84458	LCOR	ligand dependent nuclear receptor corepressor	-0.398	1.643
55118	CRTAC1	cartilage acidic protein 1	0.602	2.015
23268	DNMBP	dynamin binding protein	0.252	1.344
10360	NPM3	nucleophosmin/nucleoplasmin 3	0.465	2.148
119032	BORCS7	BLOC-1 related complex subunit 7	-0.85	7.631
22984	PDCD11	programmed cell death 11	0.375	1.724
1308	COL17A1	collagen type XVII alpha 1 chain	0.925	4.387
9446	GSTO1	glutathione S-transferase omega 1	0.38	2.804
120	ADD3	adducin 3	-0.341	1.403
4601	MXI1	MAX interactor 1, dimerization protein	-0.58	1.459
10285	SMNDC1	survival motor neuron domain containing 1	-0.763	5.186
27250	PDCD4	programmed cell death 4	-0.595	2.844
8036	SHOC2	SHOC2 leucine rich repeat scaffold protein	-0.515	1.48
6934	TCF7L2	transcription factor 7 like 2	-0.507	2.663
374354	NHLRC2	NHL repeat containing 2	-0.577	2.669
55088	CCDC186	coiled-coil domain containing 186	-0.527	2.634
3983	ABLIM1	actin binding LIM protein 1	-0.408	2.407
57700	FHIP2A	FHF complex subunit HOOK interacting protein 2A	-0.747	5.808
142940	TRUB1	TruB pseudouridine synthase family member 1	-0.748	6.587
387712	ENO4	enolase 4	-0.642	2.653
6571	SLC18A2	solute carrier family 18 member A2	-1.156	2.966
22841	RAB11FIP2	RAB11 family interacting protein 2	-0.484	2.051
10935	PRDX3	peroxiredoxin 3	-0.416	1.95
10579	TACC2	transforming acidic coiled-coil containing protein 2	0.382	1.84
59338	PLEKHA1	pleckstrin homology domain containing A1	-0.49	3.868
80007	C10orf88	chromosome 10 open reading frame 88	-0.529	1.382
64376	IKZF5	IKAROS family zinc finger 5	-0.651	3.457
4288	MKI67	marker of proliferation Ki-67	0.405	3.416
3665	IRF7	interferon regulatory factor 7	-0.706	2.351
4928	NUP98	nucleoporin 98 and 96 precursor	0.32	2.304
85363	TRIM5	tripartite motif containing 5	-0.359	2.177
10346	TRIM22	tripartite motif containing 22	-0.415	3.113
56674	TMEM9B	TMEM9 domain family member B	-0.37	1.382
56675	NRIP3	nuclear receptor interacting protein 3	0.336	1.533
440026	TMEM41B	transmembrane protein 41B	-1.012	6.148
50862	RNF141	ring finger protein 141	-0.367	1.727
10894	LYVE1	lymphatic vessel endothelial hyaluronan receptor 1	0.361	2.351
84188	FAR1	fatty acyl-CoA reductase 1	-0.533	3.184
22800	RRAS2	RAS related 2	-0.37	2.137
10944	C11orf58	chromosome 11 open reading frame 58	-0.302	1.695
374383	NCR3LG1	natural killer cell cytotoxicity receptor 3 ligand 1	0.557	4.854
107984316	LOC107984316	replaced by ID 374383	0.429	1.779
79733	E2F8	E2F transcription factor 8	0.35	2.055
89797	NAV2	neuron navigator 2	0.329	2.296
100126784	NAV2-AS6	NAV2 antisense RNA 6	0.372	1.442
100874014	NAV2-AS2	NAV2 antisense RNA 2	0.464	1.359
258010	SVIP	small VCP interacting protein	-0.35	1.824
55327	LIN7C	lin-7 homolog C, crumbs cell polarity complex component	-0.914	9.713
627	BDNF	brain derived neurotrophic factor	-0.524	1.533
120526	DNAJC24	DnaJ heat shock protein family (Hsp40) member C24	-0.563	2.598
10114	HIPK3	homeodomain interacting protein kinase 3	-0.583	2.776
25758	KIAA1549L	KIAA1549 like	0.293	1.534
26273	FBXO3	F-box protein 3	-0.448	1.344
4005	LMO2	LIM domain only 2	-0.33	1.452
55226	NAT10	N-acetyltransferase 10	0.354	1.711
24147	FJX1	four-jointed box kinase 1	0.349	1.722
51144	HSD17B12	hydroxysteroid 17-beta dehydrogenase 12	-0.608	5.319
2132	EXT2	exostosin glycosyltransferase 2	0.288	1.765
9793	CKAP5	cytoskeleton associated protein 5	0.281	1.627
4722	NDUFS3	NADH:ubiquinone oxidoreductase core subunit S3	0.313	1.422
29015	SLC43A3	solute carrier family 43 member 3	0.253	1.335
26519	TIMM10	translocase of inner mitochondrial membrane 10	0.412	1.324
79080	CCDC86	coiled-coil domain containing 86	0.524	2.138
80150	ASRGL1	asparaginase and isoaspartyl peptidase 1	-0.34	1.512
79026	AHNAK	AHNAK nucleoprotein	0.443	3.555
102288414	C11orf98	chromosome 11 open reading frame 98	0.496	1.661
10482	NXF1	nuclear RNA export factor 1	0.281	1.333
11145	PLAAT3	phospholipase A and acyltransferase 3	0.351	1.565
10963	STIP1	stress induced phosphoprotein 1	0.346	1.44
83706	FERMT3	FERM domain containing kindlin 3	0.388	2.148
10938	EHD1	EH domain containing 1	0.311	1.306
23649	POLA2	DNA polymerase alpha 2, accessory subunit	0.313	1.414
8061	FOSL1	FOS like 1, AP-1 transcription factor subunit	0.543	5.472
9610	RIN1	Ras and Rab interactor 1	0.442	1.599
55291	PPP6R3	protein phosphatase 6 regulatory subunit 3	-0.276	1.328
26579	MYEOV	myeloma overexpressed	0.557	5.924
105369370	LOC105369370	uncharacterized LOC105369370	0.573	2.645
51642	MRPL48	mitochondrial ribosomal protein L48	0.319	1.382
80227	PAAF1	proteasomal ATPase associated factor 1	0.339	1.414
283209	PGM2L1	phosphoglucomutase 2 like 1	-0.859	4.969
2615	LRRC32	leucine rich repeat containing 32	-0.27	1.477
55331	ACER3	alkaline ceramidase 3	-0.549	1.89
27314	RAB30	RAB30, member RAS oncogene family	-0.824	2.737
55863	TMEM126B	transmembrane protein 126B	-0.515	1.363
58487	CREBZF	CREB/ATF bZIP transcription factor	-0.889	15.598
65084	TMEM135	transmembrane protein 135	-0.702	1.82
120103	SLC36A4	solute carrier family 36 member 4	-0.996	5.858
692063	SNORA32	small nucleolar RNA, H/ACA box 32	-1.991	3.161
54851	ANKRD49	ankyrin repeat domain 49	-0.518	1.485
143686	SESN3	sestrin 3	-1.191	2.843
143684	FAM76B	family with sequence similarity 76 member B	-0.682	3.17
10413	YAP1	Yes1 associated transcriptional regulator	-0.627	5.387
329	BIRC2	baculoviral IAP repeat containing 2	-0.677	1.821
114908	TMEM123	transmembrane protein 123	-0.759	3.392
100288077	WTAPP1	Wilms tumor 1 associated protein pseudogene 1	0.513	5.724
4312	MMP1	matrix metallopeptidase 1	0.29	1.547
80310	PDGFD	platelet derived growth factor D	-0.746	3.083
84437	MSANTD4	Myb/SANT DNA binding domain containing 4 with coiled-coils	-0.394	1.768
60496	AASDHPPT	aminoadipate-semialdehyde dehydrogenase-phosphopantetheinyl transferase	-0.662	1.87
8065	CUL5	cullin 5	-0.603	1.32
4863	NPAT	nuclear protein, coactivator of histone transcription	-0.51	1.724
5962	RDX	radixin	-0.452	1.736
57569	ARHGAP20	Rho GTPase activating protein 20	0.657	1.845
1410	CRYAB	crystallin alpha B	-0.71	1.33
120379	PIH1D2	PIH1 domain containing 2	-1.206	5.452
6392	SDHD	succinate dehydrogenase complex subunit D	-0.569	3.083
7704	ZBTB16	zinc finger and BTB domain containing 16	-0.389	1.572
10179	RBM7	RNA binding motif protein 7	-0.666	3.221
8882	ZPR1	ZPR1 zinc finger	0.277	1.332
5049	PAFAH1B2	platelet activating factor acetylhydrolase 1b catalytic subunit 2	-0.386	1.334
196264	MPZL3	myelin protein zero like 3	-0.593	2.637
10205	MPZL2	myelin protein zero like 2	-0.818	10.407
338657	CENATAC	centrosomal AT-AC splicing factor	0.586	1.312
3145	HMBS	hydroxymethylbilane synthase	0.426	1.469
5818	NECTIN1	nectin cell adhesion molecule 1	0.36	1.35
220323	OAF	out at first homolog	0.534	3.378
6309	SC5D	sterol-C5-desaturase	-0.658	1.456
3312	HSPA8	heat shock protein family A (Hsp70) member 8	0.352	3.391
219855	SLC37A2	solute carrier family 37 member 2	0.559	1.741
29068	ZBTB44	zinc finger and BTB domain containing 44	-0.584	3.926
84766	CRACR2A	calcium release activated channel regulator 2A	0.46	1.711
894	CCND2	cyclin D2	-0.805	3.021
9918	NCAPD2	non-SMC condensin I complex subunit D2	0.366	2.127
83461	CDCA3	cell division cycle associated 3	0.342	1.375
2026	ENO2	enolase 2	0.489	3.153
11331	PHB2	prohibitin 2	0.328	1.516
57494	RIMKLB	ribosomal modification protein rimK like family member B	-0.548	2.653
100422872	MIR1244-3	microRNA 1244-3	-2.007	8.131
23710	GABARAPL1	GABA type A receptor associated protein like 1	-0.422	2.275
10748	KLRA1P	killer cell lectin like receptor A1, pseudogene	-1.241	1.324
103504734	MIR1244-4	microRNA 1244-4	-2.535	5.665
4040	LRP6	LDL receptor related protein 6	-0.283	1.364
1389	CREBL2	cAMP responsive element binding protein like 2	-0.534	2.533
1027	CDKN1B	cyclin dependent kinase inhibitor 1B	-0.537	4.321
105369663	LOC105369663	uncharacterized LOC105369663	-1.404	5.933
55729	ATF7IP	activating transcription factor 7 interacting protein	-0.421	1.442
420	ART4	ADP-ribosyltransferase 4 (inactive) (Dombrock blood group)	-0.61	3.61
4256	MGP	matrix Gla protein	-0.72	7.338
397	ARHGDIB	Rho GDP dissociation inhibitor beta	0.295	1.397
121536	AEBP2	AE binding protein 2	-0.609	2.961
53919	SLCO1C1	solute carrier organic anion transporter family member 1C1	-1.333	4.162
79912	PYROXD1	pyridine nucleotide-disulphide oxidoreductase domain 1	-0.526	1.347
51026	GOLT1B	golgi transport 1B	-1.394	6.207
55500	ETNK1	ethanolamine kinase 1	-0.964	7.703
586	BCAT1	branched chain amino acid transaminase 1	-0.789	3.701
144363	ETFRF1	electron transfer flavoprotein regulatory factor 1	-1.779	5.68
3845	KRAS	KRAS proto-oncogene, GTPase	-0.775	3.835
26127	FGFR1OP2	FGFR1 oncogene partner 2	-0.381	1.565
9412	MED21	mediator complex subunit 21	-0.688	1.998
23012	STK38L	serine/threonine kinase 38 like	-0.738	5.73
55297	CCDC91	coiled-coil domain containing 91	-0.487	1.429
51290	ERGIC2	ERGIC and golgi 2	-0.586	1.339
83857	TMTC1	transmembrane O-mannosyltransferase targeting cadherins 1	-0.446	1.355
121512	FGD4	FYVE, RhoGEF and PH domain containing 4	-0.578	3.926
5318	PKP2	plakophilin 2	-0.399	1.55
84920	ALG10	ALG10 alpha-1,2-glucosyltransferase	-0.925	4.19
144245	ALG10B	ALG10 alpha-1,2-glucosyltransferase B	-1.023	7.35
144402	CPNE8	copine 8	-0.575	1.803
114134	SLC2A13	solute carrier family 2 member 13	-0.913	3.632
283464	GXYLT1	glucoside xylosyltransferase 1	-0.755	2.412
10138	YAF2	YY1 associated factor 2	-0.608	3.592
83448	PUS7L	pseudouridine synthase 7 like	-0.831	2.775
5756	TWF1	twinfilin actin binding protein 1	-0.792	5.81
347902	AMIGO2	adhesion molecule with Ig like domain 2	-0.785	4.861
79022	TMEM106C	transmembrane protein 106C	0.337	1.627
121274	ZNF641	zinc finger protein 641	-0.45	1.354
10376	TUBA1B	tubulin alpha 1b	0.277	1.668
84790	TUBA1C	tubulin alpha 1c	0.424	2.326
113251	LARP4	La ribonucleoprotein 4	-0.486	2.432
57228	SMAGP	small cell adhesion glycoprotein	0.533	2.854
11226	GALNT6	polypeptide N-acetylgalactosaminyltransferase 6	0.453	3.17
9498	SLC4A8	solute carrier family 4 member 8	0.353	1.578
3855	KRT7	keratin 7	-0.387	1.714
109729127	KRT7-AS	KRT7 antisense RNA 1	-0.389	1.714
6231	RPS26	ribosomal protein S26	0.469	2.147
5036	PA2G4	proliferation-associated 2G4	0.256	1.553
1431	CS	citrate synthase	0.255	1.495
8914	TIMELESS	timeless circadian regulator	0.308	1.477
1649	DDIT3	DNA damage inducible transcript 3	0.467	1.94
1019	CDK4	cyclin dependent kinase 4	0.328	1.357
4234	METTL1	methyltransferase 1, tRNA methylguanosine	0.367	1.347
9194	SLC16A7	solute carrier family 16 member 7	-0.997	3.798
23592	LEMD3	LEM domain containing 3	-0.578	1.826
8445	DYRK2	dual specificity tyrosine phosphorylation regulated kinase 2	-0.411	1.38
4193	MDM2	MDM2 proto-oncogene	-0.561	2.486
10818	FRS2	fibroblast growth factor receptor substrate 2	-0.538	1.947
27345	KCNMB4	potassium calcium-activated channel subfamily M regulatory beta subunit 4	-0.896	1.719
83591	THAP2	THAP domain containing 2	-0.909	2.003
55266	TMEM19	transmembrane protein 19	-0.526	1.741
23011	RAB21	RAB21, member RAS oncogene family	-0.399	1.41
11103	KRR1	KRR1 small subunit processome component homolog	-0.554	1.656
105369848	LNCOG	lncRNA osteogenesis associated	0.328	1.845
114882	OSBPL8	oxysterol binding protein like 8	-0.723	3.799
23390	ZDHHC17	zinc finger DHHC-type palmitoyltransferase 17	-0.682	3.174
89795	NAV3	neuron navigator 3	0.395	2.739
6857	SYT1	synaptotagmin 1	-0.58	1.661
5074	PAWR	pro-apoptotic WT1 regulator	-0.89	6.925
8825	LIN7A	lin-7 homolog A, crumbs cell polarity complex component	-0.615	1.935
160335	TMTC2	transmembrane O-mannosyltransferase targeting cadherins 2	-0.501	2.092
9182	RASSF9	Ras association domain family member 9	-1.078	3.765
4254	KITLG	KIT ligand	-0.827	2.457
1848	DUSP6	dual specificity phosphatase 6	-0.282	1.821
282809	POC1B	POC1 centriolar protein B	-0.557	1.326
100528030	POC1B-GALNT4	POC1B-GALNT4 readthrough	-0.648	2.697
8693	GALNT4	polypeptide N-acetylgalactosaminyltransferase 4	-0.636	2.465
694	BTG1	BTG anti-proliferation factor 1	-0.59	5.526
11163	NUDT4	nudix hydrolase 4	-0.644	4.568
28977	MRPL42	mitochondrial ribosomal protein L42	-0.565	3.172
84101	USP44	ubiquitin specific peptidase 44	-1.058	1.43
59277	NTN4	netrin 4	-0.607	9.014
2004	ELK3	ETS transcription factor ELK3	-0.38	2.548
5128	CDK17	cyclin dependent kinase 17	-0.322	1.348
7112	TMPO	thymopoietin	-0.349	2.24
121457	IKBIP	IKBKB interacting protein	-0.662	1.572
56899	ANKS1B	ankyrin repeat and sterile alpha motif domain containing 1B	-0.658	3.585
55681	SCYL2	SCY1 like pseudokinase 2	-0.668	1.639
50511	SYCP3	synaptonemal complex protein 3	-1.66	1.309
5367	PMCH	pro-melanin concentrating hormone	-1.565	4.193
23325	WASHC4	WASH complex subunit 4	-0.827	2.37
90488	TMEM263	transmembrane protein 263	-1.084	9.238
80298	MTERF2	mitochondrial transcription termination factor 2	-1.305	6.449
326625	MMAB	metabolism of cobalamin associated B	0.512	2.794
4598	MVK	mevalonate kinase	0.336	1.387
4938	OAS1	2'-5'-oligoadenylate synthetase 1	-0.813	2.386
4939	OAS2	2'-5'-oligoadenylate synthetase 2	-1.524	9.987
283455	KSR2	kinase suppressor of ras 2	0.826	9.181
11113	CIT	citron rho-interacting serine/threonine kinase	0.331	1.548
100506668	NRAV	negative regulator of antiviral response	0.484	1.358
10645	CAMKK2	calcium/calmodulin dependent protein kinase kinase 2	0.248	1.376
8099	CDK2AP1	cyclin dependent kinase 2 associated protein 1	-0.92	5.688
10959	TMED2	transmembrane p24 trafficking protein 2	-0.537	2.285
57696	DDX55	DEAD-box helicase 55	0.317	1.586
65985	AACS	acetoacetyl-CoA synthetase	0.28	1.395
80324	PUS1	pseudouridine synthase 1	0.311	1.485
9205	ZMYM5	zinc finger MYM-type containing 5	-0.671	1.821
51084	CRYL1	crystallin lambda 1	0.424	1.92
253832	ZDHHC20	zinc finger DHHC-type palmitoyltransferase 20	-0.758	3.82
143	PARP4	poly(ADP-ribose) polymerase family member 4	0.252	1.501
9107	MTMR6	myotubularin related protein 6	-0.623	3.608
10810	WASF3	WASP family member 3	-0.354	2.078
255967	PAN3	poly(A) specific ribonuclease subunit PAN3	-0.603	2.012
283537	SLC46A3	solute carrier family 46 member 3	-1.066	2.787
5412	UBL3	ubiquitin like 3	-0.646	3.932
84056	KATNAL1	katanin catalytic subunit A1 like 1	-0.478	4.086
84935	MEDAG	mesenteric estrogen dependent adipogenesis	-0.731	7.488
5983	RFC3	replication factor C subunit 3	-0.407	1.67
8900	CCNA1	cyclin A1	0.432	1.373
5994	RFXAP	regulatory factor X associated protein	-0.584	1.576
4093	SMAD9	SMAD family member 9	-0.622	2.827
10631	POSTN	periostin	-1.107	2.662
51569	UFM1	ubiquitin fold modifier 1	-0.576	1.94
89890	KBTBD6	kelch repeat and BTB domain containing 6	-0.492	1.951
84078	KBTBD7	kelch repeat and BTB domain containing 7	-0.555	1.347
160851	DGKH	diacylglycerol kinase eta	-0.831	3.462
94240	EPSTI1	epithelial stromal interaction 1	-1.177	6.138
144811	LACC1	laccase domain containing 1	-0.668	1.344
100190939	TPT1-AS1	TPT1 antisense RNA 1	-0.671	4.677
3936	LCP1	lymphocyte cytosolic protein 1	1.535	2.883
9445	ITM2B	integral membrane protein 2B	-0.656	1.842
5925	RB1	RB transcriptional corepressor 1	-0.578	1.84
10161	LPAR6	lysophosphatidic acid receptor 6	-1.387	4.88
22862	FNDC3A	fibronectin type III domain containing 3A	-0.32	1.344
8847	DLEU2	deleted in lymphocytic leukemia 2	-0.865	5.897
647174	SERPINE3	serpin family E member 3	-1.071	3.154
144983	HNRNPA1L2	heterogeneous nuclear ribonucleoprotein A1 like 2	0.39	2.257
27253	PCDH17	protocadherin 17	-0.571	2.394
1602	DACH1	dachshund family transcription factor 1	-0.95	10.407
440145	MZT1	mitotic spindle organizing protein 1	-1.227	18.927
688	KLF5	KLF transcription factor 5	-0.622	1.402
11278	KLF12	KLF transcription factor 12	-0.541	1.894
115207	KCTD12	potassium channel tetramerization domain containing 12	-0.616	6.583
1203	CLN5	CLN5 intracellular trafficking protein	-0.497	1.498
26224	FBXL3	F-box and leucine rich repeat protein 3	-0.769	4.078
64062	RBM26	RNA binding motif protein 26	-0.348	1.329
54602	NDFIP2	Nedd4 family interacting protein 2	-0.994	3.499
407975	MIR17HG	miR-17-92a-1 cluster host gene	-1.266	4.582
2262	GPC5	glypican 5	-1.228	3.52
160897	GPR180	G protein-coupled receptor 180	-0.764	2.347
5611	DNAJC3	DnaJ heat shock protein family (Hsp40) member C3	-0.538	2.455
10150	MBNL2	muscleblind like splicing regulator 2	-0.707	2.93
5911	RAP2A	RAP2A, member of RAS oncogene family	-0.793	3.872
112268109	LOC112268109		-0.798	1.543
1948	EFNB2	ephrin B2	-0.282	1.301
55082	ARGLU1	arginine and glutamate rich 1	-0.278	1.33
84945	ABHD13	abhydrolase domain containing 13	-1.122	6.307
1282	COL4A1	collagen type IV alpha 1 chain	-0.391	1.66
100874203	COL4A2-AS1	COL4A2 antisense RNA 1	-0.365	1.305
79587	CARS2	cysteinyl-tRNA synthetase 2, mitochondrial	0.298	1.504
55608	ANKRD10	ankyrin repeat domain 10	-0.551	2.892
2621	GAS6	growth arrest specific 6	-0.35	1.345
6038	RNASE4	ribonuclease A family member 4	-0.622	2.446
11198	SUPT16H	SPT16 homolog, facilitates chromatin remodeling subunit	0.251	1.684
56339	METTL3	methyltransferase 3, N6-adenosine-methyltransferase complex catalytic subunit	0.333	1.668
10379	IRF9	interferon regulatory factor 9	-0.481	1.588
196883	ADCY4	adenylate cyclase 4	-0.439	2.048
4776	NFATC4	nuclear factor of activated T cells 4	-0.328	1.518
394	ARHGAP5	Rho GTPase activating protein 5	-0.647	1.58
171546	SPTSSA	serine palmitoyltransferase small subunit A	-0.907	14.006
4792	NFKBIA	NFKB inhibitor alpha	-0.338	1.819
84312	BRMS1L	BRMS1 like transcriptional repressor	-0.516	2.633
10484	SEC23A	SEC23 homolog A, COPII coat complex component	-0.415	1.909
122553	TRAPPC6B	trafficking protein particle complex subunit 6B	-0.65	1.738
54813	KLHL28	kelch like family member 28	-0.99	4.596
382	ARF6	ADP ribosylation factor 6	-0.354	1.438
79609	VCPKMT	valosin containing protein lysine methyltransferase	-0.637	2.342
11183	MAP4K5	mitogen-activated protein kinase kinase kinase kinase 5	-0.477	1.359
5836	PYGL	glycogen phosphorylase L	0.355	2.347
81542	TMX1	thioredoxin related transmembrane protein 1	-0.622	4.706
283554	GPR137C	G protein-coupled receptor 137C	-1.391	3.802
6815	STYX	serine/threonine/tyrosine interacting protein	-1.108	6.736
652	BMP4	bone morphogenetic protein 4	-0.466	3.009
10175	CNIH1	cornichon family AMPA receptor auxiliary protein 1	-0.675	1.938
2764	GMFB	glia maturation factor beta	-1.614	2.052
23034	SAMD4A	sterile alpha motif domain containing 4A	-0.327	1.824
2643	GCH1	GTP cyclohydrolase 1	-0.444	1.357
122809	SOCS4	suppressor of cytokine signaling 4	-0.845	4.114
93487	MAPK1IP1L	mitogen-activated protein kinase 1 interacting protein 1 like	-0.427	2.165
645687	LINC00520	long intergenic non-protein coding RNA 520	0.761	1.397
57161	PELI2	pellino E3 ubiquitin protein ligase family member 2	-0.829	3.547
10640	EXOC5	exocyst complex component 5	-0.755	2.2
55745	AP5M1	adaptor related protein complex 5 subunit mu 1	-0.668	1.711
122830	NAA30	N-alpha-acetyltransferase 30, NatC catalytic subunit	-0.957	4.974
5494	PPM1A	protein phosphatase, Mg2+/Mn2+ dependent 1A	-0.486	2.461
51804	SIX4	SIX homeobox 4	-0.699	2.338
145389	SLC38A6	solute carrier family 38 member 6	-0.997	2.012
100750247	HIF1A-AS2	HIF1A antisense RNA 2	-1.772	38.91
57381	RHOJ	ras homolog family member J	-0.457	3.659
81537	SGPP1	sphingosine-1-phosphate phosphatase 1	-0.989	6.311
4522	MTHFD1	methylenetetrahydrofolate dehydrogenase, cyclohydrolase and formyltetrahydrofolate synthetase 1	0.441	2.58
64398	PALS1	protein associated with LIN7 1, MAGUK p55 family member	-0.39	1.39
26499	PLEK2	pleckstrin 2	0.472	2.034
677	ZFP36L1	ZFP36 ring finger protein like 1	0.246	1.344
83544	DNAL1	dynein axonemal light chain 1	-0.563	3.172
23093	TTLL5	tubulin tyrosine ligase like 5	0.287	1.575
22846	VASH1	vasohibin 1	-0.287	1.695
64207	IRF2BPL	interferon regulatory factor 2 binding protein like	-0.336	1.471
10598	AHSA1	activator of HSP90 ATPase activity 1	0.331	1.595
22938	SNW1	SNW domain containing 1	0.314	1.574
2957	GTF2A1	general transcription factor IIA subunit 1	-0.876	4.914
6400	SEL1L	SEL1L adaptor subunit of ERAD E3 ubiquitin ligase	-0.498	2.539
23768	FLRT2	fibronectin leucine rich transmembrane protein 2	-0.397	2.136
161436	EML5	EMAP like 5	-0.538	1.552
1112	FOXN3	forkhead box N3	-0.331	1.302
4287	ATXN3	ataxin 3	-0.451	1.925
57062	DDX24	DEAD-box helicase 24	0.278	1.328
3429	IFI27	interferon alpha inducible protein 27	-0.864	2.844
79789	CLMN	calmin	0.392	1.38
161176	SYNE3	spectrin repeat containing nuclear envelope family member 3	0.455	3.121
51527	GSKIP	GSK3B interacting protein	-0.689	3.403
123096	SLC25A29	solute carrier family 25 member 29	-0.314	1.894
3320	HSP90AA1	heat shock protein 90 alpha family class A member 1	0.245	1.329
113146	AHNAK2	AHNAK nucleoprotein 2	0.444	2.667
400322	HERC2P2	HERC2 pseudogene 2	-0.251	1.405
8123	PWAR5	Prader Willi/Angelman region RNA 5	-1.051	2.26
100506965	PWAR6	Prader Willi/Angelman region RNA 6	-0.993	2.417
3653	IPW	imprinted in Prader-Willi syndrome	-0.708	4.796
440248	HERC2P9	HERC2 pseudogene 9	-0.343	1.484
728498	GOLGA8H	golgin A8 family member H	-0.722	1.358
54893	MTMR10	myotubularin related protein 10	-0.527	3.872
79768	KATNBL1	katanin regulatory subunit B1 like 1	-0.702	2.241
54989	ZNF770	zinc finger protein 770	-0.909	2.606
161742	SPRED1	sprouty related EVH1 domain containing 1	-0.569	3.311
283742	FAM98B	family with sequence similarity 98 member B	-0.557	1.646
400360	LINC02915	long intergenic non-protein coding RNA 2915	-0.588	1.459
7057	THBS1	thrombospondin 1	-0.225	1.344
161835	FSIP1	fibrous sheath interacting protein 1	-0.743	2.152
90417	KNSTRN	kinetochore localized astrin (SPAG5) binding protein	0.265	1.467
5888	RAD51	RAD51 recombinase	0.348	1.622
54567	DLL4	delta like canonical Notch ligand 4	-0.412	2.361
8773	SNAP23	synaptosome associated protein 23	-0.479	4.173
25764	HYPK	huntingtin interacting protein K	0.546	1.983
113201	GOLM2	golgi membrane protein 2	-0.543	3.874
51496	CTDSPL2	CTD small phosphatase like 2	-0.586	1.477
113218500	MIR10393	microRNA 10393	-0.623	2.404
7782	SLC30A4	solute carrier family 30 member 4	-0.462	1.423
26258	BLOC1S6	biogenesis of lysosomal organelles complex 1 subunit 6	-0.485	1.719
58472	SQOR	sulfide quinone oxidoreductase	0.466	3.083
80031	SEMA6D	semaphorin 6D	-0.512	2.687
283652	SLC24A5	solute carrier family 24 member 5	-1.459	3.113
23741	EID1	EP300 interacting inhibitor of differentiation 1	-0.801	10.159
9728	SECISBP2L	SECIS binding protein 2 like	-0.394	1.451
84888	SPPL2A	signal peptide peptidase like 2A	-0.675	1.89
388121	TNFAIP8L3	TNF alpha induced protein 8 like 3	0.492	2.755
123169	LEO1	LEO1 homolog, Paf1/RNA polymerase II complex component	0.352	1.736
4644	MYO5A	myosin VA	0.285	1.407
10776	ARPP19	cAMP regulated phosphoprotein 19	-0.667	2.858
56204	ATOSA	atos homolog A	-0.685	1.816
51187	RSL24D1	ribosomal L24 domain containing 1	-0.554	2.355
9236	CCPG1	cell cycle progression 1	-0.698	2.477
26108	PYGO1	pygopus family PHD finger 1	-0.741	1.736
84952	CGNL1	cingulin like 1	0.392	2.385
81488	POLR2M	RNA polymerase II subunit M	-0.337	1.35
8854	ALDH1A2	aldehyde dehydrogenase 1 family member A2	0.286	1.41
102	ADAM10	ADAM metallopeptidase domain 10	-0.368	1.48
54629	MINDY2	MINDY lysine 48 deubiquitinase 2	-0.646	2.838
2958	GTF2A2	general transcription factor IIA subunit 2	-0.416	2.838
663	BNIP2	BCL2 interacting protein 2	-0.546	2.268
6095	RORA	RAR related orphan receptor A	-0.776	3.292
7168	TPM1	tropomyosin 1	-0.333	2.657
51762	RAB8B	RAB8B, member RAS oncogene family	-0.797	4.037
771	CA12	carbonic anhydrase 12	0.502	2.298
6124	RPL4	ribosomal protein L4	0.264	1.335
10116	FEM1B	fem-1 homolog B	-0.447	1.978
27020	NPTN	neuroplastin	-0.377	2.2
8482	SEMA7A	semaphorin 7A (John Milton Hagen blood group)	0.858	5.523
92912	UBE2Q2	ubiquitin conjugating enzyme E2 Q2	-0.521	2.63
145957	NRG4	neuregulin 4	-0.877	1.941
5955	RCN2	reticulocalbin 2	-0.517	2.13
23205	ACSBG1	acyl-CoA synthetase bubblegum family member 1	-0.536	1.404
3658	IREB2	iron responsive element binding protein 2	-0.503	1.53
10933	MORF4L1	mortality factor 4 like 1	-0.343	1.543
1512	CTSH	cathepsin H	0.64	1.918
54469	ZFAND6	zinc finger AN1-type containing 6	-0.67	4.596
2184	FAH	fumarylacetoacetate hydrolase	0.458	1.807
84206	MEX3B	mex-3 RNA binding family member B	-0.323	1.371
79631	EFL1	elongation factor like GTPase 1	0.319	1.97
53346	TM6SF1	transmembrane 6 superfamily member 1	-0.592	3.137
50810	HDGFL3	HDGF like 3	-0.592	4.312
102724093	LOC102724093	golgin subfamily A member 6-like protein 4	-0.935	1.849
102724117	LOC102724117	golgin subfamily A member 6-like protein 4	-0.685	1.601
374650	GOLGA6L5P	golgin A6 family like 5, pseudogene	-0.616	1.644
176	ACAN	aggrecan	-1.15	1.833
90381	TICRR	TOPBP1 interacting checkpoint and replication regulator	0.416	2.2
290	ANPEP	alanyl aminopeptidase, membrane	0.62	4.913
9055	PRC1	protein regulator of cytokinesis 1	0.27	1.743
400451	FAM174B	family with sequence similarity 174 member B	0.384	2.212
22856	CHSY1	chondroitin sulfate synthase 1	-0.38	2.686
6627	SNRPA1	small nuclear ribonucleoprotein polypeptide A'	0.287	1.453
6187	RPS2	ribosomal protein S2	0.364	1.654
107984839	LOC107984839	uncharacterized LOC107984839	-1.297	2.787
10131	TRAP1	TNF receptor associated protein 1	0.343	1.783
29035	HAPSTR1	HUWE1 associated protein modifying stress responses	-0.477	1.899
105371084	RSL1D1-DT	RSL1D1 divergent transcript	0.325	1.504
51704	GPRC5B	G protein-coupled receptor class C group 5 member B	-0.51	4.81
6296	ACSM3	acyl-CoA synthetase medium chain family member 3	-0.989	1.492
728689	EIF3CL	eukaryotic translation initiation factor 3 subunit C like	0.32	1.31
8663	EIF3C	eukaryotic translation initiation factor 3 subunit C	0.326	1.347
100616256	MIR4721	microRNA 4721	0.448	1.317
3835	KIF22	kinesin family member 22	0.372	1.339
84148	KAT8	lysine acetyltransferase 8	0.343	1.305
3687	ITGAX	integrin subunit alpha X	0.781	1.355
10308	ZNF267	zinc finger protein 267	-0.561	1.436
255919	CNEP1R1	CTD nuclear envelope phosphatase 1 regulatory subunit 1	-0.59	1.834
64282	TENT4B	terminal nucleotidyltransferase 4B	-0.487	1.806
54947	LPCAT2	lysophosphatidylcholine acyltransferase 2	-0.779	5.843
11051	NUDT21	nudix hydrolase 21	-0.496	1.35
4498	MT1JP	metallothionein 1J, pseudogene	-1.397	2.278
9688	NUP93	nucleoporin 93	0.324	1.578
6376	CX3CL1	C-X3-C motif chemokine ligand 1	-1.031	1.693
9289	ADGRG1	adhesion G protein-coupled receptor G1	0.361	2.007
64785	GINS3	GINS complex subunit 3	0.309	1.485
865	CBFB	core-binding factor subunit beta	-0.786	5.745
10725	NFAT5	nuclear factor of activated T cells 5	-0.722	2.663
197259	MLKL	mixed lineage kinase domain like pseudokinase	0.41	2.404
162239	ZFP1	ZFP1 zinc finger protein	-0.438	1.321
124491	TMEM170A	transmembrane protein 170A	-0.507	1.328
11345	GABARAPL2	GABA type A receptor associated protein like 2	-0.307	1.347
3735	KARS1	lysyl-tRNA synthetase 1	0.306	1.639
170692	ADAMTS18	ADAM metallopeptidase with thrombospondin type 1 motif 18	0.519	4.675
51659	GINS2	GINS complex subunit 2	0.441	2.827
404550	C16orf74	chromosome 16 open reading frame 74	0.457	1.987
27132	CPNE7	copine 7	0.54	2.004
10594	PRPF8	pre-mRNA processing factor 8	0.298	1.711
708	C1QBP	complement C1q binding protein	0.371	1.726
54478	PIMREG	PICALM interacting mitotic regulator	0.393	1.715
54739	XAF1	XIAP associated factor 1	-1.29	13.861
100533955	SENP3-EIF4A1	SENP3-EIF4A1 readthrough (NMD candidate)	0.314	1.433
1973	EIF4A1	eukaryotic translation initiation factor 4A1	0.32	1.473
968	CD68	CD68 molecule	0.514	2.555
4213	MEIS3P1	Meis homeobox 3 pseudogene 1	-0.649	1.76
51393	TRPV2	transient receptor potential cation channel subfamily V member 2	0.363	1.374
51030	TVP23B	trans-golgi network vesicle protein 23 homolog B	-0.637	2.351
26118	WSB1	WD repeat and SOCS box containing 1	-0.562	3.067
51701	NLK	nemo like kinase	-0.434	1.307
102724517	LOC102724517	uncharacterized LOC102724517	-1.17	1.553
10615	SPAG5	sperm associated antigen 5	0.392	2.061
6147	RPL23A	ribosomal protein L23a	0.333	1.585
57532	NUFIP2	nuclear FMR1 interacting protein 2	-0.445	1.532
57551	TAOK1	TAO kinase 1	-0.502	1.326
55352	COPRS	coordinator of PRMT5 and differentiation stimulator	0.409	1.935
23512	SUZ12	SUZ12 polycomb repressive complex 2 subunit	-0.59	1.94
6347	CCL2	C-C motif chemokine ligand 2	-0.752	8.863
54475	NLE1	notchless homolog 1	0.334	1.389
162394	SLFN5	schlafen family member 5	-0.295	1.312
26574	AATF	apoptosis antagonizing transcription factor	0.399	1.736
31	ACACA	acetyl-CoA carboxylase alpha	0.367	2.326
9349	RPL23	ribosomal protein L23	0.342	1.578
3880	KRT19	keratin 19	0.612	3.749
55175	KLHL11	kelch like family member 11	-0.694	3.054
124817	CNTD1	cyclin N-terminal domain containing 1	-0.531	1.954
2118	ETV4	ETS variant transcription factor 4	0.441	1.704
162417	NAGS	N-acetylglutamate synthase	0.66	3.894
124989	EFCAB13	EF-hand calcium binding domain 13	-0.684	1.427
55163	PNPO	pyridoxamine 5'-phosphate oxidase	0.305	1.327
516	ATP5MC1	ATP synthase membrane subunit c locus 1	0.387	1.36
22834	ZNF652	zinc finger protein 652	-0.485	1.558
55316	RSAD1	radical S-adenosyl methionine domain containing 1	0.281	1.339
54799	MBTD1	mbt domain containing 1	-0.443	1.407
1353	COX11	cytochrome c oxidase copper chaperone COX11	-0.731	5.941
23531	MMD	monocyte to macrophage differentiation associated	-0.661	2.295
8526	DGKE	diacylglycerol kinase epsilon	-0.644	2.712
124540	MSI2	musashi RNA binding protein 2	-0.594	4.762
6426	SRSF1	serine and arginine rich splicing factor 1	-0.339	1.336
348235	SKA2	spindle and kinetochore associated complex subunit 2	-0.502	1.834
284161	GDPD1	glycerophosphodiester phosphodiesterase domain containing 1	-0.692	1.325
388403	YPEL2	yippee like 2	-0.45	2.563
81671	VMP1	vacuole membrane protein 1	-0.565	2.504
51136	RNFT1	ring finger protein, transmembrane 1	-0.772	1.739
762	CA4	carbonic anhydrase 4	-0.859	2.667
9902	MRC2	mannose receptor C type 2	-0.328	1.507
1636	ACE	angiotensin I converting enzyme	-0.497	5.151
100616408	MIR5047	microRNA 5047	0.406	3.045
10672	GNA13	G protein subunit alpha 13	-0.827	2.152
5573	PRKAR1A	protein kinase cAMP-dependent type I regulatory subunit alpha	-0.3	1.324
54757	FAM20A	FAM20A golgi associated secretory pathway pseudokinase	-0.95	5.974
10350	ABCA9	ATP binding cassette subfamily A member 9	-0.972	1.913
23460	ABCA6	ATP binding cassette subfamily A member 6	-0.81	2.12
5608	MAP2K6	mitogen-activated protein kinase kinase 6	-0.531	1.87
3759	KCNJ2	potassium inwardly rectifying channel subfamily J member 2	-0.514	2.642
6169	RPL38	ribosomal protein L38	0.359	1.404
124602	KIF19	kinesin family member 19	1.198	5.842
10476	ATP5PD	ATP synthase peripheral stalk subunit d	0.329	1.819
6613	SUMO2	small ubiquitin like modifier 2	-0.415	3.547
79902	NUP85	nucleoporin 85	0.328	1.328
693221	MIR636	microRNA 636	0.701	1.739
5833	PCYT2	phosphate cytidylyltransferase 2, ethanolamine	0.311	1.341
727758	ROCK1P1	Rho associated coiled-coil containing protein kinase 1 pseudogene 1	-1.182	2.442
7525	YES1	YES proto-oncogene 1, Src family tyrosine kinase	-0.464	1.888
23136	EPB41L3	erythrocyte membrane protein band 4.1 like 3	-0.312	1.648
284217	LAMA1	laminin subunit alpha 1	0.745	1.564
201475	RAB12	RAB12, member RAS oncogene family	-0.323	1.931
57045	TWSG1	twisted gastrulation BMP signaling modulator 1	-0.689	6.392
8774	NAPG	NSF attachment protein gamma	-0.51	2.807
63895	PIEZO2	piezo type mechanosensitive ion channel component 2	0.346	1.433
57132	CHMP1B	charged multivesicular body protein 1B	-0.42	2.457
1149	CIDEA	cell death inducing DFFA like effector a	1.047	3.898
84617	TUBB6	tubulin beta 6 class V	0.378	2.533
57534	MIB1	MIB E3 ubiquitin protein ligase 1	-0.692	4.39
3909	LAMA3	laminin subunit alpha 3	0.348	1.758
6760	SS18	SS18 subunit of BAF chromatin remodeling complex	-0.341	1.787
1000	CDH2	cadherin 2	-0.259	1.572
9331	B4GALT6	beta-1,4-galactosyltransferase 6	-0.523	2.901
51444	RNF138	ring finger protein 138	-1.092	4.528
7572	ZNF24	zinc finger protein 24	-0.582	2.186
125476	INO80C	INO80 complex subunit C	0.328	1.903
2589	GALNT1	polypeptide N-acetylgalactosaminyltransferase 1	-0.456	1.763
55197	RPRD1A	regulation of nuclear pre-mRNA domain containing 1A	-0.422	2.717
25800	SLC39A6	solute carrier family 39 member 6	-0.421	1.594
51124	IER3IP1	immediate early response 3 interacting protein 1	-0.849	4.105
4092	SMAD7	SMAD family member 7	-0.771	2.098
497661	C18orf32	chromosome 18 open reading frame 32	-0.786	2.567
4089	SMAD4	SMAD family member 4	-0.452	2.827
51320	MEX3C	mex-3 RNA binding family member C	-0.318	1.465
162681	C18orf54	chromosome 18 open reading frame 54	-0.648	2.096
6925	TCF4	transcription factor 4	-0.616	3.242
3998	LMAN1	lectin, mannose binding 1	-0.653	4.605
5366	PMAIP1	phorbol-12-myristate-13-acetate-induced protein 1	-0.867	6.074
220441	RNF152	ring finger protein 152	-0.491	1.343
5055	SERPINB2	serpin family B member 2	0.971	7.35
92126	DSEL	dermatan sulfate epimerase like	-0.608	1.671
54495	TMX3	thioredoxin related transmembrane protein 3	-0.82	2.786
9306	SOCS6	suppressor of cytokine signaling 6	-0.422	1.642
126326	GIPC3	GIPC PDZ domain containing family member 3	-0.672	1.821
1786	DNMT1	DNA methyltransferase 1	0.338	1.572
3383	ICAM1	intercellular adhesion molecule 1	-0.605	5.205
147841	SPC24	SPC24 component of NDC80 kinetochore complex	0.283	1.313
664709	HNRNPA1P10	heterogeneous nuclear ribonucleoprotein A1 pseudogene 10	0.39	3.067
3337	DNAJB1	DnaJ heat shock protein family (Hsp40) member B1	0.306	2.046
83483	PLVAP	plasmalemma vesicle associated protein	-0.695	1.936
126382	NR2C2AP	nuclear receptor 2C2 associated protein	0.396	1.355
100129842	ZNF737	zinc finger protein 737	-0.643	1.736
7562	ZNF708	zinc finger protein 708	-0.837	2.192
163227	ZNF100	zinc finger protein 100	-0.458	1.518
7644	ZNF91	zinc finger protein 91	-0.605	1.322
10775	POP4	POP4 homolog, ribonuclease P/MRP subunit	0.342	1.397
147991	DPY19L3	dpy-19 like C-mannosyltransferase 3	-0.658	2.676
84924	ZNF566	zinc finger protein 566	-0.635	1.907
339324	ZNF260	zinc finger protein 260	-0.385	1.553
57711	ZNF529	zinc finger protein 529	-0.735	2.304
163126	EID2	EP300 interacting inhibitor of differentiation 2	-0.462	2.134
558	AXL	AXL receptor tyrosine kinase	0.311	2.248
5329	PLAUR	plasminogen activator, urokinase receptor	0.385	1.644
348	APOE	apolipoprotein E	-0.894	1.514
10849	POLR1G	RNA polymerase I subunit G	0.393	1.601
23645	PPP1R15A	protein phosphatase 1 regulatory subunit 15A	0.359	1.341
2282	FKBP1AP1	FKBP prolyl isomerase 1A pseudogene 1	-1.502	3.154
57761	TRIB3	tribbles pseudokinase 3	0.321	1.436
55968	NSFL1C	NSFL1 cofactor	0.353	1.42
10528	NOP56	NOP56 ribonucleoprotein	0.361	1.573
22903	BTBD3	BTB domain containing 3	-0.33	1.514
92675	DTD1	D-aminoacyl-tRNA deacylase 1	0.316	1.76
1471	CST3	cystatin C	0.395	1.455
1469	CST1	cystatin SN	1.197	3.926
22974	TPX2	TPX2 microtubule nucleation factor	0.423	4.164
149951	COMMD7	COMM domain containing 7	0.308	1.369
3692	EIF6	eukaryotic translation initiation factor 6	0.31	1.374
11190	CEP250	centrosomal protein 250	0.481	2.238
647979	NORAD	non-coding RNA activated by DNA damage	-0.466	3.58
25939	SAMHD1	SAM and HD domain containing deoxynucleoside triphosphate triphosphohydrolase 1	-0.3	1.585
26051	PPP1R16B	protein phosphatase 1 regulatory subunit 16B	-0.355	2.797
10953	TOMM34	translocase of outer mitochondrial membrane 34	0.515	2.329
51012	PRELID3B	PRELI domain containing 3B	-0.65	7.35
63939	FAM217B	family with sequence similarity 217 member B	-0.458	1.44
3911	LAMA5	laminin subunit alpha 5	0.351	1.622
4923	NTSR1	neurotensin receptor 1	0.67	3.126
105372717	LOC105372717	uncharacterized LOC105372717	-1.375	1.987
85441	HELZ2	helicase with zinc finger 2	-0.568	2.138
55251	PCMTD2	protein-L-isoaspartate (D-aspartate) O-methyltransferase domain containing 2	-0.608	3.712
6782	HSPA13	heat shock protein family A (Hsp70) member 13	-0.742	6.074
107987295	LINC02246	long intergenic non-protein coding RNA 2246	-0.865	1.372
1525	CXADR	CXADR Ig-like cell adhesion molecule	-0.802	6.976
54149	C21orf91	chromosome 21 open reading frame 91	-0.934	3.593
114614	MIR155HG	MIR155 host gene	-1.298	5.225
2551	GABPA	GA binding protein transcription factor subunit alpha	-0.54	5.443
571	BACH1	BTB domain and CNC homolog 1	-0.36	1.341
100506215	PAXBP1-AS1	PAXBP1 antisense RNA 1	-1.169	2.216
3454	IFNAR1	interferon alpha and beta receptor subunit 1	-0.623	1.439
2618	GART	phosphoribosylglycinamide formyltransferase, phosphoribosylglycinamide synthetase, phosphoribosylaminoimidazole synthetase	0.326	1.727
6526	SLC5A3	solute carrier family 5 member 3	-0.524	1.504
23515	MORC3	MORC family CW-type zinc finger 3	-0.453	1.578
54014	BRWD1	bromodomain and WD repeat domain containing 1	-0.505	1.441
7485	GET1	guided entry of tail-anchored proteins factor 1	-0.691	4.267
4599	MX1	MX dynamin like GTPase 1	-1.917	2.257
9619	ABCG1	ATP binding cassette subfamily G member 1	-0.419	2.594
1476	CSTB	cystatin B	0.315	1.732
1292	COL6A2	collagen type VI alpha 2 chain	0.406	1.903
5902	RANBP1	RAN binding protein 1	0.32	1.375
3053	SERPIND1	serpin family D member 1	0.793	4.528
2687	GGT5	gamma-glutamyltransferase 5	0.599	3.666
4744	NEFH	neurofilament heavy chain	0.592	2.653
3976	LIF	LIF interleukin 6 family cytokine	0.773	2.681
339665	SLC35E4	solute carrier family 35 member E4	0.362	1.798
23762	OSBP2	oxysterol binding protein 2	0.42	1.661
6525	SMTN	smoothelin	0.37	1.409
1439	CSF2RB	colony stimulating factor 2 receptor subunit beta	-0.401	1.48
5880	RAC2	Rac family small GTPase 2	0.32	1.801
25776	CBY1	chibby family member 1, beta catenin antagonist	0.36	1.324
9582	APOBEC3B	apolipoprotein B mRNA editing enzyme catalytic subunit 3B	0.559	2.977
27350	APOBEC3C	apolipoprotein B mRNA editing enzyme catalytic subunit 3C	0.361	1.539
158	ADSL	adenylosuccinate lyase	0.294	1.967
106635682	SNORD140	small nucleolar RNA, C/D box 140	-0.4	1.329
2547	XRCC6	X-ray repair cross complementing 6	0.362	2.862
80339	PNPLA3	patatin like phospholipase domain containing 3	0.429	1.515
51512	GTSE1	G2 and S-phase expressed 1	0.312	1.432
415116	PIM3	Pim-3 proto-oncogene, serine/threonine kinase	-0.254	1.36
3563	IL3RA	interleukin 3 receptor subunit alpha	-0.489	1.995
401577	CD99P1	CD99 molecule pseudogene 1	0.412	1.785
4281	MID1	midline 1	-0.333	1.573
5634	PRPS2	phosphoribosyl pyrophosphate synthetase 2	-0.333	1.819
8233	ZRSR2	zinc finger CCCH-type, RNA binding motif and serine/arginine rich 2	-0.558	2.241
8905	AP1S2	adaptor related protein complex 1 subunit sigma 2	-0.851	2.686
6322	SCML1	Scm polycomb group protein like 1	-0.457	1.528
1964	EIF1AX	eukaryotic translation initiation factor 1A X-linked	-0.641	3.075
80311	KLHL15	kelch like family member 15	-0.578	1.604
5422	POLA1	DNA polymerase alpha 1, catalytic subunit	0.314	1.425
1756	DMD	dystrophin	-0.46	2.181
83604	TMEM47	transmembrane protein 47	-1.128	9.206
5638	PRRG1	proline rich and Gla domain 1	-0.79	3.61
6990	DYNLT3	dynein light chain Tctex-type 3	-1.085	6.494
8406	SRPX	sushi repeat containing protein X-linked	0.398	2.148
4128	MAOA	monoamine oxidase A	-0.384	2.101
84679	SLC9A7	solute carrier family 9 member A7	-0.376	1.597
5355	PLP2	proteolipid protein 2	0.5	3.709
4007	PRICKLE3	prickle planar cell polarity protein 3	0.363	1.557
158586	ZXDB	zinc finger X-linked duplicated B	-0.769	6.046
7789	ZXDA	zinc finger X-linked duplicated A	-0.581	2.119
139886	SPIN4	spindlin family member 4	-0.612	2.258
81887	LAS1L	LAS1 like ribosome biogenesis factor	0.299	1.397
4478	MSN	moesin	0.319	1.722
286451	YIPF6	Yip1 domain family member 6	-0.394	1.393
9754	STARD8	StAR related lipid transfer domain containing 8	0.361	1.586
24137	KIF4A	kinesin family member 4A	0.432	3.54
6191	RPS4X	ribosomal protein S4 X-linked	0.275	1.388
53344	CHIC1	cysteine rich hydrophobic domain 1	-1.237	5.35
9383	TSIX	TSIX transcript, XIST antisense RNA	-0.606	1.933
51132	RLIM	ring finger protein, LIM domain interacting	-0.38	1.392
51260	PBDC1	polysaccharide biosynthesis domain containing 1	0.4	2.092
84061	MAGT1	magnesium transporter 1	-0.509	2.401
51616	TAF9B	TATA-box binding protein associated factor 9b	-0.714	3.856
254065	BRWD3	bromodomain and WD repeat domain containing 3	-0.503	1.994
6451	SH3BGRL	SH3 domain binding glutamate rich protein like	-1.163	8.772
139322	APOOL	apolipoprotein O like	-0.535	1.901
7552	ZNF711	zinc finger protein 711	-0.772	1.455
51309	ARMCX1	armadillo repeat containing X-linked 1	-0.403	1.365
51566	ARMCX3	armadillo repeat containing X-linked 3	-0.565	2.449
9823	ARMCX2	armadillo repeat containing X-linked 2	-0.68	6.249
56271	BEX4	brain expressed X-linked 4	-0.331	1.345
90843	TCEAL8	transcription elongation factor A like 8	-0.566	5.798
56849	TCEAL7	transcription elongation factor A like 7	-0.842	4.849
9338	TCEAL1	transcription elongation factor A like 1	-0.486	2.314
139231	FAM199X	family with sequence similarity 199, X-linked	-0.855	6.132
54885	TBC1D8B	TBC1 domain family member 8B	-0.721	1.585
11043	MID2	midline 2	-0.443	1.87
340547	VSIG1	V-set and immunoglobulin domain containing 1	-0.707	2.236
5716	PSMD10	proteasome 26S subunit, non-ATPase 10	-0.366	1.732
1288	COL4A6	collagen type IV alpha 6 chain	0.593	3.466
55916	NXT2	nuclear transport factor 2 like export factor 2	-0.891	4.568
9949	AMMECR1	AMMECR nuclear protein 1	-0.635	1.584
57631	LRCH2	leucine rich repeats and calponin homology domain containing 2	-0.728	2.091
10857	PGRMC1	progesterone receptor membrane component 1	-0.304	1.633
7319	UBE2A	ubiquitin conjugating enzyme E2 A	-0.386	1.463
10009	ZBTB33	zinc finger and BTB domain containing 33	-0.709	1.726
3920	LAMP2	lysosomal associated membrane protein 2	-0.605	1.953
331	XIAP	X-linked inhibitor of apoptosis	-0.665	3.749
139170	DCAF12L1	DDB1 and CUL4 associated factor 12 like 1	-1.069	11.822
8862	APLN	apelin	0.283	1.588
10813	UTP14A	UTP14A small subunit processome component	0.375	1.562
57826	RAP2C	RAP2C, member of RAS oncogene family	-1.113	18.023
84295	PHF6	PHD finger protein 6	-0.73	1.873
159090	PABIR2	PABIR family member 2	-0.503	3.967
2273	FHL1	four and a half LIM domains 1	-0.337	1.765
286410	ATP11C	ATPase phospholipid transporting 11C	-0.623	1.749
2332	FMR1	fragile X messenger ribonucleoprotein 1	-0.657	4.035
2334	AFF2	ALF transcription elongation factor 2	-0.987	1.424
3423	IDS	iduronate 2-sulfatase	-0.325	2.148
203547	VMA21	vacuolar ATPase assembly factor VMA21	-0.819	4.007
50814	NSDHL	NAD(P) dependent steroid dehydrogenase-like	0.397	2.195
7739	ZNF185	zinc finger protein 185 with LIM domain	0.552	4.7
1736	DKC1	dyskerin pseudouridine synthase 1	0.316	1.984
6845	VAMP7	vesicle associated membrane protein 7	-0.877	4.572
8653	DDX3Y	DEAD-box helicase 3 Y-linked	-0.411	2.258
4567	TRNL1	tRNA-Leu	0.468	1.679
4535	ND1	NADH dehydrogenase subunit 1	0.283	1.694
4553	TRNA	tRNA-Ala	0.468	2.246
4570	TRNN	tRNA-Asn	0.476	2.667
4511	TRNC	tRNA-Cys	0.638	2.854
4579	TRNY	tRNA-Tyr	0.662	3.116
4574	TRNS1	tRNA-Ser	0.245	1.341
