# Supplementary material for: Exploring the key target molecules of angiogenesis in diabetic cardiomyopathy based on bioinformatics analysis
Source: Front Endocrinol (Lausanne). 2025 Apr 17;16:1561142. doi: 10.3389/fendo.2025.1561142 (PMC12043471; doi:10.3389/fendo.2025.1561142)
Supplement: Supplementary file 1 [file DataSheet1.zip › Peer review only/DEGs Western blots results.xlsx]

## Sheet: Sheet1
	GAPDH		EFNB2		LEPR		EDN1	EFNB2	LEPR	EDN1
1	35451.1	1	23767.2	1	17494.3			0.670422	0.493477	0
2	26953.6	2	33530.9	2	18576			1.24402	0.689185	0
3	25802.1	3	28340.7	3	15638.8	1	21961.6	1.09839	0.606105	0.851159
4	28403.1	4	30123.4	4	13812.6	2	11209.6	1.06057	0.486306	0.394661
5	25787.8	5	24142.3	5	12687	3	16703.8	0.936189	0.491976	0.647739
6	25789.1	6	27433.3	6	12119.9	4	10318.1	1.06376	0.46996	0.400094
7	20140.5	7	17040.7	7	12460.1			0.846088	0.618659	0
8	18370.3	8	22869.1	8	12203.8			1.2449	0.664323	0
9	23050	9	15596.7	9	21436.2	5	36148.5	0.676646	0.929991	1.56827
10	27281.6	10	31556.4	10	22463.8	6	32763.5	1.15669	0.823405	1.20094
	EFNB2			LEPR			EDN1
	lg	hg		lg	hg		lg	hg
1	0.670422	1.24402	1	0.493477	0.689185		0.851159	0.394661
2	1.09839	1.06057	2	0.606105	0.486306		0.647739	0.400094
3	0.936189	1.06376	3	0.491976	0.46996		1.56827	1.20094
4	0.846088	1.2449	4	0.618659	0.664323
5	0.676646	1.15669	5	0.929991	0.823405
	0.845547	1.15399		0.628042	0.626636
	0.00935953			0.989556			0.408186
