# Supplementary material for: Exploring the key target molecules of angiogenesis in diabetic cardiomyopathy based on bioinformatics analysis
Source: Front Endocrinol (Lausanne). 2025 Apr 17;16:1561142. doi: 10.3389/fendo.2025.1561142 (PMC12043471; doi:10.3389/fendo.2025.1561142)
Supplement: Supplementary file 1 [file DataSheet1.zip › Peer review only/GO, KEGG and REACTOME/GO BP.txt]

Category	Term	Count	%	PValue	Genes	List Total	Pop Hits	Pop Total	Fold Enrichment	Bonferroni	Benjamini	FDR
GOTERM_BP_DIRECT	GO:0001525~angiogenesis	11	45.83333333333333	1.7838988421806958E-13	EFNA1, ARHGAP22, ESM1, NCL, LEPR, COL8A1, VASH1, ARHGAP24, RHOB, FGFR1, APLN	24	264	19416	33.708333333333336	9.36667410300629E-11	9.365468921448653E-11	9.204918025652391E-11
GOTERM_BP_DIRECT	GO:0007155~cell adhesion	7	29.166666666666668	3.1312784840264706E-5	EFNB2, ITGB8, COL8A1, THBS2, THBS1, CD34, RHOB	24	543	19416	10.429097605893187	0.01630507879244747	0.006708424668978966	0.0065934231032250415
GOTERM_BP_DIRECT	GO:0045766~positive regulation of angiogenesis	5	20.833333333333336	3.833385525130838E-5	DDAH1, ITGB8, THBS1, CD34, RHOB	24	164	19416	24.664634146341466	0.019924490481296075	0.006708424668978966	0.0065934231032250415
GOTERM_BP_DIRECT	GO:0008284~positive regulation of cell population proliferation	6	25.0	2.813097635732296E-4	EFNB2, EDN1, ESM1, LEPR, THBS1, FGFR1	24	511	19416	9.499021526418787	0.13731736585412047	0.03692190646898638	0.03628895950094662
GOTERM_BP_DIRECT	GO:0010629~negative regulation of gene expression	5	20.833333333333336	4.660797845084562E-4	EDN1, ACE, ITGB8, CD34, APLN	24	314	19416	12.882165605095542	0.21709892154978105	0.0489383773733879	0.04809943376127268
GOTERM_BP_DIRECT	GO:0045765~regulation of angiogenesis	3	12.5	8.717097920552656E-4	EFNA1, EGLN1, VASH1	24	37	19416	65.5945945945946	0.3673558788359318	0.07627460680483573	0.07496704211675284
GOTERM_BP_DIRECT	GO:0030154~cell differentiation	6	25.0	0.001082038507678621	ARHGAP22, SMAD1, ARHGAP24, RHOB, JAK1, FGFR1	24	687	19416	7.065502183406113	0.43355640746129775	0.08115288807589657	0.0797616957088812
GOTERM_BP_DIRECT	GO:0043406~positive regulation of MAP kinase activity	3	12.5	0.0015259960546452043	EDN1, THBS1, FGFR1	24	49	19416	49.53061224489796	0.5514610811032756	0.10014349108609154	0.09842674552461568
GOTERM_BP_DIRECT	GO:0051216~cartilage development	3	12.5	0.002668154613035928	SMAD1, EDN1, ITGB8	24	65	19416	37.33846153846154	0.7540564529592464	0.14435173120336844	0.141877130097025
GOTERM_BP_DIRECT	GO:0010595~positive regulation of endothelial cell migration	3	12.5	0.0027495567848260655	EDN1, THBS1, RHOB	24	66	19416	36.77272727272727	0.7643730567632148	0.14435173120336844	0.141877130097025
GOTERM_BP_DIRECT	GO:0016477~cell migration	4	16.666666666666664	0.004035415370202942	EFNA1, ITGB8, THBS1, FGFR1	24	275	19416	11.767272727272728	0.8803134821894643	0.19259936994150403	0.18929766645679252
GOTERM_BP_DIRECT	GO:0048013~ephrin receptor signaling pathway	3	12.5	0.004514127738385333	EFNA1, EFNB2, FGFR1	24	85	19416	28.552941176470586	0.9070117621972946	0.1974930885543583	0.1941074927505693
GOTERM_BP_DIRECT	GO:0042482~positive regulation of odontogenesis	2	8.333333333333332	0.0059095415400098605	EDN1, CD34	24	5	19416	323.59999999999997	0.9554753713071455	0.22160780775036976	0.2178088167603634
GOTERM_BP_DIRECT	GO:0072011~glomerular endothelium development	2	8.333333333333332	0.0059095415400098605	EDN1, CD34	24	5	19416	323.59999999999997	0.9554753713071455	0.22160780775036976	0.2178088167603634
GOTERM_BP_DIRECT	GO:0044321~response to leptin	2	8.333333333333332	0.008263992424104766	EDN1, LEPR	24	7	19416	231.14285714285714	0.9871783799598177	0.28923973484366683	0.28428133938920397
GOTERM_BP_DIRECT	GO:0016525~negative regulation of angiogenesis	3	12.5	0.010878467706475799	VASH1, THBS2, THBS1	24	134	19416	18.111940298507463	0.9967932176185978	0.35694972161873717	0.3508305835338445
GOTERM_BP_DIRECT	GO:0099159~regulation of modification of postsynaptic structure	2	8.333333333333332	0.011785670186900736	EGLN1, RHOB	24	10	19416	161.79999999999998	0.9980191469022165	0.3639692263601698	0.35772975390828116
GOTERM_BP_DIRECT	GO:0007165~signal transduction	6	25.0	0.01764310245476052	ARHGAP22, SMAD1, CD34, ARHGAP24, RHOB, APLN	24	1326	19416	3.660633484162896	0.9999126260635899	0.49220659708846065	0.4837687697098013
GOTERM_BP_DIRECT	GO:0001666~response to hypoxia	3	12.5	0.018635158482627343	EGLN1, ACE, THBS1	24	178	19416	13.634831460674157	0.9999485944757717	0.49220659708846065	0.4837687697098013
GOTERM_BP_DIRECT	GO:0043410~positive regulation of MAPK cascade	3	12.5	0.021684299636152	EFNA1, EDN1, FGFR1	24	193	19416	12.575129533678755	0.9999899656965486	0.49220659708846065	0.4837687697098013
GOTERM_BP_DIRECT	GO:0042310~vasoconstriction	2	8.333333333333332	0.02227907643518007	EDN1, ACE	24	19	19416	85.15789473684211	0.9999927083233541	0.49220659708846065	0.4837687697098013
GOTERM_BP_DIRECT	GO:0048514~blood vessel morphogenesis	2	8.333333333333332	0.02227907643518007	EFNB2, COL4A1	24	19	19416	85.15789473684211	0.9999927083233541	0.49220659708846065	0.4837687697098013
GOTERM_BP_DIRECT	GO:0003094~glomerular filtration	2	8.333333333333332	0.023438409385164793	EDN1, CD34	24	20	19416	80.89999999999999	0.9999960887962221	0.49220659708846065	0.4837687697098013
GOTERM_BP_DIRECT	GO:0019229~regulation of vasoconstriction	2	8.333333333333332	0.023438409385164793	EDN1, ACE	24	20	19416	80.89999999999999	0.9999960887962221	0.49220659708846065	0.4837687697098013
GOTERM_BP_DIRECT	GO:0071548~response to dexamethasone	2	8.333333333333332	0.023438409385164793	EDN1, ACE	24	20	19416	80.89999999999999	0.9999960887962221	0.49220659708846065	0.4837687697098013
GOTERM_BP_DIRECT	GO:0042474~middle ear morphogenesis	2	8.333333333333332	0.024596427357545848	EDN1, FGFR1	24	21	19416	77.04761904761905	0.999997902125372	0.4966586293350604	0.4881444814036022
GOTERM_BP_DIRECT	GO:0040037~negative regulation of fibroblast growth factor receptor signaling pathway	2	8.333333333333332	0.025753131774941398	THBS1, APLN	24	22	19416	73.54545454545453	0.9999988747872083	0.5007553400683049	0.4921709628099912
GOTERM_BP_DIRECT	GO:0050730~regulation of peptidyl-tyrosine phosphorylation	2	8.333333333333332	0.02690852405981067	EFNA1, NCL	24	23	19416	70.34782608695652	0.9999993965020035	0.5045348261214501	0.4958856576736537
GOTERM_BP_DIRECT	GO:0060038~cardiac muscle cell proliferation	2	8.333333333333332	0.02921537791293679	SMAD1, FGFR1	24	25	19416	64.72	0.9999998264133602	0.5288990829066142	0.519832241485358
GOTERM_BP_DIRECT	GO:0007267~cell-cell signaling	3	12.5	0.03050056640932727	EFNA1, EFNB2, EDN1	24	232	19416	10.461206896551724	0.9999999134097814	0.5337599121632273	0.524609742240429
GOTERM_BP_DIRECT	GO:1905564~positive regulation of vascular endothelial cell proliferation	2	8.333333333333332	0.0326658531751197	FGFR1, APLN	24	28	19416	57.785714285714285	0.9999999732285269	0.55321202957864	0.5437283947858633
GOTERM_BP_DIRECT	GO:0030901~midbrain development	2	8.333333333333332	0.033813402451869666	SMAD1, FGFR1	24	29	19416	55.79310344827586	0.9999999856441252	0.5547511339759867	0.5452411145363983
GOTERM_BP_DIRECT	GO:1903672~positive regulation of sprouting angiogenesis	2	8.333333333333332	0.034959649511822	SMAD1, JAK1	24	30	19416	53.93333333333333	0.9999999923020855	0.5561762422335318	0.5466417923666712
GOTERM_BP_DIRECT	GO:0001935~endothelial cell proliferation	2	8.333333333333332	0.03610459576482814	COL8A1, CD34	24	31	19416	52.19354838709677	0.9999999958723531	0.557497434603964	0.5479403357250389
GOTERM_BP_DIRECT	GO:0001569~branching involved in blood vessel morphogenesis	2	8.333333333333332	0.03724824262130993	EDN1, COL4A1	24	32	19416	50.5625	0.9999999977868135	0.558723639319649	0.5491455197884549
GOTERM_BP_DIRECT	GO:0033574~response to testosterone	2	8.333333333333332	0.03953164376861497	EDN1, THBS1	24	34	19416	47.588235294117645	0.9999999993637804	0.5765031382923016	0.5666202273501479
GOTERM_BP_DIRECT	GO:0002040~sprouting angiogenesis	2	8.333333333333332	0.04067140087432016	ESM1, THBS1	24	35	19416	46.22857142857143	0.9999999996589009	0.5770942015950834	0.5672011581391676
GOTERM_BP_DIRECT	GO:0001657~ureteric bud development	2	8.333333333333332	0.04294703515757352	SMAD1, FGFR1	24	37	19416	43.729729729729726	0.999999999901964	0.5933471962559499	0.5831755300344194
GOTERM_BP_DIRECT	GO:0001937~negative regulation of endothelial cell proliferation	2	8.333333333333332	0.04521750555089516	VASH1, THBS1	24	39	19416	41.48717948717948	0.9999999999718269	0.6080117609744301	0.5975887022148685
GOTERM_BP_DIRECT	GO:1900182~positive regulation of protein localization to nucleus	2	8.333333333333332	0.046350807783349206	EDN1, JAK1	24	40	19416	40.449999999999996	0.9999999999848979	0.6080117609744301	0.5975887022148685
GOTERM_BP_DIRECT	GO:0043537~negative regulation of blood vessel endothelial cell migration	2	8.333333333333332	0.04748282323800311	VASH1, THBS1	24	41	19416	39.463414634146346	0.9999999999919048	0.6080117609744301	0.5975887022148685
GOTERM_BP_DIRECT	GO:0007275~multicellular organism development	2	8.333333333333332	0.0508711628550014	LEPR, FGFR1	24	44	19416	36.772727272727266	0.9999999999987534	0.6358895356875175	0.6249885722185887
GOTERM_BP_DIRECT	GO:0045429~positive regulation of nitric oxide biosynthetic process	2	8.333333333333332	0.05312364756616073	EDN1, DDAH1	24	46	19416	35.17391304347826	0.999999999999642	0.6486026737728927	0.6374837707939288
GOTERM_BP_DIRECT	GO:0043536~positive regulation of blood vessel endothelial cell migration	2	8.333333333333332	0.05761328686953861	THBS1, FGFR1	24	50	19416	32.36	0.9999999999999705	0.6721550134779504	0.6606323561040427
GOTERM_BP_DIRECT	GO:0072089~stem cell proliferation	2	8.333333333333332	0.05761328686953861	CD34, FGFR1	24	50	19416	32.36	0.9999999999999705	0.6721550134779504	0.6606323561040427
GOTERM_BP_DIRECT	GO:0048863~stem cell differentiation	2	8.333333333333332	0.06096714607010149	SMAD1, FGFR1	24	53	19416	30.528301886792452	0.9999999999999954	0.6934754017740024	0.6815872520293051
GOTERM_BP_DIRECT	GO:0048661~positive regulation of smooth muscle cell proliferation	2	8.333333333333332	0.06208255977786307	EDN1, THBS1	24	54	19416	29.962962962962962	0.9999999999999976	0.6934754017740024	0.6815872520293051
GOTERM_BP_DIRECT	GO:0038063~collagen-activated tyrosine kinase receptor signaling pathway	2	8.333333333333332	0.06653155450505775	COL4A1, FGFR1	24	58	19416	27.89655172413793	0.9999999999999998	0.7276888773990692	0.7152142109293709
GOTERM_BP_DIRECT	GO:1902895~positive regulation of miRNA transcription	2	8.333333333333332	0.07096035889726814	SMAD1, APLN	24	62	19416	26.096774193548384	1.0	0.7602895596135871	0.7472560243059256
GOTERM_BP_DIRECT	GO:0070301~cellular response to hydrogen peroxide	2	8.333333333333332	0.07866244648961859	EDN1, RHOB	24	69	19416	23.449275362318836	1.0	0.8259556881409952	0.8117964477728639
GOTERM_BP_DIRECT	GO:0008217~regulation of blood pressure	2	8.333333333333332	0.0884754172548416	EDN1, ACE	24	78	19416	20.74358974358974	1.0	0.9107763540939577	0.8951630451666327
GOTERM_BP_DIRECT	GO:0008285~negative regulation of cell population proliferation	3	12.5	0.09306155315539828	SMAD1, DDAH1, THBS1	24	435	19416	5.5793103448275865	1.0	0.939563757818925	0.9234569505420291
