# Supplementary material for: Exploring the key target molecules of angiogenesis in diabetic cardiomyopathy based on bioinformatics analysis
Source: Front Endocrinol (Lausanne). 2025 Apr 17;16:1561142. doi: 10.3389/fendo.2025.1561142 (PMC12043471; doi:10.3389/fendo.2025.1561142)
Supplement: Supplementary file 1 [file DataSheet1.zip › Peer review only/GO, KEGG and REACTOME/GO CC.txt]

Category	Term	Count	%	PValue	Genes	List Total	Pop Hits	Pop Total	Fold Enrichment	Bonferroni	Benjamini	FDR
GOTERM_CC_DIRECT	GO:0005576~extracellular region	13	54.166666666666664	1.1398062789601982E-6	EDN1, ACE, CFH, THBS2, THBS1, APLN, EFNA1, ESM1, COL4A1, LEPR, COL8A1, CD34, FGFR1	24	2248	20666	4.97957443653618	9.459950025014763E-5	9.460392115369645E-5	8.890488975889546E-5
GOTERM_CC_DIRECT	GO:0005925~focal adhesion	6	25.0	9.511158412871327E-5	ARHGAP22, EFNB2, ITGB8, ARHGAP24, RHOB, JAK1	24	431	20666	11.98723897911833	0.00786355612258871	0.003947130741341601	0.0037093517810198175
GOTERM_CC_DIRECT	GO:0062023~collagen-containing extracellular matrix	5	20.833333333333336	8.402693782029507E-4	ESM1, COL4A1, COL8A1, THBS2, THBS1	24	391	20666	11.011295822676898	0.06739326790119238	0.023247452796948304	0.02184700383327672
GOTERM_CC_DIRECT	GO:0005615~extracellular space	8	33.33333333333333	0.004605687033209831	EDN1, ACE, CFH, COL4A1, COL8A1, VASH1, THBS1, APLN	24	1986	20666	3.4686136287344747	0.318292806751476	0.095568005939104	0.08981089714759172
GOTERM_CC_DIRECT	GO:0009897~external side of plasma membrane	4	16.666666666666664	0.010773358521102408	ACE, LEPR, THBS1, CD34	24	418	20666	8.240031897926634	0.5930399851553746	0.17883775145029998	0.16806439292919756
GOTERM_CC_DIRECT	GO:0031091~platelet alpha granule	2	8.333333333333332	0.018759643322575573	THBS2, THBS1	24	17	20666	101.30392156862744	0.792337375651081	0.2595083992956288	0.24387536319348246
GOTERM_CC_DIRECT	GO:0043235~receptor complex	3	12.5	0.023816015501814548	LEPR, ITGB8, FGFR1	24	216	20666	11.95949074074074	0.8647524850363797	0.27701039143622264	0.26032301845813693
GOTERM_CC_DIRECT	GO:0098978~glutamatergic synapse	4	16.666666666666664	0.026699796764937122	EGLN1, ARHGAP22, EFNB2, FGFR1	24	589	20666	5.847764572722127	0.8942000245258499	0.27701039143622264	0.26032301845813693
GOTERM_CC_DIRECT	GO:0070062~extracellular exosome	7	29.166666666666668	0.03227507908755059	ACE, CFH, DDAH1, NCL, ITGB8, THBS1, RHOB	24	2242	20666	2.6884849836455547	0.9343235319373004	0.29764795158518875	0.2797173520921051
GOTERM_CC_DIRECT	GO:0005788~endoplasmic reticulum lumen	3	12.5	0.04666773055303631	COL4A1, COL8A1, THBS1	24	312	20666	8.279647435897436	0.9810645172632954	0.3873421635902014	0.3640082983136832
GOTERM_CC_DIRECT	GO:0009925~basal plasma membrane	2	8.333333333333332	0.07717380177881122	ACE, CD34	24	72	20666	23.91898148148148	0.9987266348296703	0.5823114134219393	0.5472324126133886
