# Supplementary material for: Exploring the key target molecules of angiogenesis in diabetic cardiomyopathy based on bioinformatics analysis
Source: Front Endocrinol (Lausanne). 2025 Apr 17;16:1561142. doi: 10.3389/fendo.2025.1561142 (PMC12043471; doi:10.3389/fendo.2025.1561142)
Supplement: Supplementary file 1 [file DataSheet1.zip › Peer review only/GO, KEGG and REACTOME/GO MF.txt]

Category	Term	Count	%	PValue	Genes	List Total	Pop Hits	Pop Total	Fold Enrichment	Bonferroni	Benjamini	FDR
GOTERM_MF_DIRECT	GO:0005201~extracellular matrix structural constituent	4	16.666666666666664	3.843910980999152E-4	ESM1, COL4A1, THBS2, THBS1	24	120	19208	26.677777777777777	0.04545478294149441	0.046511322870089744	0.046511322870089744
GOTERM_MF_DIRECT	GO:0008201~heparin binding	4	16.666666666666664	0.001228634450254111	CFH, THBS2, THBS1, FGFR1	24	179	19208	17.88454376163873	0.13822078367885904	0.07433238424037372	0.07433238424037372
GOTERM_MF_DIRECT	GO:0005178~integrin binding	3	12.5	0.015924481876986404	ESM1, ITGB8, THBS1	24	162	19208	14.820987654320987	0.8566361244720577	0.6422874357051184	0.6422874357051184
GOTERM_MF_DIRECT	GO:0017134~fibroblast growth factor binding	2	8.333333333333332	0.02719625028820137	THBS1, FGFR1	24	23	19208	69.59420289855072	0.9644324829424242	0.8226865712180914	0.8226865712180914
GOTERM_MF_DIRECT	GO:0046875~ephrin receptor binding	2	8.333333333333332	0.034173711667448294	EFNA1, EFNB2	24	29	19208	55.195402298850574	0.9851138747127531	0.8270038223522487	0.8270038223522487
GOTERM_MF_DIRECT	GO:0030020~extracellular matrix structural constituent conferring tensile strength	2	8.333333333333332	0.053684183109005905	COL4A1, COL8A1	24	46	19208	34.79710144927536	0.9987400074354463	1.0	1.0
GOTERM_MF_DIRECT	GO:0005515~protein binding	21	87.5	0.0678044683517536	EGLN1, SMAD1, EDN1, ACE, CFH, VASH1, THBS2, THBS1, ARHGAP24, RHOB, ARHGAP22, EFNA1, EFNB2, ESM1, COL4A1, NCL, LEPR, COL8A1, CD34, JAK1, FGFR1	24	13670	19208	1.229480614484272	0.9997956620456413	1.0	1.0
