# Supplementary material for: Exploring the key target molecules of angiogenesis in diabetic cardiomyopathy based on bioinformatics analysis
Source: Front Endocrinol (Lausanne). 2025 Apr 17;16:1561142. doi: 10.3389/fendo.2025.1561142 (PMC12043471; doi:10.3389/fendo.2025.1561142)
Supplement: Supplementary file 1 [file DataSheet1.zip › Peer review only/GO, KEGG and REACTOME/KEGG.txt]

Category	Term	Count	%	PValue	Genes	List Total	Pop Hits	Pop Total	Fold Enrichment	Bonferroni	Benjamini	FDR
KEGG_PATHWAY	hsa04151:PI3K-Akt signaling pathway	7	29.166666666666668	5.4388014287524284E-5	EFNA1, COL4A1, ITGB8, THBS2, THBS1, JAK1, FGFR1	19	362	8865	9.022244838615876	0.0046124368268576355	0.004622981214439564	0.004405429157289467
KEGG_PATHWAY	hsa04512:ECM-receptor interaction	4	16.666666666666664	7.157157069926945E-4	COL4A1, ITGB8, THBS2, THBS1	19	89	8865	20.969840331164992	0.059042792575558445	0.03041791754718952	0.02898648613320413
KEGG_PATHWAY	hsa05165:Human papillomavirus infection	5	20.833333333333336	0.003938787662623337	COL4A1, ITGB8, THBS2, THBS1, JAK1	19	333	8865	7.0056899004267414	0.2849894883990609	0.11159898377432788	0.1063472668908301
KEGG_PATHWAY	hsa04510:Focal adhesion	4	16.666666666666664	0.007490027521994457	COL4A1, ITGB8, THBS2, THBS1	19	203	8865	9.193673839771844	0.4722056627456819	0.1591630848423822	0.15167305732038774
KEGG_PATHWAY	hsa04820:Cytoskeleton in muscle cells	4	16.666666666666664	0.01079612077582196	COL4A1, ITGB8, THBS2, THBS1	19	232	8865	8.044464609800363	0.6025395513361804	0.1835340531889733	0.17489715656831575
KEGG_PATHWAY	hsa05410:Hypertrophic cardiomyopathy	3	12.5	0.01681440219664245	EDN1, ACE, ITGB8	19	99	8865	14.138755980861244	0.7633981186032124	0.23820403111910138	0.2269944296546731
KEGG_PATHWAY	hsa05200:Pathways in cancer	5	20.833333333333336	0.020132725097004662	EGLN1, EDN1, COL4A1, JAK1, FGFR1	19	533	8865	4.376913202330404	0.8224925629846124	0.24446880474934232	0.2329643904081968
KEGG_PATHWAY	hsa04550:Signaling pathways regulating pluripotency of stem cells	3	12.5	0.033820738936888466	SMAD1, JAK1, FGFR1	19	144	8865	9.720394736842104	0.9463085109003848	0.35934535120443994	0.34243498173599574
KEGG_PATHWAY	hsa04015:Rap1 signaling pathway	3	12.5	0.06776384581379119	EFNA1, THBS1, FGFR1	19	212	8865	6.60253227408143	0.997431349271233	0.6399918771302502	0.6098746123241208
KEGG_PATHWAY	hsa05144:Malaria	2	8.333333333333332	0.09688759205043963	THBS2, THBS1	19	50	8865	18.66315789473684	0.9998269969433863	0.8235445324287369	0.784789495608561
