# Supplementary material for: Exploring the key target molecules of angiogenesis in diabetic cardiomyopathy based on bioinformatics analysis
Source: Front Endocrinol (Lausanne). 2025 Apr 17;16:1561142. doi: 10.3389/fendo.2025.1561142 (PMC12043471; doi:10.3389/fendo.2025.1561142)
Supplement: Supplementary file 1 [file DataSheet1.zip › Peer review only/GO, KEGG and REACTOME/REACTOME.txt]

Category	Term	Count	%	PValue	Genes	List Total	Pop Hits	Pop Total	Fold Enrichment	Bonferroni	Benjamini	FDR
REACTOME_PATHWAY	R-HSA-216083~Integrin cell surface interactions	4	16.666666666666664	5.925481221754728E-4	COL4A1, ITGB8, COL8A1, THBS1	23	85	11153	22.819437340153453	0.1091517060170375	0.1155468838242172	0.1155468838242172
REACTOME_PATHWAY	R-HSA-162582~Signal Transduction	13	54.166666666666664	0.0014770606129936613	SMAD1, EDN1, THBS2, THBS1, ARHGAP24, RHOB, APLN, ARHGAP22, COL4A1, LEPR, ITGB8, JAK1, FGFR1	23	2597	11153	2.4273660243424686	0.2504181383816739	0.14401340976688198	0.14401340976688198
REACTOME_PATHWAY	R-HSA-186797~Signaling by PDGF	3	12.5	0.005743013536778458	COL4A1, THBS2, THBS1	23	58	11153	25.081709145427286	0.6747352360524854	0.3732958798905998	0.3732958798905998
REACTOME_PATHWAY	R-HSA-422475~Axon guidance	5	20.833333333333336	0.01923493918208689	EFNA1, EFNB2, COL4A1, RHOB, FGFR1	23	535	11153	4.531897602600569	0.9773445724388603	0.7267669095703774	0.7267669095703774
REACTOME_PATHWAY	R-HSA-1474244~Extracellular matrix organization	4	16.666666666666664	0.02032174069730866	COL4A1, ITGB8, COL8A1, THBS1	23	300	11153	6.465507246376812	0.981749417304066	0.7267669095703774	0.7267669095703774
REACTOME_PATHWAY	R-HSA-9675108~Nervous system development	5	20.833333333333336	0.02236205875601161	EFNA1, EFNB2, COL4A1, RHOB, FGFR1	23	560	11153	4.329580745341615	0.9878459975016252	0.7267669095703774	0.7267669095703774
REACTOME_PATHWAY	R-HSA-1266738~Developmental Biology	7	29.166666666666668	0.04797920600058661	EFNA1, EFNB2, SMAD1, EDN1, COL4A1, RHOB, FGFR1	23	1393	11153	2.4367489622023157	0.9999314425438682	1.0	1.0
REACTOME_PATHWAY	R-HSA-5083635~Defective B3GALTL causes PpS	2	8.333333333333332	0.07056202932874692	THBS2, THBS1	23	37	11153	26.211515863689776	0.9999993646981427	1.0	1.0
REACTOME_PATHWAY	R-HSA-5173214~O-glycosylation of TSR domain-containing proteins	2	8.333333333333332	0.07240150714063981	THBS2, THBS1	23	38	11153	25.52173913043478	0.9999995682754999	1.0	1.0
REACTOME_PATHWAY	R-HSA-8948216~Collagen chain trimerization	2	8.333333333333332	0.08336560919897129	COL4A1, COL8A1	23	44	11153	22.041501976284582	0.9999999575137181	1.0	1.0
REACTOME_PATHWAY	R-HSA-9006934~Signaling by Receptor Tyrosine Kinases	4	16.666666666666664	0.08559360815442894	COL4A1, THBS2, THBS1, FGFR1	23	534	11153	3.6323074417847256	0.9999999735665183	1.0	1.0
REACTOME_PATHWAY	R-HSA-3928665~EPH-ephrin mediated repulsion of cells	2	8.333333333333332	0.09600072341581739	EFNA1, EFNB2	23	51	11153	19.016197783461212	0.9999999971635432	1.0	1.0
