# Supplementary material for: Exploring the key target molecules of angiogenesis in diabetic cardiomyopathy based on bioinformatics analysis
Source: Front Endocrinol (Lausanne). 2025 Apr 17;16:1561142. doi: 10.3389/fendo.2025.1561142 (PMC12043471; doi:10.3389/fendo.2025.1561142)
Supplement: Supplementary file 1 [file DataSheet1.zip › Peer review only/Protein location.xlsx]

## Sheet: results_676D0BC400092E4E3CDB035
name	log2(fold change)	score	Protein_ID	Localizations	Signals	Membrane types	Cytoplasm	Nucleus	Extracellular	Cell membrane	Mitochondrion	Plastid	Endoplasmic reticulum	Lysosome/Vacuole	Golgi apparatus	Peroxisome	Peripheral	Transmembrane	Lipid anchor	Soluble
EDN1	0.258	40.2	AAA52339.1	Extracellular	Signal peptide	Soluble	0.12359999865293503	0.05249999836087227	0.9721999764442444	0.17569999396800995	0.07680000364780426	0.00279999990016222	0.2045000046491623	0.08150000125169754	0.25859999656677246	0.003599999938160181	0.14229999482631683	0.060100000351667404	0.025299999862909317	0.9449999928474426
LEPR	0.676	24.85	AAB09673.1	Cell membrane	Signal peptide|Transmembrane domain	Transmembrane	0.2937000095844269	0.15880000591278076	0.20090000331401825	0.7706000208854675	0.053599998354911804	0.014299999922513962	0.35089999437332153	0.5109000205993652	0.4162999987602234	0.07720000296831131	0.10909999907016754	0.958299994468689	0.24539999663829803	0.2069000005722046
EFNB2	0.282	22.77	URS64290.1	Extracellular	Signal peptide	Transmembrane|Soluble	0.12970000505447388	0.06639999896287918	0.8586000204086304	0.20730000734329224	0.1446000039577484	0.0071000000461936	0.41659998893737793	0.1867000013589859	0.2985000014305115	0.00419999985024333	0.19339999556541443	0.5496000051498413	0.3012000024318695	0.5342000126838684
JAK1	-0.281	20.31	BAE02826.1	Cytoplasm|Cell membrane	Nuclear localization signal	Peripheral|Soluble	0.599399983882904	0.3601999878883362	0.05559999868273735	0.5770000219345093	0.17560000717639923	0.012600000016391277	0.14550000429153442	0.36419999599456787	0.15940000116825104	0.0010000000474974513	0.6687999963760376	0.08020000159740448	0.40389999747276306	0.7678999900817871
RHOB	0.795	19.72	KAI4033686.1	Cell membrane		Lipid anchor	0.391400009393692	0.23350000381469727	0.025100000202655792	0.7202000021934509	0.272599995136261	0.010400000028312206	0.24009999632835388	0.5673999786376953	0.5361999869346619	0.028200000524520874	0.47690001130104065	0.09780000150203705	0.9797000288963318	0.33640000224113464
CFH	0.405	17.31	CAA30403.1	Extracellular	Signal peptide	Soluble	0.24560000002384186	0.11180000007152557	0.9108999967575073	0.25220000743865967	0.04919999837875366	0.0007999999797903001	0.23579999804496765	0.1177000030875206	0.09369999915361404	0.001500000013038516	0.3174000084400177	0.07190000265836716	0.17810000479221344	0.8716999888420105
APLN	-0.283	14.14	AAF25815.1	Extracellular	Signal peptide	Soluble	0.12139999866485596	0.06279999762773514	0.9429000020027161	0.1257999986410141	0.0681999996304512	0.002899999963119626	0.14069999754428864	0.11420000344514847	0.12800000607967377	0.008100000210106373	0.1581999957561493	0.13650000095367432	0.027000000700354576	0.8779000043869019
EFNA1	0.527	12.48	AAH95432.1	Cell membrane		Lipid anchor	0.0885000005364418	0.08879999816417694	0.39649999141693115	0.8061000108718872	0.07699999958276749	0.000699999975040555	0.4147000014781952	0.21639999747276306	0.25209999084472656	0.014499999582767487	0.20960000157356262	0.26019999384880066	0.961899995803833	0.2985000014305115
SMAD1	0.414	9.76	KAI4027178.1	Nucleus	Nuclear export signal	Soluble	0.4645000100135803	0.7311000227928162	0.014999999664723873	0.320499986410141	0.17409999668598175	0.005400000140070915	0.13699999451637268	0.2858000099658966	0.2782000005245209	0.011900000274181366	0.5202000141143799	0.04690000042319298	0.21899999678134918	0.7980999946594238
ARHGAP24	-0.284	6.38	KAI4026049.1	Cytoplasm	Nuclear export signal	Peripheral|Soluble	0.7014999985694885	0.3319000005722046	0.051600001752376556	0.4052000045776367	0.16680000722408295	0.017799999564886093	0.17810000479221344	0.5009999871253967	0.3824000060558319	0.01080000028014183	0.6166999936103821	0.042500000447034836	0.3416999876499176	0.8464999794960022
ARHGAP22	-0.511	6.31	KAI4075927.1	Cytoplasm	Nuclear localization signal	Peripheral|Soluble	0.6171000003814697	0.482699990272522	0.06769999861717224	0.520799994468689	0.19050000607967377	0.00930000003427267	0.29280000925064087	0.5379999876022339	0.2815000116825104	0.005900000222027302	0.7964000105857849	0.04360000044107437	0.32429999113082886	0.8327999711036682

## Sheet: Sheet1
Gene	Protein	CTD Inference Score	Protein_ID	Localizations	Membrane types
EDN1	endothelin 1	40.2	AAA52339.1	Extracellular	Soluble
LEPR	leptin receptor	24.85	AAB09673.1	Cell membrane	Transmembrane
EFNB2	ephrin B2	22.77	URS64290.1	Extracellular	Transmembrane|Soluble
JAK1	Janus kinase 1	20.31	BAE02826.1	Cytoplasm|Cell membrane	Peripheral|Soluble
RHOB	ras homolog family member B	19.72	KAI4033686.1	Cell membrane	Lipid anchor
CFH	complement factor H	17.31	CAA30403.1	Extracellular	Soluble
APLN	apelin	14.14	AAF25815.1	Extracellular	Soluble
EFNA1	ephrin A1	12.48	AAH95432.1	Cell membrane	Lipid anchor
SMAD1	SMAD family member 1	9.76	KAI4027178.1	Nucleus	Soluble
ARHGAP24	Rho GTPase activating protein 24	6.38	KAI4026049.1	Cytoplasm	Peripheral|Soluble
ARHGAP22	Rho GTPase activating protein 22	6.31	KAI4075927.1	Cytoplasm	Peripheral|Soluble
