# Supplementary material for: Exploring the key target molecules of angiogenesis in diabetic cardiomyopathy based on bioinformatics analysis
Source: Front Endocrinol (Lausanne). 2025 Apr 17;16:1561142. doi: 10.3389/fendo.2025.1561142 (PMC12043471; doi:10.3389/fendo.2025.1561142)
Supplement: Supplementary file 1 [file DataSheet1.zip › Peer review only/standarlized expression level of DEGs.xlsx]

## Sheet: Sheet1
Ensembl_id	Symbol	Con1	Con2	Con3	NC1	NC2	NC3	HG1	HG2	HG3	DM1	DM2	DM3
ENSG00000171388	APLN	15.3222	15.4408	15.2579	2.65306	2.81558	2.59455	15.0404	14.956	14.9991	0.918386	0.704872	0.632268	0.0126505
ENSG00000128805	ARHGAP22	10.9875	11.2284	10.9124	0.464668	0.475085	0.495695	10.5412	10.5899	10.5865	0.137504	0.321928	0.333424	0.00296395
ENSG00000138639	ARHGAP24	12.2027	12.2805	12.1595	1.55582	1.53605	1.47508	11.9243	11.9574	11.9685	1.42761	1.40054	1.42761	0.00351042
ENSG00000000971	CFH	10.393	10.0639	10.361	4.00809	3.75596	3.70598	10.5851	10.5932	10.6548	4.53169	4.46793	4.17073	0.000931342
ENSG00000078401	EDN1	13.2784	13.3512	13.255	1.07724	1.08406	0.863938	13.5395	13.4853	13.5468	1.85997	1.70929	1.45943	0.00378217
ENSG00000169242	EFNA1	9.90729	9.91554	9.79717	3.55582	3.41143	3.57531	10.2731	10.1524	10.3417	3.85997	3.84197	3.94579	0.000167404
ENSG00000125266	EFNB2	10.3174	10.2626	10.4641	1.95606	2.0072	1.89918	10.6822	10.6615	10.6947	2.24184	2.51349	2.31615	0.000129318
ENSG00000162434	JAK1	14.0484	14.0564	14.1557	4.24869	4.13668	4.26754	13.8214	13.8247	13.8041	4.0045	3.95233	4.02326	5.72533e-05
ENSG00000116678	LEPR	9.17011	8.92805	9.55192	0.298658	0.298658	0.238787	9.86848	9.7326	9.9435	1.07724	1.09085	1.18269	9.9921e-05
ENSG00000143878	RHOB	12.9999	13.0712	13.1119	5.87504	6.20065	6.10538	13.8037	13.7047	13.88	6.29829	6.7267	6.65406	7.54015e-05
ENSG00000170365	SMAD1	11.0051	10.9458	10.9779	1.25096	1.36737	1.18903	11.022	11.0102	11.0158	1.68257	1.40599	1.5509	0.0458477
average	APLN	15.3403			2.68773			14.9985			0.751842
average	ARHGAP22	11.0427			0.478483			10.5725			0.264285
average	ARHGAP24	12.2143			1.52232			11.9501			1.41858
average	CFH	10.2726			3.82334			10.611			4.39012
average	EDN1	13.2949			1.00842			13.5239			1.67623
average	EFNA1	9.87334			3.51418			10.2557			3.88258
average	EFNB2	10.348			1.95414			10.6795			2.35716
average	JAK1	14.0868			4.21764			13.8167			3.99336
average	LEPR	9.21669			0.278701			9.84819			1.11693
average	RHOB	13.061			6.06036			13.7961			6.55968
average	SMAD1	10.9763			1.26912			11.016			1.54649
standalized expression level	Symbol	Con1	Con2	Con3	NC1	NC2	NC3	HG1	HG2	HG3	DM1	DM2	DM3
ENSG00000171388	APLN	0.998819	1.00655	0.99463	0.987101	1.04757	0.965332	0.980448	0.97495	0.977762	0.341696	0.262256	0.235243
ENSG00000128805	ARHGAP22	0.994998	1.01681	0.988192	0.971129	0.992899	1.03597	0.954579	0.958992	0.958682	0.287374	0.67281	0.696835
ENSG00000138639	ARHGAP24	0.999057	1.00543	0.995516	1.022	1.00902	0.968973	0.976258	0.978969	0.97988	0.937784	0.920004	0.937784
ENSG00000000971	CFH	1.01171	0.979686	1.0086	1.04832	0.982375	0.969303	1.03042	1.03121	1.0372	1.18527	1.16859	1.09086
ENSG00000078401	EDN1	0.998758	1.00424	0.997003	1.06825	1.07502	0.856729	1.0184	1.01432	1.01895	1.84445	1.69503	1.44725
ENSG00000169242	EFNA1	1.00344	1.00427	0.992286	1.01185	0.970759	1.01739	1.04049	1.02826	1.04744	1.0984	1.09328	1.12282
ENSG00000125266	EFNB2	0.99704	0.991746	1.01121	1.00098	1.02715	0.971872	1.03229	1.03029	1.0335	1.14722	1.28624	1.18525
ENSG00000162434	JAK1	0.997272	0.997841	1.00489	1.00736	0.980806	1.01183	0.981159	0.981394	0.979927	0.949466	0.937097	0.953913
ENSG00000116678	LEPR	0.994946	0.968683	1.03637	1.07161	1.07161	0.856785	1.07072	1.05598	1.07886	3.86523	3.91406	4.24359
ENSG00000143878	RHOB	0.995322	1.00078	1.0039	0.969421	1.02315	1.00743	1.05686	1.04928	1.06271	1.03926	1.10995	1.09796
ENSG00000170365	SMAD1	1.00262	0.997227	1.00015	0.98569	1.07741	0.936895	1.00416	1.00309	1.0036	1.32578	1.10785	1.22203
