# Supplementary material for: Exploring the key target molecules of angiogenesis in diabetic cardiomyopathy based on bioinformatics analysis
Source: Front Endocrinol (Lausanne). 2025 Apr 17;16:1561142. doi: 10.3389/fendo.2025.1561142 (PMC12043471; doi:10.3389/fendo.2025.1561142)
Supplement: Supplementary file 1 [file DataSheet1.zip › Peer review only/wound healing.xlsx]

## Sheet: Sheet1
	0	12	24	12h	24h
hg1	4545.45	2854.55	1345.45	0.371998	0.704001
hg2	4709.09	3381.82	2345.45	0.281853	0.501931
hg3	4509.09	3436.36	2145.45	0.237904	0.524194
	4587.88	3224.24	1945.45	0.297252	0.576709
hg4	3200	1454.66	818.18	0.545419	0.744319
hg5	3018.18	1745.45	1490.91	0.421688	0.506023
hg6	3345.45	2000	1872.73	0.402173	0.440216
	3187.88	1733.37	1393.94	0.456427	0.563519
hg7	4109.09	2363.64	763.64	0.424778	0.814158
hg8	3454.55	2545.45	2727.27	0.26316	0.210528
hg9	3745.45	2600	1836.36	0.305824	0.509709
	3769.7	2503.03	1775.76	0.331254	0.511465
lg1	4400	2181.82	745.45	0.504132	0.83058
lg2	4218.18	2000	1381.82	0.525862	0.672413
lg3	4254.55	1909.09	1236.36	0.551283	0.709403
	4290.91	2030.3	1121.21	0.527092	0.737465	lg12	hg12	lg24	hg24
lg4	3927.27	2181.82	945.45	0.444444	0.75926	0.527092142377831	0.297252	0.737465	0.576709	52.7092	29.7252	73.7465	57.6709
lg5	4181.82	1727.27	872.73	0.586957	0.791304	0.549958	0.456427	0.791286	0.563519	54.9958	45.6427	79.1286	56.3519
lg6	4527.27	1727.27	800	0.618474	0.823293	0.736892	0.331254	0.901409	0.511465	73.6892	33.1254	90.1409	51.1465
	4212.12	1878.79	872.727	0.549958	0.791286
lg7	3400	1290.91	381.82	0.620321	0.8877		0.0571601		0.00764431
lg8	3290.91	709.09	236.36	0.784531	0.928178
lg9	3745.45	727.27	418.18	0.805826	0.88835
	3478.79	909.09	345.453	0.736892	0.901409
